# Supplementary material for: Comparative transcriptomics reveal developmental turning points during embryogenesis of a hemimetabolous insect, the damselfly Ischnura elegans
Source: Sci Rep. 2017 Oct 19;7:13547. doi: 10.1038/s41598-017-13176-8 (PMC5648782; doi:10.1038/s41598-017-13176-8)
Supplement: Supplementary file 2 — Table S1 [file 41598_2017_13176_MOESM2_ESM.xls]

## Sheet: Sheet1
	egg clutch (18.06.12)	454 # eggs used for RNA isolation	454 Library	Illumina # eggs used for RNA isolation	Illumina Library	Illumina # eggs used for RNA isolation	Illuminb Library
day 1	~20-25 embryos	15	RL08	1	day_1a
day 2	~20-25 embryos	14		1	day_2a
day 3	~20-25 embryos	22		1	day_3a	1	day_3b
day 4	~20-25 embryos	17	RL09	1	day_4a	1	day_4b
day 5	~20-25 embryos	20		1	day_5a
day 6	~20-25 embryos	17	RL10	1	day_6a	1	day_6b
day 7	~20-25 embryos	22		1	day_7a	1	day_7b
day 8	~20-25 embryos	20	RL11	1	day_8a	1	day_8b
day 9	~20-25 embryos	21		1	day_9a	1	day_9b
day 10	hatching nymphs
