# Supplementary material for: Comparative transcriptomics reveal developmental turning points during embryogenesis of a hemimetabolous insect, the damselfly Ischnura elegans
Source: Sci Rep. 2017 Oct 19;7:13547. doi: 10.1038/s41598-017-13176-8 (PMC5648782; doi:10.1038/s41598-017-13176-8)
Supplement: Supplementary file 3 — Table S2 [file 41598_2017_13176_MOESM3_ESM.xls]

## Sheet: 454
READ STATISTICS 454
stage	library name	# raw reads	# reads after trimming	# reads after Blast against UniVec
day1-3	RL08	29589	27812	111393
day4-5	RL09	29980	29176
day6-7	RL10	35999	34701
day8-9	RL11	22427	21797

## Sheet: Illumina
READ STATISCTICS ILLUMINA
TRIMMING RESULTS
stage	libray name	# raw reads	# PE reads after trimming	% surviving	# R1 orphans	% surviving	# R2 orphans	% surviving	# total discarded	% discarded
day1	Sample_pool1_egg1_1	15757007	10238825	64.98	754458	4.79	639475	4.06	4124249	26.17
day2	Sample_pool1_egg2_1	11469723	3239269	28.24	523667	4.57	376426	3.28	7330361	63.91
day3	Sample_pool1_egg3_1	12144634	7514426	61.87	788961	6.5	471818	3.88	3369429	27.74
day4	Sample_pool1_egg4_1	9134129	5474167	59.93	488949	5.35	402977	4.41	2768036	30.3
day5	Sample_pool1_egg5_1	7877245	4588998	58.26	434870	5.52	312683	3.97	2540694	32.25
day6	Sample_pool1_egg6_1	10386574	6436197	61.97	502019	4.83	377176	3.63	3071182	29.57
day7	Sample_pool1_egg7_1	9676967	5243153	54.18	575293	5.94	334984	3.46	3523537	36.41
day8	Sample_pool1_egg8_1	9655093	5804292	60.12	481249	4.98	348967	3.61	3020585	31.28
day9	Sample_pool1_egg9_1	14855744	9978547	67.17	641537	4.32	537739	3.62	3697921	24.89
day3	Sample_pool2_egg3_2	16672795	11732756	70.37	1131685	6.79	832447	4.99	2975907	17.85
day4	Sample_pool2_egg4_2	4410327	2550069	57.82	334035	7.57	207821	4.71	1318402	29.89
day6	Sample_pool2_egg6_2	8052515	7167200	89.01	292071	3.63	126479	1.57	466765	5.8
day7	Sample_pool2_egg7_2	14567157	11638437	79.9	681847	4.68	332139	2.28	1914734	13.14
day8	Sample_pool2_egg8_2	20952171	14573395	69.56	1317161	6.29	957148	4.57	4104467	19.59
day9	Sample_pool2_egg9_2	11571949	8217448	71.01	737472	6.37	475903	4.11	2141126	18.5
COMBINING RESULT (overlapping PE reads merged)
stage	library name	# PE reads after trimming (input)	# PE R1 (non-combined)	# PE R2 (non-combined)	R1 orphans (combined PE reads)	% combined
day1	Sample_pool1_egg1_1	10238825	2306372	2306372	7932453	77.47
day2	Sample_pool1_egg2_1	3239269	506769	506769	2732500	84.36
day3	Sample_pool1_egg3_1	7514426	1480812	1480812	6033614	80.29
day4	Sample_pool1_egg4_1	5474167	666611	666611	4807556	87.82
day5	Sample_pool1_egg5_1	4588998	650862	650862	3938136	85.82
day6	Sample_pool1_egg6_1	6436197	940623	940623	5495574	85.39
day7	Sample_pool1_egg7_1	5243153	724000	724000	4519153	86.19
day8	Sample_pool1_egg8_1	5804292	569054	569054	5235238	90.2
day9	Sample_pool1_egg9_1	9978547	1250685	1250685	8727862	87.47
day3	Sample_pool2_egg3_2	11732756	1957029	1957029	9775727	83.32
day4	Sample_pool2_egg4_2	2550069	465502	465502	2084567	81.75
day6	Sample_pool2_egg6_2	7167200	1447604	1447604	5719596	79.8
day7	Sample_pool2_egg7_2	11638437	2799120	2799120	8839317	75.95
day8	Sample_pool2_egg8_2	14573395	2224838	2224838	12348557	84.73
day9	Sample_pool2_egg9_2	8217448	1272872	1272872	6944576	84.51
CONTAMINATION RESULT
stage	library name	# PE R1	# PE R2	# R1 orphans (combined)	R1 orphans	# R2 orphans	sum of reads for stage
day1	Sample_pool1_egg1_1	2271101	2271101	7930326	747969	637926	13858423
day2	Sample_pool1_egg2_1	486965	486965	2731156	519009	374640	4598735
day3	Sample_pool1_egg3_1	1449642	1449642	6031413	784421	470194	10185312
day4	Sample_pool1_egg4_1	648731	648731	4805993	485450	401874	6990779
day5	Sample_pool1_egg5_1	632782	632782	3936638	431514	311528	5945244
day6	Sample_pool1_egg6_1	921533	921533	5493600	498141	375911	8210718
day7	Sample_pool1_egg7_1	705820	705820	4517600	571478	333784	6834502
day8	Sample_pool1_egg8_1	547165	547165	5233850	477786	347821	7153787
day9	Sample_pool1_egg9_1	1223750	1223750	8726049	635858	536273	12345680
day3	Sample_pool2_egg3_2	1922646	1922646	9771862	1124856	829928	15571938
day4	Sample_pool2_egg4_2	450895	450895	2083394	331745	206995	3523924
day6	Sample_pool2_egg6_2	1429801	1429801	5718253	290455	126160	8994470
day7	Sample_pool2_egg7_2	2775593	2775593	8836946	676898	330608	15395638
day8	Sample_pool2_egg8_2	2191340	2191340	12344431	1307963	953516	18988590
day9	Sample_pool2_egg9_2	1253739	1253739	6942619	732518	474092	10656707
