# Supplementary material for: Comparative transcriptomics reveal developmental turning points during embryogenesis of a hemimetabolous insect, the damselfly Ischnura elegans
Source: Sci Rep. 2017 Oct 19;7:13547. doi: 10.1038/s41598-017-13176-8 (PMC5648782; doi:10.1038/s41598-017-13176-8)
Supplement: Supplementary file 4 — Table S3 [file 41598_2017_13176_MOESM4_ESM.xls]

## Sheet: Sheet1
SUMMARY OF THE I.ELEGANS PRE-ASSEMBLIES
	454	Illumina (embryo/adult)
# high quality contamination filtered reads	111393	149254447/357641660
# contigs of pre-assemblies	58271	820838
Total base pairs (bp)	22145630	327796547
Range of contig+singleton length (bp)	200-4549	201-17100
# contigs used for assembly improvement	58271	820838
# contigs after filtered for bacterial/human contamination	58262	820412
# contigs after removal redundancy	55545	776680
SUMMARY OF THE I.ELEGANS HYBRID ASSEMBLY
	merged 454 + Illumina reads
# clustered contigs	796950 (22754 contigs / 774196 singlets)
# ORF contigs	190347
# transcript isoforms (mean coverage 5 bp)	105664
# unique transcripts (mean coverage 5 bp)	92284
Total base pairs (bp)	91000897
Range of contigs (bp)	200-17106
N50	1571
GC %	0.4086
