# Supplementary material for: Comparative transcriptomics reveal developmental turning points during embryogenesis of a hemimetabolous insect, the damselfly Ischnura elegans
Source: Sci Rep. 2017 Oct 19;7:13547. doi: 10.1038/s41598-017-13176-8 (PMC5648782; doi:10.1038/s41598-017-13176-8)
Supplement: Supplementary file 5 — Table S4 [file 41598_2017_13176_MOESM5_ESM.xls]

## Sheet: Trinotate Annotation
#gene_id	transcript_id	uniref90_BLASTX	uniref90_BLASTP	sprot_Top_BLASTX_hit	sprot_Top_BLASTP_hit	prot_id	prot_coords	Pfam	SignalP	TmHMM	eggnog	Kegg	gene_ontology_blast	RNAMMER
c100053_g1	c100053_g1_i1	.	.	.	.	c100053_g1_i1|m.43425	1-210[-]	4 Caveolin	.	ExpAA=44.76^PredHel=2^Topology=o10-32i39-61o	.	.	.	.
c100084_g1	c100084_g1_i1	.	.	.	.	c100084_g1_i1|m.43428	3-284[+]	5 DNA damage checkpoint protein	.	ExpAA=28.58^PredHel=1^Topology=i21-43o	.	.	.	.
c100138_g1	c100138_g1_i2	.	.	.	.	c100138_g1_i2|m.43429	160-375[-]		.	ExpAA=34.88^PredHel=2^Topology=i21-43o48-70i	.	.	.	.
c100248_g1	c100248_g1_i1	E9IAC1_SOLIN^E9IAC1_SOLIN^Q:103-393,H:309-410^43.14%ID^E:8e-17^.^.	E0VCQ3_PEDHC^E0VCQ3_PEDHC^Q:5-69,H:341-405^49.23%ID^E:4e-14^.^.	.	.	c100248_g1_i1|m.43432	187-393[+]	1 Tweety	.	ExpAA=20.02^PredHel=1^Topology=i46-68o	.	.	.	.
c100248_g1	c100248_g1_i1	E9IAC1_SOLIN^E9IAC1_SOLIN^Q:103-393,H:309-410^43.14%ID^E:8e-17^.^.	.	.	.	c100248_g1_i1|m.43431	3-263[-]		.	.	.	.	.	.
c100267_g1	c100267_g1_i1	.	.	.	.	c100267_g1_i1|m.43433	7-216[-]		sigP:1^18^0.502^YES	.	.	.	.	.
c100269_g1	c100269_g1_i1	.	.	.	.	c100269_g1_i1|m.43434	3-299[+]		sigP:1^22^0.688^YES	.	.	.	.	.
c100350_g1	c100350_g1_i1	.	.	.	.	c100350_g1_i1|m.43439	1-204[-]		.	ExpAA=40.72^PredHel=2^Topology=o5-22i29-51o	.	.	.	.
c100352_g1	c100352_g1_i1	E2AIP5_CAMFO^E2AIP5_CAMFO^Q:2-286,H:112-205^67.37%ID^E:1e-33^.^.	E2AIP5_CAMFO^E2AIP5_CAMFO^Q:1-95,H:112-205^69.47%ID^E:9e-40^.^.	Y1760_DROME^Y1760_DROME^Q:35-286,H:485-567^29.76%ID^E:7e-08^RecName: Full=Probable G-protein coupled receptor CG31760;^Eukaryota; Metazoa; Ecdysozoa; Arthropoda; Hexapoda; Insecta; Pterygota; Neoptera; Endopterygota; Diptera; Brachycera; Muscomorpha; Ephydroidea; Drosophilidae; Drosophila; Sophophora	Y1760_DROME^Y1760_DROME^Q:12-95,H:485-567^31.82%ID^E:6e-10^RecName: Full=Probable G-protein coupled receptor CG31760;^Eukaryota; Metazoa; Ecdysozoa; Arthropoda; Hexapoda; Insecta; Pterygota; Neoptera; Endopterygota; Diptera; Brachycera; Muscomorpha; Ephydroidea; Drosophilidae; Drosophila; Sophophora	c100352_g1_i1|m.43440	2-286[+]		.	ExpAA=42.95^PredHel=2^Topology=i40-62o72-94i	ENOG410XXEC^G protein-coupled receptor	KEGG:dme:Dmel_CG31760	GO:0016021^cellular_component^integral component of membrane`GO:0005886^cellular_component^plasma membrane`GO:0004930^molecular_function^G-protein coupled receptor activity`GO:0007186^biological_process^G-protein coupled receptor signaling pathway	.
c100352_g1	c100352_g1_i1	E2AIP5_CAMFO^E2AIP5_CAMFO^Q:2-286,H:112-205^67.37%ID^E:1e-33^.^.	.	Y1760_DROME^Y1760_DROME^Q:35-286,H:485-567^29.76%ID^E:7e-08^RecName: Full=Probable G-protein coupled receptor CG31760;^Eukaryota; Metazoa; Ecdysozoa; Arthropoda; Hexapoda; Insecta; Pterygota; Neoptera; Endopterygota; Diptera; Brachycera; Muscomorpha; Ephydroidea; Drosophilidae; Drosophila; Sophophora	.	c100352_g1_i1|m.43441	1-222[+]		.	.	.	.	.	.
c100377_g1	c100377_g1_i1	.	.	.	.	c100377_g1_i1|m.43442	51-329[-]		.	ExpAA=35.76^PredHel=2^Topology=i21-40o50-69i	.	.	.	.
c100475_g1	c100475_g1_i1	.	.	.	.	c100475_g1_i1|m.43447	52-258[-]		.	ExpAA=22.74^PredHel=1^Topology=o38-57i	.	.	.	.
c100505_g2	c100505_g2_i1	.	.	.	.	c100505_g2_i1|m.43448	3-218[+]	0 Protein of unknown function (DUF1091)	.	.	.	.	.	.
c100586_g1	c100586_g1_i1	G3VTY3_SARHA^G3VTY3_SARHA^Q:14-658,H:1-215^47.91%ID^E:2e-72^.^.	G3VTY3_SARHA^G3VTY3_SARHA^Q:5-219,H:1-215^47.91%ID^E:2e-72^.^.	GSTM1_BOVIN^GSTM1_BOVIN^Q:14-658,H:1-215^47.44%ID^E:5e-71^RecName: Full=Glutathione S-transferase Mu 1;^Eukaryota; Metazoa; Chordata; Craniata; Vertebrata; Euteleostomi; Mammalia; Eutheria; Laurasiatheria; Cetartiodactyla; Ruminantia; Pecora; Bovidae; Bovinae; Bos	GSTM1_BOVIN^GSTM1_BOVIN^Q:5-219,H:1-215^47.44%ID^E:4e-71^RecName: Full=Glutathione S-transferase Mu 1;^Eukaryota; Metazoa; Chordata; Craniata; Vertebrata; Euteleostomi; Mammalia; Eutheria; Laurasiatheria; Cetartiodactyla; Ruminantia; Pecora; Bovidae; Bovinae; Bos	c100586_g1_i1|m.43454	2-658[+]	7 Glutathione S-transferase, N-terminal domain	.	.	ENOG4110YU0^Glutathione S-transferase, mu	KEGG:bta:327709`KO:K00799	GO:0005737^cellular_component^cytoplasm`GO:0004364^molecular_function^glutathione transferase activity	.
c100620_g1	c100620_g1_i1	.	.	.	.	c100620_g1_i1|m.43456	1-225[+]		.	ExpAA=22.99^PredHel=1^Topology=o40-62i	.	.	.	.
c100751_g1	c100751_g1_i1	A0A087U9R9_9ARAC^A0A087U9R9_9ARAC^Q:176-292,H:65-103^51.28%ID^E:2e-10^.^.`A0A087U9R9_9ARAC^A0A087U9R9_9ARAC^Q:292-378,H:105-130^58.62%ID^E:2e-10^.^.`A0A087U9R9_9ARAC^A0A087U9R9_9ARAC^Q:27-167,H:9-61^39.62%ID^E:2e-10^.^.	A0A087TFE1_9ARAC^A0A087TFE1_9ARAC^Q:34-73,H:141-180^57.5%ID^E:1e-07^.^.	.	.	c100751_g1_i1|m.43461	77-313[+]		.	.	.	.	.	.
c100785_g1	c100785_g1_i1	.	.	.	.	c100785_g1_i1|m.43462	3-233[-]	1 Cor1/Xlr/Xmr conserved region	.	.	.	.	.	.
c100806_g1	c100806_g1_i1	.	.	.	.	c100806_g1_i1|m.43463	143-355[+]		.	ExpAA=17.57^PredHel=1^Topology=i40-62o	.	.	.	.
c100822_g2	c100822_g2_i1	W4L6I7_9DELT^W4L6I7_9DELT^Q:101-232,H:2-44^52.27%ID^E:9e-06^.^.	W4L6I7_9DELT^W4L6I7_9DELT^Q:34-77,H:2-44^52.27%ID^E:7e-06^.^.	.	.	c100822_g2_i1|m.43466	2-253[+]	6 BED zinc finger	.	.	.	.	.	.
c100846_g1	c100846_g1_i1	.	.	.	.	c100846_g1_i1|m.43467	131-337[-]		.	ExpAA=19.34^PredHel=1^Topology=o39-61i	.	.	.	.
c100888_g1	c100888_g1_i1	.	.	.	.	c100888_g1_i1|m.43469	64-264[-]		.	ExpAA=19.77^PredHel=1^Topology=o10-29i	.	.	.	.
c10105_g1	c10105_g1_i1	.	.	.	.	c10105_g1_i1|m.39284	3-353[+]	Reverse transcriptase connection domain	.	ExpAA=18.65^PredHel=1^Topology=o58-80i	.	.	.	.
c101087_g1	c101087_g1_i1	.	.	.	.	c101087_g1_i1|m.43474	2-217[+]		.	ExpAA=20.75^PredHel=1^Topology=o44-66i	.	.	.	.
c10118_g1	c10118_g1_i1	.	.	.	.	c10118_g1_i1|m.39285	22-261[-]	Protein of unknown function (DUF1188)	.	.	.	.	.	.
c101222_g1	c101222_g1_i1	.	.	.	.	c101222_g1_i1|m.43478	31-303[-]		.	ExpAA=25.34^PredHel=1^Topology=i69-88o	.	.	.	.
c101251_g1	c101251_g1_i1	.	.	.	.	c101251_g1_i1|m.43480	1-240[+]		.	ExpAA=33.71^PredHel=2^Topology=i34-56o61-78i	.	.	.	.
c101276_g1	c101276_g1_i1	G4V6G9_SCHMA^G4V6G9_SCHMA^Q:6-329,H:650-757^80.56%ID^E:3e-50^.^.	G4V6G9_SCHMA^G4V6G9_SCHMA^Q:2-109,H:650-757^80.56%ID^E:3e-51^.^.	.	.	c101276_g1_i1|m.43482	3-332[+]		.	.	.	.	.	.
c101276_g1	c101276_g1_i1	G4V6G9_SCHMA^G4V6G9_SCHMA^Q:6-329,H:650-757^80.56%ID^E:3e-50^.^.	.	.	.	c101276_g1_i1|m.43481	2-382[-]		.	.	.	.	.	.
c101358_g1	c101358_g1_i1	.	.	.	.	c101358_g1_i1|m.43486	3-308[+]		.	ExpAA=20.38^PredHel=1^Topology=i76-98o	.	.	.	.
c101455_g1	c101455_g1_i1	.	.	.	.	c101455_g1_i1|m.43491	15-308[-]	7 Foamy virus envelope protein	.	ExpAA=23.48^PredHel=1^Topology=i55-77o	.	.	.	.
c101458_g1	c101458_g1_i1	.	.	.	.	c101458_g1_i1|m.43492	2-292[+]		.	ExpAA=32.58^PredHel=1^Topology=o15-34i	.	.	.	.
c101545_g1	c101545_g1_i1	Q5BYQ3_SCHJA^Q5BYQ3_SCHJA^Q:2-313,H:70-173^71.15%ID^E:3e-51^.^.	Q5BYQ3_SCHJA^Q5BYQ3_SCHJA^Q:1-104,H:70-173^71.15%ID^E:2e-51^.^.	MYOF_MOUSE^MYOF_MOUSE^Q:2-310,H:1808-1911^59.62%ID^E:4e-37^RecName: Full=Myoferlin;^Eukaryota; Metazoa; Chordata; Craniata; Vertebrata; Euteleostomi; Mammalia; Eutheria; Euarchontoglires; Glires; Rodentia; Sciurognathi; Muroidea; Muridae; Murinae; Mus; Mus	MYOF_MOUSE^MYOF_MOUSE^Q:1-103,H:1808-1911^59.62%ID^E:3e-37^RecName: Full=Myoferlin;^Eukaryota; Metazoa; Chordata; Craniata; Vertebrata; Euteleostomi; Mammalia; Eutheria; Euarchontoglires; Glires; Rodentia; Sciurognathi; Muroidea; Muridae; Murinae; Mus; Mus	c101545_g1_i1|m.43493	2-334[+]	2 C2 domain	.	.	ENOG410XPT2^Dysferlin, limb girdle muscular dystrophy 2B (Autosomal recessive)	KEGG:mmu:226101	GO:0005901^cellular_component^caveola`GO:0031410^cellular_component^cytoplasmic vesicle`GO:0030659^cellular_component^cytoplasmic vesicle membrane`GO:0070062^cellular_component^extracellular exosome`GO:0016021^cellular_component^integral component of membrane`GO:0043231^cellular_component^intracellular membrane-bounded organelle`GO:0031965^cellular_component^nuclear membrane`GO:0005886^cellular_c…	.
c101570_g1	c101570_g1_i1	G7YS88_CLOSI^G7YS88_CLOSI^Q:3-203,H:748-814^91.04%ID^E:9e-36^.^.	G7YS88_CLOSI^G7YS88_CLOSI^Q:1-67,H:748-814^91.04%ID^E:8e-36^.^.	VA0D1_DROME^VA0D1_DROME^Q:3-203,H:72-138^76.12%ID^E:2e-30^RecName: Full=V-type proton ATPase subunit d 1;^Eukaryota; Metazoa; Ecdysozoa; Arthropoda; Hexapoda; Insecta; Pterygota; Neoptera; Endopterygota; Diptera; Brachycera; Muscomorpha; Ephydroidea; Drosophilidae; Drosophila; Sophophora	VA0D1_DROME^VA0D1_DROME^Q:1-67,H:72-138^76.12%ID^E:2e-30^RecName: Full=V-type proton ATPase subunit d 1;^Eukaryota; Metazoa; Ecdysozoa; Arthropoda; Hexapoda; Insecta; Pterygota; Neoptera; Endopterygota; Diptera; Brachycera; Muscomorpha; Ephydroidea; Drosophilidae; Drosophila; Sophophora	c101570_g1_i1|m.43494	3-203[+]	4 ATP synthase (C/AC39) subunit	.	ExpAA=16.76^PredHel=1^Topology=i21-43o	COG1527^ATP synthase, subunit	KEGG:dme:Dmel_CG2934`KO:K02146	GO:0005886^cellular_component^plasma membrane`GO:0033181^cellular_component^plasma membrane proton-transporting V-type ATPase complex`GO:0000220^cellular_component^vacuolar proton-transporting V-type ATPase, V0 domain`GO:0046961^molecular_function^proton-transporting ATPase activity, rotational mechanism`GO:0015991^biological_process^ATP hydrolysis coupled proton transport`GO:0008593^biological_p…	.
c101628_g1	c101628_g1_i1	.	.	.	.	c101628_g1_i1|m.43496	1-282[+]		.	ExpAA=21.92^PredHel=1^Topology=i66-88o	.	.	.	.
c101672_g1	c101672_g1_i2	R4G4T8_RHOPR^R4G4T8_RHOPR^Q:344-628,H:199-293^50.53%ID^E:3e-24^.^.	.	.	.	c101672_g1_i2|m.43497	357-590[-]		.	.	.	.	.	.
c101697_g1	c101697_g1_i1	.	.	.	.	c101697_g1_i1|m.43502	182-388[+]		.	ExpAA=25.80^PredHel=1^Topology=i7-29o	.	.	.	.
c101702_g1	c101702_g1_i1	.	.	.	.	c101702_g1_i1|m.43503	21-317[-]		.	ExpAA=40.44^PredHel=2^Topology=i37-59o74-96i	.	.	.	.
c101823_g1	c101823_g1_i1	.	.	.	.	c101823_g1_i1|m.43507	81-293[+]		.	ExpAA=22.65^PredHel=1^Topology=o10-32i	.	.	.	.
c10185_g1	c10185_g1_i1	.	.	.	.	c10185_g1_i1|m.39288	2-205[+]		.	ExpAA=32.05^PredHel=2^Topology=i7-24o29-51i	.	.	.	.
c10187_g1	c10187_g1_i1	.	.	.	.	c10187_g1_i1|m.39289	1-204[+]		sigP:1^16^0.495^YES	.	.	.	.	.
c101900_g1	c101900_g1_i1	A0A075AHV6_9TREM^A0A075AHV6_9TREM^Q:2-289,H:80-168^42.27%ID^E:5e-11^.^.	A0A075AHV6_9TREM^A0A075AHV6_9TREM^Q:1-96,H:80-168^42.27%ID^E:3e-11^.^.	.	.	c101900_g1_i1|m.43510	2-307[+]	6 Rab5-interacting protein (Rab5ip)	.	ExpAA=65.29^PredHel=3^Topology=o4-26i33-55o75-97i	.	.	.	.
c101974_g1	c101974_g1_i1	.	.	.	.	c101974_g1_i1|m.43513	330-533[-]		.	ExpAA=32.28^PredHel=1^Topology=o39-61i	.	.	.	.
c102220_g1	c102220_g1_i1	N6TLU5_DENPD^N6TLU5_DENPD^Q:307-14,H:1259-1356^63.27%ID^E:2e-31^.^.`N6TLU5_DENPD^N6TLU5_DENPD^Q:298-2,H:1233-1327^58.59%ID^E:6e-27^.^.`N6TLU5_DENPD^N6TLU5_DENPD^Q:307-41,H:1291-1378^56.18%ID^E:1e-21^.^.`N6TLU5_DENPD^N6TLU5_DENPD^Q:289-32,H:1592-1675^51.72%ID^E:2e-15^.^.`N6TLU5_DENPD^N6TLU5_DENPD^Q:289-53,H:1621-1701^49.38%ID^E:1e-13^.^.`N6TLU5_DENPD^N6TLU5_DENPD^Q:307-38,H:277-360^41.11%ID^E:9e-1…	N6TLU5_DENPD^N6TLU5_DENPD^Q:1-98,H:1259-1356^63.27%ID^E:1e-31^.^.`N6TLU5_DENPD^N6TLU5_DENPD^Q:4-102,H:1233-1327^58.59%ID^E:5e-27^.^.`N6TLU5_DENPD^N6TLU5_DENPD^Q:1-89,H:1291-1378^56.18%ID^E:9e-22^.^.`N6TLU5_DENPD^N6TLU5_DENPD^Q:7-92,H:1592-1675^51.72%ID^E:2e-15^.^.`N6TLU5_DENPD^N6TLU5_DENPD^Q:7-85,H:1621-1701^49.38%ID^E:9e-14^.^.`N6TLU5_DENPD^N6TLU5_DENPD^Q:1-90,H:277-360^41.11%ID^E:8e-10^.^.`N6TL…	.	.	c102220_g1_i1|m.43516	2-307[-]	0 Protein of unknown function, DUF594	.	.	.	.	.	.
c102220_g1	c102220_g1_i1	N6TLU5_DENPD^N6TLU5_DENPD^Q:307-14,H:1259-1356^63.27%ID^E:2e-31^.^.`N6TLU5_DENPD^N6TLU5_DENPD^Q:298-2,H:1233-1327^58.59%ID^E:6e-27^.^.`N6TLU5_DENPD^N6TLU5_DENPD^Q:307-41,H:1291-1378^56.18%ID^E:1e-21^.^.`N6TLU5_DENPD^N6TLU5_DENPD^Q:289-32,H:1592-1675^51.72%ID^E:2e-15^.^.`N6TLU5_DENPD^N6TLU5_DENPD^Q:289-53,H:1621-1701^49.38%ID^E:1e-13^.^.`N6TLU5_DENPD^N6TLU5_DENPD^Q:307-38,H:277-360^41.11%ID^E:9e-1…	.	.	.	c102220_g1_i1|m.43517	2-253[+]		.	.	.	.	.	.
c102232_g1	c102232_g1_i1	T1HWN5_RHOPR^T1HWN5_RHOPR^Q:221-6,H:115-186^75%ID^E:6e-28^.^.	T1HWN5_RHOPR^T1HWN5_RHOPR^Q:12-83,H:115-186^75%ID^E:6e-28^.^.	.	.	c102232_g1_i1|m.43519	3-254[-]	7 7 transmembrane sweet-taste receptor of 3 GCPR	.	ExpAA=45.26^PredHel=2^Topology=o29-51i58-77o	.	.	.	.
c102232_g1	c102232_g1_i1	T1HWN5_RHOPR^T1HWN5_RHOPR^Q:221-6,H:115-186^75%ID^E:6e-28^.^.	.	.	.	c102232_g1_i1|m.43520	2-253[-]		sigP:1^17^0.752^YES	.	.	.	.	.
c102232_g1	c102232_g1_i1	T1HWN5_RHOPR^T1HWN5_RHOPR^Q:221-6,H:115-186^75%ID^E:6e-28^.^.	.	.	.	c102232_g1_i1|m.43518	1-255[-]		.	.	.	.	.	.
c102232_g1	c102232_g1_i1	T1HWN5_RHOPR^T1HWN5_RHOPR^Q:221-6,H:115-186^75%ID^E:6e-28^.^.	.	.	.	c102232_g1_i1|m.43521	3-230[+]		.	.	.	.	.	.
c102283_g1	c102283_g1_i1	K7J446_NASVI^K7J446_NASVI^Q:1-300,H:200-299^75%ID^E:5e-47^.^.`K7J446_NASVI^K7J446_NASVI^Q:58-300,H:130-210^43.21%ID^E:4e-14^.^.`K7J446_NASVI^K7J446_NASVI^Q:4-300,H:141-239^40%ID^E:3e-13^.^.	A0A088AHI0_APIME^A0A088AHI0_APIME^Q:1-184,H:194-349^51.34%ID^E:3e-49^.^.`A0A088AHI0_APIME^A0A088AHI0_APIME^Q:20-100,H:124-204^43.21%ID^E:9e-15^.^.	MTF1_MOUSE^MTF1_MOUSE^Q:1-300,H:209-308^72%ID^E:1e-42^RecName: Full=Metal regulatory transcription factor 1;^Eukaryota; Metazoa; Chordata; Craniata; Vertebrata; Euteleostomi; Mammalia; Eutheria; Euarchontoglires; Glires; Rodentia; Sciurognathi; Muroidea; Muridae; Murinae; Mus; Mus`MTF1_MOUSE^MTF1_MOUSE^Q:4-300,H:150-248^45%ID^E:5e-17^RecName: Full=Metal regulatory transcription factor 1;^Eukaryot…	MTF1_MOUSE^MTF1_MOUSE^Q:1-100,H:209-308^72%ID^E:8e-43^RecName: Full=Metal regulatory transcription factor 1;^Eukaryota; Metazoa; Chordata; Craniata; Vertebrata; Euteleostomi; Mammalia; Eutheria; Euarchontoglires; Glires; Rodentia; Sciurognathi; Muroidea; Muridae; Murinae; Mus; Mus`MTF1_MOUSE^MTF1_MOUSE^Q:2-100,H:150-248^45%ID^E:4e-17^RecName: Full=Metal regulatory transcription factor 1;^Eukaryot…	c102283_g1_i1|m.43524	1-555[+]	8 Zinc-finger double domain	.	.	COG5048^Zinc finger protein	KEGG:mmu:17764	GO:0005654^cellular_component^nucleoplasm`GO:0005634^cellular_component^nucleus`GO:0001047^molecular_function^core promoter binding`GO:0003677^molecular_function^DNA binding`GO:0035035^molecular_function^histone acetyltransferase binding`GO:0046872^molecular_function^metal ion binding`GO:0000978^molecular_function^RNA polymerase II core promoter proximal region sequence-specific DNA binding`GO:00…	.
c102283_g1	c102283_g1_i1	K7J446_NASVI^K7J446_NASVI^Q:1-300,H:200-299^75%ID^E:5e-47^.^.`K7J446_NASVI^K7J446_NASVI^Q:58-300,H:130-210^43.21%ID^E:4e-14^.^.`K7J446_NASVI^K7J446_NASVI^Q:4-300,H:141-239^40%ID^E:3e-13^.^.	.	MTF1_MOUSE^MTF1_MOUSE^Q:1-300,H:209-308^72%ID^E:1e-42^RecName: Full=Metal regulatory transcription factor 1;^Eukaryota; Metazoa; Chordata; Craniata; Vertebrata; Euteleostomi; Mammalia; Eutheria; Euarchontoglires; Glires; Rodentia; Sciurognathi; Muroidea; Muridae; Murinae; Mus; Mus`MTF1_MOUSE^MTF1_MOUSE^Q:4-300,H:150-248^45%ID^E:5e-17^RecName: Full=Metal regulatory transcription factor 1;^Eukaryot…	.	c102283_g1_i1|m.43525	1-249[-]		.	.	.	.	.	.
c102297_g1	c102297_g1_i1	.	.	.	.	c102297_g1_i1|m.43526	3-221[+]	6 ENOD40 protein	.	.	.	.	.	.
c102400_g1	c102400_g1_i1	.	.	.	.	c102400_g1_i1|m.43536	76-291[-]		.	ExpAA=17.09^PredHel=1^Topology=i12-34o	.	.	.	.
c102429_g1	c102429_g1_i1	.	.	.	.	c102429_g1_i1|m.43538	2-226[-]		.	ExpAA=18.75^PredHel=1^Topology=o56-73i	.	.	.	.
c102660_g1	c102660_g1_i1	.	.	.	.	c102660_g1_i1|m.43541	3-251[-]		.	ExpAA=21.75^PredHel=1^Topology=o4-26i	.	.	.	.
c102744_g1	c102744_g1_i1	.	.	.	.	c102744_g1_i1|m.43545	1-294[+]	2 Predicted coiled-coil domain-containing protein (DUF2360)	.	.	.	.	.	.
c102744_g1	c102744_g1_i1	.	.	.	.	c102744_g1_i1|m.43546	2-295[+]	1 Oligopeptidase F	.	.	.	.	.	.
c102760_g1	c102760_g1_i1	J9JQP5_ACYPI^J9JQP5_ACYPI^Q:3-392,H:339-430^36.15%ID^E:8e-13^.^.	A0A067QP21_ZOONE^A0A067QP21_ZOONE^Q:1-130,H:332-415^45.04%ID^E:1e-20^.^.	.	.	c102760_g1_i1|m.43549	3-401[+]		.	.	.	.	.	.
c102760_g1	c102760_g1_i1	J9JQP5_ACYPI^J9JQP5_ACYPI^Q:3-392,H:339-430^36.15%ID^E:8e-13^.^.	.	.	.	c102760_g1_i1|m.43550	28-348[-]		sigP:1^22^0.505^YES	.	.	.	.	.
c102896_g1	c102896_g1_i1	Q1HQG0_AEDAE^Q1HQG0_AEDAE^Q:123-338,H:1-73^57.53%ID^E:7e-19^.^.	Q1HQG0_AEDAE^Q1HQG0_AEDAE^Q:41-112,H:1-73^57.53%ID^E:6e-19^.^.	.	.	c102896_g1_i1|m.43553	3-338[+]		.	ExpAA=20.05^PredHel=1^Topology=i41-60o	.	.	.	.
c103114_g1	c103114_g1_i1	.	.	.	.	c103114_g1_i1|m.43557	9-230[-]		sigP:1^21^0.694^YES	.	.	.	.	.
c103168_g1	c103168_g1_i1	.	.	.	.	c103168_g1_i1|m.43559	90-308[-]		.	ExpAA=22.42^PredHel=1^Topology=o39-61i	.	.	.	.
c103173_g1	c103173_g1_i1	H2KRE8_CLOSI^H2KRE8_CLOSI^Q:1-294,H:94-191^86.73%ID^E:5e-57^.^.	H2KRE8_CLOSI^H2KRE8_CLOSI^Q:1-98,H:94-191^86.73%ID^E:3e-58^.^.	CFA20_CAEBR^CFA20_CAEBR^Q:4-276,H:95-185^46.15%ID^E:4e-22^RecName: Full=Cilia- and flagella-associated protein 20;^Eukaryota; Metazoa; Ecdysozoa; Nematoda; Chromadorea; Rhabditida; Rhabditoidea; Rhabditidae; Peloderinae; Caenorhabditis	CFA20_CAEEL^CFA20_CAEEL^Q:2-92,H:95-185^46.15%ID^E:3e-23^RecName: Full=Cilia- and flagella-associated protein 20;^Eukaryota; Metazoa; Ecdysozoa; Nematoda; Chromadorea; Rhabditida; Rhabditoidea; Rhabditidae; Peloderinae; Caenorhabditis	c103173_g1_i1|m.43560	1-297[+]	6 Protein of unknown function (DUF667)	.	.	ENOG410XS39^Chromosome 16 open reading frame 80	KEGG:cel:CELE_C54C6.6	GO:0005814^cellular_component^centriole`GO:0036064^cellular_component^ciliary basal body`GO:0005929^cellular_component^cilium`GO:0005874^cellular_component^microtubule`GO:0005634^cellular_component^nucleus`GO:2000147^biological_process^positive regulation of cell motility`GO:2000253^biological_process^positive regulation of feeding behavior`GO:0060296^biological_process^regulation of cilium beat …	.
c103174_g1	c103174_g1_i1	.	.	.	.	c103174_g1_i1|m.43561	2-298[+]		.	ExpAA=29.02^PredHel=1^Topology=i73-95o	.	.	.	.
c103194_g1	c103194_g1_i1	.	.	.	.	c103194_g1_i1|m.43562	120-320[+]	8 DNA polymerase III polC-type N-terminus I	.	.	.	.	.	.
c103254_g1	c103254_g1_i1	.	.	.	.	c103254_g1_i1|m.43563	276-542[+]		sigP:1^18^0.52^YES	ExpAA=42.68^PredHel=2^Topology=o5-27i48-70o	.	.	.	.
c103304_g1	c103304_g1_i1	.	.	.	.	c103304_g1_i1|m.43564	154-357[-]		.	ExpAA=22.53^PredHel=1^Topology=i38-60o	.	.	.	.
c103377_g1	c103377_g1_i1	.	.	.	.	c103377_g1_i1|m.43570	298-543[+]		.	ExpAA=35.85^PredHel=2^Topology=i9-28o38-60i	.	.	.	.
c10349_g1	c10349_g1_i1	.	.	.	.	c10349_g1_i1|m.39296	38-244[-]		.	ExpAA=25.93^PredHel=1^Topology=i44-63o	.	.	.	.
c103552_g1	c103552_g1_i1	.	.	.	.	c103552_g1_i1|m.43582	216-419[+]	5 Phage shock protein B	.	ExpAA=20.53^PredHel=1^Topology=i5-24o	.	.	.	.
c103573_g1	c103573_g1_i1	.	.	.	.	c103573_g1_i1|m.43583	2-247[-]	5 Thioredoxin	.	.	.	.	.	.
c10360_g1	c10360_g1_i1	.	.	.	.	c10360_g1_i1|m.39297	1-210[+]	Protein of unknown function (DUF569)	.	.	.	.	.	.
c103736_g1	c103736_g1_i1	.	.	.	.	c103736_g1_i1|m.43588	1-207[+]		.	ExpAA=18.90^PredHel=1^Topology=o30-52i	.	.	.	.
c103797_g1	c103797_g1_i1	.	.	.	.	c103797_g1_i1|m.43590	25-240[-]		.	ExpAA=18.33^PredHel=1^Topology=i7-25o	.	.	.	.
c103819_g1	c103819_g1_i1	.	.	.	.	c103819_g1_i1|m.43592	133-357[-]		.	ExpAA=20.24^PredHel=1^Topology=o20-39i	.	.	.	.
c103819_g1	c103819_g1_i1	.	.	.	.	c103819_g1_i1|m.43593	147-359[-]		.	ExpAA=15.50^PredHel=1^Topology=o32-54i	.	.	.	.
c103853_g1	c103853_g1_i1	D6W7I3_TRICA^D6W7I3_TRICA^Q:76-147,H:167-190^100%ID^E:8e-07^.^.	.	.	.	c103853_g1_i1|m.43599	3-221[-]		.	.	.	.	.	.
c103988_g1	c103988_g1_i1	.	.	.	.	c103988_g1_i1|m.43605	3-215[-]		.	ExpAA=20.05^PredHel=1^Topology=o31-53i	.	.	.	.
c10399_g1	c10399_g1_i1	.	.	.	.	c10399_g1_i1|m.39299	3-242[-]	Protein of unknown function (DUF2517)	.	ExpAA=28.24^PredHel=1^Topology=i7-29o	.	.	.	.
c104200_g1	c104200_g1_i1	.	.	.	.	c104200_g1_i1|m.43610	1-228[-]		.	ExpAA=60.21^PredHel=3^Topology=i2-21o25-47i52-74o	.	.	.	.
c104200_g1	c104200_g1_i1	.	.	.	.	c104200_g1_i1|m.43609	3-230[-]		.	ExpAA=46.29^PredHel=2^Topology=o10-32i39-61o	.	.	.	.
c104204_g1	c104204_g1_i2	A0A067RGM0_ZOONE^A0A067RGM0_ZOONE^Q:265-107,H:136-188^60.38%ID^E:7e-12^.^.	.	.	.	c104204_g1_i2|m.43611	2-322[+]		.	.	.	.	.	.
c104220_g1	c104220_g1_i1	.	.	.	.	c104220_g1_i1|m.43612	32-262[-]		.	ExpAA=46.00^PredHel=2^Topology=o10-32i39-61o	.	.	.	.
c104225_g1	c104225_g1_i1	.	.	.	.	c104225_g1_i1|m.43613	2-211[+]		.	ExpAA=19.38^PredHel=1^Topology=i13-35o	.	.	.	.
c104555_g1	c104555_g1_i1	.	.	.	.	c104555_g1_i1|m.43622	84-365[-]	3 Cytidine and deoxycytidylate deaminase zinc-binding region	.	.	.	.	.	.
c104595_g1	c104595_g1_i1	A0A074YY70_9TREM^A0A074YY70_9TREM^Q:2-217,H:191-262^84.72%ID^E:1e-36^.^.	A0A074YY70_9TREM^A0A074YY70_9TREM^Q:1-72,H:191-262^84.72%ID^E:1e-36^.^.	ALDH2_MOUSE^ALDH2_MOUSE^Q:2-217,H:288-359^65.28%ID^E:6e-27^RecName: Full=Aldehyde dehydrogenase, mitochondrial;^Eukaryota; Metazoa; Chordata; Craniata; Vertebrata; Euteleostomi; Mammalia; Eutheria; Euarchontoglires; Glires; Rodentia; Sciurognathi; Muroidea; Muridae; Murinae; Mus; Mus	ALDH2_MOUSE^ALDH2_MOUSE^Q:1-72,H:288-359^65.28%ID^E:5e-27^RecName: Full=Aldehyde dehydrogenase, mitochondrial;^Eukaryota; Metazoa; Chordata; Craniata; Vertebrata; Euteleostomi; Mammalia; Eutheria; Euarchontoglires; Glires; Rodentia; Sciurognathi; Muroidea; Muridae; Murinae; Mus; Mus	c104595_g1_i1|m.43623	2-217[+]	8 Aldehyde dehydrogenase family	.	.	COG1012^Dehydrogenase	.	GO:0070062^cellular_component^extracellular exosome`GO:0005759^cellular_component^mitochondrial matrix`GO:0005739^cellular_component^mitochondrion`GO:0004029^molecular_function^aldehyde dehydrogenase (NAD) activity`GO:0070404^molecular_function^NADH binding`GO:0071398^biological_process^cellular response to fatty acid`GO:0032870^biological_process^cellular response to hormone stimulus`GO:0006068^…	.
c104595_g1	c104595_g1_i1	A0A074YY70_9TREM^A0A074YY70_9TREM^Q:2-217,H:191-262^84.72%ID^E:1e-36^.^.	.	ALDH2_MOUSE^ALDH2_MOUSE^Q:2-217,H:288-359^65.28%ID^E:6e-27^RecName: Full=Aldehyde dehydrogenase, mitochondrial;^Eukaryota; Metazoa; Chordata; Craniata; Vertebrata; Euteleostomi; Mammalia; Eutheria; Euarchontoglires; Glires; Rodentia; Sciurognathi; Muroidea; Muridae; Murinae; Mus; Mus	.	c104595_g1_i1|m.43624	2-217[-]		.	.	.	.	.	.
c104595_g1	c104595_g1_i1	A0A074YY70_9TREM^A0A074YY70_9TREM^Q:2-217,H:191-262^84.72%ID^E:1e-36^.^.	.	ALDH2_MOUSE^ALDH2_MOUSE^Q:2-217,H:288-359^65.28%ID^E:6e-27^RecName: Full=Aldehyde dehydrogenase, mitochondrial;^Eukaryota; Metazoa; Chordata; Craniata; Vertebrata; Euteleostomi; Mammalia; Eutheria; Euarchontoglires; Glires; Rodentia; Sciurognathi; Muroidea; Muridae; Murinae; Mus; Mus	.	c104595_g1_i1|m.43625	1-216[-]		.	.	.	.	.	.
c104779_g1	c104779_g1_i1	.	.	.	.	c104779_g1_i1|m.43628	2-223[+]	2 FAM75 family	.	.	.	.	.	.
c10478_g1	c10478_g1_i1	.	.	.	.	c10478_g1_i1|m.39302	72-284[-]		.	ExpAA=22.32^PredHel=1^Topology=i31-53o	.	.	.	.
c104818_g1	c104818_g1_i1	.	.	.	.	c104818_g1_i1|m.43631	1-201[-]		.	ExpAA=19.20^PredHel=1^Topology=i9-28o	.	.	.	.
c105030_g1	c105030_g1_i1	.	.	.	.	c105030_g1_i1|m.43634	46-246[-]		.	ExpAA=17.34^PredHel=1^Topology=i20-39o	.	.	.	.
c105044_g1	c105044_g1_i1	.	.	.	.	c105044_g1_i1|m.43635	3-227[-]		.	ExpAA=19.31^PredHel=1^Topology=o20-39i	.	.	.	.
c105173_g1	c105173_g1_i1	.	.	.	.	c105173_g1_i1|m.43637	185-484[-]	1 Eukaryotic protein of unknown function (DUF1764)	.	.	.	.	.	.
c105454_g1	c105454_g1_i2	.	.	.	.	c105454_g1_i2|m.43647	2-205[-]		.	ExpAA=19.86^PredHel=1^Topology=o10-32i	.	.	.	.
c105584_g1	c105584_g1_i1	.	.	.	.	c105584_g1_i1|m.43651	1-225[+]		.	ExpAA=33.62^PredHel=1^Topology=o4-21i	.	.	.	.
c1058_g1	c1058_g1_i1	.	.	.	.	c1058_g1_i1|m.38757	3-218[+]		.	ExpAA=22.14^PredHel=1^Topology=i40-62o	.	.	.	.
c1058_g1	c1058_g1_i1	.	.	.	.	c1058_g1_i1|m.38758	59-268[+]		.	ExpAA=21.16^PredHel=1^Topology=i21-40o	.	.	.	.
c10585_g1	c10585_g1_i1	H2KPA7_CLOSI^H2KPA7_CLOSI^Q:2-310,H:281-383^69.9%ID^E:1e-30^.^.	H2KPA7_CLOSI^H2KPA7_CLOSI^Q:1-103,H:281-383^69.9%ID^E:6e-42^.^.	DNJA2_BOVIN^DNJA2_BOVIN^Q:2-268,H:289-377^42.7%ID^E:3e-12^RecName: Full=DnaJ homolog subfamily A member 2;^Eukaryota; Metazoa; Chordata; Craniata; Vertebrata; Euteleostomi; Mammalia; Eutheria; Laurasiatheria; Cetartiodactyla; Ruminantia; Pecora; Bovidae; Bovinae; Bos	DNJA2_BOVIN^DNJA2_BOVIN^Q:1-89,H:289-377^42.7%ID^E:6e-17^RecName: Full=DnaJ homolog subfamily A member 2;^Eukaryota; Metazoa; Chordata; Craniata; Vertebrata; Euteleostomi; Mammalia; Eutheria; Laurasiatheria; Cetartiodactyla; Ruminantia; Pecora; Bovidae; Bovinae; Bos	c10585_g1_i1|m.39304	2-310[+]	DnaJ C terminal domain	.	.	COG0484^ATP binding to DnaK triggers the release of the substrate protein, thus completing the reaction cycle. Several rounds of ATP-dependent interactions between DnaJ, DnaK and GrpE are required for fully efficient folding. Also involved, together with DnaK and GrpE, in the DNA replication of plasmids through activation of initiation proteins (By similarity)	KEGG:bta:360006`KO:K09503	GO:0005829^cellular_component^cytosol`GO:0070062^cellular_component^extracellular exosome`GO:0016020^cellular_component^membrane`GO:0005524^molecular_function^ATP binding`GO:0046872^molecular_function^metal ion binding`GO:0042026^biological_process^protein refolding`GO:0009408^biological_process^response to heat	.
c105924_g1	c105924_g1_i1	.	.	.	.	c105924_g1_i1|m.43664	1-207[+]		.	ExpAA=24.75^PredHel=1^Topology=o37-59i	.	.	.	.
c105942_g1	c105942_g1_i1	.	.	.	.	c105942_g1_i1|m.43665	2-244[-]		.	ExpAA=34.72^PredHel=2^Topology=o20-42i55-77o	.	.	.	.
c105948_g1	c105948_g1_i1	G7YCB7_CLOSI^G7YCB7_CLOSI^Q:190-8,H:434-494^77.05%ID^E:3e-23^.^.	G7YCB7_CLOSI^G7YCB7_CLOSI^Q:24-84,H:434-494^77.05%ID^E:3e-23^.^.	LCB2A_ORYSJ^LCB2A_ORYSJ^Q:184-11,H:414-471^58.62%ID^E:2e-13^RecName: Full=Long chain base biosynthesis protein 2a;^Eukaryota; Viridiplantae; Streptophyta; Embryophyta; Tracheophyta; Spermatophyta; Magnoliophyta; Liliopsida; Poales; Poaceae; BOP clade; Oryzoideae; Oryzeae; Oryzinae; Oryza	LCB2A_ORYSJ^LCB2A_ORYSJ^Q:26-83,H:414-471^58.62%ID^E:2e-13^RecName: Full=Long chain base biosynthesis protein 2a;^Eukaryota; Viridiplantae; Streptophyta; Embryophyta; Tracheophyta; Spermatophyta; Magnoliophyta; Liliopsida; Poales; Poaceae; BOP clade; Oryzoideae; Oryzeae; Oryzinae; Oryza	c105948_g1_i1|m.43667	2-259[-]		.	.	COG0156^8-Amino-7-oxononanoate synthase	KEGG:osa:4350591`KO:K00654	GO:0005789^cellular_component^endoplasmic reticulum membrane`GO:0016021^cellular_component^integral component of membrane`GO:0030170^molecular_function^pyridoxal phosphate binding`GO:0004758^molecular_function^serine C-palmitoyltransferase activity`GO:0009058^biological_process^biosynthetic process`GO:0006665^biological_process^sphingolipid metabolic process	.
c105948_g1	c105948_g1_i1	G7YCB7_CLOSI^G7YCB7_CLOSI^Q:190-8,H:434-494^77.05%ID^E:3e-23^.^.	.	LCB2A_ORYSJ^LCB2A_ORYSJ^Q:184-11,H:414-471^58.62%ID^E:2e-13^RecName: Full=Long chain base biosynthesis protein 2a;^Eukaryota; Viridiplantae; Streptophyta; Embryophyta; Tracheophyta; Spermatophyta; Magnoliophyta; Liliopsida; Poales; Poaceae; BOP clade; Oryzoideae; Oryzeae; Oryzinae; Oryza	.	c105948_g1_i1|m.43668	3-260[+]		.	.	.	.	.	.
c105971_g1	c105971_g1_i1	.	.	.	.	c105971_g1_i1|m.43670	1-213[+]		.	ExpAA=23.63^PredHel=1^Topology=i7-25o	.	.	.	.
c10602_g1	c10602_g1_i1	A0A094ZVW0_SCHHA^A0A094ZVW0_SCHHA^Q:79-291,H:24-94^78.87%ID^E:5e-32^.^.	A0A094ZVW0_SCHHA^A0A094ZVW0_SCHHA^Q:27-97,H:24-94^78.87%ID^E:5e-32^.^.	ATPA_CAEEL^ATPA_CAEEL^Q:7-291,H:1-87^52.63%ID^E:2e-20^RecName: Full=ATP synthase subunit alpha, mitochondrial;^Eukaryota; Metazoa; Ecdysozoa; Nematoda; Chromadorea; Rhabditida; Rhabditoidea; Rhabditidae; Peloderinae; Caenorhabditis	ATPA_CAEEL^ATPA_CAEEL^Q:3-97,H:1-87^52.63%ID^E:2e-20^RecName: Full=ATP synthase subunit alpha, mitochondrial;^Eukaryota; Metazoa; Ecdysozoa; Nematoda; Chromadorea; Rhabditida; Rhabditoidea; Rhabditidae; Peloderinae; Caenorhabditis	c10602_g1_i1|m.39305	1-291[+]	ATP synthase alpha/beta family, beta-barrel domain	.	.	COG0056^Produces ATP from ADP in the presence of a proton gradient across the membrane. The alpha chain is a regulatory subunit (By similarity)	KEGG:cel:CELE_H28O16.1`KO:K02132	GO:0005743^cellular_component^mitochondrial inner membrane`GO:0005739^cellular_component^mitochondrion`GO:0045261^cellular_component^proton-transporting ATP synthase complex, catalytic core F(1)`GO:0005524^molecular_function^ATP binding`GO:0046933^molecular_function^proton-transporting ATP synthase activity, rotational mechanism`GO:0046961^molecular_function^proton-transporting ATPase activity, r…	.
c106079_g1	c106079_g1_i2	.	.	.	.	c106079_g1_i2|m.43677	3-326[-]	8 Protein of unknown function (DUF1356)	.	ExpAA=43.17^PredHel=2^Topology=o10-32i52-74o	.	.	.	.
c106248_g1	c106248_g1_i1	.	.	.	.	c106248_g1_i1|m.43684	1-210[+]	4 Protein of unknown function (DUF1240)	.	ExpAA=21.44^PredHel=1^Topology=o27-49i	.	.	.	.
c10627_g1	c10627_g1_i1	.	.	.	.	c10627_g1_i1|m.39306	3-215[-]		.	ExpAA=21.52^PredHel=1^Topology=i5-27o	.	.	.	.
c106298_g1	c106298_g1_i1	.	.	.	.	c106298_g1_i1|m.43686	53-298[-]		.	ExpAA=33.88^PredHel=1^Topology=i51-73o	.	.	.	.
c106340_g1	c106340_g1_i1	.	.	.	.	c106340_g1_i1|m.43688	2-283[-]	8 Tyrosine hydroxylase N terminal	.	.	.	.	.	.
c106343_g1	c106343_g1_i1	.	.	.	.	c106343_g1_i1|m.43690	1-216[+]	4 Domain of unknown function (DUF4116)	.	.	.	.	.	.
c106343_g1	c106343_g1_i1	.	.	.	.	c106343_g1_i1|m.43689	1-294[-]		.	ExpAA=41.85^PredHel=2^Topology=i2-24o44-66i	.	.	.	.
c106385_g1	c106385_g1_i1	.	.	.	.	c106385_g1_i1|m.43692	3-266[-]		.	ExpAA=22.40^PredHel=1^Topology=i63-85o	.	.	.	.
c106400_g1	c106400_g1_i1	.	.	.	.	c106400_g1_i1|m.43693	2-211[+]		.	ExpAA=19.29^PredHel=1^Topology=o15-34i	.	.	.	.
c106426_g1	c106426_g1_i1	X1X1E6_ACYPI^X1X1E6_ACYPI^Q:6-200,H:402-470^50.72%ID^E:3e-14^.^.	.	.	.	c106426_g1_i1|m.43698	2-208[-]		.	.	.	.	.	.
c106455_g1	c106455_g1_i1	O44318_LIMPO^O44318_LIMPO^Q:44-235,H:633-698^54.55%ID^E:2e-15^.^.	O44318_LIMPO^O44318_LIMPO^Q:15-78,H:633-698^54.55%ID^E:1e-15^.^.	PO21_NASVI^PO21_NASVI^Q:23-235,H:504-571^50.7%ID^E:2e-11^RecName: Full=Retrovirus-related Pol polyprotein from type-1 retrotransposable element R2;^Eukaryota; Metazoa; Ecdysozoa; Arthropoda; Hexapoda; Insecta; Pterygota; Neoptera; Endopterygota; Hymenoptera; Apocrita; Chalcidoidea; Pteromalidae; Pteromalinae; Nasonia	PO21_NASVI^PO21_NASVI^Q:8-78,H:504-571^50.7%ID^E:1e-11^RecName: Full=Retrovirus-related Pol polyprotein from type-1 retrotransposable element R2;^Eukaryota; Metazoa; Ecdysozoa; Arthropoda; Hexapoda; Insecta; Pterygota; Neoptera; Endopterygota; Hymenoptera; Apocrita; Chalcidoidea; Pteromalidae; Pteromalinae; Nasonia	c106455_g1_i1|m.43700	2-235[+]	4 Reverse transcriptase (RNA-dependent DNA polymerase)	.	.	.	.	GO:0004519^molecular_function^endonuclease activity`GO:0046872^molecular_function^metal ion binding`GO:0003964^molecular_function^RNA-directed DNA polymerase activity	.
c106468_g1	c106468_g1_i1	.	.	.	.	c106468_g1_i1|m.43703	192-392[-]		.	ExpAA=24.78^PredHel=1^Topology=o43-65i	.	.	.	.
c106473_g1	c106473_g1_i1	G7YJ50_CLOSI^G7YJ50_CLOSI^Q:1-321,H:3864-3970^84.11%ID^E:1e-55^.^.	G7YJ50_CLOSI^G7YJ50_CLOSI^Q:1-107,H:3864-3970^84.11%ID^E:1e-55^.^.	DYH1_HUMAN^DYH1_HUMAN^Q:1-321,H:4097-4203^70.09%ID^E:1e-43^RecName: Full=Dynein heavy chain 1, axonemal;^Eukaryota; Metazoa; Chordata; Craniata; Vertebrata; Euteleostomi; Mammalia; Eutheria; Euarchontoglires; Primates; Haplorrhini; Catarrhini; Hominidae; Homo	DYH1_HUMAN^DYH1_HUMAN^Q:1-107,H:4097-4203^70.09%ID^E:1e-43^RecName: Full=Dynein heavy chain 1, axonemal;^Eukaryota; Metazoa; Chordata; Craniata; Vertebrata; Euteleostomi; Mammalia; Eutheria; Euarchontoglires; Primates; Haplorrhini; Catarrhini; Hominidae; Homo	c106473_g1_i1|m.43704	1-321[+]	7 Dynein heavy chain and region D6 of dynein motor	.	.	COG5245^heavy chain	KEGG:hsa:25981`KO:K10408	GO:0005858^cellular_component^axonemal dynein complex`GO:0030286^cellular_component^dynein complex`GO:0036156^cellular_component^inner dynein arm`GO:0005874^cellular_component^microtubule`GO:0036126^cellular_component^sperm flagellum`GO:0005524^molecular_function^ATP binding`GO:0016887^molecular_function^ATPase activity`GO:0003777^molecular_function^microtubule motor activity`GO:0060294^biologica…	.
c106521_g1	c106521_g1_i1	.	.	.	.	c106521_g1_i1|m.43710	1-243[+]		.	ExpAA=18.94^PredHel=1^Topology=o49-71i	.	.	.	.
c106629_g1	c106629_g1_i1	W6AB31_9MOLU^W6AB31_9MOLU^Q:217-2,H:35-106^75%ID^E:2e-28^.^.	W6AB31_9MOLU^W6AB31_9MOLU^Q:14-85,H:35-106^75%ID^E:4e-29^.^.	RNJ1_STAHJ^RNJ1_STAHJ^Q:202-2,H:11-77^67.16%ID^E:2e-23^RecName: Full=Ribonuclease J 1 {ECO:0000255|HAMAP-Rule:MF_01491};^Bacteria; Firmicutes; Bacilli; Bacillales; Staphylococcus	RNJ1_STAHJ^RNJ1_STAHJ^Q:19-85,H:11-77^67.16%ID^E:5e-24^RecName: Full=Ribonuclease J 1 {ECO:0000255|HAMAP-Rule:MF_01491};^Bacteria; Firmicutes; Bacilli; Bacillales; Staphylococcus	c106629_g1_i1|m.43713	2-256[-]	7 Metallo-beta-lactamase superfamily	.	.	COG0595^Metallo-Beta-Lactamase	KEGG:sha:SH1863`KO:K12574	GO:0005737^cellular_component^cytoplasm`GO:0004534^molecular_function^5'-3' exoribonuclease activity`GO:0004521^molecular_function^endoribonuclease activity`GO:0003723^molecular_function^RNA binding`GO:0008270^molecular_function^zinc ion binding`GO:0006364^biological_process^rRNA processing	.
c106736_g1	c106736_g1_i1	.	.	.	.	c106736_g1_i1|m.43718	1-231[+]		.	ExpAA=43.41^PredHel=2^Topology=o23-45i52-71o	.	.	.	.
c106821_g1	c106821_g1_i2	R4GB31_ANOCA^R4GB31_ANOCA^Q:112-321,H:22-96^36.84%ID^E:2e-10^.^.`R4GB31_ANOCA^R4GB31_ANOCA^Q:323-427,H:97-131^45.71%ID^E:2e-10^.^.	A0A087U9E6_9ARAC^A0A087U9E6_9ARAC^Q:64-106,H:1-43^58.14%ID^E:2e-07^.^.	.	.	c106821_g1_i2|m.43724	1-330[+]		.	.	.	.	.	.
c106948_g1	c106948_g1_i1	X1X8X6_ACYPI^X1X8X6_ACYPI^Q:15-281,H:27-113^41.57%ID^E:5e-12^.^.	.	.	.	c106948_g1_i1|m.43727	59-283[-]		.	ExpAA=21.06^PredHel=1^Topology=i7-29o	.	.	.	.
c106973_g1	c106973_g1_i1	G0YW71_9ODON^G0YW71_9ODON^Q:25-207,H:77-137^70.49%ID^E:2e-06^.^.	G0YW71_9ODON^G0YW71_9ODON^Q:17-69,H:85-137^79.25%ID^E:1e-18^.^.	.	NU1M_DROMI^NU1M_DROMI^Q:17-69,H:82-134^60.38%ID^E:3e-12^RecName: Full=NADH-ubiquinone oxidoreductase chain 1;^Eukaryota; Metazoa; Ecdysozoa; Arthropoda; Hexapoda; Insecta; Pterygota; Neoptera; Endopterygota; Diptera; Brachycera; Muscomorpha; Ephydroidea; Drosophilidae; Drosophila; Sophophora	c106973_g1_i1|m.43728	1-207[+]	4 NADH dehydrogenase	.	ExpAA=43.67^PredHel=2^Topology=o15-37i39-61o	.	.	GO:0016021^cellular_component^integral component of membrane`GO:0005743^cellular_component^mitochondrial inner membrane`GO:0070469^cellular_component^respiratory chain`GO:0008137^molecular_function^NADH dehydrogenase (ubiquinone) activity	.
c106983_g1	c106983_g1_i1	.	.	.	.	c106983_g1_i1|m.43730	142-339[+]	3 White spot syndrome virus structural envelope protein VP	.	.	.	.	.	.
c107111_g1	c107111_g1_i1	A0A067RCM1_ZOONE^A0A067RCM1_ZOONE^Q:1-222,H:1391-1464^70.27%ID^E:9e-21^.^.	A0A067RCM1_ZOONE^A0A067RCM1_ZOONE^Q:1-74,H:1391-1464^70.27%ID^E:8e-21^.^.	.	.	c107111_g1_i1|m.43734	1-222[+]	9 Fibrinogen alpha/beta chain family	.	.	.	.	.	.
c107356_g1	c107356_g1_i1	Q7PSM9_ANOGA^Q7PSM9_ANOGA^Q:265-2,H:478-565^68.18%ID^E:4e-30^.^.	Q7PSM9_ANOGA^Q7PSM9_ANOGA^Q:1-88,H:478-565^68.18%ID^E:2e-36^.^.	NRX3A_MOUSE^NRX3A_MOUSE^Q:259-17,H:275-355^46.91%ID^E:3e-12^RecName: Full=Neurexin-3;^Eukaryota; Metazoa; Chordata; Craniata; Vertebrata; Euteleostomi; Mammalia; Eutheria; Euarchontoglires; Glires; Rodentia; Sciurognathi; Muroidea; Muridae; Murinae; Mus; Mus	NRX3A_MOUSE^NRX3A_MOUSE^Q:3-83,H:275-355^46.91%ID^E:1e-18^RecName: Full=Neurexin-3;^Eukaryota; Metazoa; Chordata; Craniata; Vertebrata; Euteleostomi; Mammalia; Eutheria; Euarchontoglires; Glires; Rodentia; Sciurognathi; Muroidea; Muridae; Murinae; Mus; Mus	c107356_g1_i1|m.43744	2-265[-]	9 Laminin G domain	.	.	ENOG410XNU6^Neurexin	KEGG:mmu:18191`KO:K07377	GO:0016021^cellular_component^integral component of membrane`GO:0042734^cellular_component^presynaptic membrane`GO:0043234^cellular_component^protein complex`GO:0005246^molecular_function^calcium channel regulator activity`GO:0046872^molecular_function^metal ion binding`GO:0030534^biological_process^adult behavior`GO:0007155^biological_process^cell adhesion`GO:0007612^biological_process^learning`…	.
c107356_g1	c107356_g1_i1	Q7PSM9_ANOGA^Q7PSM9_ANOGA^Q:265-2,H:478-565^68.18%ID^E:4e-30^.^.	.	NRX3A_MOUSE^NRX3A_MOUSE^Q:259-17,H:275-355^46.91%ID^E:3e-12^RecName: Full=Neurexin-3;^Eukaryota; Metazoa; Chordata; Craniata; Vertebrata; Euteleostomi; Mammalia; Eutheria; Euarchontoglires; Glires; Rodentia; Sciurognathi; Muroidea; Muridae; Murinae; Mus; Mus	.	c107356_g1_i1|m.43742	3-266[-]		.	.	.	.	.	.
c107356_g1	c107356_g1_i1	Q7PSM9_ANOGA^Q7PSM9_ANOGA^Q:265-2,H:478-565^68.18%ID^E:4e-30^.^.	.	NRX3A_MOUSE^NRX3A_MOUSE^Q:259-17,H:275-355^46.91%ID^E:3e-12^RecName: Full=Neurexin-3;^Eukaryota; Metazoa; Chordata; Craniata; Vertebrata; Euteleostomi; Mammalia; Eutheria; Euarchontoglires; Glires; Rodentia; Sciurognathi; Muroidea; Muridae; Murinae; Mus; Mus	.	c107356_g1_i1|m.43743	2-265[+]		.	.	.	.	.	.
c107376_g1	c107376_g1_i1	.	.	.	.	c107376_g1_i1|m.43746	2-277[-]		.	ExpAA=20.37^PredHel=1^Topology=o37-54i	.	.	.	.
c107653_g1	c107653_g1_i1	.	.	.	.	c107653_g1_i1|m.43751	2-208[+]	4 Saposin-like type B, region 1	.	.	.	.	.	.
c1077_g1	c1077_g1_i2	.	.	.	.	c1077_g1_i2|m.38760	16-279[-]	Phage GP30.8 protein	.	.	.	.	.	.
c107768_g1	c107768_g1_i1	.	.	.	.	c107768_g1_i1|m.43753	69-272[-]		.	ExpAA=30.74^PredHel=1^Topology=i7-24o	.	.	.	.
c10779_g1	c10779_g1_i1	.	.	.	.	c10779_g1_i1|m.39313	3-212[+]		.	ExpAA=21.39^PredHel=1^Topology=o44-66i	.	.	.	.
c107839_g1	c107839_g1_i1	.	.	.	.	c107839_g1_i1|m.43755	4-258[-]		sigP:1^26^0.653^YES	.	.	.	.	.
c107877_g1	c107877_g1_i1	.	.	.	.	c107877_g1_i1|m.43756	2-235[+]		.	ExpAA=21.70^PredHel=1^Topology=o28-50i	.	.	.	.
c107878_g1	c107878_g1_i1	.	.	.	.	c107878_g1_i1|m.43757	1-276[+]	9 Domain of unknown function (DUF4084)	.	.	.	.	.	.
c107941_g1	c107941_g1_i1	.	.	.	.	c107941_g1_i1|m.43759	1-216[-]		.	ExpAA=36.75^PredHel=2^Topology=i12-34o49-71i	.	.	.	.
c108004_g1	c108004_g1_i1	.	.	.	.	c108004_g1_i1|m.43760	2-208[-]		.	ExpAA=21.40^PredHel=1^Topology=i20-42o	.	.	.	.
c108264_g1	c108264_g1_i1	.	.	LPSBP_PERAM^LPSBP_PERAM^Q:203-54,H:205-254^48%ID^E:2e-07^RecName: Full=Hemolymph lipopolysaccharide-binding protein;^Eukaryota; Metazoa; Ecdysozoa; Arthropoda; Hexapoda; Insecta; Pterygota; Neoptera; Orthopteroidea; Dictyoptera; Blattodea; Blattoidea; Blattidae; Blattinae; Periplaneta	LPSBP_PERAM^LPSBP_PERAM^Q:31-69,H:205-243^48.72%ID^E:1e-05^RecName: Full=Hemolymph lipopolysaccharide-binding protein;^Eukaryota; Metazoa; Ecdysozoa; Arthropoda; Hexapoda; Insecta; Pterygota; Neoptera; Orthopteroidea; Dictyoptera; Blattodea; Blattoidea; Blattidae; Blattinae; Periplaneta	c108264_g1_i1|m.43774	84-293[-]		.	.	.	.	GO:0005576^cellular_component^extracellular region`GO:0030246^molecular_function^carbohydrate binding	.
c108264_g1	c108264_g1_i1	.	.	LPSBP_PERAM^LPSBP_PERAM^Q:203-54,H:205-254^48%ID^E:2e-07^RecName: Full=Hemolymph lipopolysaccharide-binding protein;^Eukaryota; Metazoa; Ecdysozoa; Arthropoda; Hexapoda; Insecta; Pterygota; Neoptera; Orthopteroidea; Dictyoptera; Blattodea; Blattoidea; Blattidae; Blattinae; Periplaneta	.	c108264_g1_i1|m.43773	2-226[-]		.	.	.	.	.	.
c108359_g1	c108359_g1_i1	.	.	.	.	c108359_g1_i1|m.43777	28-297[-]	6 Protein of unknown function (DUF1115)	.	.	.	.	.	.
c10847_g1	c10847_g1_i1	.	.	.	.	c10847_g1_i1|m.39316	3-215[-]		.	ExpAA=19.28^PredHel=1^Topology=i21-43o	.	.	.	.
c108470_g1	c108470_g1_i1	.	.	.	.	c108470_g1_i1|m.43781	3-236[+]	4 Scaffold protein Ste5-Fus5 binding region	.	.	.	.	.	.
c10864_g1	c10864_g1_i1	.	.	.	.	c10864_g1_i1|m.39317	1-234[-]	Protein of unknown function (DUF4014)	.	ExpAA=29.96^PredHel=1^Topology=o15-37i	.	.	.	.
c108732_g1	c108732_g1_i1	G7YXQ7_CLOSI^G7YXQ7_CLOSI^Q:328-2,H:167-275^86.24%ID^E:1e-64^.^.	G7YXQ7_CLOSI^G7YXQ7_CLOSI^Q:1-109,H:167-275^86.24%ID^E:1e-64^.^.	SAHHA_XENLA^SAHHA_XENLA^Q:328-5,H:304-411^78.7%ID^E:3e-55^RecName: Full=Adenosylhomocysteinase A;^Eukaryota; Metazoa; Chordata; Craniata; Vertebrata; Euteleostomi; Amphibia; Batrachia; Anura; Pipoidea; Pipidae; Xenopodinae; Xenopus; Xenopus	SAHHA_XENLA^SAHHA_XENLA^Q:1-108,H:304-411^78.7%ID^E:3e-55^RecName: Full=Adenosylhomocysteinase A;^Eukaryota; Metazoa; Chordata; Craniata; Vertebrata; Euteleostomi; Amphibia; Batrachia; Anura; Pipoidea; Pipidae; Xenopodinae; Xenopus; Xenopus	c108732_g1_i1|m.43794	2-328[-]	4 S-adenosyl-L-homocysteine hydrolase	.	.	.	KEGG:xla:503669`KO:K01251	GO:0004013^molecular_function^adenosylhomocysteinase activity`GO:0006730^biological_process^one-carbon metabolic process	.
c108754_g1	c108754_g1_i1	.	.	.	.	c108754_g1_i1|m.43796	2-226[-]		.	ExpAA=21.17^PredHel=1^Topology=o46-68i	.	.	.	.
c108881_g1	c108881_g1_i1	B0W7C6_CULQU^B0W7C6_CULQU^Q:25-696,H:663-886^38.3%ID^E:2e-25^.^.	B0W7C6_CULQU^B0W7C6_CULQU^Q:9-232,H:663-886^38.3%ID^E:4e-34^.^.	.	.	c108881_g1_i1|m.43799	1-702[+]	2 Plectin repeat	.	.	.	.	.	.
c108881_g1	c108881_g1_i1	B0W7C6_CULQU^B0W7C6_CULQU^Q:25-696,H:663-886^38.3%ID^E:2e-25^.^.	.	.	.	c108881_g1_i1|m.43800	186-623[-]		.	.	.	.	.	.
c108975_g1	c108975_g1_i1	A0A074ZZU3_9TREM^A0A074ZZU3_9TREM^Q:359-21,H:2-127^66.67%ID^E:1e-43^.^.	A0A074ZZU3_9TREM^A0A074ZZU3_9TREM^Q:2-114,H:2-127^66.67%ID^E:2e-50^.^.	EIF3K_MOUSE^EIF3K_MOUSE^Q:353-3,H:8-124^42.74%ID^E:1e-21^RecName: Full=Eukaryotic translation initiation factor 3 subunit K {ECO:0000255|HAMAP-Rule:MF_03010};^Eukaryota; Metazoa; Chordata; Craniata; Vertebrata; Euteleostomi; Mammalia; Eutheria; Euarchontoglires; Glires; Rodentia; Sciurognathi; Muroidea; Muridae; Murinae; Mus; Mus	EIF3K_XENTR^EIF3K_XENTR^Q:4-120,H:8-124^42.74%ID^E:4e-26^RecName: Full=Eukaryotic translation initiation factor 3 subunit K {ECO:0000255|HAMAP-Rule:MF_03010};^Eukaryota; Metazoa; Chordata; Craniata; Vertebrata; Euteleostomi; Amphibia; Batrachia; Anura; Pipoidea; Pipidae; Xenopodinae; Xenopus; Silurana	c108975_g1_i1|m.43804	3-362[-]	5 SAC3/GANP/Nin1/mts3/eIF-3 p25 family	.	.	.	KEGG:xtr:548352`KO:K15028	GO:0016282^cellular_component^eukaryotic 43S preinitiation complex`GO:0033290^cellular_component^eukaryotic 48S preinitiation complex`GO:0005852^cellular_component^eukaryotic translation initiation factor 3 complex`GO:0005634^cellular_component^nucleus`GO:0043022^molecular_function^ribosome binding`GO:0003743^molecular_function^translation initiation factor activity`GO:0001731^biological_process^…	.
c108975_g1	c108975_g1_i1	A0A074ZZU3_9TREM^A0A074ZZU3_9TREM^Q:359-21,H:2-127^66.67%ID^E:1e-43^.^.	.	EIF3K_MOUSE^EIF3K_MOUSE^Q:353-3,H:8-124^42.74%ID^E:1e-21^RecName: Full=Eukaryotic translation initiation factor 3 subunit K {ECO:0000255|HAMAP-Rule:MF_03010};^Eukaryota; Metazoa; Chordata; Craniata; Vertebrata; Euteleostomi; Mammalia; Eutheria; Euarchontoglires; Glires; Rodentia; Sciurognathi; Muroidea; Muridae; Murinae; Mus; Mus	.	c108975_g1_i1|m.43805	118-363[-]	7 Mut7-C RNAse domain	.	.	.	.	.	.
c108975_g1	c108975_g1_i1	A0A074ZZU3_9TREM^A0A074ZZU3_9TREM^Q:359-21,H:2-127^66.67%ID^E:1e-43^.^.	.	EIF3K_MOUSE^EIF3K_MOUSE^Q:353-3,H:8-124^42.74%ID^E:1e-21^RecName: Full=Eukaryotic translation initiation factor 3 subunit K {ECO:0000255|HAMAP-Rule:MF_03010};^Eukaryota; Metazoa; Chordata; Craniata; Vertebrata; Euteleostomi; Mammalia; Eutheria; Euarchontoglires; Glires; Rodentia; Sciurognathi; Muroidea; Muridae; Murinae; Mus; Mus	.	c108975_g1_i1|m.43806	1-207[+]		.	.	.	.	.	.
c108975_g2	c108975_g2_i1	G7YMD0_CLOSI^G7YMD0_CLOSI^Q:316-2,H:6-113^66.67%ID^E:1e-41^.^.	G7YMD0_CLOSI^G7YMD0_CLOSI^Q:1-105,H:6-113^66.67%ID^E:1e-41^.^.	EIF3K_BOVIN^EIF3K_BOVIN^Q:313-14,H:121-216^32.67%ID^E:3e-11^RecName: Full=Eukaryotic translation initiation factor 3 subunit K {ECO:0000255|HAMAP-Rule:MF_03010};^Eukaryota; Metazoa; Chordata; Craniata; Vertebrata; Euteleostomi; Mammalia; Eutheria; Laurasiatheria; Cetartiodactyla; Ruminantia; Pecora; Bovidae; Bovinae; Bos	EIF3K_BOVIN^EIF3K_BOVIN^Q:2-101,H:121-216^32.67%ID^E:2e-11^RecName: Full=Eukaryotic translation initiation factor 3 subunit K {ECO:0000255|HAMAP-Rule:MF_03010};^Eukaryota; Metazoa; Chordata; Craniata; Vertebrata; Euteleostomi; Mammalia; Eutheria; Laurasiatheria; Cetartiodactyla; Ruminantia; Pecora; Bovidae; Bovinae; Bos	c108975_g2_i1|m.43807	2-316[-]	1 COP9 signalosome, subunit CSN8	.	.	ENOG410ZSE4^Component of the eukaryotic translation initiation factor 3 (eIF-3) complex, which is involved in protein synthesis and, together with other initiation factors, stimulates binding of mRNA and methionyl-tRNAi to the 40S ribosome (By similarity)	KEGG:bta:515326`KO:K15028	GO:0016282^cellular_component^eukaryotic 43S preinitiation complex`GO:0033290^cellular_component^eukaryotic 48S preinitiation complex`GO:0005852^cellular_component^eukaryotic translation initiation factor 3 complex`GO:0070062^cellular_component^extracellular exosome`GO:0016020^cellular_component^membrane`GO:0005634^cellular_component^nucleus`GO:0043022^molecular_function^ribosome binding`GO:00037…	.
c108975_g2	c108975_g2_i1	G7YMD0_CLOSI^G7YMD0_CLOSI^Q:316-2,H:6-113^66.67%ID^E:1e-41^.^.	.	EIF3K_BOVIN^EIF3K_BOVIN^Q:313-14,H:121-216^32.67%ID^E:3e-11^RecName: Full=Eukaryotic translation initiation factor 3 subunit K {ECO:0000255|HAMAP-Rule:MF_03010};^Eukaryota; Metazoa; Chordata; Craniata; Vertebrata; Euteleostomi; Mammalia; Eutheria; Laurasiatheria; Cetartiodactyla; Ruminantia; Pecora; Bovidae; Bovinae; Bos	.	c108975_g2_i1|m.43809	3-224[+]		.	.	.	.	.	.
c108975_g2	c108975_g2_i1	G7YMD0_CLOSI^G7YMD0_CLOSI^Q:316-2,H:6-113^66.67%ID^E:1e-41^.^.	.	EIF3K_BOVIN^EIF3K_BOVIN^Q:313-14,H:121-216^32.67%ID^E:3e-11^RecName: Full=Eukaryotic translation initiation factor 3 subunit K {ECO:0000255|HAMAP-Rule:MF_03010};^Eukaryota; Metazoa; Chordata; Craniata; Vertebrata; Euteleostomi; Mammalia; Eutheria; Laurasiatheria; Cetartiodactyla; Ruminantia; Pecora; Bovidae; Bovinae; Bos	.	c108975_g2_i1|m.43808	2-313[+]		.	.	.	.	.	.
c10916_g1	c10916_g1_i1	A0A067QXB8_ZOONE^A0A067QXB8_ZOONE^Q:187-5,H:3-63^54.1%ID^E:3e-15^.^.	A0A067QXB8_ZOONE^A0A067QXB8_ZOONE^Q:5-65,H:3-63^54.1%ID^E:1e-15^.^.	.	.	c10916_g1_i1|m.39318	2-199[-]		.	.	.	.	.	.
c109183_g1	c109183_g1_i1	G7YC82_CLOSI^G7YC82_CLOSI^Q:1-228,H:359-434^82.89%ID^E:2e-42^.^.	T1JN73_STRMM^T1JN73_STRMM^Q:2-76,H:27-101^49.33%ID^E:5e-18^.^.	TBA8_CHICK^TBA8_CHICK^Q:1-228,H:181-256^78.95%ID^E:2e-42^RecName: Full=Tubulin alpha-8 chain;^Eukaryota; Metazoa; Chordata; Craniata; Vertebrata; Euteleostomi; Archelosauria; Archosauria; Dinosauria; Saurischia; Theropoda; Coelurosauria; Aves; Neognathae; Galloanserae; Galliformes; Phasianidae; Phasianinae; Gallus	.	c109183_g1_i1|m.43815	1-228[-]		.	.	.	.	.	.
c109183_g1	c109183_g1_i1	G7YC82_CLOSI^G7YC82_CLOSI^Q:1-228,H:359-434^82.89%ID^E:2e-42^.^.	G7YC82_CLOSI^G7YC82_CLOSI^Q:1-76,H:359-434^82.89%ID^E:2e-42^.^.	TBA8_CHICK^TBA8_CHICK^Q:1-228,H:181-256^78.95%ID^E:2e-42^RecName: Full=Tubulin alpha-8 chain;^Eukaryota; Metazoa; Chordata; Craniata; Vertebrata; Euteleostomi; Archelosauria; Archosauria; Dinosauria; Saurischia; Theropoda; Coelurosauria; Aves; Neognathae; Galloanserae; Galliformes; Phasianidae; Phasianinae; Gallus	TBA8_CHICK^TBA8_CHICK^Q:1-76,H:181-256^78.95%ID^E:2e-42^RecName: Full=Tubulin alpha-8 chain;^Eukaryota; Metazoa; Chordata; Craniata; Vertebrata; Euteleostomi; Archelosauria; Archosauria; Dinosauria; Saurischia; Theropoda; Coelurosauria; Aves; Neognathae; Galloanserae; Galliformes; Phasianidae; Phasianinae; Gallus	c109183_g1_i1|m.43814	1-228[+]	7 Tubulin C-terminal domain	.	.	COG5023^protein polymerization	.	GO:0005737^cellular_component^cytoplasm`GO:0005874^cellular_component^microtubule`GO:0005525^molecular_function^GTP binding`GO:0003924^molecular_function^GTPase activity`GO:0005200^molecular_function^structural constituent of cytoskeleton`GO:0007017^biological_process^microtubule-based process	.
c109293_g1	c109293_g1_i1	.	.	.	.	c109293_g1_i1|m.43818	2-247[-]	9 Chordopoxvirus fusion protein	.	.	.	.	.	.
c109376_g1	c109376_g1_i1	.	.	.	.	c109376_g1_i1|m.43821	2-244[-]	8 LETM1-like protein	.	ExpAA=35.95^PredHel=1^Topology=o27-49i	.	.	.	.
c10938_g1	c10938_g1_i1	.	.	.	.	c10938_g1_i1|m.39319	1-249[+]		.	ExpAA=16.38^PredHel=1^Topology=o15-32i	.	.	.	.
c109401_g1	c109401_g1_i1	.	.	.	.	c109401_g1_i1|m.43822	26-244[+]		.	ExpAA=22.52^PredHel=1^Topology=i25-47o	.	.	.	.
c109423_g1	c109423_g1_i1	.	.	.	.	c109423_g1_i1|m.43825	1-210[+]		sigP:1^16^0.504^YES	.	.	.	.	.
c109450_g1	c109450_g1_i1	.	.	.	.	c109450_g1_i1|m.43827	1-213[-]		.	ExpAA=19.29^PredHel=1^Topology=o53-70i	.	.	.	.
c109557_g1	c109557_g1_i1	.	.	.	.	c109557_g1_i1|m.43831	1-201[-]		.	ExpAA=21.62^PredHel=1^Topology=i13-35o	.	.	.	.
c109557_g1	c109557_g1_i1	.	.	.	.	c109557_g1_i1|m.43830	2-202[-]		.	ExpAA=21.26^PredHel=1^Topology=i13-35o	.	.	.	.
c109562_g1	c109562_g1_i1	.	.	.	.	c109562_g1_i1|m.43833	1-258[+]		.	ExpAA=20.22^PredHel=1^Topology=o44-66i	.	.	.	.
c109738_g1	c109738_g1_i1	F2UR03_SALR5^F2UR03_SALR5^Q:217-2,H:158-229^38.89%ID^E:1e-07^.^.	F2UR03_SALR5^F2UR03_SALR5^Q:1-72,H:158-229^38.89%ID^E:1e-07^.^.	LRCC1_XENLA^LRCC1_XENLA^Q:214-8,H:38-106^36.23%ID^E:4e-06^RecName: Full=Leucine-rich repeat and coiled-coil domain-containing protein 1;^Eukaryota; Metazoa; Chordata; Craniata; Vertebrata; Euteleostomi; Amphibia; Batrachia; Anura; Pipoidea; Pipidae; Xenopodinae; Xenopus; Xenopus	LRCC1_XENLA^LRCC1_XENLA^Q:2-70,H:38-106^36.23%ID^E:4e-06^RecName: Full=Leucine-rich repeat and coiled-coil domain-containing protein 1;^Eukaryota; Metazoa; Chordata; Craniata; Vertebrata; Euteleostomi; Amphibia; Batrachia; Anura; Pipoidea; Pipidae; Xenopodinae; Xenopus; Xenopus	c109738_g1_i1|m.43839	2-217[-]	7 Leucine Rich repeats (2 copies)	.	.	.	KEGG:xla:431936`KO:K16475	GO:0005814^cellular_component^centriole`GO:0051301^biological_process^cell division`GO:0007067^biological_process^mitotic nuclear division	.
c109756_g1	c109756_g1_i1	.	.	.	.	c109756_g1_i1|m.43841	156-422[-]		.	ExpAA=42.87^PredHel=2^Topology=o5-24i45-67o	.	.	.	.
c109835_g1	c109835_g1_i1	.	.	.	.	c109835_g1_i1|m.43844	3-308[+]		.	ExpAA=32.94^PredHel=1^Topology=o15-37i	.	.	.	.
c109837_g1	c109837_g1_i1	.	.	.	.	c109837_g1_i1|m.43845	3-212[-]		.	ExpAA=22.39^PredHel=1^Topology=i45-64o	.	.	.	.
c109852_g1	c109852_g1_i1	.	.	.	.	c109852_g1_i1|m.43846	3-218[-]		.	ExpAA=19.63^PredHel=1^Topology=o5-24i	.	.	.	.
c109960_g1	c109960_g1_i1	Q9BMQ4_BLAGE^Q9BMQ4_BLAGE^Q:36-245,H:393-462^90%ID^E:2e-26^.^.	H9N1C7_BOMMO^H9N1C7_BOMMO^Q:12-81,H:467-536^77.14%ID^E:2e-28^.^.	SCN60_DROME^SCN60_DROME^Q:36-245,H:386-455^87.14%ID^E:7e-18^RecName: Full=Sodium channel protein 60E;^Eukaryota; Metazoa; Ecdysozoa; Arthropoda; Hexapoda; Insecta; Pterygota; Neoptera; Endopterygota; Diptera; Brachycera; Muscomorpha; Ephydroidea; Drosophilidae; Drosophila; Sophophora	SCN60_DROME^SCN60_DROME^Q:12-81,H:386-455^87.14%ID^E:6e-18^RecName: Full=Sodium channel protein 60E;^Eukaryota; Metazoa; Ecdysozoa; Arthropoda; Hexapoda; Insecta; Pterygota; Neoptera; Endopterygota; Diptera; Brachycera; Muscomorpha; Ephydroidea; Drosophilidae; Drosophila; Sophophora	c109960_g1_i1|m.43851	3-269[+]	6 Ion transport protein	sigP:1^24^0.521^YES	ExpAA=21.04^PredHel=1^Topology=o4-26i	ENOG410XNP6^Calcium channel	KEGG:dme:Dmel_CG34405	GO:0005886^cellular_component^plasma membrane`GO:0001518^cellular_component^voltage-gated sodium channel complex`GO:0022843^molecular_function^voltage-gated cation channel activity`GO:0005248^molecular_function^voltage-gated sodium channel activity`GO:0086010^biological_process^membrane depolarization during action potential`GO:0019228^biological_process^neuronal action potential`GO:0042048^biolo…	.
c109962_g1	c109962_g1_i1	.	.	.	.	c109962_g1_i1|m.43853	2-328[-]	7 Diapausin family of antimicrobial peptide	.	.	.	.	.	.
c109971_g1	c109971_g1_i1	G3M9Z8_9CAUD^G3M9Z8_9CAUD^Q:479-60,H:58-200^35.66%ID^E:5e-15^.^.	G3M9Z8_9CAUD^G3M9Z8_9CAUD^Q:8-147,H:58-200^35.66%ID^E:5e-15^.^.	CLPP2_BACHD^CLPP2_BACHD^Q:479-72,H:59-194^35.25%ID^E:4e-14^RecName: Full=ATP-dependent Clp protease proteolytic subunit 2 {ECO:0000255|HAMAP-Rule:MF_00444};^Bacteria; Firmicutes; Bacilli; Bacillales; Bacillaceae; Bacillus	CLPP2_BACHD^CLPP2_BACHD^Q:8-143,H:59-194^35.25%ID^E:4e-14^RecName: Full=ATP-dependent Clp protease proteolytic subunit 2 {ECO:0000255|HAMAP-Rule:MF_00444};^Bacteria; Firmicutes; Bacilli; Bacillales; Bacillaceae; Bacillus	c109971_g1_i1|m.43854	3-500[-]	5 Clp protease	.	.	COG0740^Cleaves peptides in various proteins in a process that requires ATP hydrolysis. Has a chymotrypsin-like activity. Plays a major role in the degradation of misfolded proteins (By similarity)	KEGG:bha:BH3118`KO:K01358	GO:0005737^cellular_component^cytoplasm`GO:0004252^molecular_function^serine-type endopeptidase activity	.
c109971_g1	c109971_g1_i1	G3M9Z8_9CAUD^G3M9Z8_9CAUD^Q:479-60,H:58-200^35.66%ID^E:5e-15^.^.	.	CLPP2_BACHD^CLPP2_BACHD^Q:479-72,H:59-194^35.25%ID^E:4e-14^RecName: Full=ATP-dependent Clp protease proteolytic subunit 2 {ECO:0000255|HAMAP-Rule:MF_00444};^Bacteria; Firmicutes; Bacilli; Bacillales; Bacillaceae; Bacillus	.	c109971_g1_i1|m.43855	3-353[+]		.	.	.	.	.	.
c110072_g1	c110072_g1_i1	.	.	.	.	c110072_g1_i1|m.43857	1-201[+]	6 Sybindin-like family	.	.	.	.	.	.
c11018_g1	c11018_g1_i1	.	.	.	.	c11018_g1_i1|m.39324	1-210[+]		sigP:1^20^0.578^YES	.	.	.	.	.
c110436_g1	c110436_g1_i1	.	.	.	.	c110436_g1_i1|m.43864	37-285[-]		.	ExpAA=22.90^PredHel=1^Topology=o13-35i	.	.	.	.
c11045_g1	c11045_g1_i1	.	.	.	.	c11045_g1_i1|m.39328	3-317[-]		sigP:1^17^0.461^YES	.	.	.	.	.
c110450_g1	c110450_g1_i1	.	.	.	.	c110450_g1_i1|m.43866	1-264[+]		.	ExpAA=35.11^PredHel=1^Topology=o15-37i	.	.	.	.
c110526_g1	c110526_g1_i1	.	.	.	.	c110526_g1_i1|m.43868	450-650[-]		.	ExpAA=43.45^PredHel=2^Topology=i7-29o39-61i	.	.	.	.
c110526_g1	c110526_g1_i1	.	.	.	.	c110526_g1_i1|m.43869	356-556[-]		.	ExpAA=30.79^PredHel=1^Topology=i13-35o	.	.	.	.
c110617_g1	c110617_g1_i1	.	.	.	.	c110617_g1_i1|m.43872	2-301[+]	5 Ubiquitin-associated protein 2	.	.	.	.	.	.
c110674_g1	c110674_g1_i1	.	.	.	.	c110674_g1_i1|m.43873	2-202[-]	0 VanZ like family	.	ExpAA=21.73^PredHel=1^Topology=i5-27o	.	.	.	.
c110797_g1	c110797_g1_i1	J9L3D1_ACYPI^J9L3D1_ACYPI^Q:1-201,H:642-708^64.18%ID^E:9e-20^.^.	J9L3D1_ACYPI^J9L3D1_ACYPI^Q:1-67,H:642-708^64.18%ID^E:8e-20^.^.	.	.	c110797_g1_i1|m.43878	1-201[+]		.	.	.	.	.	.
c110861_g1	c110861_g1_i1	.	.	.	.	c110861_g1_i1|m.43880	2-226[+]	5 Cyclin, C-terminal domain	.	.	.	.	.	.
c110939_g1	c110939_g1_i1	H2KRJ7_CLOSI^H2KRJ7_CLOSI^Q:216-1,H:1017-1088^94.44%ID^E:6e-34^.^.	H2KRJ7_CLOSI^H2KRJ7_CLOSI^Q:1-72,H:1017-1088^94.44%ID^E:5e-34^.^.	MYS_ARGIR^MYS_ARGIR^Q:216-1,H:1028-1099^70.83%ID^E:1e-23^RecName: Full=Myosin heavy chain, striated muscle;^Eukaryota; Metazoa; Lophotrochozoa; Mollusca; Bivalvia; Pteriomorphia; Pectinoida; Pectinoidea; Pectinidae; Argopecten	MYS_ARGIR^MYS_ARGIR^Q:1-72,H:1028-1099^70.83%ID^E:1e-23^RecName: Full=Myosin heavy chain, striated muscle;^Eukaryota; Metazoa; Lophotrochozoa; Mollusca; Bivalvia; Pteriomorphia; Pectinoida; Pectinoidea; Pectinidae; Argopecten	c110939_g1_i1|m.43887	1-216[-]	6 Myosin tail	.	.	.	.	GO:0030016^cellular_component^myofibril`GO:0032982^cellular_component^myosin filament`GO:0005524^molecular_function^ATP binding`GO:0003774^molecular_function^motor activity	.
c110939_g1	c110939_g1_i1	H2KRJ7_CLOSI^H2KRJ7_CLOSI^Q:216-1,H:1017-1088^94.44%ID^E:6e-34^.^.	.	MYS_ARGIR^MYS_ARGIR^Q:216-1,H:1028-1099^70.83%ID^E:1e-23^RecName: Full=Myosin heavy chain, striated muscle;^Eukaryota; Metazoa; Lophotrochozoa; Mollusca; Bivalvia; Pteriomorphia; Pectinoida; Pectinoidea; Pectinidae; Argopecten	.	c110939_g1_i1|m.43886	2-217[+]		.	.	.	.	.	.
c110939_g2	c110939_g2_i1	A7XWQ9_CLOSI^A7XWQ9_CLOSI^Q:1-342,H:235-348^92.98%ID^E:2e-49^.^.	A7XWQ9_CLOSI^A7XWQ9_CLOSI^Q:1-114,H:235-348^92.98%ID^E:4e-60^.^.	MYS_ARGIR^MYS_ARGIR^Q:1-342,H:911-1024^70.18%ID^E:4e-32^RecName: Full=Myosin heavy chain, striated muscle;^Eukaryota; Metazoa; Lophotrochozoa; Mollusca; Bivalvia; Pteriomorphia; Pectinoida; Pectinoidea; Pectinidae; Argopecten	MYS_ARGIR^MYS_ARGIR^Q:1-114,H:911-1024^70.18%ID^E:8e-33^RecName: Full=Myosin heavy chain, striated muscle;^Eukaryota; Metazoa; Lophotrochozoa; Mollusca; Bivalvia; Pteriomorphia; Pectinoida; Pectinoidea; Pectinidae; Argopecten	c110939_g2_i1|m.43888	1-342[+]	2 SlyX	.	.	.	.	GO:0030016^cellular_component^myofibril`GO:0032982^cellular_component^myosin filament`GO:0005524^molecular_function^ATP binding`GO:0003774^molecular_function^motor activity	.
c110939_g2	c110939_g2_i1	A7XWQ9_CLOSI^A7XWQ9_CLOSI^Q:1-342,H:235-348^92.98%ID^E:2e-49^.^.	.	MYS_ARGIR^MYS_ARGIR^Q:1-342,H:911-1024^70.18%ID^E:4e-32^RecName: Full=Myosin heavy chain, striated muscle;^Eukaryota; Metazoa; Lophotrochozoa; Mollusca; Bivalvia; Pteriomorphia; Pectinoida; Pectinoidea; Pectinidae; Argopecten	.	c110939_g2_i1|m.43889	3-344[-]		.	ExpAA=42.55^PredHel=2^Topology=i33-55o75-97i	.	.	.	.
c11101_g1	c11101_g1_i1	H2Z610_CIOSA^H2Z610_CIOSA^Q:389-72,H:69-168^40.19%ID^E:2e-15^.^.`H2Z610_CIOSA^H2Z610_CIOSA^Q:350-3,H:3-113^35.83%ID^E:3e-15^.^.	H2Z610_CIOSA^H2Z610_CIOSA^Q:4-109,H:69-168^40.19%ID^E:2e-15^.^.`H2Z610_CIOSA^H2Z610_CIOSA^Q:17-132,H:3-113^35.83%ID^E:3e-15^.^.	GRN_HUMAN^GRN_HUMAN^Q:341-141,H:367-433^43.28%ID^E:7e-11^RecName: Full=Granulins;^Eukaryota; Metazoa; Chordata; Craniata; Vertebrata; Euteleostomi; Mammalia; Eutheria; Euarchontoglires; Primates; Haplorrhini; Catarrhini; Hominidae; Homo`GRN_HUMAN^GRN_HUMAN^Q:386-168,H:195-268^41.89%ID^E:8e-10^RecName: Full=Granulins;^Eukaryota; Metazoa; Chordata; Craniata; Vertebrata; Euteleostomi; Mammalia; Euth…	GRN_HUMAN^GRN_HUMAN^Q:20-86,H:367-433^43.28%ID^E:7e-11^RecName: Full=Granulins;^Eukaryota; Metazoa; Chordata; Craniata; Vertebrata; Euteleostomi; Mammalia; Eutheria; Euarchontoglires; Primates; Haplorrhini; Catarrhini; Hominidae; Homo`GRN_HUMAN^GRN_HUMAN^Q:5-77,H:195-268^41.89%ID^E:8e-10^RecName: Full=Granulins;^Eukaryota; Metazoa; Chordata; Craniata; Vertebrata; Euteleostomi; Mammalia; Eutheria;…	c11101_g1_i1|m.39329	3-398[-]	Granulin	.	.	ENOG410XR6S^Granulin	KEGG:hsa:2896	GO:0070062^cellular_component^extracellular exosome`GO:0005615^cellular_component^extracellular space`GO:0043231^cellular_component^intracellular membrane-bounded organelle`GO:0005739^cellular_component^mitochondrion`GO:0008083^molecular_function^growth factor activity`GO:0044822^molecular_function^poly(A) RNA binding`GO:0001835^biological_process^blastocyst hatching`GO:0035988^biological_process…	.
c11101_g1	c11101_g1_i1	H2Z610_CIOSA^H2Z610_CIOSA^Q:389-72,H:69-168^40.19%ID^E:2e-15^.^.`H2Z610_CIOSA^H2Z610_CIOSA^Q:350-3,H:3-113^35.83%ID^E:3e-15^.^.	.	GRN_HUMAN^GRN_HUMAN^Q:341-141,H:367-433^43.28%ID^E:7e-11^RecName: Full=Granulins;^Eukaryota; Metazoa; Chordata; Craniata; Vertebrata; Euteleostomi; Mammalia; Eutheria; Euarchontoglires; Primates; Haplorrhini; Catarrhini; Hominidae; Homo`GRN_HUMAN^GRN_HUMAN^Q:386-168,H:195-268^41.89%ID^E:8e-10^RecName: Full=Granulins;^Eukaryota; Metazoa; Chordata; Craniata; Vertebrata; Euteleostomi; Mammalia; Euth…	.	c11101_g1_i1|m.39330	83-340[-]		.	ExpAA=32.67^PredHel=2^Topology=o4-23i30-52o	.	.	.	.
c111041_g1	c111041_g1_i1	.	.	.	.	c111041_g1_i1|m.43891	2-205[-]	4 Stage V sporulation protein family	.	.	.	.	.	.
c111397_g1	c111397_g1_i1	A0A067RUN4_ZOONE^A0A067RUN4_ZOONE^Q:237-1,H:193-277^53.41%ID^E:5e-22^.^.	A0A067RUN4_ZOONE^A0A067RUN4_ZOONE^Q:2-80,H:193-277^53.41%ID^E:4e-22^.^.	INT1_MOUSE^INT1_MOUSE^Q:237-58,H:204-263^55%ID^E:2e-17^RecName: Full=Integrator complex subunit 1;^Eukaryota; Metazoa; Chordata; Craniata; Vertebrata; Euteleostomi; Mammalia; Eutheria; Euarchontoglires; Glires; Rodentia; Sciurognathi; Muroidea; Muridae; Murinae; Mus; Mus	INT1_MOUSE^INT1_MOUSE^Q:2-61,H:204-263^55%ID^E:1e-17^RecName: Full=Integrator complex subunit 1;^Eukaryota; Metazoa; Chordata; Craniata; Vertebrata; Euteleostomi; Mammalia; Eutheria; Euarchontoglires; Glires; Rodentia; Sciurognathi; Muroidea; Muridae; Murinae; Mus; Mus	c111397_g1_i1|m.43901	1-240[-]		.	.	ENOG410XTAB^U2 snRNA 3'-end processing	KEGG:mmu:68510`KO:K13138	GO:0016021^cellular_component^integral component of membrane`GO:0032039^cellular_component^integrator complex`GO:0016020^cellular_component^membrane`GO:0031965^cellular_component^nuclear membrane`GO:0005634^cellular_component^nucleus`GO:0001832^biological_process^blastocyst growth`GO:0001833^biological_process^inner cell mass cell proliferation`GO:0043066^biological_process^negative regulation of…	.
c111397_g1	c111397_g1_i1	A0A067RUN4_ZOONE^A0A067RUN4_ZOONE^Q:237-1,H:193-277^53.41%ID^E:5e-22^.^.	.	INT1_MOUSE^INT1_MOUSE^Q:237-58,H:204-263^55%ID^E:2e-17^RecName: Full=Integrator complex subunit 1;^Eukaryota; Metazoa; Chordata; Craniata; Vertebrata; Euteleostomi; Mammalia; Eutheria; Euarchontoglires; Glires; Rodentia; Sciurognathi; Muroidea; Muridae; Murinae; Mus; Mus	.	c111397_g1_i1|m.43900	3-242[+]		.	.	.	.	.	.
c111397_g1	c111397_g1_i1	A0A067RUN4_ZOONE^A0A067RUN4_ZOONE^Q:237-1,H:193-277^53.41%ID^E:5e-22^.^.	.	INT1_MOUSE^INT1_MOUSE^Q:237-58,H:204-263^55%ID^E:2e-17^RecName: Full=Integrator complex subunit 1;^Eukaryota; Metazoa; Chordata; Craniata; Vertebrata; Euteleostomi; Mammalia; Eutheria; Euarchontoglires; Glires; Rodentia; Sciurognathi; Muroidea; Muridae; Murinae; Mus; Mus	.	c111397_g1_i1|m.43899	2-241[+]		.	.	.	.	.	.
c111411_g1	c111411_g1_i1	.	.	.	.	c111411_g1_i1|m.43904	2-235[+]		.	ExpAA=22.70^PredHel=1^Topology=i39-61o	.	.	.	.
c111411_g1	c111411_g1_i1	.	.	.	.	c111411_g1_i1|m.43903	3-290[+]		.	ExpAA=22.33^PredHel=1^Topology=i43-65o	.	.	.	.
c111464_g1	c111464_g1_i1	.	.	.	.	c111464_g1_i1|m.43907	1-213[-]	5 Protein of unknown function (DUF3080)	.	.	.	.	.	.
c111544_g1	c111544_g1_i1	.	.	.	.	c111544_g1_i1|m.43911	3-287[-]		.	ExpAA=22.89^PredHel=1^Topology=o15-37i	.	.	.	.
c111757_g1	c111757_g1_i1	.	.	.	.	c111757_g1_i1|m.43922	6-209[-]	6 Photosystem I psaG / psaK	.	ExpAA=22.82^PredHel=1^Topology=o33-55i	.	.	.	.
c111771_g1	c111771_g1_i1	.	.	.	.	c111771_g1_i1|m.43923	44-256[+]	5 APOBEC-like N-terminal domain	.	.	.	.	.	.
c111887_g1	c111887_g1_i1	.	.	.	.	c111887_g1_i1|m.43928	3-206[+]	3 DNA polymerase beta thumb	.	.	.	.	.	.
c112102_g1	c112102_g1_i1	.	.	.	.	c112102_g1_i1|m.43932	2-235[+]		sigP:1^25^0.48^YES	.	.	.	.	.
c112152_g1	c112152_g1_i1	.	G7Y6W8_CLOSI^G7Y6W8_CLOSI^Q:1-55,H:113-170^41.38%ID^E:1e-05^.^.	.	.	c112152_g1_i1|m.43935	47-250[-]		.	.	.	.	.	.
c112183_g1	c112183_g1_i1	.	.	.	.	c112183_g1_i1|m.43936	1-237[-]		.	ExpAA=24.82^PredHel=1^Topology=o52-74i	.	.	.	.
c11222_g1	c11222_g1_i1	.	.	.	.	c11222_g1_i1|m.39333	1-228[+]		.	ExpAA=30.94^PredHel=1^Topology=i55-74o	.	.	.	.
c112240_g1	c112240_g1_i2	.	.	.	.	c112240_g1_i2|m.43939	82-339[+]	8 Protein of unknown function (DUF1658)	.	.	.	.	.	.
c112241_g1	c112241_g1_i1	.	.	.	.	c112241_g1_i1|m.43940	46-249[-]		.	ExpAA=21.50^PredHel=1^Topology=i39-58o	.	.	.	.
c112257_g1	c112257_g1_i1	.	.	.	.	c112257_g1_i1|m.43944	60-278[-]	0 Stage III sporulation protein AE (spore_III_AE)	.	ExpAA=22.53^PredHel=1^Topology=o15-37i	.	.	.	.
c112257_g1	c112257_g1_i1	.	.	.	.	c112257_g1_i1|m.43943	3-236[+]		sigP:1^29^0.617^YES	ExpAA=16.49^PredHel=1^Topology=o10-32i	.	.	.	.
c112424_g1	c112424_g1_i1	.	.	.	.	c112424_g1_i1|m.43948	3-362[+]	8 Chromatin assembly factor 1 complex p150 subunit, N-terminal	.	.	.	.	.	.
c112433_g1	c112433_g1_i1	.	.	.	.	c112433_g1_i1|m.43949	13-222[-]		.	ExpAA=21.05^PredHel=1^Topology=i7-26o	.	.	.	.
c112462_g1	c112462_g1_i1	.	.	.	.	c112462_g1_i1|m.43950	5-211[-]		sigP:1^22^0.584^YES	.	.	.	.	.
c112463_g1	c112463_g1_i1	.	.	.	.	c112463_g1_i1|m.43951	2-277[+]		.	ExpAA=15.98^PredHel=1^Topology=i75-89o	.	.	.	.
c112572_g1	c112572_g1_i1	.	.	.	.	c112572_g1_i1|m.43954	2-244[-]	4 KOW motif	.	.	.	.	.	.
c112744_g1	c112744_g1_i2	E2B1T1_CAMFO^E2B1T1_CAMFO^Q:43-261,H:445-517^86.3%ID^E:9e-32^.^.	A0A088A7C3_APIME^A0A088A7C3_APIME^Q:11-87,H:450-526^84.42%ID^E:7e-34^.^.	AMOT_HUMAN^AMOT_HUMAN^Q:46-261,H:520-599^47.5%ID^E:3e-11^RecName: Full=Angiomotin;^Eukaryota; Metazoa; Chordata; Craniata; Vertebrata; Euteleostomi; Mammalia; Eutheria; Euarchontoglires; Primates; Haplorrhini; Catarrhini; Hominidae; Homo	AMOT_HUMAN^AMOT_HUMAN^Q:16-87,H:520-599^47.5%ID^E:1e-11^RecName: Full=Angiomotin;^Eukaryota; Metazoa; Chordata; Craniata; Vertebrata; Euteleostomi; Mammalia; Eutheria; Euarchontoglires; Primates; Haplorrhini; Catarrhini; Hominidae; Homo	c112744_g1_i2|m.43961	1-261[+]	0 Septum formation initiator	.	.	ENOG410XSY2^angiomotin	KEGG:hsa:154796`KO:K16819	GO:0005884^cellular_component^actin filament`GO:0005923^cellular_component^bicellular tight junction`GO:0009986^cellular_component^cell surface`GO:0005737^cellular_component^cytoplasm`GO:0005829^cellular_component^cytosol`GO:0030139^cellular_component^endocytic vesicle`GO:0009897^cellular_component^external side of plasma membrane`GO:0016021^cellular_component^integral component of membrane`GO:00…	.
c112754_g1	c112754_g1_i1	.	.	.	.	c112754_g1_i1|m.43962	1-258[+]	0 Predicted periplasmic protein (DUF2092)	.	.	.	.	.	.
c112810_g1	c112810_g1_i1	H3G5E8_PHYRM^H3G5E8_PHYRM^Q:10-132,H:1-41^63.41%ID^E:4e-11^.^.	H3G5E8_PHYRM^H3G5E8_PHYRM^Q:4-44,H:1-41^63.41%ID^E:4e-11^.^.	RRPO_OENBE^RRPO_OENBE^Q:10-132,H:7-47^48.78%ID^E:9e-08^RecName: Full=RNA-directed DNA polymerase homolog;^Eukaryota; Viridiplantae; Streptophyta; Embryophyta; Tracheophyta; Spermatophyta; Magnoliophyta; eudicotyledons; Gunneridae; Pentapetalae; rosids; malvids; Myrtales; Onagraceae; Onagroideae; Onagreae; Oenothera	RRPO_OENBE^RRPO_OENBE^Q:4-44,H:7-47^48.78%ID^E:8e-08^RecName: Full=RNA-directed DNA polymerase homolog;^Eukaryota; Viridiplantae; Streptophyta; Embryophyta; Tracheophyta; Spermatophyta; Magnoliophyta; eudicotyledons; Gunneridae; Pentapetalae; rosids; malvids; Myrtales; Onagraceae; Onagroideae; Onagreae; Oenothera	c112810_g1_i1|m.43963	1-216[+]		.	.	.	.	GO:0005739^cellular_component^mitochondrion`GO:0003964^molecular_function^RNA-directed DNA polymerase activity`GO:0003968^molecular_function^RNA-directed RNA polymerase activity	.
c112937_g1	c112937_g1_i1	.	.	.	.	c112937_g1_i1|m.43965	2-241[+]		.	ExpAA=20.59^PredHel=1^Topology=o5-27i	.	.	.	.
c113053_g1	c113053_g1_i1	.	.	.	.	c113053_g1_i1|m.43967	1-255[+]		.	ExpAA=22.10^PredHel=1^Topology=i49-71o	.	.	.	.
c11327_g1	c11327_g1_i1	.	.	.	.	c11327_g1_i1|m.39335	135-398[+]	Mediator complex subunit MED14	.	.	.	.	.	.
c113295_g1	c113295_g1_i1	H2KPN1_CLOSI^H2KPN1_CLOSI^Q:211-5,H:1680-1748^75.36%ID^E:6e-27^.^.	H2KPN1_CLOSI^H2KPN1_CLOSI^Q:1-69,H:1680-1748^75.36%ID^E:6e-27^.^.	.	.	c113295_g1_i1|m.43972	2-211[-]	5 Coagulation Factor Xa inhibitory site	.	.	.	.	.	.
c113361_g1	c113361_g1_i1	.	.	.	.	c113361_g1_i1|m.43976	49-270[-]		.	ExpAA=24.00^PredHel=1^Topology=o50-72i	.	.	.	.
c113361_g1	c113361_g1_i1	.	.	.	.	c113361_g1_i1|m.43975	23-271[-]		.	ExpAA=16.84^PredHel=1^Topology=o15-34i	.	.	.	.
c11348_g1	c11348_g1_i1	.	.	.	.	c11348_g1_i1|m.39337	13-213[+]	Retinal protein	.	.	.	.	.	.
c113826_g1	c113826_g1_i2	C3YPX1_BRAFL^C3YPX1_BRAFL^Q:260-162,H:1-33^90.91%ID^E:2e-11^.^.	X1X8U9_ACYPI^X1X8U9_ACYPI^Q:15-47,H:1-33^87.88%ID^E:5e-12^.^.	CRTC1_RAT^CRTC1_RAT^Q:266-123,H:2-47^58.33%ID^E:1e-08^RecName: Full=CREB-regulated transcription coactivator 1;^Eukaryota; Metazoa; Chordata; Craniata; Vertebrata; Euteleostomi; Mammalia; Eutheria; Euarchontoglires; Glires; Rodentia; Sciurognathi; Muroidea; Muridae; Murinae; Rattus	CRTC1_RAT^CRTC1_RAT^Q:17-60,H:6-47^61.36%ID^E:5e-10^RecName: Full=CREB-regulated transcription coactivator 1;^Eukaryota; Metazoa; Chordata; Craniata; Vertebrata; Euteleostomi; Mammalia; Eutheria; Euarchontoglires; Glires; Rodentia; Sciurognathi; Muroidea; Muridae; Murinae; Rattus	c113826_g1_i2|m.43988	3-302[-]	3 Transducer of regulated CREB activity, N terminus	.	.	ENOG410XPDQ^CREB regulated transcription coactivator	KEGG:rno:684527`KO:K15309	GO:0005737^cellular_component^cytoplasm`GO:0043025^cellular_component^neuronal cell body`GO:0005654^cellular_component^nucleoplasm`GO:0005634^cellular_component^nucleus`GO:0005886^cellular_component^plasma membrane`GO:0008140^molecular_function^cAMP response element binding protein binding`GO:0043153^biological_process^entrainment of circadian clock by photoperiod`GO:0060081^biological_process^me…	.
c113826_g1	c113826_g1_i2	C3YPX1_BRAFL^C3YPX1_BRAFL^Q:260-162,H:1-33^90.91%ID^E:2e-11^.^.	.	CRTC1_RAT^CRTC1_RAT^Q:266-123,H:2-47^58.33%ID^E:1e-08^RecName: Full=CREB-regulated transcription coactivator 1;^Eukaryota; Metazoa; Chordata; Craniata; Vertebrata; Euteleostomi; Mammalia; Eutheria; Euarchontoglires; Glires; Rodentia; Sciurognathi; Muroidea; Muridae; Murinae; Rattus	.	c113826_g1_i2|m.43989	3-284[+]		.	.	.	.	.	.
c113826_g1	c113826_g1_i1	A0A067RHL0_ZOONE^A0A067RHL0_ZOONE^Q:248-111,H:39-88^66%ID^E:5e-12^.^.	A0A067RHL0_ZOONE^A0A067RHL0_ZOONE^Q:3-36,H:39-72^85.29%ID^E:3e-12^.^.	.	.	c113826_g1_i1|m.43986	3-254[-]		.	.	.	.	.	.
c113826_g1	c113826_g1_i1	A0A067RHL0_ZOONE^A0A067RHL0_ZOONE^Q:248-111,H:39-88^66%ID^E:5e-12^.^.	.	.	.	c113826_g1_i1|m.43987	1-207[+]		.	.	.	.	.	.
c114112_g1	c114112_g1_i1	.	.	.	.	c114112_g1_i1|m.43997	2-211[+]		.	ExpAA=19.77^PredHel=1^Topology=i34-56o	.	.	.	.
c114127_g1	c114127_g1_i1	.	.	.	.	c114127_g1_i1|m.44000	3-224[+]		.	ExpAA=31.35^PredHel=1^Topology=o4-21i	.	.	.	.
c114149_g1	c114149_g1_i1	.	.	.	.	c114149_g1_i1|m.44001	3-239[+]	0 Autophagocytosis associated protein C-terminal	.	.	.	.	.	.
c114164_g1	c114164_g1_i1	.	.	.	.	c114164_g1_i1|m.44004	23-259[-]	4 Chitin binding Peritrophin-A domain	.	.	.	.	.	.
c114164_g2	c114164_g2_i1	.	.	.	.	c114164_g2_i1|m.44008	2-214[-]	0 Multi-glycosylated core protein 24 (MGC-24)	.	.	.	.	.	.
c114164_g2	c114164_g2_i1	.	.	.	.	c114164_g2_i1|m.44006	3-698[-]		sigP:1^21^0.908^YES	.	.	.	.	.
c114233_g1	c114233_g1_i1	.	.	.	.	c114233_g1_i1|m.44009	3-224[-]		.	ExpAA=37.60^PredHel=2^Topology=o15-34i47-66o	.	.	.	.
c114233_g1	c114233_g1_i1	.	.	.	.	c114233_g1_i1|m.44010	13-222[-]		.	ExpAA=19.68^PredHel=1^Topology=o20-42i	.	.	.	.
c114312_g1	c114312_g1_i1	.	.	.	.	c114312_g1_i1|m.44012	3-245[+]	4 T-complex protein 10 C-terminus	.	.	.	.	.	.
c114529_g1	c114529_g1_i1	.	.	.	.	c114529_g1_i1|m.44015	2-241[+]	8 Domain of unknown function (DUF4660)	.	.	.	.	.	.
c114542_g1	c114542_g1_i1	.	.	.	.	c114542_g1_i1|m.44016	183-386[-]		.	ExpAA=16.05^PredHel=1^Topology=i16-33o	.	.	.	.
c114589_g1	c114589_g1_i1	.	.	.	.	c114589_g1_i1|m.44018	3-221[+]		.	ExpAA=19.84^PredHel=1^Topology=i43-65o	.	.	.	.
c114699_g1	c114699_g1_i1	.	.	.	.	c114699_g1_i1|m.44025	1-393[-]		.	ExpAA=18.67^PredHel=1^Topology=o20-39i	.	.	.	.
c11470_g1	c11470_g1_i1	H2KPG9_CLOSI^H2KPG9_CLOSI^Q:20-244,H:4-82^39.24%ID^E:6e-09^.^.	H2KPG9_CLOSI^H2KPG9_CLOSI^Q:7-81,H:4-82^40.51%ID^E:4e-09^.^.	SJ047_SCHJA^SJ047_SCHJA^Q:62-247,H:80-141^40.32%ID^E:6e-07^RecName: Full=UPF0506 protein SJCHGC03047;^Eukaryota; Metazoa; Platyhelminthes; Trematoda; Digenea; Strigeidida; Schistosomatoidea; Schistosomatidae; Schistosoma	SJ047_SCHJA^SJ047_SCHJA^Q:21-82,H:80-141^40.32%ID^E:4e-07^RecName: Full=UPF0506 protein SJCHGC03047;^Eukaryota; Metazoa; Platyhelminthes; Trematoda; Digenea; Strigeidida; Schistosomatoidea; Schistosomatidae; Schistosoma	c11470_g1_i1|m.39341	2-250[+]	UPF0506	sigP:1^22^0.88^YES	ExpAA=19.64^PredHel=1^Topology=o5-27i	.	.	GO:0005576^cellular_component^extracellular region	.
c114850_g1	c114850_g1_i1	.	.	.	.	c114850_g1_i1|m.44030	56-256[-]		.	ExpAA=32.77^PredHel=2^Topology=i2-21o26-48i	.	.	.	.
c114881_g1	c114881_g1_i1	G4VLL3_SCHMA^G4VLL3_SCHMA^Q:547-80,H:1-155^77.56%ID^E:1e-75^.^.	G4VLL3_SCHMA^G4VLL3_SCHMA^Q:9-164,H:1-155^77.56%ID^E:4e-78^.^.	BT3L4_XENTR^BT3L4_XENTR^Q:514-80,H:4-156^58.17%ID^E:1e-45^RecName: Full=Transcription factor BTF3 homolog 4;^Eukaryota; Metazoa; Chordata; Craniata; Vertebrata; Euteleostomi; Amphibia; Batrachia; Anura; Pipoidea; Pipidae; Xenopodinae; Xenopus; Silurana	BTF3_CAEEL^BTF3_CAEEL^Q:9-164,H:1-155^52.56%ID^E:2e-47^RecName: Full=Transcription factor BTF3 homolog;^Eukaryota; Metazoa; Ecdysozoa; Nematoda; Chromadorea; Rhabditida; Rhabditoidea; Rhabditidae; Peloderinae; Caenorhabditis	c114881_g1_i1|m.44034	77-571[-]	7 NAC domain	.	.	ENOG4111JBG^Component of the nascent polypeptide-associated complex (NAC), a dynamic component of the ribosomal exit tunnel, protecting the emerging polypeptides from interaction with other cytoplasmic proteins to ensure appropriate nascent protein targeting (By similarity). The NAC complex also promotes mitochondrial protein import by enhancing productive ribosome interactions with the outer mit…	KEGG:cel:CELE_C56C10.8`KO:K01527	GO:0005739^cellular_component^mitochondrion`GO:0005634^cellular_component^nucleus`GO:0009792^biological_process^embryo development ending in birth or egg hatching`GO:0043066^biological_process^negative regulation of apoptotic process`GO:0006355^biological_process^regulation of transcription, DNA-templated`GO:0006351^biological_process^transcription, DNA-templated	.
c114881_g1	c114881_g1_i1	G4VLL3_SCHMA^G4VLL3_SCHMA^Q:547-80,H:1-155^77.56%ID^E:1e-75^.^.	.	BT3L4_XENTR^BT3L4_XENTR^Q:514-80,H:4-156^58.17%ID^E:1e-45^RecName: Full=Transcription factor BTF3 homolog 4;^Eukaryota; Metazoa; Chordata; Craniata; Vertebrata; Euteleostomi; Amphibia; Batrachia; Anura; Pipoidea; Pipidae; Xenopodinae; Xenopus; Silurana	.	c114881_g1_i1|m.44035	1-270[+]		.	ExpAA=15.99^PredHel=1^Topology=i52-71o	.	.	.	.
c11515_g1	c11515_g1_i1	.	.	.	.	c11515_g1_i1|m.39345	126-335[-]		.	ExpAA=20.61^PredHel=1^Topology=o30-52i	.	.	.	.
c115388_g1	c115388_g1_i1	.	.	.	.	c115388_g1_i1|m.44053	206-403[+]	0 Uncharacterized conserved protein (DUF2181)	.	.	.	.	.	.
c115713_g1	c115713_g1_i1	.	.	.	.	c115713_g1_i1|m.44058	3-209[+]	2 TRP-interacting helix	.	ExpAA=40.40^PredHel=2^Topology=i9-27o37-59i	.	.	.	.
c115718_g1	c115718_g1_i1	.	.	.	.	c115718_g1_i1|m.44059	3-215[-]	9 MerT mercuric transport protein	.	ExpAA=23.55^PredHel=1^Topology=o46-68i	.	.	.	.
c11572_g1	c11572_g1_i1	.	.	.	.	c11572_g1_i1|m.39346	113-397[+]	Translation initiation factor IF-3, N-terminal domain	.	.	.	.	.	.
c115844_g1	c115844_g1_i1	.	.	.	.	c115844_g1_i1|m.44061	2-220[-]		.	ExpAA=20.37^PredHel=1^Topology=i12-34o	.	.	.	.
c116034_g1	c116034_g1_i1	.	.	.	.	c116034_g1_i1|m.44067	136-390[-]	0 Domain of unknown function (DUF4094)	.	.	.	.	.	.
c116034_g1	c116034_g1_i1	.	.	.	.	c116034_g1_i1|m.44068	188-391[+]		.	ExpAA=15.90^PredHel=1^Topology=i21-43o	.	.	.	.
c116108_g1	c116108_g1_i1	.	.	.	.	c116108_g1_i1|m.44074	60-455[-]		.	ExpAA=25.66^PredHel=1^Topology=i12-34o	.	.	.	.
c116109_g1	c116109_g1_i1	.	.	.	.	c116109_g1_i1|m.44076	22-258[-]	4 Protein of unknown function	.	ExpAA=24.15^PredHel=1^Topology=o15-37i	.	.	.	.
c116152_g1	c116152_g1_i1	.	.	.	.	c116152_g1_i1|m.44078	47-250[-]		.	ExpAA=23.06^PredHel=1^Topology=i46-65o	.	.	.	.
c11617_g1	c11617_g1_i1	.	.	.	.	c11617_g1_i1|m.39347	1-222[+]	Mediator complex subunit 13 N-terminal	.	.	.	.	.	.
c116223_g1	c116223_g1_i1	.	.	.	.	c116223_g1_i1|m.44081	2-232[-]		.	ExpAA=22.48^PredHel=1^Topology=o52-74i	.	.	.	.
c116258_g1	c116258_g1_i1	C1LUM6_SCHJA^C1LUM6_SCHJA^Q:10-168,H:1-53^79.25%ID^E:3e-23^.^.	C1LUM6_SCHJA^C1LUM6_SCHJA^Q:4-71,H:1-68^83.82%ID^E:8e-34^.^.	RS28_ICTPU^RS28_ICTPU^Q:10-168,H:1-54^77.78%ID^E:2e-22^RecName: Full=40S ribosomal protein S28;^Eukaryota; Metazoa; Chordata; Craniata; Vertebrata; Euteleostomi; Actinopterygii; Neopterygii; Teleostei; Ostariophysi; Siluriformes; Ictaluridae; Ictalurus	RS28_ICTPU^RS28_ICTPU^Q:4-71,H:1-69^79.71%ID^E:2e-32^RecName: Full=40S ribosomal protein S28;^Eukaryota; Metazoa; Chordata; Craniata; Vertebrata; Euteleostomi; Actinopterygii; Neopterygii; Teleostei; Ostariophysi; Siluriformes; Ictaluridae; Ictalurus	c116258_g1_i1|m.44084	1-216[+]	3 Ribosomal protein S28e	.	.	.	.	GO:0005840^cellular_component^ribosome`GO:0003735^molecular_function^structural constituent of ribosome`GO:0006412^biological_process^translation	.
c116274_g1	c116274_g1_i1	.	.	.	.	c116274_g1_i1|m.44085	3-293[-]	7 AvrPphF-ORF-2	.	.	.	.	.	.
c116354_g1	c116354_g1_i1	.	.	.	.	c116354_g1_i1|m.44088	3-239[-]	5 Domain of unknown function (DUF1971)	.	.	.	.	.	.
c116400_g1	c116400_g1_i1	.	.	.	.	c116400_g1_i1|m.44089	3-221[+]	8 Stage II sporulation protein P (SpoIIP)	.	.	.	.	.	.
c116400_g1	c116400_g1_i1	.	.	.	.	c116400_g1_i1|m.44090	3-206[-]		.	ExpAA=23.24^PredHel=1^Topology=o25-47i	.	.	.	.
c116435_g1	c116435_g1_i1	A0A067QYP5_ZOONE^A0A067QYP5_ZOONE^Q:9-419,H:293-429^64.96%ID^E:6e-52^.^.`A0A067QYP5_ZOONE^A0A067QYP5_ZOONE^Q:168-386,H:441-512^34.25%ID^E:6e-06^.^.	A0A067QYP5_ZOONE^A0A067QYP5_ZOONE^Q:3-139,H:293-429^64.96%ID^E:7e-54^.^.`A0A067QYP5_ZOONE^A0A067QYP5_ZOONE^Q:9-128,H:399-512^28.69%ID^E:3e-06^.^.	LRIG3_MOUSE^LRIG3_MOUSE^Q:9-419,H:513-651^51.8%ID^E:2e-41^RecName: Full=Leucine-rich repeats and immunoglobulin-like domains protein 3;^Eukaryota; Metazoa; Chordata; Craniata; Vertebrata; Euteleostomi; Mammalia; Eutheria; Euarchontoglires; Glires; Rodentia; Sciurognathi; Muroidea; Muridae; Murinae; Mus; Mus`LRIG3_MOUSE^LRIG3_MOUSE^Q:168-383,H:663-733^31.94%ID^E:2e-06^RecName: Full=Leucine-rich re…	LRIG3_MOUSE^LRIG3_MOUSE^Q:3-139,H:513-651^51.8%ID^E:1e-43^RecName: Full=Leucine-rich repeats and immunoglobulin-like domains protein 3;^Eukaryota; Metazoa; Chordata; Craniata; Vertebrata; Euteleostomi; Mammalia; Eutheria; Euarchontoglires; Glires; Rodentia; Sciurognathi; Muroidea; Muridae; Murinae; Mus; Mus`LRIG3_MOUSE^LRIG3_MOUSE^Q:56-127,H:663-733^31.94%ID^E:2e-06^RecName: Full=Leucine-rich rep…	c116435_g1_i1|m.44093	3-419[+]	5 Immunoglobulin I-set domain	.	.	COG4886^leucine Rich Repeat	KEGG:mmu:320398	GO:0030659^cellular_component^cytoplasmic vesicle membrane`GO:0005615^cellular_component^extracellular space`GO:0016021^cellular_component^integral component of membrane`GO:0005886^cellular_component^plasma membrane`GO:0032474^biological_process^otolith morphogenesis	.
c116566_g1	c116566_g1_i1	.	.	.	.	c116566_g1_i1|m.44097	102-350[-]	6 YecM protein	.	.	.	.	.	.
c116566_g1	c116566_g1_i1	.	.	.	.	c116566_g1_i1|m.44096	85-351[+]		.	ExpAA=18.42^PredHel=1^Topology=o20-42i	.	.	.	.
c116592_g2	c116592_g2_i1	.	.	.	.	c116592_g2_i1|m.44098	1-222[-]		.	ExpAA=21.66^PredHel=1^Topology=o32-54i	.	.	.	.
c116592_g2	c116592_g2_i1	.	.	.	.	c116592_g2_i1|m.44099	8-220[-]		.	ExpAA=16.61^PredHel=1^Topology=i21-43o	.	.	.	.
c116620_g1	c116620_g1_i1	.	.	.	.	c116620_g1_i1|m.44100	21-236[+]	3 Borrelia burgdorferi protein of unknown function (DUF792)	.	.	.	.	.	.
c116802_g1	c116802_g1_i1	.	.	.	.	c116802_g1_i1|m.44103	2-265[+]	7 BEN domain	.	.	.	.	.	.
c116812_g1	c116812_g1_i1	T1HYE4_RHOPR^T1HYE4_RHOPR^Q:70-204,H:95-139^73.33%ID^E:2e-12^.^.	E0VIW7_PEDHC^E0VIW7_PEDHC^Q:15-68,H:80-133^62.96%ID^E:6e-13^.^.	E78C_DROME^E78C_DROME^Q:70-189,H:646-685^67.5%ID^E:3e-10^RecName: Full=Ecdysone-induced protein 78C;^Eukaryota; Metazoa; Ecdysozoa; Arthropoda; Hexapoda; Insecta; Pterygota; Neoptera; Endopterygota; Diptera; Brachycera; Muscomorpha; Ephydroidea; Drosophilidae; Drosophila; Sophophora	E78C_DROME^E78C_DROME^Q:23-63,H:645-685^68.29%ID^E:5e-12^RecName: Full=Ecdysone-induced protein 78C;^Eukaryota; Metazoa; Ecdysozoa; Arthropoda; Hexapoda; Insecta; Pterygota; Neoptera; Endopterygota; Diptera; Brachycera; Muscomorpha; Ephydroidea; Drosophilidae; Drosophila; Sophophora	c116812_g1_i1|m.44106	1-237[+]		.	.	ENOG4110NYR^Ligand-binding domain of nuclear hormone receptor	KEGG:dme:Dmel_CG18023`KO:K08701	GO:0005634^cellular_component^nucleus`GO:0043565^molecular_function^sequence-specific DNA binding`GO:0003707^molecular_function^steroid hormone receptor activity`GO:0003700^molecular_function^transcription factor activity, sequence-specific DNA binding`GO:0008270^molecular_function^zinc ion binding`GO:0045892^biological_process^negative regulation of transcription, DNA-templated`GO:0006351^biolog…	.
c116812_g1	c116812_g1_i1	T1HYE4_RHOPR^T1HYE4_RHOPR^Q:70-204,H:95-139^73.33%ID^E:2e-12^.^.	.	E78C_DROME^E78C_DROME^Q:70-189,H:646-685^67.5%ID^E:3e-10^RecName: Full=Ecdysone-induced protein 78C;^Eukaryota; Metazoa; Ecdysozoa; Arthropoda; Hexapoda; Insecta; Pterygota; Neoptera; Endopterygota; Diptera; Brachycera; Muscomorpha; Ephydroidea; Drosophilidae; Drosophila; Sophophora	.	c116812_g1_i1|m.44105	2-259[+]		.	.	.	.	.	.
c116812_g1	c116812_g1_i1	T1HYE4_RHOPR^T1HYE4_RHOPR^Q:70-204,H:95-139^73.33%ID^E:2e-12^.^.	.	E78C_DROME^E78C_DROME^Q:70-189,H:646-685^67.5%ID^E:3e-10^RecName: Full=Ecdysone-induced protein 78C;^Eukaryota; Metazoa; Ecdysozoa; Arthropoda; Hexapoda; Insecta; Pterygota; Neoptera; Endopterygota; Diptera; Brachycera; Muscomorpha; Ephydroidea; Drosophilidae; Drosophila; Sophophora	.	c116812_g1_i1|m.44104	3-260[-]		.	.	.	.	.	.
c117081_g1	c117081_g1_i1	A0A068XNS9_HYMMI^A0A068XNS9_HYMMI^Q:324-40,H:154-243^47.37%ID^E:4e-19^.^.	A0A074Z3U5_9TREM^A0A074Z3U5_9TREM^Q:1-82,H:90-171^56.1%ID^E:8e-26^.^.	TSTD1_HUMAN^TSTD1_HUMAN^Q:318-79,H:35-114^42.5%ID^E:1e-12^RecName: Full=Thiosulfate sulfurtransferase/rhodanese-like domain-containing protein 1;^Eukaryota; Metazoa; Chordata; Craniata; Vertebrata; Euteleostomi; Mammalia; Eutheria; Euarchontoglires; Primates; Haplorrhini; Catarrhini; Hominidae; Homo	TSTD1_HUMAN^TSTD1_HUMAN^Q:3-82,H:35-114^42.5%ID^E:8e-18^RecName: Full=Thiosulfate sulfurtransferase/rhodanese-like domain-containing protein 1;^Eukaryota; Metazoa; Chordata; Craniata; Vertebrata; Euteleostomi; Mammalia; Eutheria; Euarchontoglires; Primates; Haplorrhini; Catarrhini; Hominidae; Homo	c117081_g1_i1|m.44121	73-324[-]	4 Rhodanese-like domain	.	.	COG0607^Rhodanese domain protein	KEGG:hsa:100131187	GO:0005737^cellular_component^cytoplasm`GO:0005739^cellular_component^mitochondrion`GO:0048471^cellular_component^perinuclear region of cytoplasm	.
c117081_g1	c117081_g1_i1	A0A068XNS9_HYMMI^A0A068XNS9_HYMMI^Q:324-40,H:154-243^47.37%ID^E:4e-19^.^.	.	TSTD1_HUMAN^TSTD1_HUMAN^Q:318-79,H:35-114^42.5%ID^E:1e-12^RecName: Full=Thiosulfate sulfurtransferase/rhodanese-like domain-containing protein 1;^Eukaryota; Metazoa; Chordata; Craniata; Vertebrata; Euteleostomi; Mammalia; Eutheria; Euarchontoglires; Primates; Haplorrhini; Catarrhini; Hominidae; Homo	.	c117081_g1_i1|m.44122	1-213[+]		.	.	.	.	.	.
c117150_g1	c117150_g1_i1	.	.	.	.	c117150_g1_i1|m.44125	50-307[-]		.	ExpAA=22.13^PredHel=1^Topology=o5-27i	.	.	.	.
c117175_g1	c117175_g1_i1	.	.	.	.	c117175_g1_i1|m.44126	2-256[+]	5 Dolichol-phosphate mannosyltransferase subunit 3 (DPM3)	.	.	.	.	.	.
c117202_g1	c117202_g1_i1	.	.	.	.	c117202_g1_i1|m.44128	1-231[+]		.	ExpAA=42.25^PredHel=2^Topology=o10-32i53-75o	.	.	.	.
c117214_g1	c117214_g1_i1	.	.	.	.	c117214_g1_i1|m.44129	2-229[+]		.	ExpAA=22.70^PredHel=1^Topology=o15-37i	.	.	.	.
c117249_g1	c117249_g1_i1	.	.	.	.	c117249_g1_i1|m.44130	129-341[+]	3 Protein of unknown function (DUF3130	.	.	.	.	.	.
c117295_g1	c117295_g1_i1	.	.	.	.	c117295_g1_i1|m.44131	1-255[-]		.	ExpAA=16.80^PredHel=1^Topology=i31-53o	.	.	.	.
c117321_g1	c117321_g1_i1	.	.	.	.	c117321_g1_i1|m.44132	106-372[-]		.	ExpAA=24.12^PredHel=1^Topology=o10-32i	.	.	.	.
c117384_g1	c117384_g1_i1	.	.	.	.	c117384_g1_i1|m.44134	3-254[+]		.	ExpAA=44.15^PredHel=2^Topology=o5-27i40-62o	.	.	.	.
c117408_g1	c117408_g1_i1	.	.	.	.	c117408_g1_i1|m.44135	1-225[+]		.	ExpAA=45.22^PredHel=2^Topology=i12-34o49-71i	.	.	.	.
c117437_g1	c117437_g1_i1	.	.	.	.	c117437_g1_i1|m.44136	1-201[+]	3 Protein of unknown function (DUF3637)	.	.	.	.	.	.
c11748_g1	c11748_g1_i1	E5SI51_TRISP^E5SI51_TRISP^Q:243-64,H:302-361^51.67%ID^E:3e-12^.^.`E5SI51_TRISP^E5SI51_TRISP^Q:231-67,H:678-732^45.45%ID^E:3e-09^.^.	A0A093GEJ3_PICPB^A0A093GEJ3_PICPB^Q:8-66,H:3095-3153^49.15%ID^E:2e-12^.^.	VKT7_PSETT^VKT7_PSETT^Q:258-61,H:18-83^45.45%ID^E:5e-15^RecName: Full=Kunitz-type serine protease inhibitor textilinin-7;^Eukaryota; Metazoa; Chordata; Craniata; Vertebrata; Euteleostomi; Lepidosauria; Squamata; Bifurcata; Unidentata; Episquamata; Toxicofera; Serpentes; Colubroidea; Elapidae; Acanthophiinae; Pseudonaja	VKT7_PSETT^VKT7_PSETT^Q:1-66,H:18-83^45.45%ID^E:3e-15^RecName: Full=Kunitz-type serine protease inhibitor textilinin-7;^Eukaryota; Metazoa; Chordata; Craniata; Vertebrata; Euteleostomi; Lepidosauria; Squamata; Bifurcata; Unidentata; Episquamata; Toxicofera; Serpentes; Colubroidea; Elapidae; Acanthophiinae; Pseudonaja	c11748_g1_i1|m.39349	55-258[-]	Kunitz/Bovine pancreatic trypsin inhibitor domain	.	.	.	.	GO:0005576^cellular_component^extracellular region`GO:0004867^molecular_function^serine-type endopeptidase inhibitor activity	.
c117497_g1	c117497_g1_i1	A0A075AHA8_9TREM^A0A075AHA8_9TREM^Q:3-452,H:315-464^58%ID^E:7e-56^.^.	A0A075AHA8_9TREM^A0A075AHA8_9TREM^Q:1-150,H:315-464^58%ID^E:6e-56^.^.	.	.	c117497_g1_i1|m.44138	3-452[+]	3 Interferon-related developmental regulator (IFRD)	.	.	.	.	.	.
c11760_g1	c11760_g1_i1	G7YC72_CLOSI^G7YC72_CLOSI^Q:477-1,H:99-257^64.78%ID^E:1e-61^.^.	G7YC72_CLOSI^G7YC72_CLOSI^Q:1-159,H:99-257^64.78%ID^E:3e-71^.^.	TM45B_RAT^TM45B_RAT^Q:477-1,H:90-247^35%ID^E:1e-17^RecName: Full=Transmembrane protein 45B;^Eukaryota; Metazoa; Chordata; Craniata; Vertebrata; Euteleostomi; Mammalia; Eutheria; Euarchontoglires; Glires; Rodentia; Sciurognathi; Muroidea; Muridae; Murinae; Rattus	TM45B_RAT^TM45B_RAT^Q:1-159,H:90-247^35%ID^E:9e-23^RecName: Full=Transmembrane protein 45B;^Eukaryota; Metazoa; Chordata; Craniata; Vertebrata; Euteleostomi; Mammalia; Eutheria; Euarchontoglires; Glires; Rodentia; Sciurognathi; Muroidea; Muridae; Murinae; Rattus	c11760_g1_i1|m.39350	1-477[-]	Family of unknown function (DUF716)	.	ExpAA=105.60^PredHel=5^Topology=o5-24i31-48o58-80i93-115o130-152i	ENOG410ZTA1^transmembrane protein 45B	KEGG:rno:315524	GO:0016021^cellular_component^integral component of membrane	.
c11760_g1	c11760_g1_i1	G7YC72_CLOSI^G7YC72_CLOSI^Q:477-1,H:99-257^64.78%ID^E:1e-61^.^.	.	TM45B_RAT^TM45B_RAT^Q:477-1,H:90-247^35%ID^E:1e-17^RecName: Full=Transmembrane protein 45B;^Eukaryota; Metazoa; Chordata; Craniata; Vertebrata; Euteleostomi; Mammalia; Eutheria; Euarchontoglires; Glires; Rodentia; Sciurognathi; Muroidea; Muridae; Murinae; Rattus	.	c11760_g1_i1|m.39351	67-408[+]		.	.	.	.	.	.
c117658_g1	c117658_g1_i1	.	.	.	.	c117658_g1_i1|m.44141	194-406[-]		.	ExpAA=37.21^PredHel=2^Topology=i17-34o38-60i	.	.	.	.
c117763_g1	c117763_g1_i1	.	.	.	.	c117763_g1_i1|m.44145	2-226[-]		.	ExpAA=16.66^PredHel=1^Topology=o38-60i	.	.	.	.
c117766_g1	c117766_g1_i1	.	.	.	.	c117766_g1_i1|m.44147	4-210[-]	6 Protein of unknown function (DUF809)	.	ExpAA=10.89^PredHel=1^Topology=o10-27i	.	.	.	.
c117807_g1	c117807_g1_i1	.	.	.	.	c117807_g1_i1|m.44150	2-238[+]		.	ExpAA=32.95^PredHel=1^Topology=i36-58o	.	.	.	.
c117877_g2	c117877_g2_i1	A0A067RDH2_ZOONE^A0A067RDH2_ZOONE^Q:858-301,H:38-238^39.41%ID^E:1e-30^.^.	Q9Y098_PERAM^Q9Y098_PERAM^Q:48-236,H:34-237^40%ID^E:1e-36^.^.	LPSBP_PERAM^LPSBP_PERAM^Q:858-301,H:49-256^40.19%ID^E:7e-40^RecName: Full=Hemolymph lipopolysaccharide-binding protein;^Eukaryota; Metazoa; Ecdysozoa; Arthropoda; Hexapoda; Insecta; Pterygota; Neoptera; Orthopteroidea; Dictyoptera; Blattodea; Blattoidea; Blattidae; Blattinae; Periplaneta	LPSBP_PERAM^LPSBP_PERAM^Q:51-236,H:49-256^41.15%ID^E:3e-46^RecName: Full=Hemolymph lipopolysaccharide-binding protein;^Eukaryota; Metazoa; Ecdysozoa; Arthropoda; Hexapoda; Insecta; Pterygota; Neoptera; Orthopteroidea; Dictyoptera; Blattodea; Blattoidea; Blattidae; Blattinae; Periplaneta	c117877_g2_i1|m.44154	286-1008[-]	1 Lectin C-type domain	sigP:1^31^0.849^YES	.	.	.	GO:0005576^cellular_component^extracellular region`GO:0030246^molecular_function^carbohydrate binding	.
c117877_g2	c117877_g2_i1	A0A067RDH2_ZOONE^A0A067RDH2_ZOONE^Q:858-301,H:38-238^39.41%ID^E:1e-30^.^.	.	LPSBP_PERAM^LPSBP_PERAM^Q:858-301,H:49-256^40.19%ID^E:7e-40^RecName: Full=Hemolymph lipopolysaccharide-binding protein;^Eukaryota; Metazoa; Ecdysozoa; Arthropoda; Hexapoda; Insecta; Pterygota; Neoptera; Orthopteroidea; Dictyoptera; Blattodea; Blattoidea; Blattidae; Blattinae; Periplaneta	.	c117877_g2_i1|m.44156	1015-1269[-]		.	.	.	.	.	.
c117877_g2	c117877_g2_i1	A0A067RDH2_ZOONE^A0A067RDH2_ZOONE^Q:858-301,H:38-238^39.41%ID^E:1e-30^.^.	.	LPSBP_PERAM^LPSBP_PERAM^Q:858-301,H:49-256^40.19%ID^E:7e-40^RecName: Full=Hemolymph lipopolysaccharide-binding protein;^Eukaryota; Metazoa; Ecdysozoa; Arthropoda; Hexapoda; Insecta; Pterygota; Neoptera; Orthopteroidea; Dictyoptera; Blattodea; Blattoidea; Blattidae; Blattinae; Periplaneta	.	c117877_g2_i1|m.44155	574-957[+]		.	.	.	.	.	.
c117923_g1	c117923_g1_i1	.	.	.	.	c117923_g1_i1|m.44158	3-236[+]		.	ExpAA=22.70^PredHel=1^Topology=o15-37i	.	.	.	.
c117976_g1	c117976_g1_i1	.	.	.	.	c117976_g1_i1|m.44161	3-287[+]		.	ExpAA=23.94^PredHel=1^Topology=o51-73i	.	.	.	.
c118038_g1	c118038_g1_i1	A0A074ZQL6_9TREM^A0A074ZQL6_9TREM^Q:292-2,H:142-238^80.41%ID^E:2e-49^.^.	A0A074ZQL6_9TREM^A0A074ZQL6_9TREM^Q:5-101,H:142-238^80.41%ID^E:2e-49^.^.	PSME3_PIG^PSME3_PIG^Q:268-2,H:108-196^46.07%ID^E:1e-18^RecName: Full=Proteasome activator complex subunit 3;^Eukaryota; Metazoa; Chordata; Craniata; Vertebrata; Euteleostomi; Mammalia; Eutheria; Laurasiatheria; Cetartiodactyla; Suina; Suidae; Sus	PSME3_PIG^PSME3_PIG^Q:13-101,H:108-196^46.07%ID^E:1e-18^RecName: Full=Proteasome activator complex subunit 3;^Eukaryota; Metazoa; Chordata; Craniata; Vertebrata; Euteleostomi; Mammalia; Eutheria; Laurasiatheria; Cetartiodactyla; Suina; Suidae; Sus	c118038_g1_i1|m.44162	2-304[-]	7 Proteasome activator pa28 beta subunit	.	.	ENOG410XQVX^proteasome (prosome, macropain) activator subunit	KEGG:ssc:397625`KO:K06698	GO:0005737^cellular_component^cytoplasm`GO:0016020^cellular_component^membrane`GO:0005634^cellular_component^nucleus`GO:0008537^cellular_component^proteasome activator complex`GO:0000502^cellular_component^proteasome complex`GO:0061133^molecular_function^endopeptidase activator activity`GO:0097371^molecular_function^MDM2/MDM4 family protein binding`GO:0002039^molecular_function^p53 binding`GO:000…	.
c118066_g1	c118066_g1_i1	.	.	.	.	c118066_g1_i1|m.44163	1-267[+]		.	ExpAA=42.69^PredHel=2^Topology=i13-35o50-72i	.	.	.	.
c118066_g1	c118066_g1_i1	.	.	.	.	c118066_g1_i1|m.44164	134-349[-]		.	ExpAA=21.38^PredHel=1^Topology=i13-35o	.	.	.	.
c11812_g1	c11812_g1_i1	.	.	.	.	c11812_g1_i1|m.39352	2-232[+]		.	ExpAA=36.25^PredHel=2^Topology=o28-50i55-74o	.	.	.	.
c118312_g1	c118312_g1_i1	.	.	.	.	c118312_g1_i1|m.44172	94-333[+]		.	ExpAA=22.86^PredHel=1^Topology=i21-43o	.	.	.	.
c118413_g1	c118413_g1_i1	.	.	.	.	c118413_g1_i1|m.44177	72-341[+]		.	ExpAA=14.73^PredHel=1^Topology=i65-82o	.	.	.	.
c118693_g1	c118693_g1_i1	.	.	.	.	c118693_g1_i1|m.44184	2-274[-]		.	ExpAA=38.96^PredHel=2^Topology=i33-52o57-79i	.	.	.	.
c118784_g1	c118784_g1_i1	A0A067RCY7_ZOONE^A0A067RCY7_ZOONE^Q:575-90,H:161-322^72.22%ID^E:9e-80^.^.	A0A067RCY7_ZOONE^A0A067RCY7_ZOONE^Q:1-162,H:161-322^72.22%ID^E:4e-80^.^.	CSKP_RAT^CSKP_RAT^Q:509-87,H:178-318^62.41%ID^E:6e-56^RecName: Full=Peripheral plasma membrane protein CASK;^Eukaryota; Metazoa; Chordata; Craniata; Vertebrata; Euteleostomi; Mammalia; Eutheria; Euarchontoglires; Glires; Rodentia; Sciurognathi; Muroidea; Muridae; Murinae; Rattus	CSKP_RAT^CSKP_RAT^Q:23-174,H:178-329^59.21%ID^E:1e-56^RecName: Full=Peripheral plasma membrane protein CASK;^Eukaryota; Metazoa; Chordata; Craniata; Vertebrata; Euteleostomi; Mammalia; Eutheria; Euarchontoglires; Glires; Rodentia; Sciurognathi; Muroidea; Muridae; Murinae; Rattus	c118784_g1_i1|m.44188	3-575[-]	4 Protein kinase domain	.	.	COG0194^Essential for recycling GMP and indirectly, cGMP (By similarity)	KEGG:rno:29647`KO:K06103	GO:0060170^cellular_component^ciliary membrane`GO:0005737^cellular_component^cytoplasm`GO:0005829^cellular_component^cytosol`GO:0030425^cellular_component^dendrite`GO:0016020^cellular_component^membrane`GO:0005634^cellular_component^nucleus`GO:0005886^cellular_component^plasma membrane`GO:0042734^cellular_component^presynaptic membrane`GO:0043234^cellular_component^protein complex`GO:0097060^cell…	.
c118784_g1	c118784_g1_i1	A0A067RCY7_ZOONE^A0A067RCY7_ZOONE^Q:575-90,H:161-322^72.22%ID^E:9e-80^.^.	.	CSKP_RAT^CSKP_RAT^Q:509-87,H:178-318^62.41%ID^E:6e-56^RecName: Full=Peripheral plasma membrane protein CASK;^Eukaryota; Metazoa; Chordata; Craniata; Vertebrata; Euteleostomi; Mammalia; Eutheria; Euarchontoglires; Glires; Rodentia; Sciurognathi; Muroidea; Muridae; Murinae; Rattus	.	c118784_g1_i1|m.44189	1-225[+]		.	.	.	.	.	.
c118784_g1	c118784_g1_i1	A0A067RCY7_ZOONE^A0A067RCY7_ZOONE^Q:575-90,H:161-322^72.22%ID^E:9e-80^.^.	.	CSKP_RAT^CSKP_RAT^Q:509-87,H:178-318^62.41%ID^E:6e-56^RecName: Full=Peripheral plasma membrane protein CASK;^Eukaryota; Metazoa; Chordata; Craniata; Vertebrata; Euteleostomi; Mammalia; Eutheria; Euarchontoglires; Glires; Rodentia; Sciurognathi; Muroidea; Muridae; Murinae; Rattus	.	c118784_g1_i1|m.44190	373-576[-]		.	.	.	.	.	.
c118787_g1	c118787_g1_i1	.	.	.	.	c118787_g1_i1|m.44192	3-251[+]	9 Translation initiation factor IF-2, N-terminal region	.	.	.	.	.	.
c118866_g1	c118866_g1_i1	C1LT17_SCHJA^C1LT17_SCHJA^Q:328-2,H:101-209^86.24%ID^E:3e-63^.^.	C1LT17_SCHJA^C1LT17_SCHJA^Q:1-109,H:101-209^86.24%ID^E:3e-63^.^.	PGK_SCHMA^PGK_SCHMA^Q:328-2,H:101-209^86.24%ID^E:5e-64^RecName: Full=Phosphoglycerate kinase;^Eukaryota; Metazoa; Platyhelminthes; Trematoda; Digenea; Strigeidida; Schistosomatoidea; Schistosomatidae; Schistosoma	PGK_SCHMA^PGK_SCHMA^Q:1-109,H:101-209^86.24%ID^E:4e-64^RecName: Full=Phosphoglycerate kinase;^Eukaryota; Metazoa; Platyhelminthes; Trematoda; Digenea; Strigeidida; Schistosomatoidea; Schistosomatidae; Schistosoma	c118866_g1_i1|m.44199	2-328[-]	6 Phosphoglycerate kinase	.	.	COG0126^phosphoglycerate kinase	.	GO:0005524^molecular_function^ATP binding`GO:0004618^molecular_function^phosphoglycerate kinase activity`GO:0006096^biological_process^glycolytic process`GO:0016310^biological_process^phosphorylation	.
c118977_g1	c118977_g1_i1	V5GPK4_ANOGL^V5GPK4_ANOGL^Q:408-157,H:88-171^48.81%ID^E:5e-16^.^.	.	.	.	c118977_g1_i1|m.44203	2-433[-]	4 Mago nashi protein	.	.	.	.	.	.
c118977_g1	c118977_g1_i1	V5GPK4_ANOGL^V5GPK4_ANOGL^Q:408-157,H:88-171^48.81%ID^E:5e-16^.^.	.	.	.	c118977_g1_i1|m.44204	71-274[+]		.	ExpAA=19.91^PredHel=1^Topology=o4-23i	.	.	.	.
c119112_g1	c119112_g1_i2	.	.	.	.	c119112_g1_i2|m.44213	1-333[-]	2 Voltage-dependent anion channel	.	.	.	.	.	.
c119198_g1	c119198_g1_i1	D6X2Q3_TRICA^D6X2Q3_TRICA^Q:348-100,H:2734-2816^56.63%ID^E:5e-22^.^.`D6X2Q3_TRICA^D6X2Q3_TRICA^Q:342-130,H:1129-1204^44.74%ID^E:4e-09^.^.`D6X2Q3_TRICA^D6X2Q3_TRICA^Q:342-118,H:815-891^44.87%ID^E:2e-08^.^.`D6X2Q3_TRICA^D6X2Q3_TRICA^Q:339-97,H:8118-8201^41.86%ID^E:1e-07^.^.`D6X2Q3_TRICA^D6X2Q3_TRICA^Q:336-124,H:2213-2283^44.44%ID^E:5e-07^.^.	D6X2Q3_TRICA^D6X2Q3_TRICA^Q:1-83,H:2734-2816^56.63%ID^E:2e-22^.^.`D6X2Q3_TRICA^D6X2Q3_TRICA^Q:3-73,H:1129-1204^44.74%ID^E:2e-09^.^.`D6X2Q3_TRICA^D6X2Q3_TRICA^Q:3-77,H:815-891^44.87%ID^E:1e-08^.^.`D6X2Q3_TRICA^D6X2Q3_TRICA^Q:4-84,H:8118-8201^41.86%ID^E:6e-08^.^.`D6X2Q3_TRICA^D6X2Q3_TRICA^Q:5-75,H:2213-2283^44.44%ID^E:3e-07^.^.	ELTD1_MOUSE^ELTD1_MOUSE^Q:339-103,H:46-133^35.23%ID^E:1e-06^.^.	ELTD1_MOUSE^ELTD1_MOUSE^Q:4-82,H:46-133^35.23%ID^E:5e-07^.^.	c119198_g1_i1|m.44217	91-348[-]	1 EGF domain	.	.	.	.	.	.
c119198_g1	c119198_g1_i1	D6X2Q3_TRICA^D6X2Q3_TRICA^Q:348-100,H:2734-2816^56.63%ID^E:5e-22^.^.`D6X2Q3_TRICA^D6X2Q3_TRICA^Q:342-130,H:1129-1204^44.74%ID^E:4e-09^.^.`D6X2Q3_TRICA^D6X2Q3_TRICA^Q:342-118,H:815-891^44.87%ID^E:2e-08^.^.`D6X2Q3_TRICA^D6X2Q3_TRICA^Q:339-97,H:8118-8201^41.86%ID^E:1e-07^.^.`D6X2Q3_TRICA^D6X2Q3_TRICA^Q:336-124,H:2213-2283^44.44%ID^E:5e-07^.^.	.	ELTD1_MOUSE^ELTD1_MOUSE^Q:339-103,H:46-133^35.23%ID^E:1e-06^.^.	.	c119198_g1_i1|m.44216	81-350[-]		.	.	.	.	.	.
c119211_g1	c119211_g1_i1	.	.	.	.	c119211_g1_i1|m.44220	154-417[-]	0 Hypothetical glycoside hydrolase 5	.	.	.	.	.	.
c119211_g1	c119211_g1_i1	.	.	.	.	c119211_g1_i1|m.44218	3-416[+]		.	ExpAA=53.35^PredHel=3^Topology=o15-32i37-59o94-111i	.	.	.	.
c119223_g1	c119223_g1_i1	.	.	.	.	c119223_g1_i1|m.44221	2-211[+]		sigP:1^23^0.453^YES	ExpAA=14.17^PredHel=1^Topology=i7-26o	.	.	.	.
c119248_g1	c119248_g1_i1	.	.	.	.	c119248_g1_i1|m.44223	3-206[+]		.	ExpAA=42.55^PredHel=2^Topology=i21-40o44-66i	.	.	.	.
c119267_g1	c119267_g1_i1	.	.	.	.	c119267_g1_i1|m.44224	3-203[+]		.	ExpAA=30.76^PredHel=1^Topology=o38-60i	.	.	.	.
c119292_g1	c119292_g1_i1	.	.	.	.	c119292_g1_i1|m.44225	9-221[-]		.	ExpAA=22.30^PredHel=1^Topology=o10-32i	.	.	.	.
c119319_g1	c119319_g1_i1	.	.	.	.	c119319_g1_i1|m.44226	1-279[+]	7 MNLL subunit	.	.	.	.	.	.
c119334_g1	c119334_g1_i1	.	.	.	.	c119334_g1_i1|m.44227	2-211[-]		.	ExpAA=36.09^PredHel=2^Topology=o5-24i50-67o	.	.	.	.
c119344_g1	c119344_g1_i1	W6EAF4_LOCMI^W6EAF4_LOCMI^Q:266-51,H:376-447^65.28%ID^E:7e-22^.^.	W6EAF4_LOCMI^W6EAF4_LOCMI^Q:3-74,H:376-447^65.28%ID^E:2e-22^.^.	.	.	c119344_g1_i1|m.44229	48-272[-]	2 Neurotransmitter-gated ion-channel transmembrane region	.	ExpAA=21.21^PredHel=1^Topology=i51-73o	.	.	.	.
c119402_g1	c119402_g1_i1	A0A067RJD9_ZOONE^A0A067RJD9_ZOONE^Q:20-154,H:975-1017^64.44%ID^E:1e-08^.^.	A0A067RJD9_ZOONE^A0A067RJD9_ZOONE^Q:7-65,H:975-1031^57.63%ID^E:9e-11^.^.	.	.	c119402_g1_i1|m.44237	2-232[+]	3 Glycoprotein B N-terminal antigenic domain of HCMV	.	.	.	.	.	.
c119417_g1	c119417_g1_i1	.	.	.	.	c119417_g1_i1|m.44240	285-497[-]		.	ExpAA=44.73^PredHel=2^Topology=i21-43o47-69i	.	.	.	.
c119425_g1	c119425_g1_i1	.	.	.	.	c119425_g1_i1|m.44242	43-285[-]		.	ExpAA=18.65^PredHel=1^Topology=o10-27i	.	.	.	.
c119448_g1	c119448_g1_i1	H2KT61_CLOSI^H2KT61_CLOSI^Q:1418-441,H:1-325^95.71%ID^E:0^.^.	H2KT61_CLOSI^H2KT61_CLOSI^Q:15-358,H:1-346^93.08%ID^E:0^.^.	FA78A_HUMAN^FA78A_HUMAN^Q:1415-624,H:31-281^33.46%ID^E:5e-44^RecName: Full=Protein FAM78A;^Eukaryota; Metazoa; Chordata; Craniata; Vertebrata; Euteleostomi; Mammalia; Eutheria; Euarchontoglires; Primates; Haplorrhini; Catarrhini; Hominidae; Homo	FA78A_HUMAN^FA78A_HUMAN^Q:16-279,H:31-281^33.46%ID^E:9e-45^RecName: Full=Protein FAM78A;^Eukaryota; Metazoa; Chordata; Craniata; Vertebrata; Euteleostomi; Mammalia; Eutheria; Euarchontoglires; Primates; Haplorrhini; Catarrhini; Hominidae; Homo	c119448_g1_i1|m.44243	384-1460[-]		.	.	ENOG410YZF1^family with sequence similarity 78, member	KEGG:hsa:286336	.	.
c119448_g1	c119448_g1_i1	H2KT61_CLOSI^H2KT61_CLOSI^Q:1418-441,H:1-325^95.71%ID^E:0^.^.	.	FA78A_HUMAN^FA78A_HUMAN^Q:1415-624,H:31-281^33.46%ID^E:5e-44^RecName: Full=Protein FAM78A;^Eukaryota; Metazoa; Chordata; Craniata; Vertebrata; Euteleostomi; Mammalia; Eutheria; Euarchontoglires; Primates; Haplorrhini; Catarrhini; Hominidae; Homo	.	c119448_g1_i1|m.44245	1-267[-]		.	ExpAA=36.36^PredHel=2^Topology=o10-32i44-66o	.	.	.	.
c119448_g1	c119448_g1_i1	H2KT61_CLOSI^H2KT61_CLOSI^Q:1418-441,H:1-325^95.71%ID^E:0^.^.	.	FA78A_HUMAN^FA78A_HUMAN^Q:1415-624,H:31-281^33.46%ID^E:5e-44^RecName: Full=Protein FAM78A;^Eukaryota; Metazoa; Chordata; Craniata; Vertebrata; Euteleostomi; Mammalia; Eutheria; Euarchontoglires; Primates; Haplorrhini; Catarrhini; Hominidae; Homo	.	c119448_g1_i1|m.44244	3-323[-]		.	.	.	.	.	.
c119448_g1	c119448_g1_i1	H2KT61_CLOSI^H2KT61_CLOSI^Q:1418-441,H:1-325^95.71%ID^E:0^.^.	.	FA78A_HUMAN^FA78A_HUMAN^Q:1415-624,H:31-281^33.46%ID^E:5e-44^RecName: Full=Protein FAM78A;^Eukaryota; Metazoa; Chordata; Craniata; Vertebrata; Euteleostomi; Mammalia; Eutheria; Euarchontoglires; Primates; Haplorrhini; Catarrhini; Hominidae; Homo	.	c119448_g1_i1|m.44246	1164-1409[+]		.	.	.	.	.	.
c119450_g1	c119450_g1_i1	.	.	.	.	c119450_g1_i1|m.44248	2-301[-]		sigP:1^36^0.72^YES	.	.	.	.	.
c119458_g1	c119458_g1_i1	.	.	.	.	c119458_g1_i1|m.44250	43-279[-]		.	ExpAA=36.88^PredHel=2^Topology=o15-37i44-66o	.	.	.	.
c119474_g1	c119474_g1_i1	A0A026WJW0_CERBI^A0A026WJW0_CERBI^Q:38-331,H:2500-2561^35.71%ID^E:6e-06^.^.	A0A023GM54_9ACAR^A0A023GM54_9ACAR^Q:4-110,H:391-463^37.38%ID^E:2e-09^.^.	.	.	c119474_g1_i1|m.44252	2-331[+]	5 GlcNAc-PI de-N-acetylase	.	.	.	.	.	.
c119474_g1	c119474_g1_i1	A0A026WJW0_CERBI^A0A026WJW0_CERBI^Q:38-331,H:2500-2561^35.71%ID^E:6e-06^.^.	.	.	.	c119474_g1_i1|m.44253	19-330[-]	7 DNA polymerase alpha subunit B N-terminal	.	.	.	.	.	.
c119474_g1	c119474_g1_i1	A0A026WJW0_CERBI^A0A026WJW0_CERBI^Q:38-331,H:2500-2561^35.71%ID^E:6e-06^.^.	.	.	.	c119474_g1_i1|m.44254	32-331[-]		.	ExpAA=17.98^PredHel=1^Topology=o45-64i	.	.	.	.
c119476_g1	c119476_g1_i1	.	.	.	.	c119476_g1_i1|m.44255	3-329[-]	5 Domain of unknown function (DUF1518)	.	.	.	.	.	.
c11949_g1	c11949_g1_i1	.	.	.	.	c11949_g1_i1|m.39357	162-377[+]	Transposase DDE domain group 1	.	.	.	.	.	.
c119509_g1	c119509_g1_i1	.	.	.	.	c119509_g1_i1|m.44257	14-226[-]		sigP:1^23^0.569^YES	.	.	.	.	.
c11951_g1	c11951_g1_i2	.	.	.	.	c11951_g1_i2|m.39359	22-267[-]		.	ExpAA=34.33^PredHel=2^Topology=i7-29o63-80i	.	.	.	.
c11953_g1	c11953_g1_i1	J9KYV3_ACYPI^J9KYV3_ACYPI^Q:386-78,H:96-196^48.54%ID^E:2e-19^.^.	J9KYV3_ACYPI^J9KYV3_ACYPI^Q:1-103,H:106-208^46.67%ID^E:1e-19^.^.	.	.	c11953_g1_i1|m.39360	3-356[-]		.	ExpAA=42.24^PredHel=2^Topology=i3-25o29-51i	.	.	.	.
c119622_g1	c119622_g1_i2	.	.	.	.	c119622_g1_i2|m.44262	3-209[+]	0 P53 tetramerisation motif	.	.	.	.	.	.
c119651_g1	c119651_g1_i1	.	.	.	.	c119651_g1_i1|m.44263	85-420[-]	7 Reverse transcriptase (RNA-dependent DNA polymerase)	.	ExpAA=25.52^PredHel=1^Topology=o81-99i	.	.	.	.
c11966_g1	c11966_g1_i2	A0A023F4M4_TRIIF^A0A023F4M4_TRIIF^Q:224-3,H:410-483^79.73%ID^E:6e-33^.^.	A0A023F4M4_TRIIF^A0A023F4M4_TRIIF^Q:1-74,H:410-483^79.73%ID^E:6e-33^.^.	TRIO_DANRE^TRIO_DANRE^Q:224-60,H:409-463^52.73%ID^E:9e-11^RecName: Full=Triple functional domain protein;^Eukaryota; Metazoa; Chordata; Craniata; Vertebrata; Euteleostomi; Actinopterygii; Neopterygii; Teleostei; Ostariophysi; Cypriniformes; Cyprinidae; Danio	TRIO_DANRE^TRIO_DANRE^Q:1-55,H:409-463^52.73%ID^E:8e-11^RecName: Full=Triple functional domain protein;^Eukaryota; Metazoa; Chordata; Craniata; Vertebrata; Euteleostomi; Actinopterygii; Neopterygii; Teleostei; Ostariophysi; Cypriniformes; Cyprinidae; Danio	c11966_g1_i2|m.39361	3-224[-]	Bacterial chaperone lipoprotein (PulS_OutS)	.	.	ENOG410XPCA^mcf.2 cell line derived transforming	.	GO:0005737^cellular_component^cytoplasm`GO:0005524^molecular_function^ATP binding`GO:0004674^molecular_function^protein serine/threonine kinase activity`GO:0005089^molecular_function^Rho guanyl-nucleotide exchange factor activity`GO:0035023^biological_process^regulation of Rho protein signal transduction	.
c119669_g1	c119669_g1_i1	.	.	.	.	c119669_g1_i1|m.44267	315-518[-]		.	ExpAA=37.00^PredHel=1^Topology=i13-35o	.	.	.	.
c1197_g1	c1197_g1_i1	.	.	.	.	c1197_g1_i1|m.38764	2-229[-]		.	ExpAA=16.25^PredHel=1^Topology=i7-24o	.	.	.	.
c119718_g1	c119718_g1_i1	.	.	.	.	c119718_g1_i1|m.44271	2-277[-]		.	ExpAA=19.64^PredHel=1^Topology=o39-61i	.	.	.	.
c119722_g1	c119722_g1_i1	.	.	.	.	c119722_g1_i1|m.44272	3-203[+]		.	ExpAA=43.18^PredHel=2^Topology=i9-31o36-58i	.	.	.	.
c119792_g1	c119792_g1_i1	.	.	.	.	c119792_g1_i1|m.44276	46-363[-]		.	ExpAA=37.34^PredHel=1^Topology=i56-78o	.	.	.	.
c11980_g1	c11980_g1_i1	.	.	.	.	c11980_g1_i1|m.39362	3-284[+]		.	ExpAA=18.45^PredHel=1^Topology=i73-91o	.	.	.	.
c119841_g1	c119841_g1_i1	A0A074ZW20_9TREM^A0A074ZW20_9TREM^Q:1-207,H:65-133^57.97%ID^E:6e-21^.^.	A0A074ZW20_9TREM^A0A074ZW20_9TREM^Q:1-69,H:65-133^57.97%ID^E:5e-21^.^.	TM256_BUFGR^TM256_BUFGR^Q:1-207,H:26-96^36.62%ID^E:6e-07^RecName: Full=Transmembrane protein 256 homolog;^Eukaryota; Metazoa; Chordata; Craniata; Vertebrata; Euteleostomi; Amphibia; Batrachia; Anura; Neobatrachia; Hyloidea; Bufonidae; Bufo	TM256_BUFGR^TM256_BUFGR^Q:1-69,H:26-96^36.62%ID^E:6e-07^RecName: Full=Transmembrane protein 256 homolog;^Eukaryota; Metazoa; Chordata; Craniata; Vertebrata; Euteleostomi; Amphibia; Batrachia; Anura; Neobatrachia; Hyloidea; Bufonidae; Bufo	c119841_g1_i1|m.44277	1-207[+]	9 Protein of unknown function (DUF423)	.	ExpAA=22.61^PredHel=1^Topology=o39-61i	.	.	GO:0016021^cellular_component^integral component of membrane`GO:0005886^cellular_component^plasma membrane	.
c119841_g1	c119841_g1_i1	A0A074ZW20_9TREM^A0A074ZW20_9TREM^Q:1-207,H:65-133^57.97%ID^E:6e-21^.^.	.	TM256_BUFGR^TM256_BUFGR^Q:1-207,H:26-96^36.62%ID^E:6e-07^RecName: Full=Transmembrane protein 256 homolog;^Eukaryota; Metazoa; Chordata; Craniata; Vertebrata; Euteleostomi; Amphibia; Batrachia; Anura; Neobatrachia; Hyloidea; Bufonidae; Bufo	.	c119841_g1_i1|m.44278	2-205[-]		.	.	.	.	.	.
c119888_g1	c119888_g1_i1	.	.	.	.	c119888_g1_i1|m.44279	62-352[-]		sigP:1^12^0.542^YES	.	.	.	.	.
c119991_g1	c119991_g1_i1	.	.	.	.	c119991_g1_i1|m.44286	2-217[-]		.	ExpAA=18.09^PredHel=1^Topology=o23-45i	.	.	.	.
c120014_g1	c120014_g1_i1	.	.	.	.	c120014_g1_i1|m.44288	3-224[+]		sigP:1^19^0.648^YES	.	.	.	.	.
c120034_g1	c120034_g1_i1	O55319_BPAPS^O55319_BPAPS^Q:195-965,H:1-257^90.66%ID^E:2e-124^.^.	O55319_BPAPS^O55319_BPAPS^Q:1-257,H:1-257^90.66%ID^E:1e-141^.^.	.	.	c120034_g1_i1|m.44289	195-965[+]	4 Domain of Unknown Function (DUF349)	.	ExpAA=52.21^PredHel=2^Topology=o46-68i138-160o	.	.	.	.
c120044_g1	c120044_g1_i1	.	.	.	.	c120044_g1_i1|m.44290	1-240[+]		.	ExpAA=19.42^PredHel=1^Topology=i48-67o	.	.	.	.
c120056_g1	c120056_g1_i2	A0A075A8P7_9TREM^A0A075A8P7_9TREM^Q:3-167,H:312-366^81.82%ID^E:4e-25^.^.	.	PDIP2_MOUSE^PDIP2_MOUSE^Q:3-125,H:313-353^60.98%ID^E:7e-09^RecName: Full=Polymerase delta-interacting protein 2;^Eukaryota; Metazoa; Chordata; Craniata; Vertebrata; Euteleostomi; Mammalia; Eutheria; Euarchontoglires; Glires; Rodentia; Sciurognathi; Muroidea; Muridae; Murinae; Mus; Mus	.	c120056_g1_i2|m.44291	1-267[+]		.	.	.	.	.	.
c120141_g1	c120141_g1_i1	.	.	.	.	c120141_g1_i1|m.44294	66-296[-]		.	ExpAA=18.25^PredHel=1^Topology=i34-51o	.	.	.	.
c120147_g1	c120147_g1_i1	.	.	.	.	c120147_g1_i1|m.44296	10-261[+]		.	ExpAA=31.98^PredHel=1^Topology=o20-42i	.	.	.	.
c120254_g1	c120254_g1_i1	.	.	.	.	c120254_g1_i1|m.44304	72-272[-]		.	ExpAA=21.92^PredHel=1^Topology=o15-37i	.	.	.	.
c120271_g1	c120271_g1_i1	.	.	.	.	c120271_g1_i1|m.44305	1-225[+]	9 Vacuolar R-SNARE Nyv1 N terminal	.	.	.	.	.	.
c120298_g1	c120298_g1_i1	.	.	.	.	c120298_g1_i1|m.44306	92-358[-]		.	ExpAA=22.65^PredHel=1^Topology=i29-51o	.	.	.	.
c120310_g1	c120310_g1_i1	.	.	.	.	c120310_g1_i1|m.44308	1-207[+]		sigP:1^18^0.483^YES	.	.	.	.	.
c120431_g1	c120431_g1_i1	.	.	.	.	c120431_g1_i1|m.44316	189-404[-]		.	ExpAA=22.49^PredHel=1^Topology=i45-64o	.	.	.	.
c120453_g1	c120453_g1_i1	.	.	.	.	c120453_g1_i1|m.44317	3-404[+]		.	ExpAA=17.03^PredHel=1^Topology=o57-76i	.	.	.	.
c120517_g1	c120517_g1_i1	.	.	.	.	c120517_g1_i1|m.44320	2-217[-]		.	ExpAA=46.09^PredHel=2^Topology=i7-29o39-61i	.	.	.	.
c120555_g1	c120555_g1_i1	.	.	.	.	c120555_g1_i1|m.44323	2-241[+]	9 Protein of unknown function (DUF788)	.	.	.	.	.	.
c120559_g1	c120559_g1_i1	.	.	.	.	c120559_g1_i1|m.44324	3-212[-]		.	ExpAA=22.65^PredHel=1^Topology=o45-67i	.	.	.	.
c120617_g1	c120617_g1_i1	V5GQE3_ANOGL^V5GQE3_ANOGL^Q:141-317,H:1-59^64.41%ID^E:6e-18^.^.	V5GQE3_ANOGL^V5GQE3_ANOGL^Q:47-105,H:1-59^64.41%ID^E:6e-18^.^.	.	.	c120617_g1_i1|m.44326	3-335[+]		.	.	.	.	.	.
c120617_g1	c120617_g1_i1	V5GQE3_ANOGL^V5GQE3_ANOGL^Q:141-317,H:1-59^64.41%ID^E:6e-18^.^.	.	.	.	c120617_g1_i1|m.44327	97-333[-]		.	.	.	.	.	.
c12066_g1	c12066_g1_i1	A0A074Z623_9TREM^A0A074Z623_9TREM^Q:1085-63,H:18-358^92.08%ID^E:0^.^.	A0A074Z623_9TREM^A0A074Z623_9TREM^Q:25-365,H:18-358^92.08%ID^E:0^.^.	RIR2_DANRE^RIR2_DANRE^Q:1178-63,H:16-386^69.33%ID^E:4e-180^RecName: Full=Ribonucleoside-diphosphate reductase subunit M2;^Eukaryota; Metazoa; Chordata; Craniata; Vertebrata; Euteleostomi; Actinopterygii; Neopterygii; Teleostei; Ostariophysi; Cypriniformes; Cyprinidae; Danio	RIR2_DANRE^RIR2_DANRE^Q:5-365,H:27-386^70.88%ID^E:0^RecName: Full=Ribonucleoside-diphosphate reductase subunit M2;^Eukaryota; Metazoa; Chordata; Craniata; Vertebrata; Euteleostomi; Actinopterygii; Neopterygii; Teleostei; Ostariophysi; Cypriniformes; Cyprinidae; Danio	c12066_g1_i1|m.39363	60-1157[-]	Ribonucleotide reductase, small chain	.	.	COG0208^Provides the precursors necessary for DNA synthesis. Catalyzes the biosynthesis of deoxyribonucleotides from the corresponding ribonucleotides (By similarity)	KEGG:dre:100330864`KEGG:dre:30733`KO:K10808	GO:0005829^cellular_component^cytosol`GO:0005971^cellular_component^ribonucleoside-diphosphate reductase complex`GO:0046872^molecular_function^metal ion binding`GO:0004748^molecular_function^ribonucleoside-diphosphate reductase activity, thioredoxin disulfide as acceptor`GO:0009186^biological_process^deoxyribonucleoside diphosphate metabolic process`GO:0009263^biological_process^deoxyribonucleoti…	.
c120748_g1	c120748_g1_i1	A0A069DQG2_9HEMI^A0A069DQG2_9HEMI^Q:211-339,H:107-149^55.81%ID^E:1e-05^.^.	.	.	.	c120748_g1_i1|m.44332	62-340[+]		.	.	.	.	.	.
c120756_g1	c120756_g1_i1	.	.	.	.	c120756_g1_i1|m.44333	10-270[-]		sigP:1^14^0.743^YES	.	.	.	.	.
c120765_g1	c120765_g1_i1	.	.	.	.	c120765_g1_i1|m.44335	2-217[+]	6 Domain of unknown function (DUF3601)	.	.	.	.	.	.
c120811_g1	c120811_g1_i1	.	.	.	.	c120811_g1_i1|m.44338	375-626[-]		.	ExpAA=45.12^PredHel=2^Topology=o15-37i44-66o	.	.	.	.
c120845_g1	c120845_g1_i1	.	.	.	.	c120845_g1_i1|m.44342	66-290[-]	8 Ribosomal L29 protein	.	.	.	.	.	.
c120875_g1	c120875_g1_i1	.	.	.	.	c120875_g1_i1|m.44346	4-255[-]		.	ExpAA=20.19^PredHel=1^Topology=o4-21i	.	.	.	.
c120877_g1	c120877_g1_i1	.	.	.	.	c120877_g1_i1|m.44349	273-497[+]	6 Cytochrome C oxidase chain VIIB	.	.	.	.	.	.
c120980_g1	c120980_g1_i1	.	.	.	.	c120980_g1_i1|m.44354	156-398[-]		.	ExpAA=29.41^PredHel=2^Topology=i31-50o55-72i	.	.	.	.
c121013_g1	c121013_g1_i1	.	.	.	.	c121013_g1_i1|m.44356	318-530[-]		.	ExpAA=40.99^PredHel=2^Topology=o5-24i31-53o	.	.	.	.
c12109_g2	c12109_g2_i1	.	.	.	.	c12109_g2_i1|m.39366	163-390[+]		.	ExpAA=18.51^PredHel=1^Topology=o37-59i	.	.	.	.
c121168_g1	c121168_g1_i1	.	.	.	.	c121168_g1_i1|m.44361	199-420[+]	5 Single domain von Willebrand factor type C	.	.	.	.	.	.
c121179_g1	c121179_g1_i2	.	.	.	.	c121179_g1_i2|m.44363	33-299[+]		.	ExpAA=18.02^PredHel=1^Topology=i59-81o	.	.	.	.
c121329_g1	c121329_g1_i1	.	.	.	.	c121329_g1_i1|m.44368	159-356[+]		.	ExpAA=18.00^PredHel=1^Topology=i35-57o	.	.	.	.
c121336_g1	c121336_g1_i1	.	.	.	.	c121336_g1_i1|m.44369	2-265[+]	8 Ribosomal protein L23, N-terminal domain	.	.	.	.	.	.
c121422_g1	c121422_g1_i1	.	.	.	.	c121422_g1_i1|m.44378	3-257[-]	6 Aralkyl acyl-CoA:amino acid N-acyltransferase, C-terminal region	.	.	.	.	.	.
c121429_g1	c121429_g1_i1	.	.	.	.	c121429_g1_i1|m.44380	3-215[-]		.	ExpAA=23.98^PredHel=1^Topology=i39-61o	.	.	.	.
c121465_g1	c121465_g1_i1	.	.	.	.	c121465_g1_i1|m.44382	81-305[-]	9 Protein of unknown function (DUF2542)	.	.	.	.	.	.
c121500_g1	c121500_g1_i1	.	.	.	.	c121500_g1_i1|m.44385	2-340[-]	9 Basal layer antifungal peptide (BAP)	.	.	.	.	.	.
c121562_g1	c121562_g1_i1	E0VJN3_PEDHC^E0VJN3_PEDHC^Q:532-389,H:737-784^79.17%ID^E:5e-17^.^.	E0VJN3_PEDHC^E0VJN3_PEDHC^Q:3-51,H:737-785^79.59%ID^E:6e-20^.^.	BCAR3_XENLA^BCAR3_XENLA^Q:532-389,H:756-803^45.83%ID^E:6e-07^RecName: Full=Breast cancer anti-estrogen resistance protein 3 homolog;^Eukaryota; Metazoa; Chordata; Craniata; Vertebrata; Euteleostomi; Amphibia; Batrachia; Anura; Pipoidea; Pipidae; Xenopodinae; Xenopus; Xenopus	BCAR3_BOVIN^BCAR3_BOVIN^Q:5-54,H:772-821^46%ID^E:3e-10^RecName: Full=Breast cancer anti-estrogen resistance protein 3;^Eukaryota; Metazoa; Chordata; Craniata; Vertebrata; Euteleostomi; Mammalia; Eutheria; Laurasiatheria; Cetartiodactyla; Ruminantia; Pecora; Bovidae; Bovinae; Bos	c121562_g1_i1|m.44386	332-538[-]		.	.	ENOG410XTJR^sh2 domain containing	KEGG:bta:506231	GO:0005622^cellular_component^intracellular`GO:0005085^molecular_function^guanyl-nucleotide exchange factor activity`GO:0007264^biological_process^small GTPase mediated signal transduction	.
c121572_g1	c121572_g1_i1	.	.	.	.	c121572_g1_i1|m.44387	6-254[-]		.	ExpAA=39.79^PredHel=2^Topology=o15-32i39-58o	.	.	.	.
c121581_g1	c121581_g1_i1	.	.	.	.	c121581_g1_i1|m.44388	2-349[+]	8 Domain of unknown function (DUF3367)	.	ExpAA=22.82^PredHel=1^Topology=o47-69i	.	.	.	.
c121594_g1	c121594_g1_i1	.	.	.	.	c121594_g1_i1|m.44390	4-243[-]		.	ExpAA=47.18^PredHel=2^Topology=i7-24o34-56i	.	.	.	.
c121598_g1	c121598_g1_i1	.	.	.	.	c121598_g1_i1|m.44392	3-230[+]		.	ExpAA=13.02^PredHel=1^Topology=i46-68o	.	.	.	.
c121632_g2	c121632_g2_i1	.	.	.	.	c121632_g2_i1|m.44393	3-215[-]		sigP:1^20^0.617^YES	.	.	.	.	.
c121658_g1	c121658_g1_i1	H2KPG9_CLOSI^H2KPG9_CLOSI^Q:19-255,H:1-81^46.91%ID^E:5e-17^.^.	H2KPG9_CLOSI^H2KPG9_CLOSI^Q:7-85,H:1-81^46.91%ID^E:4e-17^.^.	SJ643_SCHJA^SJ643_SCHJA^Q:82-255,H:82-139^48.28%ID^E:1e-09^RecName: Full=UPF0506 protein SJCHGC09643;^Eukaryota; Metazoa; Platyhelminthes; Trematoda; Digenea; Strigeidida; Schistosomatoidea; Schistosomatidae; Schistosoma	SJ643_SCHJA^SJ643_SCHJA^Q:28-85,H:82-139^48.28%ID^E:9e-10^RecName: Full=UPF0506 protein SJCHGC09643;^Eukaryota; Metazoa; Platyhelminthes; Trematoda; Digenea; Strigeidida; Schistosomatoidea; Schistosomatidae; Schistosoma	c121658_g1_i1|m.44395	1-261[+]	8 UPF0506	sigP:1^27^0.752^YES	ExpAA=12.77^PredHel=1^Topology=o10-32i	.	.	GO:0005576^cellular_component^extracellular region	.
c121658_g1	c121658_g1_i1	H2KPG9_CLOSI^H2KPG9_CLOSI^Q:19-255,H:1-81^46.91%ID^E:5e-17^.^.	.	SJ643_SCHJA^SJ643_SCHJA^Q:82-255,H:82-139^48.28%ID^E:1e-09^RecName: Full=UPF0506 protein SJCHGC09643;^Eukaryota; Metazoa; Platyhelminthes; Trematoda; Digenea; Strigeidida; Schistosomatoidea; Schistosomatidae; Schistosoma	.	c121658_g1_i1|m.44396	7-258[-]		.	.	.	.	.	.
c121668_g1	c121668_g1_i1	.	.	.	.	c121668_g1_i1|m.44397	94-366[-]		.	ExpAA=31.58^PredHel=1^Topology=o55-77i	.	.	.	.
c121685_g1	c121685_g1_i1	.	.	.	.	c121685_g1_i1|m.44399	151-459[-]	2 Protein of unknown function (DUF3955)	.	ExpAA=41.27^PredHel=2^Topology=i7-24o39-61i	.	.	.	.
c121738_g1	c121738_g1_i1	.	.	.	.	c121738_g1_i1|m.44403	88-345[+]		.	ExpAA=41.64^PredHel=2^Topology=i7-26o36-58i	.	.	.	.
c121768_g1	c121768_g1_i1	.	.	.	.	c121768_g1_i1|m.44406	8-259[-]		.	ExpAA=22.97^PredHel=1^Topology=i21-43o	.	.	.	.
c121772_g1	c121772_g1_i1	.	.	.	.	c121772_g1_i1|m.44407	59-406[-]		.	ExpAA=19.74^PredHel=1^Topology=i52-74o	.	.	.	.
c121843_g1	c121843_g1_i1	.	.	.	.	c121843_g1_i1|m.44408	2-340[+]		sigP:1^18^0.688^YES	.	.	.	.	.
c121850_g1	c121850_g1_i1	G7Y3L6_CLOSI^G7Y3L6_CLOSI^Q:1-342,H:175-289^64.35%ID^E:4e-40^.^.	G7Y3L6_CLOSI^G7Y3L6_CLOSI^Q:1-114,H:175-289^64.35%ID^E:7e-42^.^.	ARPC2_ANOGA^ARPC2_ANOGA^Q:1-327,H:182-290^55.05%ID^E:3e-33^RecName: Full=Probable actin-related protein 2/3 complex subunit 2;^Eukaryota; Metazoa; Ecdysozoa; Arthropoda; Hexapoda; Insecta; Pterygota; Neoptera; Endopterygota; Diptera; Nematocera; Culicoidea; Culicidae; Anophelinae; Anopheles	ARPC2_ANOGA^ARPC2_ANOGA^Q:1-109,H:182-290^55.05%ID^E:4e-35^RecName: Full=Probable actin-related protein 2/3 complex subunit 2;^Eukaryota; Metazoa; Ecdysozoa; Arthropoda; Hexapoda; Insecta; Pterygota; Neoptera; Endopterygota; Diptera; Nematocera; Culicoidea; Culicidae; Anophelinae; Anopheles	c121850_g1_i1|m.44410	1-357[+]	5 Arp2/3 complex, 34 kD subunit p34-Arc	.	.	ENOG410YKF6^protein 2 3 complex subunit	KEGG:aga:AgaP_AGAP009154`KO:K05758	GO:0005885^cellular_component^Arp2/3 protein complex`GO:0005737^cellular_component^cytoplasm`GO:0034314^biological_process^Arp2/3 complex-mediated actin nucleation	.
c121850_g1	c121850_g1_i1	G7Y3L6_CLOSI^G7Y3L6_CLOSI^Q:1-342,H:175-289^64.35%ID^E:4e-40^.^.	.	ARPC2_ANOGA^ARPC2_ANOGA^Q:1-327,H:182-290^55.05%ID^E:3e-33^RecName: Full=Probable actin-related protein 2/3 complex subunit 2;^Eukaryota; Metazoa; Ecdysozoa; Arthropoda; Hexapoda; Insecta; Pterygota; Neoptera; Endopterygota; Diptera; Nematocera; Culicoidea; Culicidae; Anophelinae; Anopheles	.	c121850_g1_i1|m.44409	246-605[-]	6 Band 3 cytoplasmic domain	.	.	.	.	.	.
c121850_g2	c121850_g2_i1	A0A074ZA47_9TREM^A0A074ZA47_9TREM^Q:9-251,H:16-96^59.26%ID^E:1e-28^.^.	A0A074ZA47_9TREM^A0A074ZA47_9TREM^Q:3-83,H:16-96^59.26%ID^E:1e-28^.^.	ARPC2_ANOGA^ARPC2_ANOGA^Q:6-251,H:86-168^45.78%ID^E:2e-19^RecName: Full=Probable actin-related protein 2/3 complex subunit 2;^Eukaryota; Metazoa; Ecdysozoa; Arthropoda; Hexapoda; Insecta; Pterygota; Neoptera; Endopterygota; Diptera; Nematocera; Culicoidea; Culicidae; Anophelinae; Anopheles	ARPC2_ANOGA^ARPC2_ANOGA^Q:2-83,H:86-168^45.78%ID^E:2e-19^RecName: Full=Probable actin-related protein 2/3 complex subunit 2;^Eukaryota; Metazoa; Ecdysozoa; Arthropoda; Hexapoda; Insecta; Pterygota; Neoptera; Endopterygota; Diptera; Nematocera; Culicoidea; Culicidae; Anophelinae; Anopheles	c121850_g2_i1|m.44411	3-251[+]	5 Arp2/3 complex, 34 kD subunit p34-Arc	.	.	ENOG410YKF6^protein 2 3 complex subunit	KEGG:aga:AgaP_AGAP009154`KO:K05758	GO:0005885^cellular_component^Arp2/3 protein complex`GO:0005737^cellular_component^cytoplasm`GO:0034314^biological_process^Arp2/3 complex-mediated actin nucleation	.
c121850_g2	c121850_g2_i1	A0A074ZA47_9TREM^A0A074ZA47_9TREM^Q:9-251,H:16-96^59.26%ID^E:1e-28^.^.	.	ARPC2_ANOGA^ARPC2_ANOGA^Q:6-251,H:86-168^45.78%ID^E:2e-19^RecName: Full=Probable actin-related protein 2/3 complex subunit 2;^Eukaryota; Metazoa; Ecdysozoa; Arthropoda; Hexapoda; Insecta; Pterygota; Neoptera; Endopterygota; Diptera; Nematocera; Culicoidea; Culicidae; Anophelinae; Anopheles	.	c121850_g2_i1|m.44413	49-252[+]		.	.	.	.	.	.
c121850_g2	c121850_g2_i1	A0A074ZA47_9TREM^A0A074ZA47_9TREM^Q:9-251,H:16-96^59.26%ID^E:1e-28^.^.	.	ARPC2_ANOGA^ARPC2_ANOGA^Q:6-251,H:86-168^45.78%ID^E:2e-19^RecName: Full=Probable actin-related protein 2/3 complex subunit 2;^Eukaryota; Metazoa; Ecdysozoa; Arthropoda; Hexapoda; Insecta; Pterygota; Neoptera; Endopterygota; Diptera; Nematocera; Culicoidea; Culicidae; Anophelinae; Anopheles	.	c121850_g2_i1|m.44412	36-251[-]		.	.	.	.	.	.
c121861_g1	c121861_g1_i1	.	.	.	.	c121861_g1_i1|m.44414	466-690[-]	0 Pneumovirus matrix protein	.	.	.	.	.	.
c121920_g1	c121920_g1_i1	.	.	.	.	c121920_g1_i1|m.44416	2-208[-]	3 VPR/VPX protein	.	.	.	.	.	.
c122013_g1	c122013_g1_i1	X1XL84_ACYPI^X1XL84_ACYPI^Q:48-374,H:9-118^37.27%ID^E:2e-12^.^.	X1XL84_ACYPI^X1XL84_ACYPI^Q:16-124,H:9-118^37.27%ID^E:2e-12^.^.	.	.	c122013_g1_i1|m.44419	3-383[+]	1 Endonuclease/Exonuclease/phosphatase family	.	.	.	.	.	.
c122107_g1	c122107_g1_i1	.	.	.	.	c122107_g1_i1|m.44423	2-241[+]		.	ExpAA=15.94^PredHel=1^Topology=i43-65o	.	.	.	.
c122132_g1	c122132_g1_i1	.	.	.	.	c122132_g1_i1|m.44427	12-284[-]	9 Snake toxin	.	.	.	.	.	.
c122138_g1	c122138_g1_i2	.	.	.	.	c122138_g1_i2|m.44428	1-219[+]		.	ExpAA=22.87^PredHel=1^Topology=i25-47o	.	.	.	.
c122174_g1	c122174_g1_i1	.	.	.	.	c122174_g1_i1|m.44430	3-224[+]		.	ExpAA=26.30^PredHel=1^Topology=i13-35o	.	.	.	.
c122178_g1	c122178_g1_i1	.	.	.	.	c122178_g1_i1|m.44431	79-288[-]		.	ExpAA=20.59^PredHel=1^Topology=i24-46o	.	.	.	.
c122185_g1	c122185_g1_i1	G7Y935_CLOSI^G7Y935_CLOSI^Q:1080-148,H:32-342^82.64%ID^E:2e-178^.^.	G7Y935_CLOSI^G7Y935_CLOSI^Q:6-316,H:32-342^82.64%ID^E:0^.^.	SUCA_COLLI^SUCA_COLLI^Q:1056-148,H:2-304^75.91%ID^E:1e-149^RecName: Full=Succinyl-CoA ligase subunit alpha, mitochondrial;^Eukaryota; Metazoa; Chordata; Craniata; Vertebrata; Euteleostomi; Archelosauria; Archosauria; Dinosauria; Saurischia; Theropoda; Coelurosauria; Aves; Neognathae; Columbiformes; Columbidae; Columba	SUCA_COLLI^SUCA_COLLI^Q:14-316,H:2-304^75.91%ID^E:1e-154^RecName: Full=Succinyl-CoA ligase subunit alpha, mitochondrial;^Eukaryota; Metazoa; Chordata; Craniata; Vertebrata; Euteleostomi; Archelosauria; Archosauria; Dinosauria; Saurischia; Theropoda; Coelurosauria; Aves; Neognathae; Columbiformes; Columbidae; Columba	c122185_g1_i1|m.44432	145-1095[-]	9 CoA binding domain	.	.	.	.	GO:0005739^cellular_component^mitochondrion`GO:0048037^molecular_function^cofactor binding`GO:0005525^molecular_function^GTP binding`GO:0004775^molecular_function^succinate-CoA ligase (ADP-forming) activity`GO:0004776^molecular_function^succinate-CoA ligase (GDP-forming) activity`GO:0006099^biological_process^tricarboxylic acid cycle	.
c122185_g1	c122185_g1_i1	G7Y935_CLOSI^G7Y935_CLOSI^Q:1080-148,H:32-342^82.64%ID^E:2e-178^.^.	.	SUCA_COLLI^SUCA_COLLI^Q:1056-148,H:2-304^75.91%ID^E:1e-149^RecName: Full=Succinyl-CoA ligase subunit alpha, mitochondrial;^Eukaryota; Metazoa; Chordata; Craniata; Vertebrata; Euteleostomi; Archelosauria; Archosauria; Dinosauria; Saurischia; Theropoda; Coelurosauria; Aves; Neognathae; Columbiformes; Columbidae; Columba	.	c122185_g1_i1|m.44433	623-826[+]		.	.	.	.	.	.
c122226_g1	c122226_g1_i2	.	.	.	.	c122226_g1_i2|m.44436	96-386[-]		.	ExpAA=41.47^PredHel=2^Topology=i17-39o49-71i	.	.	.	.
c122250_g1	c122250_g1_i1	.	.	.	.	c122250_g1_i1|m.44439	19-225[-]		.	ExpAA=40.56^PredHel=2^Topology=o9-31i43-65o	.	.	.	.
c122287_g1	c122287_g1_i1	A0A074ZKS0_9TREM^A0A074ZKS0_9TREM^Q:1091-861,H:1028-1103^57.14%ID^E:2e-17^.^.	A0A074ZKS0_9TREM^A0A074ZKS0_9TREM^Q:16-92,H:1028-1103^57.14%ID^E:1e-19^.^.	.	.	c122287_g1_i1|m.44441	855-1136[-]	4 eIF4-gamma/eIF5/eIF2-epsilon	.	.	.	.	.	.
c122287_g1	c122287_g1_i1	A0A074ZKS0_9TREM^A0A074ZKS0_9TREM^Q:1091-861,H:1028-1103^57.14%ID^E:2e-17^.^.	.	.	.	c122287_g1_i1|m.44442	536-736[-]		.	ExpAA=19.31^PredHel=1^Topology=o45-64i	.	.	.	.
c122309_g1	c122309_g1_i1	Q5EVA3_9STRA^Q5EVA3_9STRA^Q:8-574,H:155-343^88.89%ID^E:3e-118^.^.	Q5EVA3_9STRA^Q5EVA3_9STRA^Q:3-191,H:155-343^88.89%ID^E:3e-118^.^.	EF1A_EIMBO^EF1A_EIMBO^Q:8-574,H:65-253^77.25%ID^E:3e-107^RecName: Full=Elongation factor 1-alpha;^Eukaryota; Alveolata; Apicomplexa; Conoidasida; Coccidia; Eucoccidiorida; Eimeriorina; Eimeriidae; Eimeria	EF1A_EIMBO^EF1A_EIMBO^Q:3-191,H:65-253^77.25%ID^E:3e-107^RecName: Full=Elongation factor 1-alpha;^Eukaryota; Alveolata; Apicomplexa; Conoidasida; Coccidia; Eucoccidiorida; Eimeriorina; Eimeriidae; Eimeria	c122309_g1_i1|m.44444	2-574[+]	4 Elongation factor Tu domain 2	.	.	.	.	GO:0005737^cellular_component^cytoplasm`GO:0005525^molecular_function^GTP binding`GO:0003924^molecular_function^GTPase activity`GO:0003746^molecular_function^translation elongation factor activity	.
c122309_g1	c122309_g1_i1	Q5EVA3_9STRA^Q5EVA3_9STRA^Q:8-574,H:155-343^88.89%ID^E:3e-118^.^.	B5VTM6_YEAS6^B5VTM6_YEAS6^Q:1-77,H:96-184^48.31%ID^E:5e-21^.^.	EF1A_EIMBO^EF1A_EIMBO^Q:8-574,H:65-253^77.25%ID^E:3e-107^RecName: Full=Elongation factor 1-alpha;^Eukaryota; Alveolata; Apicomplexa; Conoidasida; Coccidia; Eucoccidiorida; Eimeriorina; Eimeriidae; Eimeria	.	c122309_g1_i1|m.44445	119-355[-]		.	.	.	.	.	.
c122315_g1	c122315_g1_i1	.	.	.	.	c122315_g1_i1|m.44446	58-333[+]		.	ExpAA=31.98^PredHel=1^Topology=o42-64i	.	.	.	.
c122320_g1	c122320_g1_i1	.	.	.	.	c122320_g1_i1|m.44447	147-362[+]		.	ExpAA=28.42^PredHel=2^Topology=o20-42i49-66o	.	.	.	.
c122354_g1	c122354_g1_i1	Q5DDA3_SCHJA^Q5DDA3_SCHJA^Q:19-420,H:4-137^83.58%ID^E:1e-57^.^.	Q5DDA3_SCHJA^Q5DDA3_SCHJA^Q:7-156,H:4-153^84%ID^E:2e-79^.^.	VATL_RAT^VATL_RAT^Q:19-420,H:6-139^71.64%ID^E:1e-43^RecName: Full=V-type proton ATPase 16 kDa proteolipid subunit;^Eukaryota; Metazoa; Chordata; Craniata; Vertebrata; Euteleostomi; Mammalia; Eutheria; Euarchontoglires; Glires; Rodentia; Sciurognathi; Muroidea; Muridae; Murinae; Rattus	VATL_RAT^VATL_RAT^Q:7-156,H:6-155^73.33%ID^E:4e-66^RecName: Full=V-type proton ATPase 16 kDa proteolipid subunit;^Eukaryota; Metazoa; Chordata; Craniata; Vertebrata; Euteleostomi; Mammalia; Eutheria; Euarchontoglires; Glires; Rodentia; Sciurognathi; Muroidea; Muridae; Murinae; Rattus	c122354_g1_i1|m.44449	1-471[+]	7 ATP synthase subunit C	.	ExpAA=91.50^PredHel=4^Topology=o13-35i56-78o93-115i128-150o	COG0636^F(1)F(0) ATP synthase produces ATP from ADP in the presence of a proton or sodium gradient. F-type ATPases consist of two structural domains, F(1) containing the extramembraneous catalytic core and F(0) containing the membrane proton channel, linked together by a central stalk and a peripheral stalk. During catalysis, ATP synthesis in the catalytic domain of F(1) is coupled via a rotary m…	KEGG:rno:170667`KO:K02155	GO:0005794^cellular_component^Golgi apparatus`GO:0016021^cellular_component^integral component of membrane`GO:0005764^cellular_component^lysosome`GO:0000220^cellular_component^vacuolar proton-transporting V-type ATPase, V0 domain`GO:0042625^molecular_function^ATPase coupled ion transmembrane transporter activity`GO:0046961^molecular_function^proton-transporting ATPase activity, rotational mechani…	.
c122357_g1	c122357_g1_i1	E9J2C6_SOLIN^E9J2C6_SOLIN^Q:219-1,H:38-110^50.68%ID^E:7e-18^.^.	A0A067RRY6_ZOONE^A0A067RRY6_ZOONE^Q:1-117,H:22-132^46.15%ID^E:1e-25^.^.	CP304_DROME^CP304_DROME^Q:249-4,H:59-140^40.96%ID^E:2e-10^RecName: Full=Probable cytochrome P450 304a1;^Eukaryota; Metazoa; Ecdysozoa; Arthropoda; Hexapoda; Insecta; Pterygota; Neoptera; Endopterygota; Diptera; Brachycera; Muscomorpha; Ephydroidea; Drosophilidae; Drosophila; Sophophora	CP304_DROME^CP304_DROME^Q:1-117,H:25-140^39.83%ID^E:6e-18^RecName: Full=Probable cytochrome P450 304a1;^Eukaryota; Metazoa; Ecdysozoa; Arthropoda; Hexapoda; Insecta; Pterygota; Neoptera; Endopterygota; Diptera; Brachycera; Muscomorpha; Ephydroidea; Drosophilidae; Drosophila; Sophophora	c122357_g1_i1|m.44450	1-354[-]	1 Cytochrome P450	.	.	COG2124^Cytochrome p450	KEGG:dme:Dmel_CG7241	GO:0005789^cellular_component^endoplasmic reticulum membrane`GO:0020037^molecular_function^heme binding`GO:0005506^molecular_function^iron ion binding`GO:0004497^molecular_function^monooxygenase activity`GO:0016705^molecular_function^oxidoreductase activity, acting on paired donors, with incorporation or reduction of molecular oxygen	.
c122357_g1	c122357_g1_i1	E9J2C6_SOLIN^E9J2C6_SOLIN^Q:219-1,H:38-110^50.68%ID^E:7e-18^.^.	.	CP304_DROME^CP304_DROME^Q:249-4,H:59-140^40.96%ID^E:2e-10^RecName: Full=Probable cytochrome P450 304a1;^Eukaryota; Metazoa; Ecdysozoa; Arthropoda; Hexapoda; Insecta; Pterygota; Neoptera; Endopterygota; Diptera; Brachycera; Muscomorpha; Ephydroidea; Drosophilidae; Drosophila; Sophophora	.	c122357_g1_i1|m.44451	3-353[-]		.	.	.	.	.	.
c122379_g1	c122379_g1_i1	E9I8T4_SOLIN^E9I8T4_SOLIN^Q:10-231,H:59-132^51.35%ID^E:2e-16^.^.	.	.	.	c122379_g1_i1|m.44454	3-266[+]		.	.	.	.	.	.
c122407_g1	c122407_g1_i1	.	.	.	.	c122407_g1_i1|m.44455	26-244[-]		sigP:1^26^0.742^YES	.	.	.	.	.
c122436_g2	c122436_g2_i1	G7Y2W2_CLOSI^G7Y2W2_CLOSI^Q:1-351,H:262-376^76.07%ID^E:8e-54^.^.	G7Y2W2_CLOSI^G7Y2W2_CLOSI^Q:1-117,H:262-376^76.07%ID^E:8e-54^.^.	CECR5_HUMAN^CECR5_HUMAN^Q:1-351,H:270-368^33.33%ID^E:3e-13^RecName: Full=Cat eye syndrome critical region protein 5;^Eukaryota; Metazoa; Chordata; Craniata; Vertebrata; Euteleostomi; Mammalia; Eutheria; Euarchontoglires; Primates; Haplorrhini; Catarrhini; Hominidae; Homo	CECR5_HUMAN^CECR5_HUMAN^Q:1-117,H:270-368^33.33%ID^E:3e-13^RecName: Full=Cat eye syndrome critical region protein 5;^Eukaryota; Metazoa; Chordata; Craniata; Vertebrata; Euteleostomi; Mammalia; Eutheria; Euarchontoglires; Primates; Haplorrhini; Catarrhini; Hominidae; Homo	c122436_g2_i1|m.44459	1-351[+]	7 HAD-hyrolase-like	.	.	COG0647^Hydrolase	KEGG:hsa:27440	GO:0005739^cellular_component^mitochondrion`GO:0046474^biological_process^glycerophospholipid biosynthetic process	.
c122436_g2	c122436_g2_i1	G7Y2W2_CLOSI^G7Y2W2_CLOSI^Q:1-351,H:262-376^76.07%ID^E:8e-54^.^.	.	CECR5_HUMAN^CECR5_HUMAN^Q:1-351,H:270-368^33.33%ID^E:3e-13^RecName: Full=Cat eye syndrome critical region protein 5;^Eukaryota; Metazoa; Chordata; Craniata; Vertebrata; Euteleostomi; Mammalia; Eutheria; Euarchontoglires; Primates; Haplorrhini; Catarrhini; Hominidae; Homo	.	c122436_g2_i1|m.44460	2-271[+]		.	.	.	.	.	.
c122437_g1	c122437_g1_i1	.	.	.	.	c122437_g1_i1|m.44461	1-234[+]	1 Zinc-finger associated domain (zf-AD)	.	.	.	.	.	.
c122573_g1	c122573_g1_i1	.	.	.	.	c122573_g1_i1|m.44470	1-222[+]	9 PAP2 superfamily	.	.	.	.	.	.
c122583_g1	c122583_g1_i1	.	.	.	.	c122583_g1_i1|m.44472	163-369[-]		sigP:1^15^0.588^YES	.	.	.	.	.
c122632_g1	c122632_g1_i1	.	.	.	.	c122632_g1_i1|m.44474	2-355[+]		.	ExpAA=42.71^PredHel=2^Topology=i20-42o46-68i	.	.	.	.
c122632_g1	c122632_g1_i1	.	.	.	.	c122632_g1_i1|m.44473	1-357[+]		.	ExpAA=19.77^PredHel=1^Topology=i12-34o	.	.	.	.
c122694_g1	c122694_g1_i1	E3KDD8_PUCGT^E3KDD8_PUCGT^Q:1-219,H:415-487^95.89%ID^E:1e-40^.^.	E3KDD8_PUCGT^E3KDD8_PUCGT^Q:1-73,H:415-487^95.89%ID^E:7e-42^.^.	.	.	c122694_g1_i1|m.44478	1-222[+]		.	.	.	.	.	.
c122701_g1	c122701_g1_i1	.	.	.	.	c122701_g1_i1|m.44480	184-447[-]		sigP:1^17^0.577^YES	.	.	.	.	.
c122715_g1	c122715_g1_i1	.	.	.	.	c122715_g1_i1|m.44481	3-203[+]		.	ExpAA=20.98^PredHel=1^Topology=o15-35i	.	.	.	.
c12276_g1	c12276_g1_i1	.	.	.	.	c12276_g1_i1|m.39371	3-209[+]	Nuf2 family	.	.	.	.	.	.
c122780_g1	c122780_g1_i2	A0A067RIT1_ZOONE^A0A067RIT1_ZOONE^Q:768-1,H:253-509^73.15%ID^E:2e-113^.^.`A0A067RIT1_ZOONE^A0A067RIT1_ZOONE^Q:531-157,H:102-232^40.3%ID^E:2e-12^.^.`A0A067RIT1_ZOONE^A0A067RIT1_ZOONE^Q:474-160,H:2-101^46.23%ID^E:5e-10^.^.`A0A067RIT1_ZOONE^A0A067RIT1_ZOONE^Q:510-160,H:29-143^43.59%ID^E:8e-10^.^.`A0A067RIT1_ZOONE^A0A067RIT1_ZOONE^Q:510-160,H:67-179^41.67%ID^E:9e-09^.^.	A0A067RIT1_ZOONE^A0A067RIT1_ZOONE^Q:1-230,H:279-509^71.86%ID^E:1e-107^.^.`A0A067RIT1_ZOONE^A0A067RIT1_ZOONE^Q:54-178,H:102-232^40.3%ID^E:7e-18^.^.`A0A067RIT1_ZOONE^A0A067RIT1_ZOONE^Q:73-177,H:2-101^46.23%ID^E:7e-16^.^.`A0A067RIT1_ZOONE^A0A067RIT1_ZOONE^Q:61-177,H:67-179^41.67%ID^E:1e-15^.^.`A0A067RIT1_ZOONE^A0A067RIT1_ZOONE^Q:61-177,H:29-143^43.59%ID^E:1e-15^.^.	UNC52_CAEEL^UNC52_CAEEL^Q:768-4,H:60-322^48.68%ID^E:2e-54^RecName: Full=Basement membrane proteoglycan;^Eukaryota; Metazoa; Ecdysozoa; Nematoda; Chromadorea; Rhabditida; Rhabditoidea; Rhabditidae; Peloderinae; Caenorhabditis	UNC52_CAEEL^UNC52_CAEEL^Q:1-229,H:88-322^50.42%ID^E:2e-52^RecName: Full=Basement membrane proteoglycan;^Eukaryota; Metazoa; Ecdysozoa; Nematoda; Chromadorea; Rhabditida; Rhabditoidea; Rhabditidae; Peloderinae; Caenorhabditis	c122780_g1_i2|m.44483	1-690[-]	7 Low-density lipoprotein receptor domain class A	.	.	ENOG410XTD2^heparan sulfate proteoglycan	KEGG:cel:CELE_ZC101.2	GO:0005604^cellular_component^basement membrane`GO:0005578^cellular_component^proteinaceous extracellular matrix`GO:0005198^molecular_function^structural molecule activity`GO:0016477^biological_process^cell migration`GO:0009792^biological_process^embryo development ending in birth or egg hatching`GO:0008543^biological_process^fibroblast growth factor receptor signaling pathway`GO:0031581^biologic…	.
c122780_g1	c122780_g1_i2	A0A067RIT1_ZOONE^A0A067RIT1_ZOONE^Q:768-1,H:253-509^73.15%ID^E:2e-113^.^.`A0A067RIT1_ZOONE^A0A067RIT1_ZOONE^Q:531-157,H:102-232^40.3%ID^E:2e-12^.^.`A0A067RIT1_ZOONE^A0A067RIT1_ZOONE^Q:474-160,H:2-101^46.23%ID^E:5e-10^.^.`A0A067RIT1_ZOONE^A0A067RIT1_ZOONE^Q:510-160,H:29-143^43.59%ID^E:8e-10^.^.`A0A067RIT1_ZOONE^A0A067RIT1_ZOONE^Q:510-160,H:67-179^41.67%ID^E:9e-09^.^.	.	UNC52_CAEEL^UNC52_CAEEL^Q:768-4,H:60-322^48.68%ID^E:2e-54^RecName: Full=Basement membrane proteoglycan;^Eukaryota; Metazoa; Ecdysozoa; Nematoda; Chromadorea; Rhabditida; Rhabditoidea; Rhabditidae; Peloderinae; Caenorhabditis	.	c122780_g1_i2|m.44484	213-506[+]		.	.	.	.	.	.
c122810_g1	c122810_g1_i1	.	.	.	.	c122810_g1_i1|m.44489	3-260[+]	7 Sugar transport-related sRNA regulator N-term	.	.	.	.	.	.
c122901_g1	c122901_g1_i1	.	.	.	.	c122901_g1_i1|m.44494	457-693[-]	7 Protein of unknown function (DUF1507)	.	.	.	.	.	.
c122959_g1	c122959_g1_i1	A0A067QRL8_ZOONE^A0A067QRL8_ZOONE^Q:81-284,H:271-338^50%ID^E:3e-11^.^.	A0A067QRL8_ZOONE^A0A067QRL8_ZOONE^Q:1-49,H:290-338^63.27%ID^E:2e-11^.^.	.	.	c122959_g1_i1|m.44497	138-377[+]		.	.	.	.	.	.
c122959_g1	c122959_g1_i1	A0A067QRL8_ZOONE^A0A067QRL8_ZOONE^Q:81-284,H:271-338^50%ID^E:3e-11^.^.	.	.	.	c122959_g1_i1|m.44498	144-377[-]		.	.	.	.	.	.
c122980_g2	c122980_g2_i1	A0A074ZBS2_9TREM^A0A074ZBS2_9TREM^Q:668-240,H:717-859^55.94%ID^E:2e-44^.^.	A0A074ZBS2_9TREM^A0A074ZBS2_9TREM^Q:1-143,H:717-859^55.94%ID^E:1e-45^.^.	MOT10_DANRE^MOT10_DANRE^Q:656-267,H:362-491^26.15%ID^E:5e-09^RecName: Full=Monocarboxylate transporter 10;^Eukaryota; Metazoa; Chordata; Craniata; Vertebrata; Euteleostomi; Actinopterygii; Neopterygii; Teleostei; Ostariophysi; Cypriniformes; Cyprinidae; Danio	MOT10_DANRE^MOT10_DANRE^Q:1-124,H:358-481^25.81%ID^E:6e-10^RecName: Full=Monocarboxylate transporter 10;^Eukaryota; Metazoa; Chordata; Craniata; Vertebrata; Euteleostomi; Actinopterygii; Neopterygii; Teleostei; Ostariophysi; Cypriniformes; Cyprinidae; Danio	c122980_g2_i1|m.44500	177-668[-]	7 Major Facilitator Superfamily	.	ExpAA=67.52^PredHel=3^Topology=o20-42i54-76o86-108i	ENOG410XRHC^solute carrier family 16, member 10 (aromatic amino acid transporter)	KEGG:dre:566499`KO:K08187	GO:0016021^cellular_component^integral component of membrane`GO:0005887^cellular_component^integral component of plasma membrane`GO:0015173^molecular_function^aromatic amino acid transmembrane transporter activity`GO:0015349^molecular_function^thyroid hormone transmembrane transporter activity`GO:0005215^molecular_function^transporter activity`GO:0034220^biological_process^ion transmembrane trans…	.
c122980_g2	c122980_g2_i1	A0A074ZBS2_9TREM^A0A074ZBS2_9TREM^Q:668-240,H:717-859^55.94%ID^E:2e-44^.^.	.	MOT10_DANRE^MOT10_DANRE^Q:656-267,H:362-491^26.15%ID^E:5e-09^RecName: Full=Monocarboxylate transporter 10;^Eukaryota; Metazoa; Chordata; Craniata; Vertebrata; Euteleostomi; Actinopterygii; Neopterygii; Teleostei; Ostariophysi; Cypriniformes; Cyprinidae; Danio	.	c122980_g2_i1|m.44501	325-669[-]	7 Coronavirus non-structural protein NS2	.	ExpAA=11.92^PredHel=1^Topology=o10-27i	.	.	.	.
c123034_g1	c123034_g1_i1	A5AUK6_VITVI^A5AUK6_VITVI^Q:172-456,H:132-231^37%ID^E:3e-10^.^.	.	.	.	c123034_g1_i1|m.44505	261-461[-]		.	.	.	.	.	.
c123122_g1	c123122_g1_i1	G7YLX1_CLOSI^G7YLX1_CLOSI^Q:1-468,H:101-256^60.26%ID^E:2e-58^.^.	G7YLX1_CLOSI^G7YLX1_CLOSI^Q:1-156,H:101-256^60.26%ID^E:4e-59^.^.	BAP29_MOUSE^BAP29_MOUSE^Q:19-429,H:83-232^33.33%ID^E:8e-15^RecName: Full=B-cell receptor-associated protein 29;^Eukaryota; Metazoa; Chordata; Craniata; Vertebrata; Euteleostomi; Mammalia; Eutheria; Euarchontoglires; Glires; Rodentia; Sciurognathi; Muroidea; Muridae; Murinae; Mus; Mus	BAP29_MOUSE^BAP29_MOUSE^Q:7-143,H:83-232^33.33%ID^E:4e-15^RecName: Full=B-cell receptor-associated protein 29;^Eukaryota; Metazoa; Chordata; Craniata; Vertebrata; Euteleostomi; Mammalia; Eutheria; Euarchontoglires; Glires; Rodentia; Sciurognathi; Muroidea; Muridae; Murinae; Mus; Mus	c123122_g1_i1|m.44511	1-471[+]	3 B-cell receptor-associated protein 31-like	.	ExpAA=19.30^PredHel=1^Topology=i27-49o	COG5374^b-cell receptor-associated protein	KEGG:mmu:12033	GO:0005789^cellular_component^endoplasmic reticulum membrane`GO:0016021^cellular_component^integral component of membrane`GO:0016020^cellular_component^membrane`GO:0006915^biological_process^apoptotic process`GO:0006888^biological_process^ER to Golgi vesicle-mediated transport`GO:0006886^biological_process^intracellular protein transport`GO:0001649^biological_process^osteoblast differentiation`GO…	.
c123149_g1	c123149_g1_i1	C1LEQ5_SCHJA^C1LEQ5_SCHJA^Q:6-161,H:1-52^94.23%ID^E:2e-27^.^.	C1LEQ5_SCHJA^C1LEQ5_SCHJA^Q:2-53,H:1-52^94.23%ID^E:3e-28^.^.	RL29_MACFA^RL29_MACFA^Q:6-161,H:1-52^80.77%ID^E:3e-23^RecName: Full=60S ribosomal protein L29;^Eukaryota; Metazoa; Chordata; Craniata; Vertebrata; Euteleostomi; Mammalia; Eutheria; Euarchontoglires; Primates; Haplorrhini; Catarrhini; Cercopithecidae; Cercopithecinae; Macaca	RL29_MACFA^RL29_MACFA^Q:2-53,H:1-52^80.77%ID^E:6e-24^RecName: Full=60S ribosomal protein L29;^Eukaryota; Metazoa; Chordata; Craniata; Vertebrata; Euteleostomi; Mammalia; Eutheria; Euarchontoglires; Primates; Haplorrhini; Catarrhini; Cercopithecidae; Cercopithecinae; Macaca	c123149_g1_i1|m.44512	3-206[+]	0 Ribosomal L29e protein family	.	.	.	.	GO:0005840^cellular_component^ribosome`GO:0003735^molecular_function^structural constituent of ribosome`GO:0006412^biological_process^translation	.
c123238_g1	c123238_g1_i1	.	.	.	.	c123238_g1_i1|m.44515	2-262[+]	7 Protein of unknown function (DUF3781)	.	.	.	.	.	.
c123327_g1	c123327_g1_i1	.	.	.	.	c123327_g1_i1|m.44519	1-285[-]		.	ExpAA=30.72^PredHel=2^Topology=i12-34o49-71i	.	.	.	.
c123380_g1	c123380_g1_i1	.	.	.	.	c123380_g1_i1|m.44524	119-331[-]		.	ExpAA=21.72^PredHel=1^Topology=i13-35o	.	.	.	.
c123442_g1	c123442_g1_i1	.	.	.	.	c123442_g1_i1|m.44528	1-207[+]		.	ExpAA=25.69^PredHel=1^Topology=o36-58i	.	.	.	.
c123487_g1	c123487_g1_i1	A0A074Z7J5_9TREM^A0A074Z7J5_9TREM^Q:48-326,H:34-126^47.31%ID^E:3e-24^.^.	A0A074Z7J5_9TREM^A0A074Z7J5_9TREM^Q:16-108,H:34-126^47.31%ID^E:1e-24^.^.	ATP5J_DROME^ATP5J_DROME^Q:60-272,H:24-93^40.28%ID^E:5e-07^RecName: Full=ATP synthase-coupling factor 6, mitochondrial;^Eukaryota; Metazoa; Ecdysozoa; Arthropoda; Hexapoda; Insecta; Pterygota; Neoptera; Endopterygota; Diptera; Brachycera; Muscomorpha; Ephydroidea; Drosophilidae; Drosophila; Sophophora	ATP5J_DROME^ATP5J_DROME^Q:20-92,H:24-95^39.19%ID^E:4e-07^RecName: Full=ATP synthase-coupling factor 6, mitochondrial;^Eukaryota; Metazoa; Ecdysozoa; Arthropoda; Hexapoda; Insecta; Pterygota; Neoptera; Endopterygota; Diptera; Brachycera; Muscomorpha; Ephydroidea; Drosophilidae; Drosophila; Sophophora	c123487_g1_i1|m.44530	3-386[+]	3 Mitochondrial ATP synthase coupling factor 6	.	.	ENOG41122G1^Mitochondrial membrane ATP synthase (F(1)F(0) ATP synthase or Complex V) produces ATP from ADP in the presence of a proton gradient across the membrane which is generated by electron transport complexes of the respiratory chain	KEGG:dme:Dmel_CG4412`KO:K02131	GO:0000276^cellular_component^mitochondrial proton-transporting ATP synthase complex, coupling factor F(o)`GO:0005739^cellular_component^mitochondrion`GO:0015078^molecular_function^hydrogen ion transmembrane transporter activity`GO:0015986^biological_process^ATP synthesis coupled proton transport`GO:0046331^biological_process^lateral inhibition	.
c123487_g1	c123487_g1_i1	A0A074Z7J5_9TREM^A0A074Z7J5_9TREM^Q:48-326,H:34-126^47.31%ID^E:3e-24^.^.	.	ATP5J_DROME^ATP5J_DROME^Q:60-272,H:24-93^40.28%ID^E:5e-07^RecName: Full=ATP synthase-coupling factor 6, mitochondrial;^Eukaryota; Metazoa; Ecdysozoa; Arthropoda; Hexapoda; Insecta; Pterygota; Neoptera; Endopterygota; Diptera; Brachycera; Muscomorpha; Ephydroidea; Drosophilidae; Drosophila; Sophophora	.	c123487_g1_i1|m.44531	2-247[-]		.	.	.	.	.	.
c123518_g1	c123518_g1_i1	.	.	.	.	c123518_g1_i1|m.44532	66-269[+]		.	ExpAA=22.84^PredHel=1^Topology=i13-35o	.	.	.	.
c123650_g1	c123650_g1_i1	E0VY89_PEDHC^E0VY89_PEDHC^Q:156-76,H:347-373^77.78%ID^E:1e-05^.^.	E0VY89_PEDHC^E0VY89_PEDHC^Q:12-44,H:343-376^73.53%ID^E:4e-07^.^.	.	.	c123650_g1_i1|m.44539	1-201[-]		.	.	.	.	.	.
c123650_g1	c123650_g1_i1	E0VY89_PEDHC^E0VY89_PEDHC^Q:156-76,H:347-373^77.78%ID^E:1e-05^.^.	.	.	.	c123650_g1_i1|m.44537	1-201[+]		.	.	.	.	.	.
c123650_g1	c123650_g1_i1	E0VY89_PEDHC^E0VY89_PEDHC^Q:156-76,H:347-373^77.78%ID^E:1e-05^.^.	.	.	.	c123650_g1_i1|m.44538	2-202[-]		.	.	.	.	.	.
c123671_g1	c123671_g1_i1	.	N6TY62_DENPD^N6TY62_DENPD^Q:23-74,H:76-127^50%ID^E:4e-09^.^.	.	.	c123671_g1_i1|m.44541	46-297[-]		.	ExpAA=21.30^PredHel=1^Topology=i5-22o	.	.	.	.
c123674_g1	c123674_g1_i1	A0A095C897_SCHHA^A0A095C897_SCHHA^Q:24-380,H:1-125^38.89%ID^E:6e-17^.^.	A0A095C897_SCHHA^A0A095C897_SCHHA^Q:8-126,H:1-125^38.89%ID^E:2e-17^.^.	.	.	c123674_g1_i1|m.44542	3-389[+]		.	ExpAA=22.60^PredHel=1^Topology=i44-66o	.	.	.	.
c123674_g1	c123674_g1_i1	A0A095C897_SCHHA^A0A095C897_SCHHA^Q:24-380,H:1-125^38.89%ID^E:6e-17^.^.	.	.	.	c123674_g1_i1|m.44543	269-487[-]		.	.	.	.	.	.
c123679_g1	c123679_g1_i1	G7YM97_CLOSI^G7YM97_CLOSI^Q:468-1,H:267-422^41.67%ID^E:4e-33^.^.	G7YM97_CLOSI^G7YM97_CLOSI^Q:1-156,H:267-422^41.67%ID^E:4e-33^.^.	CAP1_HUMAN^CAP1_HUMAN^Q:468-1,H:9-164^33.75%ID^E:3e-20^RecName: Full=Adenylyl cyclase-associated protein 1;^Eukaryota; Metazoa; Chordata; Craniata; Vertebrata; Euteleostomi; Mammalia; Eutheria; Euarchontoglires; Primates; Haplorrhini; Catarrhini; Hominidae; Homo	CAP1_HUMAN^CAP1_HUMAN^Q:1-156,H:9-164^33.75%ID^E:2e-20^RecName: Full=Adenylyl cyclase-associated protein 1;^Eukaryota; Metazoa; Chordata; Craniata; Vertebrata; Euteleostomi; Mammalia; Eutheria; Euarchontoglires; Primates; Haplorrhini; Catarrhini; Hominidae; Homo	c123679_g1_i1|m.44544	1-468[-]	0 Adenylate cyclase associated (CAP) N terminal	.	.	ENOG410XPXJ^adenylyl cyclase-associated protein	KEGG:hsa:10487`KO:K17261	GO:0030864^cellular_component^cortical actin cytoskeleton`GO:0070062^cellular_component^extracellular exosome`GO:0005925^cellular_component^focal adhesion`GO:0005886^cellular_component^plasma membrane`GO:0030036^biological_process^actin cytoskeleton organization`GO:0007190^biological_process^activation of adenylate cyclase activity`GO:0001667^biological_process^ameboidal-type cell migration`GO:00…	.
c123679_g1	c123679_g1_i1	G7YM97_CLOSI^G7YM97_CLOSI^Q:468-1,H:267-422^41.67%ID^E:4e-33^.^.	.	CAP1_HUMAN^CAP1_HUMAN^Q:468-1,H:9-164^33.75%ID^E:3e-20^RecName: Full=Adenylyl cyclase-associated protein 1;^Eukaryota; Metazoa; Chordata; Craniata; Vertebrata; Euteleostomi; Mammalia; Eutheria; Euarchontoglires; Primates; Haplorrhini; Catarrhini; Hominidae; Homo	.	c123679_g1_i1|m.44545	214-468[+]		.	.	.	.	.	.
c123702_g1	c123702_g1_i1	.	.	.	.	c123702_g1_i1|m.44547	1-279[-]		.	ExpAA=29.86^PredHel=1^Topology=o45-67i	.	.	.	.
c123822_g1	c123822_g1_i1	.	.	.	.	c123822_g1_i1|m.44553	51-278[-]		.	ExpAA=19.95^PredHel=1^Topology=i37-59o	.	.	.	.
c123878_g1	c123878_g1_i1	G7YRW0_CLOSI^G7YRW0_CLOSI^Q:918-358,H:737-917^49.74%ID^E:6e-38^.^.	A0A074ZF77_9TREM^A0A074ZF77_9TREM^Q:1-266,H:651-922^47.22%ID^E:3e-49^.^.	.	.	c123878_g1_i1|m.44558	118-918[-]		.	.	.	.	.	.
c123878_g1	c123878_g1_i1	G7YRW0_CLOSI^G7YRW0_CLOSI^Q:918-358,H:737-917^49.74%ID^E:6e-38^.^.	.	.	.	c123878_g1_i1|m.44559	3-356[-]		sigP:1^17^0.517^YES	.	.	.	.	.
c123936_g1	c123936_g1_i1	.	.	.	.	c123936_g1_i1|m.44562	1-201[-]		.	ExpAA=18.63^PredHel=1^Topology=i21-43o	.	.	.	.
c124003_g1	c124003_g1_i1	.	.	.	.	c124003_g1_i1|m.44570	1-234[-]		.	ExpAA=15.92^PredHel=1^Topology=i46-65o	.	.	.	.
c124056_g1	c124056_g1_i1	.	.	.	.	c124056_g1_i1|m.44572	14-214[+]		.	ExpAA=42.29^PredHel=2^Topology=i13-30o40-62i	.	.	.	.
c124067_g1	c124067_g1_i1	I3JKD2_ORENI^I3JKD2_ORENI^Q:7-204,H:218-284^45.71%ID^E:4e-08^.^.	I3JKD2_ORENI^I3JKD2_ORENI^Q:3-68,H:218-284^45.71%ID^E:3e-08^.^.	ZBTB3_HUMAN^ZBTB3_HUMAN^Q:7-171,H:474-524^40%ID^E:1e-07^RecName: Full=Zinc finger and BTB domain-containing protein 3;^Eukaryota; Metazoa; Chordata; Craniata; Vertebrata; Euteleostomi; Mammalia; Eutheria; Euarchontoglires; Primates; Haplorrhini; Catarrhini; Hominidae; Homo	ZN143_DANRE^ZN143_DANRE^Q:6-61,H:267-322^45.76%ID^E:5e-07^RecName: Full=Zinc finger protein 143;^Eukaryota; Metazoa; Chordata; Craniata; Vertebrata; Euteleostomi; Actinopterygii; Neopterygii; Teleostei; Ostariophysi; Cypriniformes; Cyprinidae; Danio	c124067_g1_i1|m.44575	1-207[+]	9 Zinc finger, C2H2 type	.	.	COG5048^Zinc finger protein	.	GO:0005634^cellular_component^nucleus`GO:0003677^molecular_function^DNA binding`GO:0046872^molecular_function^metal ion binding`GO:0045893^biological_process^positive regulation of transcription, DNA-templated`GO:0006351^biological_process^transcription, DNA-templated	.
c124067_g1	c124067_g1_i1	I3JKD2_ORENI^I3JKD2_ORENI^Q:7-204,H:218-284^45.71%ID^E:4e-08^.^.	.	ZBTB3_HUMAN^ZBTB3_HUMAN^Q:7-171,H:474-524^40%ID^E:1e-07^RecName: Full=Zinc finger and BTB domain-containing protein 3;^Eukaryota; Metazoa; Chordata; Craniata; Vertebrata; Euteleostomi; Mammalia; Eutheria; Euarchontoglires; Primates; Haplorrhini; Catarrhini; Hominidae; Homo	.	c124067_g1_i1|m.44574	1-210[-]		sigP:1^23^0.614^YES	.	.	.	.	.
c124067_g1	c124067_g1_i1	I3JKD2_ORENI^I3JKD2_ORENI^Q:7-204,H:218-284^45.71%ID^E:4e-08^.^.	.	ZBTB3_HUMAN^ZBTB3_HUMAN^Q:7-171,H:474-524^40%ID^E:1e-07^RecName: Full=Zinc finger and BTB domain-containing protein 3;^Eukaryota; Metazoa; Chordata; Craniata; Vertebrata; Euteleostomi; Mammalia; Eutheria; Euarchontoglires; Primates; Haplorrhini; Catarrhini; Hominidae; Homo	.	c124067_g1_i1|m.44573	3-212[+]		.	.	.	.	.	.
c124117_g1	c124117_g1_i1	.	.	.	.	c124117_g1_i1|m.44577	4-225[-]		.	ExpAA=17.51^PredHel=1^Topology=i5-24o	.	.	.	.
c124136_g1	c124136_g1_i1	.	.	.	.	c124136_g1_i1|m.44581	200-673[+]	5 Predicted membrane protein (DUF2254)	.	ExpAA=42.56^PredHel=2^Topology=i12-34o44-66i	.	.	.	.
c12414_g1	c12414_g1_i1	.	.	.	.	c12414_g1_i1|m.39376	14-271[+]		.	ExpAA=41.08^PredHel=2^Topology=o20-42i63-85o	.	.	.	.
c124182_g1	c124182_g1_i1	.	.	.	.	c124182_g1_i1|m.44583	32-247[+]	6 Ubiquitin-binding WIYLD domain	.	.	.	.	.	.
c124210_g1	c124210_g1_i1	H2KPQ5_CLOSI^H2KPQ5_CLOSI^Q:547-116,H:7-150^56.25%ID^E:3e-48^.^.	H2KPQ5_CLOSI^H2KPQ5_CLOSI^Q:11-154,H:7-150^56.25%ID^E:6e-49^.^.	SM16_SCHMA^SM16_SCHMA^Q:520-122,H:9-140^41.35%ID^E:2e-23^RecName: Full=16 kDa calcium-binding protein;^Eukaryota; Metazoa; Platyhelminthes; Trematoda; Digenea; Strigeidida; Schistosomatoidea; Schistosomatidae; Schistosoma	SM16_SCHMA^SM16_SCHMA^Q:20-152,H:9-140^41.35%ID^E:7e-24^RecName: Full=16 kDa calcium-binding protein;^Eukaryota; Metazoa; Platyhelminthes; Trematoda; Digenea; Strigeidida; Schistosomatoidea; Schistosomatidae; Schistosoma	c124210_g1_i1|m.44585	113-577[-]	0 EF hand	.	.	COG5126^Calcium-binding protein	.	GO:0005509^molecular_function^calcium ion binding	.
c124250_g1	c124250_g1_i1	A0A074ZAZ2_9TREM^A0A074ZAZ2_9TREM^Q:3-284,H:79-172^68.09%ID^E:9e-40^.^.	A0A074ZAZ2_9TREM^A0A074ZAZ2_9TREM^Q:1-94,H:79-172^68.09%ID^E:2e-40^.^.	OST48_HUMAN^OST48_HUMAN^Q:9-284,H:56-147^54.35%ID^E:7e-32^RecName: Full=Dolichyl-diphosphooligosaccharide--protein glycosyltransferase 48 kDa subunit;^Eukaryota; Metazoa; Chordata; Craniata; Vertebrata; Euteleostomi; Mammalia; Eutheria; Euarchontoglires; Primates; Haplorrhini; Catarrhini; Hominidae; Homo	OST48_XENTR^OST48_XENTR^Q:3-94,H:37-128^53.26%ID^E:3e-32^RecName: Full=Dolichyl-diphosphooligosaccharide--protein glycosyltransferase 48 kDa subunit;^Eukaryota; Metazoa; Chordata; Craniata; Vertebrata; Euteleostomi; Amphibia; Batrachia; Anura; Pipoidea; Pipidae; Xenopodinae; Xenopus; Silurana	c124250_g1_i1|m.44588	3-338[+]	6 Oligosaccharyltransferase 48 kDa subunit beta	.	.	.	KEGG:xtr:100145597`KO:K12670	GO:0016021^cellular_component^integral component of membrane`GO:0008250^cellular_component^oligosaccharyltransferase complex`GO:0016757^molecular_function^transferase activity, transferring glycosyl groups`GO:0006486^biological_process^protein glycosylation`GO:0018279^biological_process^protein N-linked glycosylation via asparagine	.
c124297_g1	c124297_g1_i1	.	.	.	.	c124297_g1_i1|m.44591	2-274[-]		.	ExpAA=22.40^PredHel=1^Topology=o64-86i	.	.	.	.
c124334_g1	c124334_g1_i1	.	.	.	.	c124334_g1_i1|m.44592	276-470[+]	3 Zinc-finger associated domain (zf-AD)	.	.	.	.	.	.
c124363_g1	c124363_g1_i1	S4NH27_9NEOP^S4NH27_9NEOP^Q:287-24,H:6-93^65.91%ID^E:1e-23^.^.	A0A067QGL3_ZOONE^A0A067QGL3_ZOONE^Q:1-94,H:209-302^67.02%ID^E:7e-34^.^.	SPNE_CULQU^SPNE_CULQU^Q:287-30,H:140-225^61.63%ID^E:6e-20^RecName: Full=Probable ATP-dependent RNA helicase spindle-E;^Eukaryota; Metazoa; Ecdysozoa; Arthropoda; Hexapoda; Insecta; Pterygota; Neoptera; Endopterygota; Diptera; Nematocera; Culicoidea; Culicidae; Culicinae; Culicini; Culex; Culex	SPNE_CULQU^SPNE_CULQU^Q:1-86,H:140-225^61.63%ID^E:6e-27^RecName: Full=Probable ATP-dependent RNA helicase spindle-E;^Eukaryota; Metazoa; Ecdysozoa; Arthropoda; Hexapoda; Insecta; Pterygota; Neoptera; Endopterygota; Diptera; Nematocera; Culicoidea; Culicidae; Culicinae; Culicini; Culex; Culex	c124363_g1_i1|m.44593	3-287[-]	5 DEAD/DEAH box helicase	.	.	COG1643^helicase	KEGG:cqu:CpipJ_CPIJ017541`KO:K18408	GO:0005737^cellular_component^cytoplasm`GO:0005524^molecular_function^ATP binding`GO:0004386^molecular_function^helicase activity`GO:0046872^molecular_function^metal ion binding`GO:0003676^molecular_function^nucleic acid binding`GO:0030154^biological_process^cell differentiation`GO:0031047^biological_process^gene silencing by RNA`GO:0051321^biological_process^meiotic cell cycle`GO:0007275^biologi…	.
c124410_g1	c124410_g1_i1	K7EZK5_PELSI^K7EZK5_PELSI^Q:501-1,H:135-295^36.69%ID^E:2e-24^.^.	K7EZK5_PELSI^K7EZK5_PELSI^Q:43-209,H:135-295^36.69%ID^E:2e-24^.^.	.	.	c124410_g1_i1|m.44597	1-627[-]	3 Reverse transcriptase (RNA-dependent DNA polymerase)	.	.	.	.	.	.
c124410_g1	c124410_g1_i1	K7EZK5_PELSI^K7EZK5_PELSI^Q:501-1,H:135-295^36.69%ID^E:2e-24^.^.	.	.	.	c124410_g1_i1|m.44598	67-444[+]		.	.	.	.	.	.
c124410_g1	c124410_g1_i1	K7EZK5_PELSI^K7EZK5_PELSI^Q:501-1,H:135-295^36.69%ID^E:2e-24^.^.	.	.	.	c124410_g1_i1|m.44599	2-331[+]		.	.	.	.	.	.
c124521_g1	c124521_g1_i1	G7Y4U0_CLOSI^G7Y4U0_CLOSI^Q:230-48,H:21-81^50.82%ID^E:6e-12^.^.	G7Y4U0_CLOSI^G7Y4U0_CLOSI^Q:24-84,H:21-81^50.82%ID^E:4e-12^.^.	SJ803_SCHJA^SJ803_SCHJA^Q:269-63,H:6-77^43.06%ID^E:4e-12^RecName: Full=Uncharacterized protein SJCHGC09803;^Eukaryota; Metazoa; Platyhelminthes; Trematoda; Digenea; Strigeidida; Schistosomatoidea; Schistosomatidae; Schistosoma	SJ803_SCHJA^SJ803_SCHJA^Q:11-79,H:6-77^43.06%ID^E:2e-12^RecName: Full=Uncharacterized protein SJCHGC09803;^Eukaryota; Metazoa; Platyhelminthes; Trematoda; Digenea; Strigeidida; Schistosomatoidea; Schistosomatidae; Schistosoma	c124521_g1_i1|m.44602	42-299[-]	6 UPF0506	sigP:1^22^0.847^YES	ExpAA=15.25^PredHel=1^Topology=o4-22i	.	.	GO:0005576^cellular_component^extracellular region	.
c124521_g1	c124521_g1_i1	G7Y4U0_CLOSI^G7Y4U0_CLOSI^Q:230-48,H:21-81^50.82%ID^E:6e-12^.^.	.	SJ803_SCHJA^SJ803_SCHJA^Q:269-63,H:6-77^43.06%ID^E:4e-12^RecName: Full=Uncharacterized protein SJCHGC09803;^Eukaryota; Metazoa; Platyhelminthes; Trematoda; Digenea; Strigeidida; Schistosomatoidea; Schistosomatidae; Schistosoma	.	c124521_g1_i1|m.44601	22-300[-]		.	.	.	.	.	.
c124526_g1	c124526_g1_i1	.	.	.	.	c124526_g1_i1|m.44603	3-206[-]	4 Putative gypsy type transposon	sigP:1^19^0.497^YES	.	.	.	.	.
c124532_g1	c124532_g1_i1	.	.	.	.	c124532_g1_i1|m.44604	185-409[-]		sigP:1^23^0.687^YES	ExpAA=16.76^PredHel=1^Topology=i7-24o	.	.	.	.
c124618_g1	c124618_g1_i1	.	.	.	.	c124618_g1_i1|m.44613	51-257[-]	3 Leucine Rich Repeat	.	.	.	.	.	.
c124618_g1	c124618_g1_i1	.	.	.	.	c124618_g1_i1|m.44612	3-257[+]		sigP:1^18^0.524^YES	.	.	.	.	.
c124630_g1	c124630_g1_i1	E9JDD7_SOLIN^E9JDD7_SOLIN^Q:2-295,H:3159-3253^48.98%ID^E:1e-17^.^.`E9JDD7_SOLIN^E9JDD7_SOLIN^Q:62-256,H:2875-2939^41.54%ID^E:1e-06^.^.	E9JDD7_SOLIN^E9JDD7_SOLIN^Q:1-98,H:3159-3253^48.98%ID^E:1e-17^.^.`E9JDD7_SOLIN^E9JDD7_SOLIN^Q:21-85,H:2875-2939^41.54%ID^E:9e-07^.^.	.	.	c124630_g1_i1|m.44614	2-304[+]	6 Plectin repeat	.	.	.	.	.	.
c124630_g1	c124630_g1_i1	E9JDD7_SOLIN^E9JDD7_SOLIN^Q:2-295,H:3159-3253^48.98%ID^E:1e-17^.^.`E9JDD7_SOLIN^E9JDD7_SOLIN^Q:62-256,H:2875-2939^41.54%ID^E:1e-06^.^.	.	.	.	c124630_g1_i1|m.44615	101-304[-]		.	.	.	.	.	.
c124663_g1	c124663_g1_i1	.	.	.	.	c124663_g1_i1|m.44617	3-203[+]		.	ExpAA=20.34^PredHel=1^Topology=o33-55i	.	.	.	.
c124795_g1	c124795_g1_i1	E2BSC9_HARSA^E2BSC9_HARSA^Q:51-332,H:9-98^32.98%ID^E:1e-06^.^.	.	.	.	c124795_g1_i1|m.44622	161-424[+]		.	.	.	.	.	.
c124797_g1	c124797_g1_i2	B0WFT8_CULQU^B0WFT8_CULQU^Q:561-142,H:264-403^39.29%ID^E:6e-24^.^.`B0WFT8_CULQU^B0WFT8_CULQU^Q:573-121,H:54-205^32.89%ID^E:2e-18^.^.`B0WFT8_CULQU^B0WFT8_CULQU^Q:543-151,H:460-589^27.34%ID^E:7e-07^.^.	B0WFT8_CULQU^B0WFT8_CULQU^Q:11-150,H:264-403^39.29%ID^E:3e-25^.^.`B0WFT8_CULQU^B0WFT8_CULQU^Q:7-149,H:54-197^33.33%ID^E:5e-19^.^.`B0WFT8_CULQU^B0WFT8_CULQU^Q:17-147,H:460-589^27.34%ID^E:1e-07^.^.	NEUL4_HUMAN^NEUL4_HUMAN^Q:543-145,H:553-685^37.59%ID^E:4e-21^RecName: Full=Neuralized-like protein 4;^Eukaryota; Metazoa; Chordata; Craniata; Vertebrata; Euteleostomi; Mammalia; Eutheria; Euarchontoglires; Primates; Haplorrhini; Catarrhini; Hominidae; Homo`NEUL4_HUMAN^NEUL4_HUMAN^Q:549-142,H:747-884^33.33%ID^E:3e-19^RecName: Full=Neuralized-like protein 4;^Eukaryota; Metazoa; Chordata; Craniata; …	NEUL4_MOUSE^NEUL4_MOUSE^Q:17-149,H:555-687^37.59%ID^E:2e-22^RecName: Full=Neuralized-like protein 4;^Eukaryota; Metazoa; Chordata; Craniata; Vertebrata; Euteleostomi; Mammalia; Eutheria; Euarchontoglires; Glires; Rodentia; Sciurognathi; Muroidea; Muridae; Murinae; Mus; Mus`NEUL4_MOUSE^NEUL4_MOUSE^Q:15-150,H:749-886^33.33%ID^E:3e-20^RecName: Full=Neuralized-like protein 4;^Eukaryota; Metazoa; Chor…	c124797_g1_i2|m.44623	139-591[-]	2 Neuralized	.	.	ENOG410XT3C^neuralized homolog 4 (Drosophila)	KEGG:mmu:216860`KO:K16777	GO:0005814^cellular_component^centriole	.
c124797_g1	c124797_g1_i2	B0WFT8_CULQU^B0WFT8_CULQU^Q:561-142,H:264-403^39.29%ID^E:6e-24^.^.`B0WFT8_CULQU^B0WFT8_CULQU^Q:573-121,H:54-205^32.89%ID^E:2e-18^.^.`B0WFT8_CULQU^B0WFT8_CULQU^Q:543-151,H:460-589^27.34%ID^E:7e-07^.^.	.	NEUL4_HUMAN^NEUL4_HUMAN^Q:543-145,H:553-685^37.59%ID^E:4e-21^RecName: Full=Neuralized-like protein 4;^Eukaryota; Metazoa; Chordata; Craniata; Vertebrata; Euteleostomi; Mammalia; Eutheria; Euarchontoglires; Primates; Haplorrhini; Catarrhini; Hominidae; Homo`NEUL4_HUMAN^NEUL4_HUMAN^Q:549-142,H:747-884^33.33%ID^E:3e-19^RecName: Full=Neuralized-like protein 4;^Eukaryota; Metazoa; Chordata; Craniata; …	.	c124797_g1_i2|m.44626	588-800[-]		.	ExpAA=18.36^PredHel=1^Topology=i33-55o	.	.	.	.
c124797_g1	c124797_g1_i2	B0WFT8_CULQU^B0WFT8_CULQU^Q:561-142,H:264-403^39.29%ID^E:6e-24^.^.`B0WFT8_CULQU^B0WFT8_CULQU^Q:573-121,H:54-205^32.89%ID^E:2e-18^.^.`B0WFT8_CULQU^B0WFT8_CULQU^Q:543-151,H:460-589^27.34%ID^E:7e-07^.^.	.	NEUL4_HUMAN^NEUL4_HUMAN^Q:543-145,H:553-685^37.59%ID^E:4e-21^RecName: Full=Neuralized-like protein 4;^Eukaryota; Metazoa; Chordata; Craniata; Vertebrata; Euteleostomi; Mammalia; Eutheria; Euarchontoglires; Primates; Haplorrhini; Catarrhini; Hominidae; Homo`NEUL4_HUMAN^NEUL4_HUMAN^Q:549-142,H:747-884^33.33%ID^E:3e-19^RecName: Full=Neuralized-like protein 4;^Eukaryota; Metazoa; Chordata; Craniata; …	.	c124797_g1_i2|m.44624	169-477[+]		.	.	.	.	.	.
c124797_g1	c124797_g1_i2	B0WFT8_CULQU^B0WFT8_CULQU^Q:561-142,H:264-403^39.29%ID^E:6e-24^.^.`B0WFT8_CULQU^B0WFT8_CULQU^Q:573-121,H:54-205^32.89%ID^E:2e-18^.^.`B0WFT8_CULQU^B0WFT8_CULQU^Q:543-151,H:460-589^27.34%ID^E:7e-07^.^.	.	NEUL4_HUMAN^NEUL4_HUMAN^Q:543-145,H:553-685^37.59%ID^E:4e-21^RecName: Full=Neuralized-like protein 4;^Eukaryota; Metazoa; Chordata; Craniata; Vertebrata; Euteleostomi; Mammalia; Eutheria; Euarchontoglires; Primates; Haplorrhini; Catarrhini; Hominidae; Homo`NEUL4_HUMAN^NEUL4_HUMAN^Q:549-142,H:747-884^33.33%ID^E:3e-19^RecName: Full=Neuralized-like protein 4;^Eukaryota; Metazoa; Chordata; Craniata; …	.	c124797_g1_i2|m.44625	395-625[+]		.	.	.	.	.	.
c124801_g1	c124801_g1_i1	.	.	.	.	c124801_g1_i1|m.44627	2-349[-]		.	ExpAA=22.19^PredHel=1^Topology=i52-74o	.	.	.	.
c124836_g1	c124836_g1_i1	.	.	.	.	c124836_g1_i1|m.44634	1-201[+]		.	ExpAA=21.12^PredHel=1^Topology=o35-57i	.	.	.	.
c124869_g1	c124869_g1_i1	.	.	.	.	c124869_g1_i1|m.44638	43-273[-]		.	ExpAA=27.08^PredHel=1^Topology=o10-32i	.	.	.	.
c124879_g1	c124879_g1_i1	.	.	.	.	c124879_g1_i1|m.44639	15-272[-]	5 CENP-B N-terminal DNA-binding domain	.	.	.	.	.	.
c124880_g1	c124880_g1_i1	.	.	.	.	c124880_g1_i1|m.44640	7-228[-]		.	ExpAA=23.90^PredHel=1^Topology=o23-45i	.	.	.	.
c124914_g1	c124914_g1_i1	A0A068XXK3_ECHMU^A0A068XXK3_ECHMU^Q:7-201,H:1-65^86.15%ID^E:3e-33^.^.	A0A068XXK3_ECHMU^A0A068XXK3_ECHMU^Q:3-67,H:1-65^86.15%ID^E:1e-33^.^.	SERP2_MOUSE^SERP2_MOUSE^Q:7-198,H:1-64^51.56%ID^E:4e-16^RecName: Full=Stress-associated endoplasmic reticulum protein 2;^Eukaryota; Metazoa; Chordata; Craniata; Vertebrata; Euteleostomi; Mammalia; Eutheria; Euarchontoglires; Glires; Rodentia; Sciurognathi; Muroidea; Muridae; Murinae; Mus; Mus	SERP2_MOUSE^SERP2_MOUSE^Q:3-66,H:1-64^51.56%ID^E:1e-16^RecName: Full=Stress-associated endoplasmic reticulum protein 2;^Eukaryota; Metazoa; Chordata; Craniata; Vertebrata; Euteleostomi; Mammalia; Eutheria; Euarchontoglires; Glires; Rodentia; Sciurognathi; Muroidea; Muridae; Murinae; Mus; Mus	c124914_g1_i1|m.44642	1-204[+]	9 Ribosome associated membrane protein RAMP4	.	ExpAA=21.92^PredHel=1^Topology=i41-63o	ENOG411221U^stress-associated endoplasmic reticulum protein	KEGG:mmu:72661	GO:0005789^cellular_component^endoplasmic reticulum membrane`GO:0016021^cellular_component^integral component of membrane`GO:0015031^biological_process^protein transport	.
c124950_g1	c124950_g1_i1	.	.	.	.	c124950_g1_i1|m.44644	242-520[-]		.	ExpAA=25.33^PredHel=1^Topology=o51-73i	.	.	.	.
c124984_g1	c124984_g1_i1	.	.	.	.	c124984_g1_i1|m.44647	36-308[+]		sigP:1^20^0.876^YES	.	.	.	.	.
c124988_g1	c124988_g1_i1	.	.	.	.	c124988_g1_i1|m.44649	1-225[+]		.	ExpAA=37.42^PredHel=2^Topology=i9-31o46-68i	.	.	.	.
c12502_g1	c12502_g1_i1	.	.	.	.	c12502_g1_i1|m.39379	1-210[-]	Conserved hypothetical protein (DUF2461)	.	.	.	.	.	.
c12502_g1	c12502_g1_i1	.	.	.	.	c12502_g1_i1|m.39380	142-336[+]		.	ExpAA=16.00^PredHel=1^Topology=i44-63o	.	.	.	.
c125029_g1	c125029_g1_i1	.	.	.	.	c125029_g1_i1|m.44650	236-436[-]		.	ExpAA=18.89^PredHel=1^Topology=o15-32i	.	.	.	.
c125081_g1	c125081_g1_i1	.	.	.	.	c125081_g1_i1|m.44654	2-220[-]		.	ExpAA=24.57^PredHel=1^Topology=i13-35o	.	.	.	.
c125114_g1	c125114_g1_i1	J9KEU8_ACYPI^J9KEU8_ACYPI^Q:2-385,H:243-375^36.84%ID^E:1e-23^.^.	J9KEU8_ACYPI^J9KEU8_ACYPI^Q:1-144,H:243-391^36.24%ID^E:2e-26^.^.	.	PELET_DROME^PELET_DROME^Q:13-135,H:621-730^27.64%ID^E:1e-05^RecName: Full=Transposable element P transposase;^Eukaryota; Metazoa; Ecdysozoa; Arthropoda; Hexapoda; Insecta; Pterygota; Neoptera; Endopterygota; Diptera; Brachycera; Muscomorpha; Ephydroidea; Drosophilidae; Drosophila; Sophophora	c125114_g1_i1|m.44656	2-436[+]	3 87kDa Transposase	.	.	.	.	GO:0046872^molecular_function^metal ion binding`GO:0003693^molecular_function^P-element binding`GO:0016740^molecular_function^transferase activity`GO:0004803^molecular_function^transposase activity`GO:0015074^biological_process^DNA integration`GO:0006313^biological_process^transposition, DNA-mediated	.
c125114_g1	c125114_g1_i1	J9KEU8_ACYPI^J9KEU8_ACYPI^Q:2-385,H:243-375^36.84%ID^E:1e-23^.^.	.	.	.	c125114_g1_i1|m.44657	56-370[-]		.	.	.	.	.	.
c1252_g1	c1252_g1_i1	.	.	.	.	c1252_g1_i1|m.38766	1-213[+]	Variable charge X/Y family	.	.	.	.	.	.
c125273_g1	c125273_g1_i1	.	.	.	.	c125273_g1_i1|m.44663	1-282[+]		.	ExpAA=19.62^PredHel=1^Topology=i48-70o	.	.	.	.
c125311_g1	c125311_g1_i1	.	.	.	.	c125311_g1_i1|m.44667	162-503[-]		.	ExpAA=46.05^PredHel=2^Topology=o38-60i73-95o	.	.	.	.
c125316_g1	c125316_g1_i1	T1HEM2_RHOPR^T1HEM2_RHOPR^Q:1-246,H:308-389^54.88%ID^E:3e-14^.^.	T1HEM2_RHOPR^T1HEM2_RHOPR^Q:1-82,H:308-389^54.88%ID^E:2e-17^.^.	.	RXFP1_HUMAN^RXFP1_HUMAN^Q:2-81,H:257-336^35%ID^E:2e-08^RecName: Full=Relaxin receptor 1;^Eukaryota; Metazoa; Chordata; Craniata; Vertebrata; Euteleostomi; Mammalia; Eutheria; Euarchontoglires; Primates; Haplorrhini; Catarrhini; Hominidae; Homo	c125316_g1_i1|m.44668	1-246[+]	5 Leucine rich repeat	.	.	COG4886^leucine Rich Repeat	.	GO:0016021^cellular_component^integral component of membrane`GO:0005886^cellular_component^plasma membrane`GO:0004930^molecular_function^G-protein coupled receptor activity`GO:0046872^molecular_function^metal ion binding	.
c125316_g1	c125316_g1_i1	T1HEM2_RHOPR^T1HEM2_RHOPR^Q:1-246,H:308-389^54.88%ID^E:3e-14^.^.	.	.	.	c125316_g1_i1|m.44669	3-248[-]		.	.	.	.	.	.
c12535_g1	c12535_g1_i1	A0A023EY62_TRIIF^A0A023EY62_TRIIF^Q:55-234,H:6-64^45%ID^E:4e-06^.^.	A0A023EY62_TRIIF^A0A023EY62_TRIIF^Q:5-64,H:6-64^45%ID^E:2e-06^.^.	.	.	c12535_g1_i1|m.39383	43-240[+]		.	.	.	.	.	.
c125374_g1	c125374_g1_i1	.	.	.	.	c125374_g1_i1|m.44673	3-320[+]	1 AAA ATPase domain	.	.	.	.	.	.
c125482_g1	c125482_g1_i1	.	.	.	.	c125482_g1_i1|m.44675	120-359[-]		.	ExpAA=27.87^PredHel=1^Topology=o10-32i	.	.	.	.
c12550_g1	c12550_g1_i1	.	.	.	.	c12550_g1_i1|m.39384	1-207[-]		sigP:1^18^0.472^YES	.	.	.	.	.
c125560_g1	c125560_g1_i1	.	.	.	.	c125560_g1_i1|m.44677	3-230[-]		.	ExpAA=22.46^PredHel=1^Topology=i21-43o	.	.	.	.
c125573_g1	c125573_g1_i1	.	.	.	.	c125573_g1_i1|m.44678	3-254[+]		.	ExpAA=29.23^PredHel=1^Topology=o4-26i	.	.	.	.
c12563_g1	c12563_g1_i1	W4VUY8_ATTCE^W4VUY8_ATTCE^Q:219-1,H:157-229^91.78%ID^E:7e-35^.^.	W4VUY8_ATTCE^W4VUY8_ATTCE^Q:3-75,H:157-229^91.78%ID^E:6e-35^.^.	ONEC_DROME^ONEC_DROME^Q:147-1,H:300-350^61.54%ID^E:6e-10^RecName: Full=Homeobox protein onecut;^Eukaryota; Metazoa; Ecdysozoa; Arthropoda; Hexapoda; Insecta; Pterygota; Neoptera; Endopterygota; Diptera; Brachycera; Muscomorpha; Ephydroidea; Drosophilidae; Drosophila; Sophophora	ONEC_DROME^ONEC_DROME^Q:27-75,H:300-350^61.54%ID^E:5e-10^RecName: Full=Homeobox protein onecut;^Eukaryota; Metazoa; Ecdysozoa; Arthropoda; Hexapoda; Insecta; Pterygota; Neoptera; Endopterygota; Diptera; Brachycera; Muscomorpha; Ephydroidea; Drosophilidae; Drosophila; Sophophora	c12563_g1_i1|m.39386	1-225[-]		.	.	ENOG410YWY4^one cut homeobox	KEGG:dme:Dmel_CG1922	GO:0005634^cellular_component^nucleus`GO:0003677^molecular_function^DNA binding`GO:0001077^molecular_function^transcriptional activator activity, RNA polymerase II core promoter proximal region sequence-specific binding`GO:0030154^biological_process^cell differentiation`GO:0045944^biological_process^positive regulation of transcription from RNA polymerase II promoter`GO:0006366^biological_process…	.
c125834_g1	c125834_g1_i2	.	.	.	.	c125834_g1_i2|m.44689	2-268[+]	0 Euplotes raikovi mating pheromone	.	ExpAA=26.51^PredHel=1^Topology=i47-69o	.	.	.	.
c125978_g1	c125978_g1_i1	.	.	.	.	c125978_g1_i1|m.44696	2-373[+]		.	ExpAA=28.49^PredHel=1^Topology=o24-46i	.	.	.	.
c126012_g1	c126012_g1_i1	M1XYD7_9METZ^M1XYD7_9METZ^Q:385-68,H:30-134^61.32%ID^E:2e-37^.^.	M1XYD7_9METZ^M1XYD7_9METZ^Q:30-149,H:13-131^60.83%ID^E:8e-43^.^.	RS12_CHICK^RS12_CHICK^Q:385-77,H:28-129^57.28%ID^E:6e-35^RecName: Full=40S ribosomal protein S12;^Eukaryota; Metazoa; Chordata; Craniata; Vertebrata; Euteleostomi; Archelosauria; Archosauria; Dinosauria; Saurischia; Theropoda; Coelurosauria; Aves; Neognathae; Galloanserae; Galliformes; Phasianidae; Phasianinae; Gallus	RS12_PIG^RS12_PIG^Q:9-149,H:1-129^52.48%ID^E:2e-41^RecName: Full=40S ribosomal protein S12;^Eukaryota; Metazoa; Chordata; Craniata; Vertebrata; Euteleostomi; Mammalia; Eutheria; Laurasiatheria; Cetartiodactyla; Suina; Suidae; Sus	c126012_g1_i1|m.44698	59-523[-]	1 Ribosomal protein L7Ae/L30e/S12e/Gadd45 family	.	.	COG1358^(ribosomal) protein	KEGG:ssc:397650`KO:K02951	GO:0022627^cellular_component^cytosolic small ribosomal subunit`GO:0016020^cellular_component^membrane`GO:0044822^molecular_function^poly(A) RNA binding`GO:0003735^molecular_function^structural constituent of ribosome`GO:0006412^biological_process^translation	.
c126012_g1	c126012_g1_i1	M1XYD7_9METZ^M1XYD7_9METZ^Q:385-68,H:30-134^61.32%ID^E:2e-37^.^.	.	RS12_CHICK^RS12_CHICK^Q:385-77,H:28-129^57.28%ID^E:6e-35^RecName: Full=40S ribosomal protein S12;^Eukaryota; Metazoa; Chordata; Craniata; Vertebrata; Euteleostomi; Archelosauria; Archosauria; Dinosauria; Saurischia; Theropoda; Coelurosauria; Aves; Neognathae; Galloanserae; Galliformes; Phasianidae; Phasianinae; Gallus	.	c126012_g1_i1|m.44699	28-330[-]		.	.	.	.	.	.
c126012_g1	c126012_g1_i1	M1XYD7_9METZ^M1XYD7_9METZ^Q:385-68,H:30-134^61.32%ID^E:2e-37^.^.	.	RS12_CHICK^RS12_CHICK^Q:385-77,H:28-129^57.28%ID^E:6e-35^RecName: Full=40S ribosomal protein S12;^Eukaryota; Metazoa; Chordata; Craniata; Vertebrata; Euteleostomi; Archelosauria; Archosauria; Dinosauria; Saurischia; Theropoda; Coelurosauria; Aves; Neognathae; Galloanserae; Galliformes; Phasianidae; Phasianinae; Gallus	.	c126012_g1_i1|m.44700	306-524[-]		.	.	.	.	.	.
c126109_g1	c126109_g1_i1	.	.	.	.	c126109_g1_i1|m.44706	18-218[-]		.	ExpAA=18.53^PredHel=1^Topology=i33-52o	.	.	.	.
c126399_g1	c126399_g1_i1	.	.	.	.	c126399_g1_i1|m.44715	3-230[+]		.	ExpAA=21.99^PredHel=1^Topology=o15-37i	.	.	.	.
c126412_g1	c126412_g1_i1	X1WLI7_ACYPI^X1WLI7_ACYPI^Q:264-52,H:3-73^52.11%ID^E:2e-14^.^.	X1WLI7_ACYPI^X1WLI7_ACYPI^Q:2-72,H:3-73^52.11%ID^E:2e-14^.^.	RTJK_DROME^RTJK_DROME^Q:264-52,H:652-730^37.97%ID^E:1e-06^RecName: Full=RNA-directed DNA polymerase from mobile element jockey;^Eukaryota; Metazoa; Ecdysozoa; Arthropoda; Hexapoda; Insecta; Pterygota; Neoptera; Endopterygota; Diptera; Brachycera; Muscomorpha; Ephydroidea; Drosophilidae; Drosophila; Sophophora	RTJK_DROME^RTJK_DROME^Q:2-72,H:652-730^37.97%ID^E:1e-06^RecName: Full=RNA-directed DNA polymerase from mobile element jockey;^Eukaryota; Metazoa; Ecdysozoa; Arthropoda; Hexapoda; Insecta; Pterygota; Neoptera; Endopterygota; Diptera; Brachycera; Muscomorpha; Ephydroidea; Drosophilidae; Drosophila; Sophophora	c126412_g1_i1|m.44716	1-267[-]	3 Reverse transcriptase (RNA-dependent DNA polymerase)	.	.	.	.	GO:0003964^molecular_function^RNA-directed DNA polymerase activity	.
c126583_g1	c126583_g1_i2	.	.	.	.	c126583_g1_i2|m.44727	766-969[-]	6 Cys-rich Gliadin N-terminal	.	.	.	.	.	.
c126583_g1	c126583_g1_i2	.	.	.	.	c126583_g1_i2|m.44726	701-970[+]		.	ExpAA=18.87^PredHel=1^Topology=i70-87o	.	.	.	.
c126584_g1	c126584_g1_i1	.	.	.	.	c126584_g1_i1|m.44728	2-223[+]	2 Zinc knuckle	.	.	.	.	.	.
c126605_g1	c126605_g1_i1	E2BWS0_HARSA^E2BWS0_HARSA^Q:209-42,H:1140-1195^53.57%ID^E:2e-17^.^.`E2BWS0_HARSA^E2BWS0_HARSA^Q:209-3,H:1336-1406^35.21%ID^E:2e-06^.^.`E2BWS0_HARSA^E2BWS0_HARSA^Q:209-51,H:1267-1319^35.85%ID^E:3e-06^.^.	A0A026WUA2_CERBI^A0A026WUA2_CERBI^Q:13-72,H:1088-1147^60%ID^E:5e-18^.^.`A0A026WUA2_CERBI^A0A026WUA2_CERBI^Q:15-85,H:1281-1349^38.03%ID^E:2e-06^.^.	CHIT3_DROME^CHIT3_DROME^Q:209-60,H:692-742^49.02%ID^E:3e-12^RecName: Full=Probable chitinase 3;^Eukaryota; Metazoa; Ecdysozoa; Arthropoda; Hexapoda; Insecta; Pterygota; Neoptera; Endopterygota; Diptera; Brachycera; Muscomorpha; Ephydroidea; Drosophilidae; Drosophila; Sophophora`CHIT3_DROME^CHIT3_DROME^Q:209-3,H:869-942^31.08%ID^E:8e-06^RecName: Full=Probable chitinase 3;^Eukaryota; Metazoa; Ecdys…	CHIT3_DROME^CHIT3_DROME^Q:15-66,H:690-742^49.06%ID^E:1e-12^RecName: Full=Probable chitinase 3;^Eukaryota; Metazoa; Ecdysozoa; Arthropoda; Hexapoda; Insecta; Pterygota; Neoptera; Endopterygota; Diptera; Brachycera; Muscomorpha; Ephydroidea; Drosophilidae; Drosophila; Sophophora	c126605_g1_i1|m.44730	3-257[-]	4 Chitin binding Peritrophin-A domain	.	.	COG3325^chitinase	KEGG:dme:Dmel_CG18140`KO:K01183	GO:0005576^cellular_component^extracellular region`GO:0008061^molecular_function^chitin binding`GO:0004568^molecular_function^chitinase activity`GO:0006032^biological_process^chitin catabolic process`GO:0000272^biological_process^polysaccharide catabolic process	.
c126630_g1	c126630_g1_i1	.	.	.	.	c126630_g1_i1|m.44731	2-211[-]	0 Domain of unknown function (DUF3541)	.	.	.	.	.	.
c126759_g1	c126759_g1_i1	.	.	.	.	c126759_g1_i1|m.44744	3-260[+]		.	ExpAA=27.10^PredHel=1^Topology=i21-43o	.	.	.	.
c126768_g1	c126768_g1_i1	.	.	.	.	c126768_g1_i1|m.44745	2-226[+]		.	ExpAA=38.08^PredHel=2^Topology=i12-34o44-63i	.	.	.	.
c126885_g1	c126885_g1_i1	.	.	.	.	c126885_g1_i1|m.44751	55-303[+]	5 WTX protein	.	.	.	.	.	.
c126966_g1	c126966_g1_i1	.	.	.	.	c126966_g1_i1|m.44755	23-232[-]	4 Bromelain inhibitor VI	.	.	.	.	.	.
c126970_g1	c126970_g1_i1	.	.	.	.	c126970_g1_i1|m.44756	74-295[+]		.	ExpAA=25.14^PredHel=1^Topology=o10-32i	.	.	.	.
c126981_g1	c126981_g1_i1	.	.	.	.	c126981_g1_i1|m.44757	1-204[+]	6 Protein of unknown function (DUF3993)	.	.	.	.	.	.
c127007_g1	c127007_g1_i1	.	A0A087UJV8_9ARAC^A0A087UJV8_9ARAC^Q:31-103,H:515-584^40.54%ID^E:2e-06^.^.	.	.	c127007_g1_i1|m.44760	227-568[-]	3 Trypsin Inhibitor like cysteine rich domain	.	.	.	.	.	.
c127053_g1	c127053_g1_i1	.	.	.	.	c127053_g1_i1|m.44766	3-224[+]	7 Membrane domain of glycerophosphoryl diester phosphodiesterase	.	.	.	.	.	.
c127187_g1	c127187_g1_i1	A0A069DRT4_9HEMI^A0A069DRT4_9HEMI^Q:86-268,H:209-268^63.93%ID^E:9e-16^.^.	.	FBXL6_HUMAN^FBXL6_HUMAN^Q:92-238,H:478-526^46.94%ID^E:3e-06^RecName: Full=F-box/LRR-repeat protein 6;^Eukaryota; Metazoa; Chordata; Craniata; Vertebrata; Euteleostomi; Mammalia; Eutheria; Euarchontoglires; Primates; Haplorrhini; Catarrhini; Hominidae; Homo	.	c127187_g1_i1|m.44772	1-231[+]		.	ExpAA=20.97^PredHel=1^Topology=o15-37i	.	.	.	.
c127187_g1	c127187_g1_i1	A0A069DRT4_9HEMI^A0A069DRT4_9HEMI^Q:86-268,H:209-268^63.93%ID^E:9e-16^.^.	.	FBXL6_HUMAN^FBXL6_HUMAN^Q:92-238,H:478-526^46.94%ID^E:3e-06^RecName: Full=F-box/LRR-repeat protein 6;^Eukaryota; Metazoa; Chordata; Craniata; Vertebrata; Euteleostomi; Mammalia; Eutheria; Euarchontoglires; Primates; Haplorrhini; Catarrhini; Hominidae; Homo	.	c127187_g1_i1|m.44773	168-383[-]		.	.	.	.	.	.
c127231_g1	c127231_g1_i1	.	.	.	.	c127231_g1_i1|m.44775	48-419[-]	9 Snake toxin	sigP:1^19^0.894^YES	ExpAA=41.51^PredHel=1^Topology=o4-26i	.	.	.	.
c127280_g1	c127280_g1_i1	.	.	.	.	c127280_g1_i1|m.44777	129-353[-]	5 SCA7, zinc-binding domain	.	.	.	.	.	.
c127291_g1	c127291_g1_i1	.	.	.	.	c127291_g1_i1|m.44778	3-290[-]		.	ExpAA=44.05^PredHel=2^Topology=i20-42o71-93i	.	.	.	.
c127291_g1	c127291_g1_i1	.	.	.	.	c127291_g1_i1|m.44779	1-288[-]		.	ExpAA=19.09^PredHel=1^Topology=o24-46i	.	.	.	.
c127320_g1	c127320_g1_i1	A0A069DZL8_9HEMI^A0A069DZL8_9HEMI^Q:352-29,H:249-355^37.96%ID^E:9e-12^.^.	A0A069DZL8_9HEMI^A0A069DZL8_9HEMI^Q:2-109,H:249-355^37.96%ID^E:8e-12^.^.	.	.	c127320_g1_i1|m.44780	2-355[-]		.	.	.	.	.	.
c127320_g1	c127320_g1_i1	A0A069DZL8_9HEMI^A0A069DZL8_9HEMI^Q:352-29,H:249-355^37.96%ID^E:9e-12^.^.	.	.	.	c127320_g1_i1|m.44781	3-260[+]		.	ExpAA=40.39^PredHel=2^Topology=i12-34o44-66i	.	.	.	.
c127342_g1	c127342_g1_i1	.	.	.	.	c127342_g1_i1|m.44782	1-225[+]		.	ExpAA=22.87^PredHel=1^Topology=i13-35o	.	.	.	.
c127359_g1	c127359_g1_i1	.	.	.	.	c127359_g1_i1|m.44783	1-861[+]	7 Nucleopolyhedrovirus P10 protein	.	.	.	.	.	.
c127359_g1	c127359_g1_i1	.	.	.	.	c127359_g1_i1|m.44784	117-680[-]		.	ExpAA=47.70^PredHel=2^Topology=i13-35o166-185i	.	.	.	.
c127392_g1	c127392_g1_i1	.	.	.	.	c127392_g1_i1|m.44785	13-225[-]		.	ExpAA=16.93^PredHel=1^Topology=o4-26i	.	.	.	.
c127443_g1	c127443_g1_i1	.	.	.	.	c127443_g1_i1|m.44787	2-220[-]	2 Protein of unknown function (DUF2697)	.	.	.	.	.	.
c127445_g1	c127445_g1_i1	.	.	.	.	c127445_g1_i1|m.44788	2-295[+]		.	ExpAA=44.54^PredHel=2^Topology=o30-52i65-87o	.	.	.	.
c127454_g1	c127454_g1_i1	.	.	.	.	c127454_g1_i1|m.44789	3-224[-]		.	ExpAA=22.18^PredHel=1^Topology=i42-64o	.	.	.	.
c127485_g1	c127485_g1_i1	A0A075AHT1_9TREM^A0A075AHT1_9TREM^Q:3-257,H:714-798^57.65%ID^E:1e-25^.^.	Q5BYY5_SCHJA^Q5BYY5_SCHJA^Q:3-147,H:375-512^43.54%ID^E:5e-31^.^.	HS74L_HUMAN^HS74L_HUMAN^Q:9-257,H:701-783^30.12%ID^E:2e-09^RecName: Full=Heat shock 70 kDa protein 4L;^Eukaryota; Metazoa; Chordata; Craniata; Vertebrata; Euteleostomi; Mammalia; Eutheria; Euarchontoglires; Primates; Haplorrhini; Catarrhini; Hominidae; Homo	HS74L_HUMAN^HS74L_HUMAN^Q:3-147,H:701-839^30.14%ID^E:3e-16^RecName: Full=Heat shock 70 kDa protein 4L;^Eukaryota; Metazoa; Chordata; Craniata; Vertebrata; Euteleostomi; Mammalia; Eutheria; Euarchontoglires; Primates; Haplorrhini; Catarrhini; Hominidae; Homo	c127485_g1_i1|m.44790	3-446[+]	4 Mitochondrial fission regulator	.	.	COG0443^Heat shock protein	KEGG:hsa:22824`KO:K09485	GO:0005737^cellular_component^cytoplasm`GO:0005829^cellular_component^cytosol`GO:0005634^cellular_component^nucleus`GO:0005524^molecular_function^ATP binding`GO:0006457^biological_process^protein folding`GO:0006986^biological_process^response to unfolded protein	.
c127485_g1	c127485_g1_i1	A0A075AHT1_9TREM^A0A075AHT1_9TREM^Q:3-257,H:714-798^57.65%ID^E:1e-25^.^.	.	HS74L_HUMAN^HS74L_HUMAN^Q:9-257,H:701-783^30.12%ID^E:2e-09^RecName: Full=Heat shock 70 kDa protein 4L;^Eukaryota; Metazoa; Chordata; Craniata; Vertebrata; Euteleostomi; Mammalia; Eutheria; Euarchontoglires; Primates; Haplorrhini; Catarrhini; Hominidae; Homo	.	c127485_g1_i1|m.44791	168-599[-]	8 Domain of unknown function (DUF4131)	.	ExpAA=28.09^PredHel=1^Topology=o55-77i	.	.	.	.
c127485_g1	c127485_g1_i1	A0A075AHT1_9TREM^A0A075AHT1_9TREM^Q:3-257,H:714-798^57.65%ID^E:1e-25^.^.	.	HS74L_HUMAN^HS74L_HUMAN^Q:9-257,H:701-783^30.12%ID^E:2e-09^RecName: Full=Heat shock 70 kDa protein 4L;^Eukaryota; Metazoa; Chordata; Craniata; Vertebrata; Euteleostomi; Mammalia; Eutheria; Euarchontoglires; Primates; Haplorrhini; Catarrhini; Hominidae; Homo	.	c127485_g1_i1|m.44792	349-549[+]		.	ExpAA=18.26^PredHel=1^Topology=i44-63o	.	.	.	.
c127499_g1	c127499_g1_i1	.	.	.	.	c127499_g1_i1|m.44793	4-204[-]		.	ExpAA=21.42^PredHel=1^Topology=i36-58o	.	.	.	.
c127516_g1	c127516_g1_i1	.	.	.	.	c127516_g1_i1|m.44794	159-362[+]	8 Ephrin type-A receptor 2 transmembrane domain	.	ExpAA=20.14^PredHel=1^Topology=o6-25i	.	.	.	.
c127524_g1	c127524_g1_i1	.	.	.	.	c127524_g1_i1|m.44795	2-223[+]	3 Domain of unknown function (DUF4396)	.	ExpAA=28.75^PredHel=1^Topology=i2-24o	.	.	.	.
c127582_g1	c127582_g1_i1	.	.	.	.	c127582_g1_i1|m.44799	40-321[-]	0 AIG1 family	.	.	.	.	.	.
c127668_g1	c127668_g1_i1	.	.	.	.	c127668_g1_i1|m.44801	1-201[-]	5 Kita-kyushu lung cancer antigen 1	.	.	.	.	.	.
c127723_g1	c127723_g1_i2	A0A090XDI6_IXORI^A0A090XDI6_IXORI^Q:7-261,H:10-87^38.82%ID^E:2e-09^.^.	.	.	.	c127723_g1_i2|m.44804	3-257[-]		.	ExpAA=22.96^PredHel=1^Topology=o39-61i	.	.	.	.
c127758_g1	c127758_g1_i2	.	.	.	.	c127758_g1_i2|m.44807	2-265[+]	4 P22_AR N-terminal domain	.	.	.	.	.	.
c127779_g1	c127779_g1_i1	.	.	.	.	c127779_g1_i1|m.44808	1-258[+]	5 Hairy Orange	.	.	.	.	.	.
c127899_g1	c127899_g1_i1	.	.	.	.	c127899_g1_i1|m.44815	89-289[+]		.	ExpAA=16.55^PredHel=1^Topology=o34-56i	.	.	.	.
c127948_g1	c127948_g1_i1	G7YT31_CLOSI^G7YT31_CLOSI^Q:1-210,H:351-420^48.57%ID^E:1e-13^.^.	G7YT31_CLOSI^G7YT31_CLOSI^Q:1-70,H:351-420^48.57%ID^E:1e-13^.^.	.	.	c127948_g1_i1|m.44818	1-219[+]	7 Protein of unknown function (DUF2922)	.	.	.	.	.	.
c128053_g1	c128053_g1_i1	.	.	.	.	c128053_g1_i1|m.44819	3-212[-]	0 Mycoplasma adhesin P1	.	.	.	.	.	.
c128073_g1	c128073_g1_i1	.	.	.	.	c128073_g1_i1|m.44821	1-201[+]		.	ExpAA=21.86^PredHel=1^Topology=i38-60o	.	.	.	.
c128143_g1	c128143_g1_i1	A0A067RFG0_ZOONE^A0A067RFG0_ZOONE^Q:8-277,H:367-451^57.78%ID^E:2e-28^.^.	A0A067RFG0_ZOONE^A0A067RFG0_ZOONE^Q:3-92,H:367-451^57.78%ID^E:2e-28^.^.	IF172_DANRE^IF172_DANRE^Q:8-289,H:366-454^54.26%ID^E:6e-28^RecName: Full=Intraflagellar transport protein 172 homolog;^Eukaryota; Metazoa; Chordata; Craniata; Vertebrata; Euteleostomi; Actinopterygii; Neopterygii; Teleostei; Ostariophysi; Cypriniformes; Cyprinidae; Danio	IF172_DANRE^IF172_DANRE^Q:3-96,H:366-454^54.26%ID^E:5e-28^RecName: Full=Intraflagellar transport protein 172 homolog;^Eukaryota; Metazoa; Chordata; Craniata; Vertebrata; Euteleostomi; Actinopterygii; Neopterygii; Teleostei; Ostariophysi; Cypriniformes; Cyprinidae; Danio	c128143_g1_i1|m.44825	2-289[+]		.	.	ENOG410XR2C^intraflagellar transport 172 homolog (Chlamydomonas)	KEGG:dre:432389`KO:K19676	GO:0005930^cellular_component^axoneme`GO:0036064^cellular_component^ciliary basal body`GO:0005929^cellular_component^cilium`GO:0030992^cellular_component^intraciliary transport particle B`GO:0042384^biological_process^cilium assembly`GO:0060271^biological_process^cilium morphogenesis`GO:0045494^biological_process^photoreceptor cell maintenance`GO:0048793^biological_process^pronephros development`…	.
c128143_g1	c128143_g1_i1	A0A067RFG0_ZOONE^A0A067RFG0_ZOONE^Q:8-277,H:367-451^57.78%ID^E:2e-28^.^.	.	IF172_DANRE^IF172_DANRE^Q:8-289,H:366-454^54.26%ID^E:6e-28^RecName: Full=Intraflagellar transport protein 172 homolog;^Eukaryota; Metazoa; Chordata; Craniata; Vertebrata; Euteleostomi; Actinopterygii; Neopterygii; Teleostei; Ostariophysi; Cypriniformes; Cyprinidae; Danio	.	c128143_g1_i1|m.44826	83-289[-]		.	.	.	.	.	.
c128165_g1	c128165_g1_i1	J9LI20_ACYPI^J9LI20_ACYPI^Q:259-5,H:163-242^41.18%ID^E:5e-11^.^.	J9LI20_ACYPI^J9LI20_ACYPI^Q:3-87,H:163-242^41.18%ID^E:5e-11^.^.	.	.	c128165_g1_i1|m.44828	2-265[-]	0 Protein of unknown function (DUF3613)	.	.	.	.	.	.
c128165_g1	c128165_g1_i1	J9LI20_ACYPI^J9LI20_ACYPI^Q:259-5,H:163-242^41.18%ID^E:5e-11^.^.	.	.	.	c128165_g1_i1|m.44827	2-265[+]		.	ExpAA=29.72^PredHel=1^Topology=o5-27i	.	.	.	.
c128363_g1	c128363_g1_i1	.	.	.	.	c128363_g1_i1|m.44834	674-898[+]	5 Domain of unknown function (DUF1856)	.	ExpAA=19.22^PredHel=1^Topology=i49-68o	.	.	.	.
c128398_g1	c128398_g1_i1	E2BD52_HARSA^E2BD52_HARSA^Q:317-12,H:117-227^31.9%ID^E:1e-08^.^.	.	.	.	c128398_g1_i1|m.44836	2-217[+]		.	.	.	.	.	.
c128542_g1	c128542_g1_i1	.	.	.	.	c128542_g1_i1|m.44841	2-244[-]		.	ExpAA=18.52^PredHel=1^Topology=i30-52o	.	.	.	.
c128637_g1	c128637_g1_i1	G7Y3M7_CLOSI^G7Y3M7_CLOSI^Q:2-355,H:85-202^53.39%ID^E:1e-26^.^.	G7Y3M7_CLOSI^G7Y3M7_CLOSI^Q:1-118,H:85-202^53.39%ID^E:9e-38^.^.	PLCE_MOUSE^PLCE_MOUSE^Q:26-343,H:188-293^33.94%ID^E:8e-09^RecName: Full=1-acyl-sn-glycerol-3-phosphate acyltransferase epsilon;^Eukaryota; Metazoa; Chordata; Craniata; Vertebrata; Euteleostomi; Mammalia; Eutheria; Euarchontoglires; Glires; Rodentia; Sciurognathi; Muroidea; Muridae; Murinae; Mus; Mus	PLCE_MOUSE^PLCE_MOUSE^Q:9-114,H:188-293^40.37%ID^E:4e-17^RecName: Full=1-acyl-sn-glycerol-3-phosphate acyltransferase epsilon;^Eukaryota; Metazoa; Chordata; Craniata; Vertebrata; Euteleostomi; Mammalia; Eutheria; Euarchontoglires; Glires; Rodentia; Sciurognathi; Muroidea; Muridae; Murinae; Mus; Mus	c128637_g1_i1|m.44845	2-355[+]		.	.	COG0204^Acyltransferase	KEGG:mmu:52123`KO:K19007	GO:0005789^cellular_component^endoplasmic reticulum membrane`GO:0016021^cellular_component^integral component of membrane`GO:0005739^cellular_component^mitochondrion`GO:0005635^cellular_component^nuclear envelope`GO:0003841^molecular_function^1-acylglycerol-3-phosphate O-acyltransferase activity`GO:0006639^biological_process^acylglycerol metabolic process`GO:0016024^biological_process^CDP-diacylg…	.
c128651_g1	c128651_g1_i1	.	.	.	.	c128651_g1_i1|m.44846	3-263[-]		.	ExpAA=20.67^PredHel=1^Topology=i55-77o	.	.	.	.
c128687_g1	c128687_g1_i1	A0A026WRM2_CERBI^A0A026WRM2_CERBI^Q:269-27,H:114-194^69.14%ID^E:2e-19^.^.	A0A026WRM2_CERBI^A0A026WRM2_CERBI^Q:1-81,H:114-194^69.14%ID^E:3e-32^.^.	RDH14_HUMAN^RDH14_HUMAN^Q:260-9,H:134-215^54.76%ID^E:2e-10^RecName: Full=Retinol dehydrogenase 14;^Eukaryota; Metazoa; Chordata; Craniata; Vertebrata; Euteleostomi; Mammalia; Eutheria; Euarchontoglires; Primates; Haplorrhini; Catarrhini; Hominidae; Homo	RDH14_HUMAN^RDH14_HUMAN^Q:4-87,H:134-215^54.76%ID^E:4e-17^RecName: Full=Retinol dehydrogenase 14;^Eukaryota; Metazoa; Chordata; Craniata; Vertebrata; Euteleostomi; Mammalia; Eutheria; Euarchontoglires; Primates; Haplorrhini; Catarrhini; Hominidae; Homo	c128687_g1_i1|m.44852	3-269[-]	5 short chain dehydrogenase	.	.	COG1028^Dehydrogenase reductase	KEGG:hsa:57665`KO:K11162	GO:0005783^cellular_component^endoplasmic reticulum`GO:0005789^cellular_component^endoplasmic reticulum membrane`GO:0005765^cellular_component^lysosomal membrane`GO:0016020^cellular_component^membrane`GO:0005739^cellular_component^mitochondrion`GO:0005634^cellular_component^nucleus`GO:0008106^molecular_function^alcohol dehydrogenase (NADP+) activity`GO:0001649^biological_process^osteoblast differ…	.
c128687_g1	c128687_g1_i1	A0A026WRM2_CERBI^A0A026WRM2_CERBI^Q:269-27,H:114-194^69.14%ID^E:2e-19^.^.	.	RDH14_HUMAN^RDH14_HUMAN^Q:260-9,H:134-215^54.76%ID^E:2e-10^RecName: Full=Retinol dehydrogenase 14;^Eukaryota; Metazoa; Chordata; Craniata; Vertebrata; Euteleostomi; Mammalia; Eutheria; Euarchontoglires; Primates; Haplorrhini; Catarrhini; Hominidae; Homo	.	c128687_g1_i1|m.44853	2-214[+]		.	.	.	.	.	.
c128728_g1	c128728_g1_i1	.	.	.	.	c128728_g1_i1|m.44855	1-204[+]	3 Dehydrin	.	.	.	.	.	.
c128768_g1	c128768_g1_i1	H2KRN4_CLOSI^H2KRN4_CLOSI^Q:365-6,H:1037-1156^33.33%ID^E:5e-15^.^.	H2KRN4_CLOSI^H2KRN4_CLOSI^Q:5-124,H:1037-1156^33.33%ID^E:4e-15^.^.	.	.	c128768_g1_i1|m.44859	3-377[-]		.	.	.	.	.	.
c128768_g1	c128768_g1_i1	H2KRN4_CLOSI^H2KRN4_CLOSI^Q:365-6,H:1037-1156^33.33%ID^E:5e-15^.^.	.	.	.	c128768_g1_i1|m.44860	3-377[+]		.	.	.	.	.	.
c128887_g1	c128887_g1_i1	.	.	.	.	c128887_g1_i1|m.44861	3-242[-]		.	ExpAA=22.18^PredHel=1^Topology=i44-66o	.	.	.	.
c129054_g1	c129054_g1_i1	J9M7R2_ACYPI^J9M7R2_ACYPI^Q:209-24,H:210-272^46.03%ID^E:1e-09^.^.	J9M7R2_ACYPI^J9M7R2_ACYPI^Q:2-63,H:210-272^46.03%ID^E:9e-10^.^.	.	.	c129054_g1_i1|m.44865	3-212[-]	9 Protein of unknown function (DUF1892)	.	.	.	.	.	.
c129136_g1	c129136_g1_i1	.	.	.	.	c129136_g1_i1|m.44869	3-212[+]		.	ExpAA=23.67^PredHel=1^Topology=i46-68o	.	.	.	.
c129136_g2	c129136_g2_i1	.	.	.	.	c129136_g2_i1|m.44871	1-201[-]	2 Kelch motif	.	ExpAA=19.91^PredHel=1^Topology=i2-24o	.	.	.	.
c129139_g1	c129139_g1_i1	.	.	.	.	c129139_g1_i1|m.44873	3-269[-]		.	ExpAA=23.77^PredHel=1^Topology=o59-81i	.	.	.	.
c129261_g1	c129261_g1_i1	.	.	.	.	c129261_g1_i1|m.44876	3-212[-]		.	ExpAA=23.64^PredHel=1^Topology=i12-34o	.	.	.	.
c129523_g1	c129523_g1_i1	G6CXP7_DANPL^G6CXP7_DANPL^Q:5-220,H:245-316^36.11%ID^E:4e-06^.^.	G6CXP7_DANPL^G6CXP7_DANPL^Q:2-73,H:245-316^36.11%ID^E:3e-06^.^.	.	.	c129523_g1_i1|m.44886	2-247[+]	2 Endonuclease-reverse transcriptase	.	.	.	.	.	.
c129570_g1	c129570_g1_i1	.	R4FKF4_RHOPR^R4FKF4_RHOPR^Q:10-78,H:303-369^40.58%ID^E:3e-08^.^.	.	.	c129570_g1_i1|m.44891	3-239[-]	9 7 transmembrane receptor (Secretin family)	.	ExpAA=28.36^PredHel=1^Topology=o10-32i	.	.	.	.
c129600_g1	c129600_g1_i1	.	.	.	.	c129600_g1_i1|m.44892	48-248[+]		.	ExpAA=39.57^PredHel=2^Topology=i20-39o44-66i	.	.	.	.
c129645_g1	c129645_g1_i1	.	.	.	.	c129645_g1_i1|m.44895	1-258[+]	8 Putative inner membrane protein of Enterobacteriaceae	.	ExpAA=42.99^PredHel=2^Topology=o15-33i46-68o	.	.	.	.
c129700_g1	c129700_g1_i1	.	.	.	.	c129700_g1_i1|m.44899	75-344[-]		.	ExpAA=21.39^PredHel=1^Topology=o52-74i	.	.	.	.
c129784_g1	c129784_g1_i1	A0A067R1E4_ZOONE^A0A067R1E4_ZOONE^Q:2-1318,H:68-508^52.49%ID^E:1e-166^.^.	A0A067R1E4_ZOONE^A0A067R1E4_ZOONE^Q:1-439,H:68-508^52.49%ID^E:1e-166^.^.	BBS2_HUMAN^BBS2_HUMAN^Q:2-1318,H:69-501^48.86%ID^E:6e-151^RecName: Full=Bardet-Biedl syndrome 2 protein;^Eukaryota; Metazoa; Chordata; Craniata; Vertebrata; Euteleostomi; Mammalia; Eutheria; Euarchontoglires; Primates; Haplorrhini; Catarrhini; Hominidae; Homo	BBS2_HUMAN^BBS2_HUMAN^Q:1-439,H:69-501^48.86%ID^E:6e-151^RecName: Full=Bardet-Biedl syndrome 2 protein;^Eukaryota; Metazoa; Chordata; Craniata; Vertebrata; Euteleostomi; Mammalia; Eutheria; Euarchontoglires; Primates; Haplorrhini; Catarrhini; Hominidae; Homo	c129784_g1_i1|m.44902	2-1318[+]	2 Ciliary BBSome complex subunit 2, C-terminal	.	.	ENOG410XPDF^Bardet-Biedl syndrome 2	KEGG:hsa:583`KO:K16747	GO:0034464^cellular_component^BBSome`GO:0036064^cellular_component^ciliary basal body`GO:0060170^cellular_component^ciliary membrane`GO:0005829^cellular_component^cytosol`GO:0016020^cellular_component^membrane`GO:0031514^cellular_component^motile cilium`GO:0001103^molecular_function^RNA polymerase II repressing transcription factor binding`GO:0030534^biological_process^adult behavior`GO:0014824^b…	.
c129784_g1	c129784_g1_i1	A0A067R1E4_ZOONE^A0A067R1E4_ZOONE^Q:2-1318,H:68-508^52.49%ID^E:1e-166^.^.	.	BBS2_HUMAN^BBS2_HUMAN^Q:2-1318,H:69-501^48.86%ID^E:6e-151^RecName: Full=Bardet-Biedl syndrome 2 protein;^Eukaryota; Metazoa; Chordata; Craniata; Vertebrata; Euteleostomi; Mammalia; Eutheria; Euarchontoglires; Primates; Haplorrhini; Catarrhini; Hominidae; Homo	.	c129784_g1_i1|m.44903	639-893[-]		.	ExpAA=22.48^PredHel=1^Topology=o15-37i	.	.	.	.
c129785_g1	c129785_g1_i1	.	.	.	.	c129785_g1_i1|m.44904	14-220[+]	2 Domain of unknown function (DUF4261)	.	.	.	.	.	.
c12979_g1	c12979_g1_i1	.	.	.	.	c12979_g1_i1|m.39396	3-203[+]		sigP:1^17^0.632^YES	.	.	.	.	.
c129858_g1	c129858_g1_i1	.	.	.	.	c129858_g1_i1|m.44911	3-215[+]	0 Cartilage oligomeric matrix protein	.	.	.	.	.	.
c129970_g1	c129970_g1_i1	T1I9V0_RHOPR^T1I9V0_RHOPR^Q:15-185,H:2-55^47.37%ID^E:8e-08^.^.`T1I9V0_RHOPR^T1I9V0_RHOPR^Q:181-237,H:54-72^68.42%ID^E:8e-08^.^.	T1I9V0_RHOPR^T1I9V0_RHOPR^Q:5-61,H:2-55^47.37%ID^E:3e-07^.^.	.	.	c129970_g1_i1|m.44918	3-221[+]		.	.	.	.	.	.
c129989_g1	c129989_g1_i1	.	.	.	.	c129989_g1_i1|m.44919	104-331[-]	6 Protein of unknown function (DUF565)	.	ExpAA=33.40^PredHel=1^Topology=o10-32i	.	.	.	.
c130191_g1	c130191_g1_i1	.	.	.	.	c130191_g1_i1|m.44925	3-728[+]	1 Zinc-finger double domain	.	.	.	.	.	.
c130243_g1	c130243_g1_i1	.	.	.	.	c130243_g1_i1|m.44930	3-215[+]		.	ExpAA=21.58^PredHel=1^Topology=i47-69o	.	.	.	.
c130447_g1	c130447_g1_i1	Q5BVR8_SCHJA^Q5BVR8_SCHJA^Q:351-1,H:121-237^86.32%ID^E:4e-66^.^.	Q5BVR8_SCHJA^Q5BVR8_SCHJA^Q:1-117,H:121-237^86.32%ID^E:4e-66^.^.	ARP3_CAEEL^ARP3_CAEEL^Q:351-1,H:118-234^80.34%ID^E:5e-60^RecName: Full=Actin-related protein 3;^Eukaryota; Metazoa; Ecdysozoa; Nematoda; Chromadorea; Rhabditida; Rhabditoidea; Rhabditidae; Peloderinae; Caenorhabditis	ARP3_CAEEL^ARP3_CAEEL^Q:1-117,H:118-234^80.34%ID^E:5e-60^RecName: Full=Actin-related protein 3;^Eukaryota; Metazoa; Ecdysozoa; Nematoda; Chromadorea; Rhabditida; Rhabditoidea; Rhabditidae; Peloderinae; Caenorhabditis	c130447_g1_i1|m.44939	1-351[-]	6 Actin	.	.	COG5277^Actin-related protein	KEGG:cel:CELE_Y71F9AL.16`KO:K18584	GO:0005885^cellular_component^Arp2/3 protein complex`GO:0031252^cellular_component^cell leading edge`GO:0005737^cellular_component^cytoplasm`GO:0005524^molecular_function^ATP binding`GO:0034314^biological_process^Arp2/3 complex-mediated actin nucleation`GO:0010631^biological_process^epithelial cell migration`GO:0016331^biological_process^morphogenesis of embryonic epithelium	.
c130520_g1	c130520_g1_i1	.	.	.	.	c130520_g1_i1|m.44940	3-224[+]		.	ExpAA=37.11^PredHel=2^Topology=o15-37i44-66o	.	.	.	.
c130639_g1	c130639_g1_i1	A0A068YF63_ECHMU^A0A068YF63_ECHMU^Q:31-630,H:4-205^64.36%ID^E:3e-94^.^.	A0A068YF63_ECHMU^A0A068YF63_ECHMU^Q:11-210,H:4-205^64.36%ID^E:1e-94^.^.	.	.	c130639_g1_i1|m.44945	1-633[+]		.	.	.	.	.	.
c130639_g1	c130639_g1_i1	A0A068YF63_ECHMU^A0A068YF63_ECHMU^Q:31-630,H:4-205^64.36%ID^E:3e-94^.^.	.	.	.	c130639_g1_i1|m.44946	227-463[+]		.	.	.	.	.	.
c13083_g1	c13083_g1_i1	.	.	.	.	c13083_g1_i1|m.39401	37-276[-]		.	ExpAA=43.32^PredHel=2^Topology=i7-29o34-56i	.	.	.	.
c13083_g1	c13083_g1_i1	.	.	.	.	c13083_g1_i1|m.39400	5-274[-]		.	ExpAA=40.35^PredHel=2^Topology=o28-50i62-84o	.	.	.	.
c130862_g1	c130862_g1_i1	A0A069DZN0_9HEMI^A0A069DZN0_9HEMI^Q:33-212,H:774-833^46.67%ID^E:6e-07^.^.	A0A069DZN0_9HEMI^A0A069DZN0_9HEMI^Q:11-70,H:774-833^46.67%ID^E:6e-07^.^.	.	.	c130862_g1_i1|m.44953	3-215[+]		.	.	.	.	.	.
c130909_g1	c130909_g1_i1	.	.	.	.	c130909_g1_i1|m.44956	68-277[-]		.	ExpAA=18.87^PredHel=1^Topology=i13-35o	.	.	.	.
c130955_g1	c130955_g1_i1	.	.	.	.	c130955_g1_i1|m.44957	3-215[+]	0 TMEM192 family	sigP:1^28^0.473^YES	.	.	.	.	.
c131063_g1	c131063_g1_i1	.	.	.	.	c131063_g1_i1|m.44960	2-241[+]	3 Leucine rich repeat N-terminal domain	.	ExpAA=40.73^PredHel=2^Topology=i5-24o56-78i	.	.	.	.
c131096_g1	c131096_g1_i1	.	.	.	.	c131096_g1_i1|m.44963	199-465[+]	4 Protein of unknown function (DUF3780)	.	.	.	.	.	.
c131249_g1	c131249_g1_i1	.	.	.	.	c131249_g1_i1|m.44969	141-353[+]		.	ExpAA=38.91^PredHel=2^Topology=i13-35o45-67i	.	.	.	.
c131249_g1	c131249_g1_i1	.	.	.	.	c131249_g1_i1|m.44970	125-334[+]		.	ExpAA=15.73^PredHel=1^Topology=o41-63i	.	.	.	.
c131280_g1	c131280_g1_i1	.	.	.	.	c131280_g1_i1|m.44971	3-284[+]		.	ExpAA=47.47^PredHel=2^Topology=i20-42o70-92i	.	.	.	.
c131289_g1	c131289_g1_i1	.	.	.	.	c131289_g1_i1|m.44972	2-238[+]		.	ExpAA=19.53^PredHel=1^Topology=o26-48i	.	.	.	.
c131302_g1	c131302_g1_i1	.	.	.	.	c131302_g1_i1|m.44973	171-458[-]		.	ExpAA=31.59^PredHel=1^Topology=i31-53o	.	.	.	.
c131355_g1	c131355_g1_i1	.	.	.	.	c131355_g1_i1|m.44975	64-399[-]		.	ExpAA=49.01^PredHel=2^Topology=i38-55o82-104i	.	.	.	.
c131443_g1	c131443_g1_i1	.	.	.	.	c131443_g1_i1|m.44977	2-214[-]		sigP:1^36^0.797^YES	ExpAA=21.47^PredHel=1^Topology=i20-42o	.	.	.	.
c131444_g1	c131444_g1_i1	.	.	.	.	c131444_g1_i1|m.44980	48-290[-]	7 Filovirus membrane-associated protein VP24	.	.	.	.	.	.
c131444_g1	c131444_g1_i1	.	.	.	.	c131444_g1_i1|m.44979	11-289[-]		.	ExpAA=60.17^PredHel=3^Topology=o13-35i42-64o69-91i	.	.	.	.
c131446_g1	c131446_g1_i1	.	.	.	.	c131446_g1_i1|m.44981	1-243[-]		.	ExpAA=46.22^PredHel=2^Topology=o15-37i44-66o	.	.	.	.
c13147_g1	c13147_g1_i1	E7D0P5_9HYME^E7D0P5_9HYME^Q:5-199,H:280-344^63.08%ID^E:1e-19^.^.	E7D0P5_9HYME^E7D0P5_9HYME^Q:2-66,H:280-344^63.08%ID^E:1e-19^.^.	POL_COYMV^POL_COYMV^Q:5-205,H:1566-1632^40.3%ID^E:3e-10^RecName: Full=Polyprotein P3;^Viruses; Retro-transcribing viruses; Caulimoviridae; Badnavirus	POL_COYMV^POL_COYMV^Q:2-68,H:1566-1632^40.3%ID^E:3e-10^RecName: Full=Polyprotein P3;^Viruses; Retro-transcribing viruses; Caulimoviridae; Badnavirus	c13147_g1_i1|m.39403	2-205[+]	Reverse transcriptase (RNA-dependent DNA polymerase)	.	.	.	KEGG:vg:1489554	GO:0004190^molecular_function^aspartic-type endopeptidase activity`GO:0003676^molecular_function^nucleic acid binding`GO:0003964^molecular_function^RNA-directed DNA polymerase activity`GO:0004523^molecular_function^RNA-DNA hybrid ribonuclease activity`GO:0008270^molecular_function^zinc ion binding`GO:0046740^biological_process^transport of virus in host, cell to cell`GO:0046718^biological_process…	.
c131516_g1	c131516_g1_i1	.	.	.	.	c131516_g1_i1|m.44982	1-279[+]		.	ExpAA=24.64^PredHel=1^Topology=i13-35o	.	.	.	.
c131517_g1	c131517_g1_i1	.	.	.	.	c131517_g1_i1|m.44985	3-347[-]		sigP:1^12^0.503^YES	ExpAA=20.71^PredHel=1^Topology=o48-70i	.	.	.	.
c131593_g1	c131593_g1_i1	.	.	.	.	c131593_g1_i1|m.44989	5-250[+]	6 Testis-specific serine kinase substrate	.	.	.	.	.	.
c13160_g1	c13160_g1_i1	.	.	.	.	c13160_g1_i1|m.39404	1-240[+]		.	ExpAA=22.63^PredHel=1^Topology=o26-48i	.	.	.	.
c131692_g1	c131692_g1_i1	A0A067QS36_ZOONE^A0A067QS36_ZOONE^Q:60-470,H:172-309^49.3%ID^E:6e-28^.^.	A0A067QS36_ZOONE^A0A067QS36_ZOONE^Q:20-156,H:172-309^49.3%ID^E:6e-28^.^.	PTH1R_RAT^PTH1R_RAT^Q:60-272,H:404-474^50.7%ID^E:8e-16^RecName: Full=Parathyroid hormone/parathyroid hormone-related peptide receptor;^Eukaryota; Metazoa; Chordata; Craniata; Vertebrata; Euteleostomi; Mammalia; Eutheria; Euarchontoglires; Glires; Rodentia; Sciurognathi; Muroidea; Muridae; Murinae; Rattus	PTH1R_RAT^PTH1R_RAT^Q:20-90,H:404-474^50.7%ID^E:7e-16^RecName: Full=Parathyroid hormone/parathyroid hormone-related peptide receptor;^Eukaryota; Metazoa; Chordata; Craniata; Vertebrata; Euteleostomi; Mammalia; Eutheria; Euarchontoglires; Glires; Rodentia; Sciurognathi; Muroidea; Muridae; Murinae; Rattus	c131692_g1_i1|m.44992	3-533[+]	4 7 transmembrane receptor (Secretin family)	.	ExpAA=42.65^PredHel=2^Topology=i26-48o63-80i	ENOG410XRS2^Receptor	KEGG:rno:56813`KO:K04585	GO:0016324^cellular_component^apical plasma membrane`GO:0016323^cellular_component^basolateral plasma membrane`GO:0031526^cellular_component^brush border membrane`GO:0005737^cellular_component^cytoplasm`GO:0005829^cellular_component^cytosol`GO:0070062^cellular_component^extracellular exosome`GO:0005887^cellular_component^integral component of plasma membrane`GO:0005634^cellular_component^nucleus`…	.
c131692_g1	c131692_g1_i1	A0A067QS36_ZOONE^A0A067QS36_ZOONE^Q:60-470,H:172-309^49.3%ID^E:6e-28^.^.	.	PTH1R_RAT^PTH1R_RAT^Q:60-272,H:404-474^50.7%ID^E:8e-16^RecName: Full=Parathyroid hormone/parathyroid hormone-related peptide receptor;^Eukaryota; Metazoa; Chordata; Craniata; Vertebrata; Euteleostomi; Mammalia; Eutheria; Euarchontoglires; Glires; Rodentia; Sciurognathi; Muroidea; Muridae; Murinae; Rattus	.	c131692_g1_i1|m.44995	238-531[+]	1 Late cornified envelope-like proline-rich protein 1	.	.	.	.	.	.
c131692_g1	c131692_g1_i1	A0A067QS36_ZOONE^A0A067QS36_ZOONE^Q:60-470,H:172-309^49.3%ID^E:6e-28^.^.	.	PTH1R_RAT^PTH1R_RAT^Q:60-272,H:404-474^50.7%ID^E:8e-16^RecName: Full=Parathyroid hormone/parathyroid hormone-related peptide receptor;^Eukaryota; Metazoa; Chordata; Craniata; Vertebrata; Euteleostomi; Mammalia; Eutheria; Euarchontoglires; Glires; Rodentia; Sciurognathi; Muroidea; Muridae; Murinae; Rattus	.	c131692_g1_i1|m.44993	195-533[-]		.	.	.	.	.	.
c131692_g1	c131692_g1_i1	A0A067QS36_ZOONE^A0A067QS36_ZOONE^Q:60-470,H:172-309^49.3%ID^E:6e-28^.^.	.	PTH1R_RAT^PTH1R_RAT^Q:60-272,H:404-474^50.7%ID^E:8e-16^RecName: Full=Parathyroid hormone/parathyroid hormone-related peptide receptor;^Eukaryota; Metazoa; Chordata; Craniata; Vertebrata; Euteleostomi; Mammalia; Eutheria; Euarchontoglires; Glires; Rodentia; Sciurognathi; Muroidea; Muridae; Murinae; Rattus	.	c131692_g1_i1|m.44994	224-532[-]		.	.	.	.	.	.
c131768_g1	c131768_g1_i1	.	.	.	.	c131768_g1_i1|m.44997	2-208[+]		.	ExpAA=18.21^PredHel=1^Topology=o26-48i	.	.	.	.
c13179_g1	c13179_g1_i1	.	.	.	.	c13179_g1_i1|m.39405	2-238[-]		.	ExpAA=45.60^PredHel=2^Topology=i12-34o49-71i	.	.	.	.
c131811_g1	c131811_g1_i1	.	.	.	.	c131811_g1_i1|m.45000	2-211[+]		.	ExpAA=23.58^PredHel=1^Topology=o38-69i	.	.	.	.
c131820_g1	c131820_g1_i1	.	.	.	.	c131820_g1_i1|m.45001	208-534[+]	6 DDE_Tnp_1-like zinc-ribbon	.	.	.	.	.	.
c131837_g1	c131837_g1_i1	.	.	.	.	c131837_g1_i1|m.45004	250-468[+]		sigP:1^26^0.654^YES	.	.	.	.	.
c131838_g1	c131838_g1_i1	.	.	.	.	c131838_g1_i1|m.45005	91-393[-]		.	ExpAA=21.86^PredHel=1^Topology=o47-69i	.	.	.	.
c131884_g1	c131884_g1_i1	G7YKR0_CLOSI^G7YKR0_CLOSI^Q:1-261,H:61-147^54.02%ID^E:1e-22^.^.	G7YKR0_CLOSI^G7YKR0_CLOSI^Q:1-87,H:61-147^54.02%ID^E:3e-23^.^.	.	.	c131884_g1_i1|m.45007	1-264[+]	5 ESSS subunit of NADH:ubiquinone oxidoreductase (complex I)	.	ExpAA=22.37^PredHel=1^Topology=i12-34o	.	.	.	.
c131884_g1	c131884_g1_i1	G7YKR0_CLOSI^G7YKR0_CLOSI^Q:1-261,H:61-147^54.02%ID^E:1e-22^.^.	.	.	.	c131884_g1_i1|m.45008	33-257[-]		.	.	.	.	.	.
c131944_g1	c131944_g1_i2	K7G886_PELSI^K7G886_PELSI^Q:375-40,H:1883-1993^34.51%ID^E:2e-09^.^.`K7G886_PELSI^K7G886_PELSI^Q:375-58,H:2069-2180^32.74%ID^E:1e-05^.^.	K7G886_PELSI^K7G886_PELSI^Q:1-112,H:1883-1993^34.51%ID^E:2e-09^.^.`K7G886_PELSI^K7G886_PELSI^Q:1-106,H:2069-2180^32.74%ID^E:1e-05^.^.	HMCN2_HUMAN^HMCN2_HUMAN^Q:375-40,H:1388-1501^27.83%ID^E:5e-08^RecName: Full=Hemicentin-2;^Eukaryota; Metazoa; Chordata; Craniata; Vertebrata; Euteleostomi; Mammalia; Eutheria; Euarchontoglires; Primates; Haplorrhini; Catarrhini; Hominidae; Homo`HMCN2_HUMAN^HMCN2_HUMAN^Q:375-19,H:1867-1988^28.57%ID^E:1e-07^RecName: Full=Hemicentin-2;^Eukaryota; Metazoa; Chordata; Craniata; Vertebrata; Euteleostomi…	HMCN2_HUMAN^HMCN2_HUMAN^Q:1-112,H:1388-1501^27.83%ID^E:5e-08^RecName: Full=Hemicentin-2;^Eukaryota; Metazoa; Chordata; Craniata; Vertebrata; Euteleostomi; Mammalia; Eutheria; Euarchontoglires; Primates; Haplorrhini; Catarrhini; Hominidae; Homo`HMCN2_HUMAN^HMCN2_HUMAN^Q:1-119,H:1867-1988^28.57%ID^E:1e-07^RecName: Full=Hemicentin-2;^Eukaryota; Metazoa; Chordata; Craniata; Vertebrata; Euteleostomi; …	c131944_g1_i2|m.45009	1-375[-]	1 Immunoglobulin I-set domain	.	.	.	.	GO:0005578^cellular_component^proteinaceous extracellular matrix`GO:0005509^molecular_function^calcium ion binding`GO:0050896^biological_process^response to stimulus	.
c132137_g1	c132137_g1_i1	.	.	.	.	c132137_g1_i1|m.45016	1-201[-]		.	ExpAA=22.38^PredHel=1^Topology=o10-32i	.	.	.	.
c132149_g1	c132149_g1_i1	.	.	.	.	c132149_g1_i1|m.45017	2-223[+]		sigP:1^26^0.697^YES	ExpAA=19.63^PredHel=1^Topology=o5-22i	.	.	.	.
c132173_g1	c132173_g1_i1	.	.	.	.	c132173_g1_i1|m.45018	8-301[-]	0 CoA enzyme activase uncharacterised domain (DUF2229)	.	ExpAA=24.02^PredHel=1^Topology=i61-83o	.	.	.	.
c132201_g1	c132201_g1_i1	.	.	.	.	c132201_g1_i1|m.45021	1-213[+]	1 DNL zinc finger	.	.	.	.	.	.
c132302_g1	c132302_g1_i1	.	.	.	.	c132302_g1_i1|m.45027	3-272[+]		.	ExpAA=22.85^PredHel=1^Topology=i53-75o	.	.	.	.
c132309_g1	c132309_g1_i1	G7YMF6_CLOSI^G7YMF6_CLOSI^Q:528-40,H:296-451^67.27%ID^E:1e-71^.^.	G7YMF6_CLOSI^G7YMF6_CLOSI^Q:1-163,H:296-451^67.27%ID^E:8e-72^.^.	ADPRM_ORYSJ^ADPRM_ORYSJ^Q:528-346,H:203-262^37.7%ID^E:8e-06^RecName: Full=Manganese-dependent ADP-ribose/CDP-alcohol diphosphatase;^Eukaryota; Viridiplantae; Streptophyta; Embryophyta; Tracheophyta; Spermatophyta; Magnoliophyta; Liliopsida; Poales; Poaceae; BOP clade; Oryzoideae; Oryzeae; Oryzinae; Oryza	ADPRM_ORYSJ^ADPRM_ORYSJ^Q:1-61,H:203-262^36.07%ID^E:5e-06^RecName: Full=Manganese-dependent ADP-ribose/CDP-alcohol diphosphatase;^Eukaryota; Viridiplantae; Streptophyta; Embryophyta; Tracheophyta; Spermatophyta; Magnoliophyta; Liliopsida; Poales; Poaceae; BOP clade; Oryzoideae; Oryzeae; Oryzinae; Oryza	c132309_g1_i1|m.45029	37-528[-]		.	.	COG1409^Hydrolyzes cAMP to 5'-AMP. Plays an important regulatory role in modulating the intracellular concentration of cAMP, thereby influencing cAMP-dependent processes (By similarity)	KEGG:osa:4344352`KO:K01517	GO:0047631^molecular_function^ADP-ribose diphosphatase activity`GO:0047734^molecular_function^CDP-glycerol diphosphatase activity`GO:0046872^molecular_function^metal ion binding	.
c132309_g1	c132309_g1_i1	G7YMF6_CLOSI^G7YMF6_CLOSI^Q:528-40,H:296-451^67.27%ID^E:1e-71^.^.	.	ADPRM_ORYSJ^ADPRM_ORYSJ^Q:528-346,H:203-262^37.7%ID^E:8e-06^RecName: Full=Manganese-dependent ADP-ribose/CDP-alcohol diphosphatase;^Eukaryota; Viridiplantae; Streptophyta; Embryophyta; Tracheophyta; Spermatophyta; Magnoliophyta; Liliopsida; Poales; Poaceae; BOP clade; Oryzoideae; Oryzeae; Oryzinae; Oryza	.	c132309_g1_i1|m.45031	217-417[+]		.	ExpAA=21.53^PredHel=1^Topology=o15-37i	.	.	.	.
c132309_g1	c132309_g1_i1	G7YMF6_CLOSI^G7YMF6_CLOSI^Q:528-40,H:296-451^67.27%ID^E:1e-71^.^.	.	ADPRM_ORYSJ^ADPRM_ORYSJ^Q:528-346,H:203-262^37.7%ID^E:8e-06^RecName: Full=Manganese-dependent ADP-ribose/CDP-alcohol diphosphatase;^Eukaryota; Viridiplantae; Streptophyta; Embryophyta; Tracheophyta; Spermatophyta; Magnoliophyta; Liliopsida; Poales; Poaceae; BOP clade; Oryzoideae; Oryzeae; Oryzinae; Oryza	.	c132309_g1_i1|m.45030	1-213[+]		.	.	.	.	.	.
c13239_g1	c13239_g1_i1	.	.	.	.	c13239_g1_i1|m.39407	3-203[-]	Protein of unknown function (DUF2838)	.	.	.	.	.	.
c132472_g1	c132472_g1_i1	.	.	.	.	c132472_g1_i1|m.45033	2-199[+]	4 Protein of unknown function (DUF2541)	.	.	.	.	.	.
c132498_g1	c132498_g1_i1	A0A094ZZE3_SCHHA^A0A094ZZE3_SCHHA^Q:561-1,H:275-460^58.82%ID^E:7e-74^.^.	A0A094ZZE3_SCHHA^A0A094ZZE3_SCHHA^Q:1-187,H:275-460^58.82%ID^E:6e-74^.^.	.	.	c132498_g1_i1|m.45036	1-561[-]	4 Immunoglobulin domain	.	.	.	.	.	.
c132498_g1	c132498_g1_i1	A0A094ZZE3_SCHHA^A0A094ZZE3_SCHHA^Q:561-1,H:275-460^58.82%ID^E:7e-74^.^.	.	.	.	c132498_g1_i1|m.45035	1-561[+]		.	.	.	.	.	.
c132626_g1	c132626_g1_i1	.	.	.	.	c132626_g1_i1|m.45040	1-243[+]		.	ExpAA=48.59^PredHel=2^Topology=i26-48o61-78i	.	.	.	.
c132629_g1	c132629_g1_i1	.	.	.	.	c132629_g1_i1|m.45041	3-203[+]	5 Variant SH3 domain	.	.	.	.	.	.
c132694_g1	c132694_g1_i1	.	.	.	.	c132694_g1_i1|m.45044	125-343[-]		.	ExpAA=21.34^PredHel=1^Topology=i21-43o	.	.	.	.
c132768_g1	c132768_g1_i1	J3QC91_PUCT1^J3QC91_PUCT1^Q:2-355,H:11-129^57.5%ID^E:2e-39^.^.	J3QC91_PUCT1^J3QC91_PUCT1^Q:1-118,H:11-129^57.5%ID^E:2e-39^.^.	.	.	c132768_g1_i1|m.45046	2-370[+]		.	.	.	.	.	.
c132784_g1	c132784_g1_i1	.	.	.	.	c132784_g1_i1|m.45047	3-284[+]		.	ExpAA=42.33^PredHel=2^Topology=i16-38o68-90i	.	.	.	.
c132844_g1	c132844_g1_i1	.	.	.	.	c132844_g1_i1|m.45051	1-291[-]		.	ExpAA=31.97^PredHel=2^Topology=i23-40o55-74i	.	.	.	.
c13288_g2	c13288_g2_i1	D6W8L4_TRICA^D6W8L4_TRICA^Q:269-75,H:179-242^43.08%ID^E:5e-09^.^.	D6W8L4_TRICA^D6W8L4_TRICA^Q:6-70,H:179-242^43.08%ID^E:4e-09^.^.	.	.	c13288_g2_i1|m.39409	3-284[-]	GAF domain	.	.	.	.	.	.
c132903_g1	c132903_g1_i1	.	.	.	.	c132903_g1_i1|m.45052	2-223[+]		.	ExpAA=22.34^PredHel=1^Topology=o40-62i	.	.	.	.
c132907_g1	c132907_g1_i1	.	.	.	.	c132907_g1_i1|m.45054	2-202[+]	4 Psoriasis susceptibility 1 candidate 1	.	.	.	.	.	.
c132966_g1	c132966_g1_i1	.	.	.	.	c132966_g1_i1|m.45057	3-248[+]	9 NICE-3 protein	.	.	.	.	.	.
c132992_g1	c132992_g1_i1	.	.	.	.	c132992_g1_i1|m.45060	94-342[+]		.	ExpAA=15.46^PredHel=1^Topology=i29-51o	.	.	.	.
c133142_g1	c133142_g1_i1	.	.	.	.	c133142_g1_i1|m.45066	2-205[+]		.	ExpAA=20.86^PredHel=1^Topology=i21-43o	.	.	.	.
c13317_g1	c13317_g1_i1	.	.	.	.	c13317_g1_i1|m.39410	1-318[+]	Leucine Rich repeat	.	.	.	.	.	.
c133173_g1	c133173_g1_i1	S5LXM4_9MOLU^S5LXM4_9MOLU^Q:273-7,H:238-325^37.08%ID^E:2e-10^.^.	S5LXM4_9MOLU^S5LXM4_9MOLU^Q:2-90,H:238-325^37.08%ID^E:1e-10^.^.	MBL_BACSU^MBL_BACSU^Q:273-19,H:234-317^36.47%ID^E:2e-07^RecName: Full=MreB-like protein;^Bacteria; Firmicutes; Bacilli; Bacillales; Bacillaceae; Bacillus	MBL_BACSU^MBL_BACSU^Q:2-86,H:234-317^36.47%ID^E:1e-07^RecName: Full=MreB-like protein;^Bacteria; Firmicutes; Bacilli; Bacillales; Bacillaceae; Bacillus	c133173_g1_i1|m.45068	1-276[-]	5 MreB/Mbl protein	.	.	COG1077^Rod shape-determining protein, MreB	KEGG:bsu:BSU36410`KO:K03569	GO:0000902^biological_process^cell morphogenesis	.
c133185_g1	c133185_g1_i1	B0RZ75_FASHE^B0RZ75_FASHE^Q:235-2,H:32-108^75.64%ID^E:4e-32^.^.	B0RZ75_FASHE^B0RZ75_FASHE^Q:1-78,H:32-108^75.64%ID^E:3e-32^.^.	TBA_NOTVI^TBA_NOTVI^Q:235-2,H:27-104^70.51%ID^E:1e-31^RecName: Full=Tubulin alpha chain;^Eukaryota; Metazoa; Chordata; Craniata; Vertebrata; Euteleostomi; Amphibia; Batrachia; Caudata; Salamandroidea; Salamandridae; Pleurodelinae; Notophthalmus	TBA_NOTVI^TBA_NOTVI^Q:1-78,H:27-104^70.51%ID^E:1e-31^RecName: Full=Tubulin alpha chain;^Eukaryota; Metazoa; Chordata; Craniata; Vertebrata; Euteleostomi; Amphibia; Batrachia; Caudata; Salamandroidea; Salamandridae; Pleurodelinae; Notophthalmus	c133185_g1_i1|m.45070	2-235[-]	6 Tubulin/FtsZ family, GTPase domain	.	.	.	.	GO:0005737^cellular_component^cytoplasm`GO:0005874^cellular_component^microtubule`GO:0005525^molecular_function^GTP binding`GO:0003924^molecular_function^GTPase activity`GO:0005200^molecular_function^structural constituent of cytoskeleton`GO:0007017^biological_process^microtubule-based process	.
c133187_g1	c133187_g1_i1	W4WI26_ATTCE^W4WI26_ATTCE^Q:442-8,H:280-420^53.42%ID^E:3e-42^.^.	W4WI26_ATTCE^W4WI26_ATTCE^Q:3-147,H:280-420^53.42%ID^E:2e-42^.^.	MLRP1_ACRMI^MLRP1_ACRMI^Q:445-8,H:4736-4862^34.69%ID^E:3e-17^RecName: Full=MAM and LDL-receptor class A domain-containing protein 1;^Eukaryota; Metazoa; Cnidaria; Anthozoa; Hexacorallia; Scleractinia; Astrocoeniina; Acroporidae; Acropora`MLRP1_ACRMI^MLRP1_ACRMI^Q:439-5,H:4310-4438^34.93%ID^E:3e-15^RecName: Full=MAM and LDL-receptor class A domain-containing protein 1;^Eukaryota; Metazoa; Cnidaria…	MLRP1_ACRMI^MLRP1_ACRMI^Q:2-147,H:4736-4862^34.69%ID^E:2e-17^RecName: Full=MAM and LDL-receptor class A domain-containing protein 1;^Eukaryota; Metazoa; Cnidaria; Anthozoa; Hexacorallia; Scleractinia; Astrocoeniina; Acroporidae; Acropora`MLRP1_ACRMI^MLRP1_ACRMI^Q:4-148,H:4310-4438^34.93%ID^E:2e-15^RecName: Full=MAM and LDL-receptor class A domain-containing protein 1;^Eukaryota; Metazoa; Cnidaria…	c133187_g1_i1|m.45071	2-448[-]	5 MAM domain	.	.	.	.	GO:0005576^cellular_component^extracellular region`GO:0016020^cellular_component^membrane	.
c133187_g1	c133187_g1_i1	W4WI26_ATTCE^W4WI26_ATTCE^Q:442-8,H:280-420^53.42%ID^E:3e-42^.^.	.	MLRP1_ACRMI^MLRP1_ACRMI^Q:445-8,H:4736-4862^34.69%ID^E:3e-17^RecName: Full=MAM and LDL-receptor class A domain-containing protein 1;^Eukaryota; Metazoa; Cnidaria; Anthozoa; Hexacorallia; Scleractinia; Astrocoeniina; Acroporidae; Acropora`MLRP1_ACRMI^MLRP1_ACRMI^Q:439-5,H:4310-4438^34.93%ID^E:3e-15^RecName: Full=MAM and LDL-receptor class A domain-containing protein 1;^Eukaryota; Metazoa; Cnidaria…	.	c133187_g1_i1|m.45072	129-446[-]		.	.	.	.	.	.
c133187_g1	c133187_g1_i1	W4WI26_ATTCE^W4WI26_ATTCE^Q:442-8,H:280-420^53.42%ID^E:3e-42^.^.	.	MLRP1_ACRMI^MLRP1_ACRMI^Q:445-8,H:4736-4862^34.69%ID^E:3e-17^RecName: Full=MAM and LDL-receptor class A domain-containing protein 1;^Eukaryota; Metazoa; Cnidaria; Anthozoa; Hexacorallia; Scleractinia; Astrocoeniina; Acroporidae; Acropora`MLRP1_ACRMI^MLRP1_ACRMI^Q:439-5,H:4310-4438^34.93%ID^E:3e-15^RecName: Full=MAM and LDL-receptor class A domain-containing protein 1;^Eukaryota; Metazoa; Cnidaria…	.	c133187_g1_i1|m.45073	131-406[+]		.	.	.	.	.	.
c133330_g1	c133330_g1_i1	Q17FX0_AEDAE^Q17FX0_AEDAE^Q:2-298,H:329-427^62.63%ID^E:6e-20^.^.	D6X4B6_TRICA^D6X4B6_TRICA^Q:1-99,H:330-427^61.62%ID^E:5e-29^.^.	.	LRC4B_RAT^LRC4B_RAT^Q:6-92,H:107-191^41.38%ID^E:9e-09^RecName: Full=Leucine-rich repeat-containing protein 4B;^Eukaryota; Metazoa; Chordata; Craniata; Vertebrata; Euteleostomi; Mammalia; Eutheria; Euarchontoglires; Glires; Rodentia; Sciurognathi; Muroidea; Muridae; Murinae; Rattus`LRC4B_RAT^LRC4B_RAT^Q:4-69,H:248-313^40.91%ID^E:6e-06^RecName: Full=Leucine-rich repeat-containing protein 4B;^Eukary…	c133330_g1_i1|m.45077	2-298[+]	6 Leucine rich repeat	.	.	COG4886^leucine Rich Repeat	KEGG:rno:308571`KO:K16360	GO:0030054^cellular_component^cell junction`GO:0044300^cellular_component^cerebellar mossy fiber`GO:0005737^cellular_component^cytoplasm`GO:0016021^cellular_component^integral component of membrane`GO:0042734^cellular_component^presynaptic membrane`GO:0004860^molecular_function^protein kinase inhibitor activity`GO:0019221^biological_process^cytokine-mediated signaling pathway`GO:1904030^biologica…	.
c133330_g1	c133330_g1_i1	Q17FX0_AEDAE^Q17FX0_AEDAE^Q:2-298,H:329-427^62.63%ID^E:6e-20^.^.	.	.	.	c133330_g1_i1|m.45076	1-297[+]		.	.	.	.	.	.
c133573_g1	c133573_g1_i1	A0A075ADP5_9TREM^A0A075ADP5_9TREM^Q:245-18,H:239-314^82.89%ID^E:1e-38^.^.	A0A075ADP5_9TREM^A0A075ADP5_9TREM^Q:1-76,H:239-314^82.89%ID^E:1e-38^.^.	.	.	c133573_g1_i1|m.45085	3-245[-]		.	.	.	.	.	.
c133575_g1	c133575_g1_i1	.	.	.	.	c133575_g1_i1|m.45086	3-218[-]		.	ExpAA=41.03^PredHel=2^Topology=i21-38o43-65i	.	.	.	.
c133587_g1	c133587_g1_i1	J9JJQ0_ACYPI^J9JJQ0_ACYPI^Q:3-287,H:277-378^50.49%ID^E:3e-22^.^.	J9JJQ0_ACYPI^J9JJQ0_ACYPI^Q:1-96,H:277-379^50.96%ID^E:6e-24^.^.	HARB1_MOUSE^HARB1_MOUSE^Q:18-287,H:258-348^38.04%ID^E:2e-06^RecName: Full=Putative nuclease HARBI1;^Eukaryota; Metazoa; Chordata; Craniata; Vertebrata; Euteleostomi; Mammalia; Eutheria; Euarchontoglires; Glires; Rodentia; Sciurognathi; Muroidea; Muridae; Murinae; Mus; Mus	HARB1_MOUSE^HARB1_MOUSE^Q:6-97,H:258-349^40.43%ID^E:3e-07^RecName: Full=Putative nuclease HARBI1;^Eukaryota; Metazoa; Chordata; Craniata; Vertebrata; Euteleostomi; Mammalia; Eutheria; Euarchontoglires; Glires; Rodentia; Sciurognathi; Muroidea; Muridae; Murinae; Mus; Mus	c133587_g1_i1|m.45088	3-296[+]	8 DDE superfamily endonuclease	.	.	ENOG411206Y^transposon protein	KEGG:mmu:241547	GO:0005813^cellular_component^centrosome`GO:0005737^cellular_component^cytoplasm`GO:0005634^cellular_component^nucleus`GO:0046872^molecular_function^metal ion binding`GO:0004518^molecular_function^nuclease activity	.
c133643_g1	c133643_g1_i1	.	.	.	.	c133643_g1_i1|m.45090	95-319[+]		.	ExpAA=18.91^PredHel=1^Topology=o20-42i	.	.	.	.
c133649_g1	c133649_g1_i1	.	.	.	.	c133649_g1_i1|m.45091	108-365[-]		.	ExpAA=18.74^PredHel=1^Topology=o4-26i	.	.	.	.
c133686_g1	c133686_g1_i1	.	.	.	.	c133686_g1_i1|m.45092	3-206[+]	3 Serine dehydrogenase proteinase	sigP:1^29^0.792^YES	ExpAA=19.43^PredHel=1^Topology=o5-27i	.	.	.	.
c1337_g1	c1337_g1_i1	.	.	.	.	c1337_g1_i1|m.38772	2-205[-]		.	ExpAA=24.26^PredHel=1^Topology=i31-53o	.	.	.	.
c133728_g1	c133728_g1_i1	A0A074ZMC3_9TREM^A0A074ZMC3_9TREM^Q:44-307,H:198-284^68.18%ID^E:2e-35^.^.	A0A074ZMC3_9TREM^A0A074ZMC3_9TREM^Q:15-102,H:198-284^68.18%ID^E:6e-36^.^.	DYL1_CANGA^DYL1_CANGA^Q:56-298,H:8-86^28.4%ID^E:1e-06^RecName: Full=Dynein light chain 1, cytoplasmic;^Eukaryota; Fungi; Dikarya; Ascomycota; Saccharomycotina; Saccharomycetes; Saccharomycetales; Saccharomycetaceae; Nakaseomyces; Nakaseomyces/Candida clade	DYL1_CANGA^DYL1_CANGA^Q:19-99,H:8-86^28.4%ID^E:1e-06^RecName: Full=Dynein light chain 1, cytoplasmic;^Eukaryota; Fungi; Dikarya; Ascomycota; Saccharomycotina; Saccharomycetes; Saccharomycetales; Saccharomycetaceae; Nakaseomyces; Nakaseomyces/Candida clade	c133728_g1_i1|m.45093	2-310[+]	8 Dynein light chain type 1	.	.	ENOG4111NK2^dynein, light chain	KEGG:cgr:CAGL0F03091g`KO:K10418	GO:0005737^cellular_component^cytoplasm`GO:0030286^cellular_component^dynein complex`GO:0005874^cellular_component^microtubule`GO:0003774^molecular_function^motor activity`GO:0007017^biological_process^microtubule-based process`GO:0006810^biological_process^transport	.
c133728_g1	c133728_g1_i1	A0A074ZMC3_9TREM^A0A074ZMC3_9TREM^Q:44-307,H:198-284^68.18%ID^E:2e-35^.^.	.	DYL1_CANGA^DYL1_CANGA^Q:56-298,H:8-86^28.4%ID^E:1e-06^RecName: Full=Dynein light chain 1, cytoplasmic;^Eukaryota; Fungi; Dikarya; Ascomycota; Saccharomycotina; Saccharomycetes; Saccharomycetales; Saccharomycetaceae; Nakaseomyces; Nakaseomyces/Candida clade	.	c133728_g1_i1|m.45094	2-247[-]		.	.	.	.	.	.
c133760_g1	c133760_g1_i1	V5G0H8_ANOGL^V5G0H8_ANOGL^Q:7-222,H:201-272^52.78%ID^E:3e-19^.^.	V5G0H8_ANOGL^V5G0H8_ANOGL^Q:3-74,H:201-272^52.78%ID^E:3e-19^.^.	.	.	c133760_g1_i1|m.45096	1-231[+]	6 DNA polymerase type B, organellar and viral	.	.	.	.	.	.
c133906_g1	c133906_g1_i1	A0A067RP24_ZOONE^A0A067RP24_ZOONE^Q:368-174,H:1036-1112^36.36%ID^E:2e-06^.^.	A0A067RP24_ZOONE^A0A067RP24_ZOONE^Q:1-65,H:1036-1112^39.74%ID^E:6e-06^.^.	.	.	c133906_g1_i1|m.45102	162-368[-]		.	.	.	.	.	.
c133906_g1	c133906_g1_i1	A0A067RP24_ZOONE^A0A067RP24_ZOONE^Q:368-174,H:1036-1112^36.36%ID^E:2e-06^.^.	.	.	.	c133906_g1_i1|m.45101	101-367[+]		.	.	.	.	.	.
c133920_g1	c133920_g1_i1	.	.	.	.	c133920_g1_i1|m.45103	86-316[-]	2 PHF5-like protein	.	.	.	.	.	.
c133933_g1	c133933_g1_i1	.	.	.	.	c133933_g1_i1|m.45105	243-455[-]		sigP:1^23^0.783^YES	ExpAA=22.24^PredHel=1^Topology=o5-27i	.	.	.	.
c133933_g1	c133933_g1_i1	.	.	.	.	c133933_g1_i1|m.45104	38-259[+]		.	ExpAA=28.33^PredHel=1^Topology=i12-34o	.	.	.	.
c13399_g1	c13399_g1_i1	.	.	.	.	c13399_g1_i1|m.39413	2-220[+]	Protein of unknown function (DUF4022)	.	.	.	.	.	.
c134006_g1	c134006_g1_i1	.	.	.	.	c134006_g1_i1|m.45106	132-425[-]		.	ExpAA=32.56^PredHel=1^Topology=o60-82i	.	.	.	.
c134214_g1	c134214_g1_i1	.	.	.	.	c134214_g1_i1|m.45112	138-353[-]		sigP:1^17^0.573^YES	ExpAA=19.27^PredHel=1^Topology=o5-24i	.	.	.	.
c134224_g1	c134224_g1_i1	W4WJE0_ATTCE^W4WJE0_ATTCE^Q:421-119,H:1801-1901^91.09%ID^E:5e-58^.^.`W4WJE0_ATTCE^W4WJE0_ATTCE^Q:421-128,H:1253-1351^35%ID^E:4e-08^.^.	A0A087ZT89_APIME^A0A087ZT89_APIME^Q:1-85,H:1874-1958^87.06%ID^E:1e-44^.^.`A0A087ZT89_APIME^A0A087ZT89_APIME^Q:9-78,H:1308-1376^37.14%ID^E:8e-06^.^.	PKHH2_MOUSE^PKHH2_MOUSE^Q:439-125,H:1080-1194^32.17%ID^E:1e-08^RecName: Full=Pleckstrin homology domain-containing family H member 2;^Eukaryota; Metazoa; Chordata; Craniata; Vertebrata; Euteleostomi; Mammalia; Eutheria; Euarchontoglires; Glires; Rodentia; Sciurognathi; Muroidea; Muridae; Murinae; Mus; Mus	MYOG_DICDI^MYOG_DICDI^Q:8-80,H:2022-2094^31.51%ID^E:1e-06^RecName: Full=Myosin-G heavy chain;^Eukaryota; Amoebozoa; Mycetozoa; Dictyosteliida; Dictyostelium	c134224_g1_i1|m.45113	2-361[-]	4 Ras association (RalGDS/AF-6) domain	.	.	COG5022^myosin heavy chain	KEGG:ddi:DDB_G0276363	GO:0016459^cellular_component^myosin complex`GO:0005524^molecular_function^ATP binding`GO:0003774^molecular_function^motor activity`GO:0030041^biological_process^actin filament polymerization`GO:0043327^biological_process^chemotaxis to cAMP`GO:0030010^biological_process^establishment of cell polarity`GO:0072657^biological_process^protein localization to membrane`GO:0030587^biological_process^soro…	.
c134242_g1	c134242_g1_i1	.	.	.	.	c134242_g1_i1|m.45114	100-324[-]		.	ExpAA=22.11^PredHel=1^Topology=o4-26i	.	.	.	.
c134243_g1	c134243_g1_i2	.	.	.	.	c134243_g1_i2|m.45115	3-209[+]	0 Protein of unknown function (DUF2777)	.	ExpAA=24.89^PredHel=1^Topology=i45-67o	.	.	.	.
c134387_g1	c134387_g1_i1	A0A074ZFR7_9TREM^A0A074ZFR7_9TREM^Q:206-3,H:34-101^70.59%ID^E:2e-29^.^.	A0A074ZFR7_9TREM^A0A074ZFR7_9TREM^Q:1-68,H:34-101^70.59%ID^E:2e-29^.^.	.	.	c134387_g1_i1|m.45127	3-206[-]	4 Mitochondrial ribosomal protein L27	.	.	.	.	.	.
c134387_g1	c134387_g1_i1	A0A074ZFR7_9TREM^A0A074ZFR7_9TREM^Q:206-3,H:34-101^70.59%ID^E:2e-29^.^.	.	.	.	c134387_g1_i1|m.45126	2-208[+]		.	.	.	.	.	.
c134763_g1	c134763_g1_i1	.	.	.	.	c134763_g1_i1|m.45133	72-278[-]		sigP:1^20^0.632^YES	.	.	.	.	.
c134823_g1	c134823_g1_i1	T1JES7_STRMM^T1JES7_STRMM^Q:72-641,H:1355-1536^32.81%ID^E:8e-15^.^.	.	.	.	c134823_g1_i1|m.45134	453-749[+]	5 HAUS augmin-like complex subunit 3	.	.	.	.	.	.
c134843_g1	c134843_g1_i1	G7YHW9_CLOSI^G7YHW9_CLOSI^Q:1-417,H:2366-2504^59.71%ID^E:1e-48^.^.	A0A074ZA74_9TREM^A0A074ZA74_9TREM^Q:1-218,H:1025-1239^46.33%ID^E:4e-53^.^.	.	.	c134843_g1_i1|m.45135	1-666[+]		.	.	.	.	.	.
c134843_g1	c134843_g1_i1	G7YHW9_CLOSI^G7YHW9_CLOSI^Q:1-417,H:2366-2504^59.71%ID^E:1e-48^.^.	.	.	.	c134843_g1_i1|m.45136	512-802[+]		.	.	.	.	.	.
c13492_g1	c13492_g1_i1	G7Y500_CLOSI^G7Y500_CLOSI^Q:4-213,H:350-419^70%ID^E:5e-27^.^.	G7Y500_CLOSI^G7Y500_CLOSI^Q:1-71,H:349-419^69.01%ID^E:7e-28^.^.	.	.	c13492_g1_i1|m.39416	1-321[+]		.	.	.	.	.	.
c135037_g1	c135037_g1_i1	.	.	.	.	c135037_g1_i1|m.45143	178-378[-]		.	ExpAA=20.98^PredHel=1^Topology=o5-27i	.	.	.	.
c135150_g1	c135150_g1_i1	.	.	.	.	c135150_g1_i1|m.45145	3-206[+]		.	ExpAA=22.55^PredHel=1^Topology=i38-60o	.	.	.	.
c135150_g1	c135150_g1_i1	.	.	.	.	c135150_g1_i1|m.45144	2-220[+]		.	ExpAA=22.28^PredHel=1^Topology=i41-63o	.	.	.	.
c135155_g1	c135155_g1_i1	.	.	.	.	c135155_g1_i1|m.45146	3-206[+]		.	ExpAA=27.35^PredHel=1^Topology=i20-42o	.	.	.	.
c135191_g1	c135191_g1_i1	.	.	.	.	c135191_g1_i1|m.45149	1-342[-]		.	ExpAA=28.17^PredHel=1^Topology=i23-45o	.	.	.	.
c135203_g1	c135203_g1_i1	.	.	.	.	c135203_g1_i1|m.45151	1-252[+]		.	ExpAA=21.92^PredHel=1^Topology=i13-35o	.	.	.	.
c135229_g1	c135229_g1_i1	D6W9X1_TRICA^D6W9X1_TRICA^Q:3-356,H:671-788^44.8%ID^E:4e-14^.^.	D6W9X1_TRICA^D6W9X1_TRICA^Q:1-118,H:671-788^44.8%ID^E:4e-14^.^.	.	.	c135229_g1_i1|m.45152	3-356[+]		.	.	.	.	.	.
c135229_g1	c135229_g1_i1	D6W9X1_TRICA^D6W9X1_TRICA^Q:3-356,H:671-788^44.8%ID^E:4e-14^.^.	.	.	.	c135229_g1_i1|m.45153	125-355[-]		.	.	.	.	.	.
c135329_g1	c135329_g1_i1	G7YLT3_CLOSI^G7YLT3_CLOSI^Q:2-295,H:127-223^73.47%ID^E:1e-43^.^.	G7YLT3_CLOSI^G7YLT3_CLOSI^Q:1-98,H:127-223^73.47%ID^E:1e-43^.^.	GLO2_SCHMA^GLO2_SCHMA^Q:2-295,H:98-195^69.39%ID^E:2e-43^RecName: Full=Probable hydroxyacylglutathione hydrolase;^Eukaryota; Metazoa; Platyhelminthes; Trematoda; Digenea; Strigeidida; Schistosomatoidea; Schistosomatidae; Schistosoma	GLO2_SCHMA^GLO2_SCHMA^Q:1-98,H:98-195^69.39%ID^E:1e-43^RecName: Full=Probable hydroxyacylglutathione hydrolase;^Eukaryota; Metazoa; Platyhelminthes; Trematoda; Digenea; Strigeidida; Schistosomatoidea; Schistosomatidae; Schistosoma	c135329_g1_i1|m.45156	2-295[+]	2 Metallo-beta-lactamase superfamily	.	.	.	.	GO:0004416^molecular_function^hydroxyacylglutathione hydrolase activity`GO:0046872^molecular_function^metal ion binding`GO:0019243^biological_process^methylglyoxal catabolic process to D-lactate via S-lactoyl-glutathione	.
c135465_g1	c135465_g1_i1	.	.	.	.	c135465_g1_i1|m.45159	148-366[-]	9 Multicopper oxidase	.	ExpAA=19.41^PredHel=1^Topology=i52-70o	.	.	.	.
c135475_g1	c135475_g1_i1	.	.	.	.	c135475_g1_i1|m.45160	2-229[-]		.	ExpAA=22.93^PredHel=1^Topology=o35-57i	.	.	.	.
c135475_g1	c135475_g1_i1	.	.	.	.	c135475_g1_i1|m.45161	192-398[-]		.	ExpAA=19.81^PredHel=1^Topology=i5-27o	.	.	.	.
c135494_g1	c135494_g1_i1	.	.	.	.	c135494_g1_i1|m.45162	1-204[+]	5 Got1/Sft2-like family	.	ExpAA=15.96^PredHel=1^Topology=i49-66o	.	.	.	.
c135510_g1	c135510_g1_i1	A9XX87_9TREM^A9XX87_9TREM^Q:5-385,H:250-375^33.07%ID^E:4e-16^.^.	A9XX87_9TREM^A9XX87_9TREM^Q:2-128,H:250-375^33.07%ID^E:4e-16^.^.	SPB7_HUMAN^SPB7_HUMAN^Q:65-376,H:269-369^31.73%ID^E:8e-11^RecName: Full=Serpin B7;^Eukaryota; Metazoa; Chordata; Craniata; Vertebrata; Euteleostomi; Mammalia; Eutheria; Euarchontoglires; Primates; Haplorrhini; Catarrhini; Hominidae; Homo	SPB7_HUMAN^SPB7_HUMAN^Q:22-125,H:269-369^31.73%ID^E:7e-11^RecName: Full=Serpin B7;^Eukaryota; Metazoa; Chordata; Craniata; Vertebrata; Euteleostomi; Mammalia; Eutheria; Euarchontoglires; Primates; Haplorrhini; Catarrhini; Hominidae; Homo	c135510_g1_i1|m.45163	2-385[+]	6 Serpin (serine protease inhibitor)	.	.	COG4826^serine-type endopeptidase inhibitor activity	KEGG:hsa:8710`KO:K13964	GO:0005737^cellular_component^cytoplasm`GO:0005615^cellular_component^extracellular space`GO:0004867^molecular_function^serine-type endopeptidase inhibitor activity`GO:0010951^biological_process^negative regulation of endopeptidase activity`GO:0032967^biological_process^positive regulation of collagen biosynthetic process`GO:0072126^biological_process^positive regulation of glomerular mesangial c…	.
c135510_g1	c135510_g1_i1	A9XX87_9TREM^A9XX87_9TREM^Q:5-385,H:250-375^33.07%ID^E:4e-16^.^.	.	SPB7_HUMAN^SPB7_HUMAN^Q:65-376,H:269-369^31.73%ID^E:8e-11^RecName: Full=Serpin B7;^Eukaryota; Metazoa; Chordata; Craniata; Vertebrata; Euteleostomi; Mammalia; Eutheria; Euarchontoglires; Primates; Haplorrhini; Catarrhini; Hominidae; Homo	.	c135510_g1_i1|m.45164	167-385[-]		.	.	.	.	.	.
c135522_g1	c135522_g1_i1	.	.	.	.	c135522_g1_i1|m.45165	39-263[-]		.	ExpAA=33.38^PredHel=1^Topology=o36-58i	.	.	.	.
c135645_g1	c135645_g1_i1	.	.	.	.	c135645_g1_i1|m.45173	111-374[-]		.	ExpAA=20.44^PredHel=1^Topology=i63-85o	.	.	.	.
c135647_g1	c135647_g1_i1	G6DGL3_DANPL^G6DGL3_DANPL^Q:345-70,H:266-353^50%ID^E:6e-24^.^.	G6DGL3_DANPL^G6DGL3_DANPL^Q:2-93,H:266-353^50%ID^E:5e-24^.^.	TRF6A_XENLA^TRF6A_XENLA^Q:336-70,H:383-471^41.94%ID^E:7e-18^RecName: Full=TNF receptor-associated factor 6-A;^Eukaryota; Metazoa; Chordata; Craniata; Vertebrata; Euteleostomi; Amphibia; Batrachia; Anura; Pipoidea; Pipidae; Xenopodinae; Xenopus; Xenopus	TRF6A_XENLA^TRF6A_XENLA^Q:5-93,H:383-471^41.94%ID^E:7e-18^RecName: Full=TNF receptor-associated factor 6-A;^Eukaryota; Metazoa; Chordata; Craniata; Vertebrata; Euteleostomi; Amphibia; Batrachia; Anura; Pipoidea; Pipidae; Xenopodinae; Xenopus; Xenopus	c135647_g1_i1|m.45174	1-348[-]	1 MATH domain	.	.	.	KEGG:xla:734929`KO:K03175	GO:0005737^cellular_component^cytoplasm`GO:0016874^molecular_function^ligase activity`GO:0004842^molecular_function^ubiquitin-protein transferase activity`GO:0008270^molecular_function^zinc ion binding`GO:0007250^biological_process^activation of NF-kappaB-inducing kinase activity`GO:0006955^biological_process^immune response`GO:0070534^biological_process^protein K63-linked ubiquitination`GO:00429…	.
c135647_g1	c135647_g1_i1	G6DGL3_DANPL^G6DGL3_DANPL^Q:345-70,H:266-353^50%ID^E:6e-24^.^.	.	TRF6A_XENLA^TRF6A_XENLA^Q:336-70,H:383-471^41.94%ID^E:7e-18^RecName: Full=TNF receptor-associated factor 6-A;^Eukaryota; Metazoa; Chordata; Craniata; Vertebrata; Euteleostomi; Amphibia; Batrachia; Anura; Pipoidea; Pipidae; Xenopodinae; Xenopus; Xenopus	.	c135647_g1_i1|m.45175	131-349[-]		.	.	.	.	.	.
c13573_g1	c13573_g1_i1	.	.	.	.	c13573_g1_i1|m.39418	3-278[+]	Protein of unknown function (DUF1661)	.	.	.	.	.	.
c13573_g1	c13573_g1_i1	.	.	.	.	c13573_g1_i1|m.39419	20-259[-]		sigP:1^22^0.739^YES	ExpAA=31.39^PredHel=2^Topology=i7-29o34-56i	.	.	.	.
c135756_g1	c135756_g1_i1	A0A067R491_ZOONE^A0A067R491_ZOONE^Q:106-756,H:18-238^23.25%ID^E:3e-10^.^.	A0A067R491_ZOONE^A0A067R491_ZOONE^Q:36-252,H:18-238^23.18%ID^E:2e-10^.^.	.	.	c135756_g1_i1|m.45183	1-786[+]	7 Protein of unknown function (DUF726)	.	.	.	.	.	.
c135756_g1	c135756_g1_i1	A0A067R491_ZOONE^A0A067R491_ZOONE^Q:106-756,H:18-238^23.25%ID^E:3e-10^.^.	.	.	.	c135756_g1_i1|m.45184	60-491[-]		.	.	.	.	.	.
c135936_g1	c135936_g1_i1	.	.	.	.	c135936_g1_i1|m.45192	1-252[+]	8 Protein of unknown function (DUF535)	.	.	.	.	.	.
c136003_g1	c136003_g1_i1	.	.	.	.	c136003_g1_i1|m.45197	2-283[+]		.	ExpAA=42.44^PredHel=2^Topology=i5-27o42-64i	.	.	.	.
c136278_g1	c136278_g1_i1	.	.	.	.	c136278_g1_i1|m.45201	3-257[+]		.	ExpAA=22.74^PredHel=1^Topology=o20-42i	.	.	.	.
c13635_g1	c13635_g1_i1	.	.	.	.	c13635_g1_i1|m.39422	2-280[-]	Transmembrane protein	.	.	.	.	.	.
c136474_g1	c136474_g1_i1	T1HT07_RHOPR^T1HT07_RHOPR^Q:3-353,H:58-172^36.75%ID^E:8e-13^.^.	T1HT07_RHOPR^T1HT07_RHOPR^Q:1-117,H:58-172^36.75%ID^E:8e-13^.^.	RTJK_DROFU^RTJK_DROFU^Q:18-350,H:67-176^26.13%ID^E:2e-06^RecName: Full=RNA-directed DNA polymerase from mobile element jockey;^Eukaryota; Metazoa; Ecdysozoa; Arthropoda; Hexapoda; Insecta; Pterygota; Neoptera; Endopterygota; Diptera; Brachycera; Muscomorpha; Ephydroidea; Drosophilidae; Drosophila	RTJK_DROFU^RTJK_DROFU^Q:6-116,H:67-176^26.13%ID^E:2e-06^RecName: Full=RNA-directed DNA polymerase from mobile element jockey;^Eukaryota; Metazoa; Ecdysozoa; Arthropoda; Hexapoda; Insecta; Pterygota; Neoptera; Endopterygota; Diptera; Brachycera; Muscomorpha; Ephydroidea; Drosophilidae; Drosophila	c136474_g1_i1|m.45214	3-353[+]	6 Endonuclease-reverse transcriptase	.	.	.	.	GO:0003964^molecular_function^RNA-directed DNA polymerase activity	.
c136511_g1	c136511_g1_i1	.	.	.	.	c136511_g1_i1|m.45218	54-341[-]	1 CS domain	.	.	.	.	.	.
c136534_g1	c136534_g1_i1	.	.	.	.	c136534_g1_i1|m.45219	81-287[-]		.	ExpAA=17.41^PredHel=1^Topology=o10-32i	.	.	.	.
c13660_g1	c13660_g1_i1	.	.	.	.	c13660_g1_i1|m.39424	3-221[+]	Mitochondrial ribosomal protein L51 / S25 / CI-B8 domain	.	.	.	.	.	.
c136679_g1	c136679_g1_i1	.	.	.	.	c136679_g1_i1|m.45223	182-397[-]		.	ExpAA=21.46^PredHel=1^Topology=o10-32i	.	.	.	.
c136824_g1	c136824_g1_i1	.	.	.	.	c136824_g1_i1|m.45228	1-264[+]	9 Ferrous iron transport protein B C terminus	.	ExpAA=25.22^PredHel=1^Topology=i7-29o	.	.	.	.
c136871_g1	c136871_g1_i1	A0A087ZNX8_APIME^A0A087ZNX8_APIME^Q:439-104,H:341-446^62.28%ID^E:2e-29^.^.	A0A087ZNX8_APIME^A0A087ZNX8_APIME^Q:1-112,H:341-446^62.28%ID^E:2e-29^.^.	.	.	c136871_g1_i1|m.45232	2-439[-]	3 APC cysteine-rich region	.	.	.	.	.	.
c136871_g1	c136871_g1_i1	A0A087ZNX8_APIME^A0A087ZNX8_APIME^Q:439-104,H:341-446^62.28%ID^E:2e-29^.^.	.	.	.	c136871_g1_i1|m.45233	129-440[+]		.	.	.	.	.	.
c136944_g1	c136944_g1_i1	.	.	.	.	c136944_g1_i1|m.45239	1-291[-]	1 TT viral ORF2	.	.	.	.	.	.
c136944_g2	c136944_g2_i1	A0A075AJS7_9TREM^A0A075AJS7_9TREM^Q:1-327,H:222-331^58.18%ID^E:4e-23^.^.	G7YBN0_CLOSI^G7YBN0_CLOSI^Q:1-109,H:362-471^58.18%ID^E:5e-36^.^.	CHM2A_CHICK^CHM2A_CHICK^Q:1-330,H:74-185^43.75%ID^E:6e-14^RecName: Full=Charged multivesicular body protein 2a;^Eukaryota; Metazoa; Chordata; Craniata; Vertebrata; Euteleostomi; Archelosauria; Archosauria; Dinosauria; Saurischia; Theropoda; Coelurosauria; Aves; Neognathae; Galloanserae; Galliformes; Phasianidae; Phasianinae; Gallus	CM2A2_DICDI^CM2A2_DICDI^Q:1-109,H:73-183^38.74%ID^E:1e-19^RecName: Full=Charged multivesicular body protein 2a homolog 2;^Eukaryota; Amoebozoa; Mycetozoa; Dictyosteliida; Dictyostelium	c136944_g2_i1|m.45240	1-333[+]	6 Snf7	.	.	COG5491^Charged multivesicular body protein	KEGG:ddi:DDB_G0292400`KO:K12191	GO:0010008^cellular_component^endosome membrane`GO:0015031^biological_process^protein transport`GO:0007034^biological_process^vacuolar transport	.
c136944_g2	c136944_g2_i1	A0A075AJS7_9TREM^A0A075AJS7_9TREM^Q:1-327,H:222-331^58.18%ID^E:4e-23^.^.	.	CHM2A_CHICK^CHM2A_CHICK^Q:1-330,H:74-185^43.75%ID^E:6e-14^RecName: Full=Charged multivesicular body protein 2a;^Eukaryota; Metazoa; Chordata; Craniata; Vertebrata; Euteleostomi; Archelosauria; Archosauria; Dinosauria; Saurischia; Theropoda; Coelurosauria; Aves; Neognathae; Galloanserae; Galliformes; Phasianidae; Phasianinae; Gallus	.	c136944_g2_i1|m.45241	3-236[+]		.	.	.	.	.	.
c136944_g2	c136944_g2_i1	A0A075AJS7_9TREM^A0A075AJS7_9TREM^Q:1-327,H:222-331^58.18%ID^E:4e-23^.^.	.	CHM2A_CHICK^CHM2A_CHICK^Q:1-330,H:74-185^43.75%ID^E:6e-14^RecName: Full=Charged multivesicular body protein 2a;^Eukaryota; Metazoa; Chordata; Craniata; Vertebrata; Euteleostomi; Archelosauria; Archosauria; Dinosauria; Saurischia; Theropoda; Coelurosauria; Aves; Neognathae; Galloanserae; Galliformes; Phasianidae; Phasianinae; Gallus	.	c136944_g2_i1|m.45242	104-334[-]		.	.	.	.	.	.
c136953_g1	c136953_g1_i1	B3XXN5_BOMMO^B3XXN5_BOMMO^Q:1-300,H:88-187^74%ID^E:3e-41^.^.	B3XXN2_BOMMO^B3XXN2_BOMMO^Q:1-100,H:90-189^75%ID^E:1e-44^.^.	NPYR_DROME^NPYR_DROME^Q:1-300,H:130-229^66%ID^E:1e-37^RecName: Full=Neuropeptide Y receptor;^Eukaryota; Metazoa; Ecdysozoa; Arthropoda; Hexapoda; Insecta; Pterygota; Neoptera; Endopterygota; Diptera; Brachycera; Muscomorpha; Ephydroidea; Drosophilidae; Drosophila; Sophophora	NPYR_DROME^NPYR_DROME^Q:1-100,H:130-229^66%ID^E:3e-41^RecName: Full=Neuropeptide Y receptor;^Eukaryota; Metazoa; Ecdysozoa; Arthropoda; Hexapoda; Insecta; Pterygota; Neoptera; Endopterygota; Diptera; Brachycera; Muscomorpha; Ephydroidea; Drosophilidae; Drosophila; Sophophora	c136953_g1_i1|m.45243	1-300[+]	4 7 transmembrane receptor (rhodopsin family)	.	ExpAA=44.19^PredHel=2^Topology=i13-35o55-73i	ENOG410XRW9^Receptor	.	GO:0016021^cellular_component^integral component of membrane`GO:0005886^cellular_component^plasma membrane`GO:0008188^molecular_function^neuropeptide receptor activity`GO:0004983^molecular_function^neuropeptide Y receptor activity`GO:0001653^molecular_function^peptide receptor activity`GO:0007166^biological_process^cell surface receptor signaling pathway`GO:0007186^biological_process^G-protein co…	.
c136953_g1	c136953_g1_i1	B3XXN5_BOMMO^B3XXN5_BOMMO^Q:1-300,H:88-187^74%ID^E:3e-41^.^.	.	NPYR_DROME^NPYR_DROME^Q:1-300,H:130-229^66%ID^E:1e-37^RecName: Full=Neuropeptide Y receptor;^Eukaryota; Metazoa; Ecdysozoa; Arthropoda; Hexapoda; Insecta; Pterygota; Neoptera; Endopterygota; Diptera; Brachycera; Muscomorpha; Ephydroidea; Drosophilidae; Drosophila; Sophophora	.	c136953_g1_i1|m.45244	1-300[-]		.	.	.	.	.	.
c136973_g1	c136973_g1_i1	.	.	.	.	c136973_g1_i1|m.45245	2-280[+]		.	ExpAA=35.87^PredHel=2^Topology=i5-27o37-59i	.	.	.	.
c136995_g1	c136995_g1_i1	Q9P303_PASFU^Q9P303_PASFU^Q:1-252,H:414-497^89.29%ID^E:5e-45^.^.	Q9P303_PASFU^Q9P303_PASFU^Q:1-84,H:414-497^89.29%ID^E:2e-45^.^.	ALDH_DAVTA^ALDH_DAVTA^Q:1-252,H:413-496^94.05%ID^E:5e-49^RecName: Full=Aldehyde dehydrogenase;^Eukaryota; Fungi; Dikarya; Ascomycota; Pezizomycotina; Dothideomycetes; Dothideomycetidae; Capnodiales; Cladosporiaceae; Cladosporium	ALDH_DAVTA^ALDH_DAVTA^Q:1-84,H:413-496^94.05%ID^E:2e-49^RecName: Full=Aldehyde dehydrogenase;^Eukaryota; Fungi; Dikarya; Ascomycota; Pezizomycotina; Dothideomycetes; Dothideomycetidae; Capnodiales; Cladosporiaceae; Cladosporium	c136995_g1_i1|m.45247	1-255[+]	8 Aldehyde dehydrogenase family	.	.	.	.	GO:0005737^cellular_component^cytoplasm`GO:0004029^molecular_function^aldehyde dehydrogenase (NAD) activity	.
c136995_g1	c136995_g1_i1	Q9P303_PASFU^Q9P303_PASFU^Q:1-252,H:414-497^89.29%ID^E:5e-45^.^.	.	ALDH_DAVTA^ALDH_DAVTA^Q:1-252,H:413-496^94.05%ID^E:5e-49^RecName: Full=Aldehyde dehydrogenase;^Eukaryota; Fungi; Dikarya; Ascomycota; Pezizomycotina; Dothideomycetes; Dothideomycetidae; Capnodiales; Cladosporiaceae; Cladosporium	.	c136995_g1_i1|m.45246	2-310[+]		.	.	.	.	.	.
c136995_g1	c136995_g1_i1	Q9P303_PASFU^Q9P303_PASFU^Q:1-252,H:414-497^89.29%ID^E:5e-45^.^.	.	ALDH_DAVTA^ALDH_DAVTA^Q:1-252,H:413-496^94.05%ID^E:5e-49^RecName: Full=Aldehyde dehydrogenase;^Eukaryota; Fungi; Dikarya; Ascomycota; Pezizomycotina; Dothideomycetes; Dothideomycetidae; Capnodiales; Cladosporiaceae; Cladosporium	.	c136995_g1_i1|m.45248	3-239[+]		.	.	.	.	.	.
c137116_g1	c137116_g1_i1	.	.	.	.	c137116_g1_i1|m.45251	3-326[+]		.	ExpAA=30.42^PredHel=1^Topology=i35-57o	.	.	.	.
c137187_g1	c137187_g1_i1	.	.	.	.	c137187_g1_i1|m.45253	1-213[-]		.	ExpAA=37.03^PredHel=2^Topology=o4-26i33-55o	.	.	.	.
c137250_g1	c137250_g1_i1	A0A067CU47_SAPPC^A0A067CU47_SAPPC^Q:11-382,H:11-134^62.9%ID^E:5e-51^.^.	A0A067CU47_SAPPC^A0A067CU47_SAPPC^Q:4-127,H:11-134^62.9%ID^E:4e-51^.^.	RS12_CYAPA^RS12_CYAPA^Q:14-373,H:17-136^52.5%ID^E:2e-38^RecName: Full=40S ribosomal protein S12;^Eukaryota; Glaucocystophyceae; Cyanophoraceae; Cyanophora	RS12_CYAPA^RS12_CYAPA^Q:5-124,H:17-136^52.5%ID^E:1e-38^RecName: Full=40S ribosomal protein S12;^Eukaryota; Glaucocystophyceae; Cyanophoraceae; Cyanophora	c137250_g1_i1|m.45255	2-385[+]	3 Ribosomal protein L7Ae/L30e/S12e/Gadd45 family	.	.	.	.	GO:0005840^cellular_component^ribosome`GO:0003735^molecular_function^structural constituent of ribosome`GO:0006412^biological_process^translation	.
c137270_g1	c137270_g1_i1	.	.	.	.	c137270_g1_i1|m.45257	3-311[+]		sigP:1^15^0.873^YES	.	.	.	.	.
c137325_g1	c137325_g1_i1	.	.	.	.	c137325_g1_i1|m.45259	3-242[-]		.	ExpAA=18.14^PredHel=1^Topology=i36-58o	.	.	.	.
c137441_g1	c137441_g1_i1	.	.	.	.	c137441_g1_i1|m.45261	212-454[-]		sigP:1^23^0.536^YES	.	.	.	.	.
c137466_g2	c137466_g2_i1	.	.	.	.	c137466_g2_i1|m.45263	75-323[-]		.	ExpAA=25.47^PredHel=1^Topology=o27-49i	.	.	.	.
c137472_g1	c137472_g1_i1	.	.	.	.	c137472_g1_i1|m.45264	3-275[+]		.	ExpAA=32.32^PredHel=1^Topology=o5-24i	.	.	.	.
c137474_g1	c137474_g1_i1	.	.	.	.	c137474_g1_i1|m.45266	92-349[-]		.	ExpAA=24.32^PredHel=1^Topology=i59-81o	.	.	.	.
c137488_g1	c137488_g1_i2	.	.	.	.	c137488_g1_i2|m.45267	2-310[+]	4 Vibrio chemotaxis protein N terminus	.	ExpAA=18.43^PredHel=1^Topology=o15-32i	.	.	.	.
c137489_g1	c137489_g1_i1	.	.	.	.	c137489_g1_i1|m.45268	3-236[-]	3 Polyomavirus large T antigen C-terminus	.	.	.	.	.	.
c13750_g1	c13750_g1_i1	.	.	.	.	c13750_g1_i1|m.39430	75-302[-]		sigP:1^22^0.598^YES	.	.	.	.	.
c137764_g1	c137764_g1_i1	.	.	.	.	c137764_g1_i1|m.45275	3-224[+]	7 PyrBI operon leader peptide	.	ExpAA=16.20^PredHel=1^Topology=o4-26i	.	.	.	.
c137764_g1	c137764_g1_i1	.	.	.	.	c137764_g1_i1|m.45274	2-223[+]		.	ExpAA=21.39^PredHel=1^Topology=o15-37i	.	.	.	.
c137784_g1	c137784_g1_i1	.	.	.	.	c137784_g1_i1|m.45281	43-246[-]		.	ExpAA=44.12^PredHel=2^Topology=o5-27i44-66o	.	.	.	.
c137900_g1	c137900_g1_i1	J9LTS9_ACYPI^J9LTS9_ACYPI^Q:258-13,H:104-182^40.24%ID^E:6e-10^.^.`J9LTS9_ACYPI^J9LTS9_ACYPI^Q:401-300,H:56-89^35.29%ID^E:6e-10^.^.	A0A076N3Z4_9ORTH^A0A076N3Z4_9ORTH^Q:1-66,H:176-238^37.88%ID^E:1e-05^.^.	.	.	c137900_g1_i1|m.45284	1-219[-]		.	.	.	.	.	.
c138063_g1	c138063_g1_i1	.	.	.	.	c138063_g1_i1|m.45291	4-216[-]		sigP:1^19^0.523^YES	.	.	.	.	.
c138123_g1	c138123_g1_i1	.	.	.	.	c138123_g1_i1|m.45293	44-382[-]	5 Linker for activation of T-cells	.	.	.	.	.	.
c138166_g1	c138166_g1_i1	.	.	.	.	c138166_g1_i1|m.45294	14-244[-]		.	ExpAA=21.37^PredHel=1^Topology=o4-23i	.	.	.	.
c138208_g1	c138208_g1_i1	.	.	.	.	c138208_g1_i1|m.45295	3-311[+]		sigP:1^19^0.486^YES	.	.	.	.	.
c138335_g1	c138335_g1_i1	.	.	.	.	c138335_g1_i1|m.45301	43-249[-]		.	ExpAA=19.24^PredHel=1^Topology=i21-38o	.	.	.	.
c138358_g1	c138358_g1_i1	.	.	.	.	c138358_g1_i1|m.45303	142-390[+]	9 Galactoside-binding lectin	.	.	.	.	.	.
c138382_g1	c138382_g1_i1	.	.	.	.	c138382_g1_i1|m.45305	1-207[+]		.	ExpAA=25.18^PredHel=1^Topology=o29-51i	.	.	.	.
c138394_g1	c138394_g1_i1	.	.	.	.	c138394_g1_i1|m.45306	1-267[+]	4 Protein of unknown function (DUF468)	.	.	.	.	.	.
c138418_g1	c138418_g1_i1	E3KAP2_PUCGT^E3KAP2_PUCGT^Q:1-279,H:101-193^75.27%ID^E:3e-38^.^.	E3KAP2_PUCGT^E3KAP2_PUCGT^Q:1-93,H:101-193^75.27%ID^E:3e-38^.^.	.	.	c138418_g1_i1|m.45310	1-279[+]		.	.	.	.	.	.
c138418_g1	c138418_g1_i1	E3KAP2_PUCGT^E3KAP2_PUCGT^Q:1-279,H:101-193^75.27%ID^E:3e-38^.^.	.	.	.	c138418_g1_i1|m.45311	3-248[-]		.	.	.	.	.	.
c138534_g1	c138534_g1_i1	.	.	.	.	c138534_g1_i1|m.45313	187-387[-]	1 Flavinator of succinate dehydrogenase	.	ExpAA=21.26^PredHel=1^Topology=o20-42i	.	.	.	.
c138546_g1	c138546_g1_i1	.	.	.	.	c138546_g1_i1|m.45315	3-227[+]		.	ExpAA=15.23^PredHel=1^Topology=o27-49i	.	.	.	.
c138554_g1	c138554_g1_i1	.	.	.	.	c138554_g1_i1|m.45316	11-298[-]	5 Clathrin, heavy-chain linker	.	.	.	.	.	.
c138581_g1	c138581_g1_i1	X1WP48_ACYPI^X1WP48_ACYPI^Q:4-270,H:1954-2042^66.29%ID^E:9e-20^.^.`X1WP48_ACYPI^X1WP48_ACYPI^Q:4-270,H:2012-2100^66.29%ID^E:9e-19^.^.`X1WP48_ACYPI^X1WP48_ACYPI^Q:4-270,H:4027-4115^57.3%ID^E:6e-17^.^.`X1WP48_ACYPI^X1WP48_ACYPI^Q:4-270,H:4143-4231^59.55%ID^E:1e-16^.^.`X1WP48_ACYPI^X1WP48_ACYPI^Q:4-270,H:2070-2158^60.67%ID^E:3e-16^.^.`X1WP48_ACYPI^X1WP48_ACYPI^Q:4-270,H:2449-2537^60.67%ID^E:6e-16^.^…	X1WP48_ACYPI^X1WP48_ACYPI^Q:2-90,H:1954-2042^66.29%ID^E:2e-25^.^.`X1WP48_ACYPI^X1WP48_ACYPI^Q:2-90,H:2012-2100^66.29%ID^E:3e-24^.^.`X1WP48_ACYPI^X1WP48_ACYPI^Q:2-90,H:2070-2158^60.67%ID^E:3e-21^.^.`X1WP48_ACYPI^X1WP48_ACYPI^Q:2-90,H:4027-4115^57.3%ID^E:3e-21^.^.`X1WP48_ACYPI^X1WP48_ACYPI^Q:2-90,H:4143-4231^59.55%ID^E:3e-21^.^.`X1WP48_ACYPI^X1WP48_ACYPI^Q:2-90,H:2478-2566^61.8%ID^E:8e-21^.^.`X1WP4…	.	.	c138581_g1_i1|m.45318	1-270[+]		.	.	.	.	.	.
c138581_g1	c138581_g1_i1	X1WP48_ACYPI^X1WP48_ACYPI^Q:4-270,H:1954-2042^66.29%ID^E:9e-20^.^.`X1WP48_ACYPI^X1WP48_ACYPI^Q:4-270,H:2012-2100^66.29%ID^E:9e-19^.^.`X1WP48_ACYPI^X1WP48_ACYPI^Q:4-270,H:4027-4115^57.3%ID^E:6e-17^.^.`X1WP48_ACYPI^X1WP48_ACYPI^Q:4-270,H:4143-4231^59.55%ID^E:1e-16^.^.`X1WP48_ACYPI^X1WP48_ACYPI^Q:4-270,H:2070-2158^60.67%ID^E:3e-16^.^.`X1WP48_ACYPI^X1WP48_ACYPI^Q:4-270,H:2449-2537^60.67%ID^E:6e-16^.^…	.	.	.	c138581_g1_i1|m.45319	1-270[-]		.	.	.	.	.	.
c138608_g1	c138608_g1_i1	.	.	.	.	c138608_g1_i1|m.45321	1-237[+]	9 DIRP	.	.	.	.	.	.
c138713_g1	c138713_g1_i1	.	.	.	.	c138713_g1_i1|m.45325	39-287[+]		.	ExpAA=33.13^PredHel=1^Topology=i21-40o	.	.	.	.
c138766_g1	c138766_g1_i1	.	.	.	.	c138766_g1_i1|m.45328	2-247[-]		.	ExpAA=33.42^PredHel=1^Topology=o33-55i	.	.	.	.
c138766_g2	c138766_g2_i1	.	.	.	.	c138766_g2_i1|m.45330	1-222[-]		.	ExpAA=21.85^PredHel=1^Topology=o37-59i	.	.	.	.
c138783_g1	c138783_g1_i1	.	.	.	.	c138783_g1_i1|m.45331	2-211[+]		.	ExpAA=22.50^PredHel=1^Topology=i29-51o	.	.	.	.
c1389_g1	c1389_g1_i1	E0VK22_PEDHC^E0VK22_PEDHC^Q:125-3,H:2124-2165^88.1%ID^E:1e-13^.^.	E0VK22_PEDHC^E0VK22_PEDHC^Q:141-182,H:2123-2165^86.05%ID^E:7e-14^.^.	.	.	c1389_g1_i1|m.38775	3-548[-]		.	.	.	.	.	.
c1389_g1	c1389_g1_i1	E0VK22_PEDHC^E0VK22_PEDHC^Q:125-3,H:2124-2165^88.1%ID^E:1e-13^.^.	.	.	.	c1389_g1_i1|m.38774	1-549[-]		.	.	.	.	.	.
c1389_g1	c1389_g1_i1	E0VK22_PEDHC^E0VK22_PEDHC^Q:125-3,H:2124-2165^88.1%ID^E:1e-13^.^.	.	.	.	c1389_g1_i1|m.38776	3-548[+]		.	.	.	.	.	.
c1389_g1	c1389_g1_i1	E0VK22_PEDHC^E0VK22_PEDHC^Q:125-3,H:2124-2165^88.1%ID^E:1e-13^.^.	.	.	.	c1389_g1_i1|m.38777	1-282[+]		.	.	.	.	.	.
c139020_g1	c139020_g1_i1	.	.	.	.	c139020_g1_i1|m.45337	1-246[-]		sigP:1^26^0.75^YES	.	.	.	.	.
c139043_g1	c139043_g1_i1	.	.	.	.	c139043_g1_i1|m.45338	1-255[-]		.	ExpAA=14.94^PredHel=1^Topology=i7-29o	.	.	.	.
c139044_g1	c139044_g1_i1	.	.	.	.	c139044_g1_i1|m.45339	1-300[+]	9 Acetone carboxylase gamma subunit	.	ExpAA=21.42^PredHel=1^Topology=o15-37i	.	.	.	.
c139044_g1	c139044_g1_i1	.	.	.	.	c139044_g1_i1|m.45340	2-301[+]		.	ExpAA=42.18^PredHel=2^Topology=i38-60o70-92i	.	.	.	.
c139313_g1	c139313_g1_i1	.	.	.	.	c139313_g1_i1|m.45353	364-621[-]		sigP:1^27^0.596^YES	.	.	.	.	.
c139313_g1	c139313_g1_i1	.	.	.	.	c139313_g1_i1|m.45352	102-467[-]		.	ExpAA=42.03^PredHel=2^Topology=o15-34i55-77o	.	.	.	.
c139313_g1	c139313_g1_i1	.	.	.	.	c139313_g1_i1|m.45351	47-619[-]		.	ExpAA=21.04^PredHel=1^Topology=o112-134i	.	.	.	.
c139398_g1	c139398_g1_i1	.	.	.	.	c139398_g1_i1|m.45355	147-389[+]	3 Bacteriochlorophyll C binding protein	.	.	.	.	.	.
c139412_g1	c139412_g1_i1	B0WC22_CULQU^B0WC22_CULQU^Q:3-233,H:1762-1838^51.95%ID^E:1e-21^.^.	B0WC22_CULQU^B0WC22_CULQU^Q:1-77,H:1762-1838^51.95%ID^E:1e-21^.^.	DYH7_HUMAN^DYH7_HUMAN^Q:3-233,H:1771-1846^41.56%ID^E:1e-07^RecName: Full=Dynein heavy chain 7, axonemal;^Eukaryota; Metazoa; Chordata; Craniata; Vertebrata; Euteleostomi; Mammalia; Eutheria; Euarchontoglires; Primates; Haplorrhini; Catarrhini; Hominidae; Homo	DYH7_HUMAN^DYH7_HUMAN^Q:1-77,H:1771-1846^41.56%ID^E:1e-07^RecName: Full=Dynein heavy chain 7, axonemal;^Eukaryota; Metazoa; Chordata; Craniata; Vertebrata; Euteleostomi; Mammalia; Eutheria; Euarchontoglires; Primates; Haplorrhini; Catarrhini; Hominidae; Homo	c139412_g1_i1|m.45356	3-260[+]		.	.	COG5245^heavy chain	KEGG:hsa:56171`KO:K10408	GO:0005858^cellular_component^axonemal dynein complex`GO:0005929^cellular_component^cilium`GO:0005737^cellular_component^cytoplasm`GO:0036156^cellular_component^inner dynein arm`GO:0005874^cellular_component^microtubule`GO:0005524^molecular_function^ATP binding`GO:0016887^molecular_function^ATPase activity`GO:0005509^molecular_function^calcium ion binding`GO:0003777^molecular_function^microtubule…	.
c139437_g1	c139437_g1_i2	.	.	.	.	c139437_g1_i2|m.45357	182-397[-]	0 D-amino acid oxidase activator	.	.	.	.	.	.
c139438_g1	c139438_g1_i1	.	.	.	.	c139438_g1_i1|m.45358	100-372[-]		sigP:1^20^0.763^YES	ExpAA=23.39^PredHel=1^Topology=o5-27i	.	.	.	.
c139531_g1	c139531_g1_i1	G7YTE3_CLOSI^G7YTE3_CLOSI^Q:287-12,H:128-219^52.17%ID^E:3e-26^.^.	G7YTE3_CLOSI^G7YTE3_CLOSI^Q:1-92,H:128-219^52.17%ID^E:2e-26^.^.	.	.	c139531_g1_i1|m.45361	3-287[-]	6 Tetraspanin family	.	.	.	.	.	.
c139617_g1	c139617_g1_i1	.	.	.	.	c139617_g1_i1|m.45363	3-203[+]		.	ExpAA=41.65^PredHel=2^Topology=i13-35o40-59i	.	.	.	.
c139683_g1	c139683_g1_i1	A0A067QVA4_ZOONE^A0A067QVA4_ZOONE^Q:175-14,H:870-923^50%ID^E:3e-09^.^.	A0A067QVA4_ZOONE^A0A067QVA4_ZOONE^Q:56-109,H:870-923^50%ID^E:2e-09^.^.	ELF3_MOUSE^ELF3_MOUSE^Q:151-11,H:309-355^55.32%ID^E:3e-10^RecName: Full=ETS-related transcription factor Elf-3;^Eukaryota; Metazoa; Chordata; Craniata; Vertebrata; Euteleostomi; Mammalia; Eutheria; Euarchontoglires; Glires; Rodentia; Sciurognathi; Muroidea; Muridae; Murinae; Mus; Mus	ELF3_MOUSE^ELF3_MOUSE^Q:64-110,H:309-355^55.32%ID^E:2e-10^RecName: Full=ETS-related transcription factor Elf-3;^Eukaryota; Metazoa; Chordata; Craniata; Vertebrata; Euteleostomi; Mammalia; Eutheria; Euarchontoglires; Glires; Rodentia; Sciurognathi; Muroidea; Muridae; Murinae; Mus; Mus	c139683_g1_i1|m.45364	2-340[-]	8 Ets-domain	.	.	ENOG4111K4J^Ets domain transcription factor	KEGG:mmu:13710`KO:K09429	GO:0005737^cellular_component^cytoplasm`GO:0005634^cellular_component^nucleus`GO:0003677^molecular_function^DNA binding`GO:0000978^molecular_function^RNA polymerase II core promoter proximal region sequence-specific DNA binding`GO:0003713^molecular_function^transcription coactivator activity`GO:0003700^molecular_function^transcription factor activity, sequence-specific DNA binding`GO:0001077^mole…	.
c139683_g1	c139683_g1_i1	A0A067QVA4_ZOONE^A0A067QVA4_ZOONE^Q:175-14,H:870-923^50%ID^E:3e-09^.^.	.	ELF3_MOUSE^ELF3_MOUSE^Q:151-11,H:309-355^55.32%ID^E:3e-10^RecName: Full=ETS-related transcription factor Elf-3;^Eukaryota; Metazoa; Chordata; Craniata; Vertebrata; Euteleostomi; Mammalia; Eutheria; Euarchontoglires; Glires; Rodentia; Sciurognathi; Muroidea; Muridae; Murinae; Mus; Mus	.	c139683_g1_i1|m.45365	3-320[+]		.	ExpAA=22.79^PredHel=1^Topology=o13-35i	.	.	.	.
c139683_g1	c139683_g1_i1	A0A067QVA4_ZOONE^A0A067QVA4_ZOONE^Q:175-14,H:870-923^50%ID^E:3e-09^.^.	.	ELF3_MOUSE^ELF3_MOUSE^Q:151-11,H:309-355^55.32%ID^E:3e-10^RecName: Full=ETS-related transcription factor Elf-3;^Eukaryota; Metazoa; Chordata; Craniata; Vertebrata; Euteleostomi; Mammalia; Eutheria; Euarchontoglires; Glires; Rodentia; Sciurognathi; Muroidea; Muridae; Murinae; Mus; Mus	.	c139683_g1_i1|m.45366	1-246[+]		.	ExpAA=22.31^PredHel=1^Topology=i58-80o	.	.	.	.
c13969_g1	c13969_g1_i2	.	.	.	.	c13969_g1_i2|m.39439	2-229[-]		.	ExpAA=36.00^PredHel=1^Topology=o36-58i	.	.	.	.
c139745_g1	c139745_g1_i1	D6X2Q3_TRICA^D6X2Q3_TRICA^Q:2-163,H:14694-14747^77.78%ID^E:6e-19^.^.`D6X2Q3_TRICA^D6X2Q3_TRICA^Q:2-160,H:17191-17243^77.36%ID^E:1e-18^.^.`D6X2Q3_TRICA^D6X2Q3_TRICA^Q:2-163,H:15329-15382^75.93%ID^E:2e-18^.^.`D6X2Q3_TRICA^D6X2Q3_TRICA^Q:2-163,H:16558-16611^74.07%ID^E:6e-18^.^.`D6X2Q3_TRICA^D6X2Q3_TRICA^Q:2-163,H:15963-16016^74.07%ID^E:2e-17^.^.`D6X2Q3_TRICA^D6X2Q3_TRICA^Q:2-163,H:12788-12841^72.22%…	.	.	.	.	.		.	.	.	.	.	.
c139796_g1	c139796_g1_i1	.	.	.	.	c139796_g1_i1|m.45371	1-219[+]		.	ExpAA=21.44^PredHel=1^Topology=o28-49i	.	.	.	.
c139853_g1	c139853_g1_i1	.	.	.	.	c139853_g1_i1|m.45372	11-232[-]		sigP:1^27^0.457^YES	.	.	.	.	.
c139881_g1	c139881_g1_i1	.	.	.	.	c139881_g1_i1|m.45374	78-311[+]	6 Telomere stability and silencing	.	.	.	.	.	.
c139901_g1	c139901_g1_i1	.	.	.	.	c139901_g1_i1|m.45375	180-392[-]		sigP:1^22^0.646^YES	.	.	.	.	.
c139915_g1	c139915_g1_i1	.	.	.	.	c139915_g1_i1|m.45377	173-430[+]	5 Collagen triple helix repeat (20 copies)	.	.	.	.	.	.
c140024_g1	c140024_g1_i1	.	.	.	.	c140024_g1_i1|m.45380	1-210[+]		.	ExpAA=15.76^PredHel=1^Topology=o15-37i	.	.	.	.
c140028_g1	c140028_g1_i1	.	.	.	.	c140028_g1_i1|m.45381	2-217[+]		.	ExpAA=23.95^PredHel=1^Topology=i26-48o	.	.	.	.
c140034_g1	c140034_g1_i1	.	.	.	.	c140034_g1_i1|m.45382	20-343[-]	7 Vacuolar segregation subunit 7	.	.	.	.	.	.
c140263_g2	c140263_g2_i1	.	.	.	.	c140263_g2_i1|m.45386	2-313[-]	1 Serpin (serine protease inhibitor)	.	.	.	.	.	.
c140263_g2	c140263_g2_i1	.	.	.	.	c140263_g2_i1|m.45387	33-239[+]		sigP:1^18^0.703^YES	.	.	.	.	.
c14027_g1	c14027_g1_i1	A0A085LV74_9BILA^A0A085LV74_9BILA^Q:453-190,H:63-146^29.55%ID^E:3e-06^.^.	.	.	.	c14027_g1_i1|m.39441	258-461[-]		.	ExpAA=18.64^PredHel=1^Topology=i34-51o	.	.	.	.
c140288_g1	c140288_g1_i1	.	.	.	.	c140288_g1_i1|m.45389	52-258[+]		.	ExpAA=20.69^PredHel=1^Topology=i21-43o	.	.	.	.
c140321_g1	c140321_g1_i1	.	.	.	.	c140321_g1_i1|m.45392	35-253[-]	8 Conotoxin	sigP:1^22^0.737^YES	ExpAA=35.52^PredHel=2^Topology=i5-22o37-59i	.	.	.	.
c140399_g1	c140399_g1_i1	.	.	.	.	c140399_g1_i1|m.45394	57-299[-]		.	ExpAA=44.09^PredHel=2^Topology=o20-42i54-76o	.	.	.	.
c140448_g1	c140448_g1_i1	.	.	.	.	c140448_g1_i1|m.45396	61-372[-]		.	ExpAA=17.88^PredHel=1^Topology=i85-102o	.	.	.	.
c140460_g1	c140460_g1_i1	.	.	.	.	c140460_g1_i1|m.45397	158-358[-]	3 SH3 domain of SH3b2 type	.	.	.	.	.	.
c140518_g1	c140518_g1_i1	.	.	.	.	c140518_g1_i1|m.45399	3-320[+]	7 Poly(ADP-ribose) polymerase and DNA-Ligase Zn-finger region	.	.	.	.	.	.
c140527_g2	c140527_g2_i1	.	.	.	.	c140527_g2_i1|m.45400	1-213[+]		.	ExpAA=23.30^PredHel=1^Topology=o36-58i	.	.	.	.
c140528_g1	c140528_g1_i1	.	.	.	.	c140528_g1_i1|m.45401	93-293[-]		sigP:1^24^0.533^YES	.	.	.	.	.
c140616_g1	c140616_g1_i1	.	.	.	.	c140616_g1_i1|m.45403	3-251[+]	0 Phosphoinositide 3-kinase family, accessory domain (PIK domain)	.	ExpAA=41.13^PredHel=2^Topology=i5-27o37-59i	.	.	.	.
c140631_g1	c140631_g1_i1	.	.	.	.	c140631_g1_i1|m.45404	3-293[-]	7 Tubulin binding cofactor C	.	.	.	.	.	.
c140677_g2	c140677_g2_i1	A0A088AN05_APIME^A0A088AN05_APIME^Q:476-3,H:78-235^89.24%ID^E:2e-78^.^.`A0A088AN05_APIME^A0A088AN05_APIME^Q:278-6,H:1442-1532^48.91%ID^E:8e-16^.^.`A0A088AN05_APIME^A0A088AN05_APIME^Q:386-15,H:175-298^43.2%ID^E:9e-16^.^.`A0A088AN05_APIME^A0A088AN05_APIME^Q:386-3,H:374-498^39.53%ID^E:4e-15^.^.`A0A088AN05_APIME^A0A088AN05_APIME^Q:386-24,H:438-558^42.62%ID^E:3e-14^.^.`A0A088AN05_APIME^A0A088AN05_APIM…	A0A088AN05_APIME^A0A088AN05_APIME^Q:1-158,H:78-235^89.24%ID^E:7e-88^.^.`A0A088AN05_APIME^A0A088AN05_APIME^Q:31-158,H:374-498^41.86%ID^E:3e-19^.^.`A0A088AN05_APIME^A0A088AN05_APIME^Q:55-157,H:1430-1532^47.12%ID^E:1e-17^.^.`A0A088AN05_APIME^A0A088AN05_APIME^Q:31-154,H:175-298^43.2%ID^E:1e-17^.^.`A0A088AN05_APIME^A0A088AN05_APIME^Q:31-151,H:438-558^42.62%ID^E:2e-17^.^.`A0A088AN05_APIME^A0A088AN05_AP…	ANR17_MOUSE^ANR17_MOUSE^Q:476-3,H:202-361^72.5%ID^E:1e-59^RecName: Full=Ankyrin repeat domain-containing protein 17;^Eukaryota; Metazoa; Chordata; Craniata; Vertebrata; Euteleostomi; Mammalia; Eutheria; Euarchontoglires; Glires; Rodentia; Sciurognathi; Muroidea; Muridae; Murinae; Mus; Mus`ANR17_MOUSE^ANR17_MOUSE^Q:404-15,H:295-424^41.22%ID^E:7e-17^RecName: Full=Ankyrin repeat domain-containing pr…	ANR17_MOUSE^ANR17_MOUSE^Q:1-158,H:202-361^72.5%ID^E:5e-68^RecName: Full=Ankyrin repeat domain-containing protein 17;^Eukaryota; Metazoa; Chordata; Craniata; Vertebrata; Euteleostomi; Mammalia; Eutheria; Euarchontoglires; Glires; Rodentia; Sciurognathi; Muroidea; Muridae; Murinae; Mus; Mus`ANR17_MOUSE^ANR17_MOUSE^Q:31-158,H:500-624^42.64%ID^E:4e-21^RecName: Full=Ankyrin repeat domain-containing pr…	c140677_g2_i1|m.45406	3-476[-]	2 Ankyrin repeats (3 copies)	.	.	COG0666^Ankyrin Repeat	KEGG:mmu:81702`KO:K16726	GO:0000785^cellular_component^chromatin`GO:0005737^cellular_component^cytoplasm`GO:0016020^cellular_component^membrane`GO:0005634^cellular_component^nucleus`GO:0003682^molecular_function^chromatin binding`GO:0044822^molecular_function^poly(A) RNA binding`GO:0001955^biological_process^blood vessel maturation`GO:0042742^biological_process^defense response to bacterium`GO:0007492^biological_process^…	.
c140677_g2	c140677_g2_i1	A0A088AN05_APIME^A0A088AN05_APIME^Q:476-3,H:78-235^89.24%ID^E:2e-78^.^.`A0A088AN05_APIME^A0A088AN05_APIME^Q:278-6,H:1442-1532^48.91%ID^E:8e-16^.^.`A0A088AN05_APIME^A0A088AN05_APIME^Q:386-15,H:175-298^43.2%ID^E:9e-16^.^.`A0A088AN05_APIME^A0A088AN05_APIME^Q:386-3,H:374-498^39.53%ID^E:4e-15^.^.`A0A088AN05_APIME^A0A088AN05_APIME^Q:386-24,H:438-558^42.62%ID^E:3e-14^.^.`A0A088AN05_APIME^A0A088AN05_APIM…	.	ANR17_MOUSE^ANR17_MOUSE^Q:476-3,H:202-361^72.5%ID^E:1e-59^RecName: Full=Ankyrin repeat domain-containing protein 17;^Eukaryota; Metazoa; Chordata; Craniata; Vertebrata; Euteleostomi; Mammalia; Eutheria; Euarchontoglires; Glires; Rodentia; Sciurognathi; Muroidea; Muridae; Murinae; Mus; Mus`ANR17_MOUSE^ANR17_MOUSE^Q:404-15,H:295-424^41.22%ID^E:7e-17^RecName: Full=Ankyrin repeat domain-containing pr…	.	c140677_g2_i1|m.45407	251-454[-]		.	.	.	.	.	.
c14073_g1	c14073_g1_i1	.	.	.	.	c14073_g1_i1|m.39443	13-216[-]	Protein of unknown function (DUF3225)	.	.	.	.	.	.
c140776_g1	c140776_g1_i1	D3BEM5_POLPA^D3BEM5_POLPA^Q:490-86,H:411-541^33.58%ID^E:3e-15^.^.	D3BEM5_POLPA^D3BEM5_POLPA^Q:11-146,H:411-542^33.33%ID^E:1e-15^.^.	SHKA_DICDI^SHKA_DICDI^Q:493-83,H:385-517^34.53%ID^E:7e-17^RecName: Full=Dual specificity protein kinase shkA;^Eukaryota; Amoebozoa; Mycetozoa; Dictyosteliida; Dictyostelium	SHKA_DICDI^SHKA_DICDI^Q:10-146,H:385-517^34.53%ID^E:3e-17^RecName: Full=Dual specificity protein kinase shkA;^Eukaryota; Amoebozoa; Mycetozoa; Dictyosteliida; Dictyostelium	c140776_g1_i1|m.45412	71-520[-]	9 SH2 domain	.	.	COG0515^Serine Threonine protein kinase	KEGG:ddi:DDB_G0283267	GO:0005938^cellular_component^cell cortex`GO:0016020^cellular_component^membrane`GO:0005524^molecular_function^ATP binding`GO:0051219^molecular_function^phosphoprotein binding`GO:0004674^molecular_function^protein serine/threonine kinase activity`GO:0004713^molecular_function^protein tyrosine kinase activity`GO:0030036^biological_process^actin cytoskeleton organization`GO:0006935^biological_proce…	.
c140776_g1	c140776_g1_i1	D3BEM5_POLPA^D3BEM5_POLPA^Q:490-86,H:411-541^33.58%ID^E:3e-15^.^.	.	SHKA_DICDI^SHKA_DICDI^Q:493-83,H:385-517^34.53%ID^E:7e-17^RecName: Full=Dual specificity protein kinase shkA;^Eukaryota; Amoebozoa; Mycetozoa; Dictyosteliida; Dictyostelium	.	c140776_g1_i1|m.45411	19-492[-]	2 Late exocytosis, associated with Golgi transport	.	ExpAA=39.91^PredHel=2^Topology=i13-31o60-82i	.	.	.	.
c140776_g1	c140776_g1_i1	D3BEM5_POLPA^D3BEM5_POLPA^Q:490-86,H:411-541^33.58%ID^E:3e-15^.^.	.	SHKA_DICDI^SHKA_DICDI^Q:493-83,H:385-517^34.53%ID^E:7e-17^RecName: Full=Dual specificity protein kinase shkA;^Eukaryota; Amoebozoa; Mycetozoa; Dictyosteliida; Dictyostelium	.	c140776_g1_i1|m.45413	221-520[+]		.	.	.	.	.	.
c140892_g1	c140892_g1_i1	.	.	.	.	c140892_g1_i1|m.45414	1-240[+]	8 Domain of unknown function (DUF3899)	.	.	.	.	.	.
c140918_g1	c140918_g1_i1	.	.	.	.	c140918_g1_i1|m.45416	1-204[-]		.	ExpAA=15.30^PredHel=1^Topology=o15-34i	.	.	.	.
c140941_g1	c140941_g1_i1	.	.	.	.	c140941_g1_i1|m.45418	1-270[+]		.	ExpAA=23.37^PredHel=1^Topology=i20-42o	.	.	.	.
c140992_g1	c140992_g1_i1	.	.	.	.	c140992_g1_i1|m.45422	1-243[+]		.	ExpAA=29.87^PredHel=1^Topology=o41-63i	.	.	.	.
c141007_g1	c141007_g1_i1	.	.	.	.	c141007_g1_i1|m.45423	3-242[-]		.	ExpAA=29.91^PredHel=2^Topology=o15-37i58-77o	.	.	.	.
c141052_g1	c141052_g1_i1	A0A067R4V3_ZOONE^A0A067R4V3_ZOONE^Q:1-216,H:629-701^70.27%ID^E:3e-19^.^.	A0A067R4V3_ZOONE^A0A067R4V3_ZOONE^Q:1-72,H:629-701^70.27%ID^E:1e-25^.^.	.	.	c141052_g1_i1|m.45424	1-219[+]		.	.	.	.	.	.
c141087_g1	c141087_g1_i1	A0A076N3Z4_9ORTH^A0A076N3Z4_9ORTH^Q:8-253,H:457-537^39.02%ID^E:1e-08^.^.	A0A076N3Z4_9ORTH^A0A076N3Z4_9ORTH^Q:3-84,H:457-537^39.02%ID^E:6e-09^.^.	.	.	c141087_g1_i1|m.45426	2-256[+]		.	.	.	.	.	.
c141130_g1	c141130_g1_i1	.	.	.	.	c141130_g1_i1|m.45430	218-427[+]	4 SVM protein signal sequence	.	ExpAA=22.25^PredHel=1^Topology=o38-60i	.	.	.	.
c141130_g1	c141130_g1_i1	.	.	.	.	c141130_g1_i1|m.45428	153-482[+]		.	ExpAA=37.60^PredHel=2^Topology=o59-81i93-108o	.	.	.	.
c141158_g1	c141158_g1_i1	.	.	.	.	c141158_g1_i1|m.45431	3-251[-]		.	ExpAA=22.10^PredHel=1^Topology=o5-27i	.	.	.	.
c141178_g1	c141178_g1_i1	G7YVL5_CLOSI^G7YVL5_CLOSI^Q:3-305,H:93-193^91.09%ID^E:9e-62^.^.	G7YVL5_CLOSI^G7YVL5_CLOSI^Q:1-101,H:93-193^91.09%ID^E:8e-62^.^.	LIN37_BOVIN^LIN37_BOVIN^Q:3-92,H:96-125^66.67%ID^E:3e-08^RecName: Full=Protein lin-37 homolog;^Eukaryota; Metazoa; Chordata; Craniata; Vertebrata; Euteleostomi; Mammalia; Eutheria; Laurasiatheria; Cetartiodactyla; Ruminantia; Pecora; Bovidae; Bovinae; Bos	LIN37_BOVIN^LIN37_BOVIN^Q:1-30,H:96-125^66.67%ID^E:3e-08^RecName: Full=Protein lin-37 homolog;^Eukaryota; Metazoa; Chordata; Craniata; Vertebrata; Euteleostomi; Mammalia; Eutheria; Laurasiatheria; Cetartiodactyla; Ruminantia; Pecora; Bovidae; Bovinae; Bos	c141178_g1_i1|m.45432	3-305[+]	4 LIN37	.	.	ENOG4111QJM^Lin-37 homolog (C. elegans)	KEGG:bta:534550	GO:0017053^cellular_component^transcriptional repressor complex`GO:0007049^biological_process^cell cycle	.
c141178_g1	c141178_g1_i1	G7YVL5_CLOSI^G7YVL5_CLOSI^Q:3-305,H:93-193^91.09%ID^E:9e-62^.^.	.	LIN37_BOVIN^LIN37_BOVIN^Q:3-92,H:96-125^66.67%ID^E:3e-08^RecName: Full=Protein lin-37 homolog;^Eukaryota; Metazoa; Chordata; Craniata; Vertebrata; Euteleostomi; Mammalia; Eutheria; Laurasiatheria; Cetartiodactyla; Ruminantia; Pecora; Bovidae; Bovinae; Bos	.	c141178_g1_i1|m.45433	7-261[-]		.	.	.	.	.	.
c141226_g1	c141226_g1_i1	.	.	.	.	c141226_g1_i1|m.45434	138-401[-]		.	ExpAA=30.19^PredHel=1^Topology=o15-37i	.	.	.	.
c141313_g1	c141313_g1_i1	.	.	.	.	c141313_g1_i1|m.45436	3-236[+]		.	ExpAA=23.43^PredHel=1^Topology=o10-32i	.	.	.	.
c141317_g1	c141317_g1_i1	.	.	.	.	c141317_g1_i1|m.45437	22-231[-]		.	ExpAA=27.22^PredHel=1^Topology=i21-43o	.	.	.	.
c141479_g1	c141479_g1_i1	.	.	.	.	c141479_g1_i1|m.45444	1-264[+]	2 Eukaryotic protein of unknown function (DUF914)	.	.	.	.	.	.
c141488_g1	c141488_g1_i1	.	.	.	.	c141488_g1_i1|m.45445	3-236[+]	5 Lipopolysaccharide-assembly, LptC-related	.	.	.	.	.	.
c141521_g1	c141521_g1_i1	Q86EL2_SCHJA^Q86EL2_SCHJA^Q:16-462,H:1-149^85.91%ID^E:1e-74^.^.	Q86EL2_SCHJA^Q86EL2_SCHJA^Q:6-154,H:1-149^85.91%ID^E:2e-90^.^.	RL27A_XENLA^RL27A_XENLA^Q:28-462,H:4-148^68.28%ID^E:1e-52^RecName: Full=60S ribosomal protein L27a;^Eukaryota; Metazoa; Chordata; Craniata; Vertebrata; Euteleostomi; Amphibia; Batrachia; Anura; Pipoidea; Pipidae; Xenopodinae; Xenopus; Xenopus	RL27A_XENLA^RL27A_XENLA^Q:10-154,H:4-148^68.28%ID^E:8e-69^RecName: Full=60S ribosomal protein L27a;^Eukaryota; Metazoa; Chordata; Craniata; Vertebrata; Euteleostomi; Amphibia; Batrachia; Anura; Pipoidea; Pipidae; Xenopodinae; Xenopus; Xenopus	c141521_g1_i1|m.45448	1-465[+]	7 Ribosomal protein L18e/L15	.	.	.	KEGG:xla:397938	GO:0015934^cellular_component^large ribosomal subunit`GO:0003735^molecular_function^structural constituent of ribosome`GO:0006412^biological_process^translation	.
c141554_g1	c141554_g1_i1	.	.	.	.	c141554_g1_i1|m.45450	180-437[-]		.	ExpAA=22.51^PredHel=1^Topology=o55-77i	.	.	.	.
c141585_g1	c141585_g1_i1	.	.	.	.	c141585_g1_i1|m.45451	222-482[-]		.	ExpAA=44.08^PredHel=2^Topology=i9-31o62-84i	.	.	.	.
c141639_g1	c141639_g1_i1	.	.	.	.	c141639_g1_i1|m.45453	2-244[+]		.	ExpAA=37.04^PredHel=1^Topology=i53-75o	.	.	.	.
c141653_g1	c141653_g1_i1	.	.	.	.	c141653_g1_i1|m.45455	3-263[+]	2 Z1 domain	.	.	.	.	.	.
c141700_g1	c141700_g1_i1	.	.	.	.	c141700_g1_i1|m.45456	50-268[-]		.	ExpAA=36.99^PredHel=2^Topology=o22-41i54-71o	.	.	.	.
c141953_g1	c141953_g1_i1	.	.	.	.	c141953_g1_i1|m.45464	1-234[+]	9 Protein of unknown function (DUF3888)	.	.	.	.	.	.
c142023_g1	c142023_g1_i1	A0A076N1B6_9ORTH^A0A076N1B6_9ORTH^Q:258-73,H:152-213^53.23%ID^E:5e-14^.^.`A0A076N1B6_9ORTH^A0A076N1B6_9ORTH^Q:53-6,H:221-236^81.25%ID^E:5e-14^.^.	J9LTS9_ACYPI^J9LTS9_ACYPI^Q:4-70,H:92-158^49.25%ID^E:3e-12^.^.	.	.	c142023_g1_i1|m.45466	1-264[-]		.	.	.	.	.	.
c142213_g1	c142213_g1_i1	J9KLM1_ACYPI^J9KLM1_ACYPI^Q:308-3,H:303-403^57.28%ID^E:1e-29^.^.	J9KLM1_ACYPI^J9KLM1_ACYPI^Q:2-103,H:303-403^57.28%ID^E:1e-29^.^.	.	.	c142213_g1_i1|m.45468	3-311[-]	7 Transposase IS4	.	.	.	.	.	.
c142235_g1	c142235_g1_i1	.	.	.	.	c142235_g1_i1|m.45469	3-257[-]		sigP:1^24^0.616^YES	ExpAA=40.01^PredHel=2^Topology=i12-34o60-82i	.	.	.	.
c142311_g1	c142311_g1_i1	Q5BWJ8_SCHJA^Q5BWJ8_SCHJA^Q:359-15,H:18-132^70.43%ID^E:7e-56^.^.	Q5BWJ8_SCHJA^Q5BWJ8_SCHJA^Q:1-115,H:18-132^70.43%ID^E:6e-56^.^.	RFA3_MOUSE^RFA3_MOUSE^Q:359-30,H:9-113^27.27%ID^E:3e-06^RecName: Full=Replication protein A 14 kDa subunit;^Eukaryota; Metazoa; Chordata; Craniata; Vertebrata; Euteleostomi; Mammalia; Eutheria; Euarchontoglires; Glires; Rodentia; Sciurognathi; Muroidea; Muridae; Murinae; Mus; Mus	RFA3_MOUSE^RFA3_MOUSE^Q:1-110,H:9-113^27.27%ID^E:3e-06^RecName: Full=Replication protein A 14 kDa subunit;^Eukaryota; Metazoa; Chordata; Craniata; Vertebrata; Euteleostomi; Mammalia; Eutheria; Euarchontoglires; Glires; Rodentia; Sciurognathi; Muroidea; Muridae; Murinae; Mus; Mus	c142311_g1_i1|m.45471	9-359[-]	8 Replication factor A protein 3	.	.	ENOG4111REI^Replication protein A3, 14kDa	KEGG:mmu:68240`KO:K10740	GO:0005662^cellular_component^DNA replication factor A complex`GO:0005654^cellular_component^nucleoplasm`GO:0003684^molecular_function^damaged DNA binding`GO:0003697^molecular_function^single-stranded DNA binding`GO:0006284^biological_process^base-excision repair`GO:0006260^biological_process^DNA replication`GO:0000724^biological_process^double-strand break repair via homologous recombination`GO:…	.
c142329_g1	c142329_g1_i1	M9T368_9HEMI^M9T368_9HEMI^Q:263-3,H:189-253^48.28%ID^E:3e-17^.^.	M9T368_9HEMI^M9T368_9HEMI^Q:1-87,H:189-253^48.28%ID^E:3e-17^.^.	CP18A_DROME^CP18A_DROME^Q:263-3,H:205-269^35.63%ID^E:2e-10^RecName: Full=Cytochrome P450 18a1;^Eukaryota; Metazoa; Ecdysozoa; Arthropoda; Hexapoda; Insecta; Pterygota; Neoptera; Endopterygota; Diptera; Brachycera; Muscomorpha; Ephydroidea; Drosophilidae; Drosophila; Sophophora	CP18A_DROME^CP18A_DROME^Q:1-87,H:205-269^35.63%ID^E:2e-10^RecName: Full=Cytochrome P450 18a1;^Eukaryota; Metazoa; Ecdysozoa; Arthropoda; Hexapoda; Insecta; Pterygota; Neoptera; Endopterygota; Diptera; Brachycera; Muscomorpha; Ephydroidea; Drosophilidae; Drosophila; Sophophora	c142329_g1_i1|m.45473	3-263[-]		.	.	COG2124^Cytochrome p450	KEGG:dme:Dmel_CG6816`KO:K14985	GO:0005789^cellular_component^endoplasmic reticulum membrane`GO:0016021^cellular_component^integral component of membrane`GO:0020037^molecular_function^heme binding`GO:0005506^molecular_function^iron ion binding`GO:0016705^molecular_function^oxidoreductase activity, acting on paired donors, with incorporation or reduction of molecular oxygen`GO:0008395^molecular_function^steroid hydroxylase activ…	.
c142362_g1	c142362_g1_i1	.	A0A074ZD62_9TREM^A0A074ZD62_9TREM^Q:21-68,H:166-214^55.1%ID^E:1e-05^.^.	.	.	c142362_g1_i1|m.45474	1-204[-]		.	.	.	.	.	.
c142362_g2	c142362_g2_i1	.	.	.	.	c142362_g2_i1|m.45476	2-361[-]	7 Protein of unknown function (DUF613)	.	.	.	.	.	.
c142424_g1	c142424_g1_i1	.	.	.	.	c142424_g1_i1|m.45480	52-258[-]		.	ExpAA=26.16^PredHel=1^Topology=i2-24o	.	.	.	.
c142498_g1	c142498_g1_i1	.	.	.	.	c142498_g1_i1|m.45483	2-205[+]		.	ExpAA=21.47^PredHel=1^Topology=i29-51o	.	.	.	.
c142549_g1	c142549_g1_i1	.	.	.	.	c142549_g1_i1|m.45485	3-269[-]	7 MED6 mediator sub complex component	.	.	.	.	.	.
c142676_g1	c142676_g1_i1	B0WMA9_CULQU^B0WMA9_CULQU^Q:330-31,H:284-383^73%ID^E:3e-47^.^.	B0WMA9_CULQU^B0WMA9_CULQU^Q:1-100,H:284-383^73%ID^E:2e-47^.^.	GRM5_HUMAN^GRM5_HUMAN^Q:330-19,H:269-372^58.65%ID^E:5e-38^RecName: Full=Metabotropic glutamate receptor 5;^Eukaryota; Metazoa; Chordata; Craniata; Vertebrata; Euteleostomi; Mammalia; Eutheria; Euarchontoglires; Primates; Haplorrhini; Catarrhini; Hominidae; Homo	GRM5_HUMAN^GRM5_HUMAN^Q:1-104,H:269-372^58.65%ID^E:4e-38^RecName: Full=Metabotropic glutamate receptor 5;^Eukaryota; Metazoa; Chordata; Craniata; Vertebrata; Euteleostomi; Mammalia; Eutheria; Euarchontoglires; Primates; Haplorrhini; Catarrhini; Hominidae; Homo	c142676_g1_i1|m.45489	1-330[-]	0 Receptor family ligand binding region	.	.	ENOG410XR6W^receptor	KEGG:hsa:2915`KO:K04604	GO:0005737^cellular_component^cytoplasm`GO:0070062^cellular_component^extracellular exosome`GO:0005887^cellular_component^integral component of plasma membrane`GO:0043005^cellular_component^neuron projection`GO:0005886^cellular_component^plasma membrane`GO:0014069^cellular_component^postsynaptic density`GO:0004930^molecular_function^G-protein coupled receptor activity`GO:0008066^molecular_functio…	.
c142676_g1	c142676_g1_i1	B0WMA9_CULQU^B0WMA9_CULQU^Q:330-31,H:284-383^73%ID^E:3e-47^.^.	.	GRM5_HUMAN^GRM5_HUMAN^Q:330-19,H:269-372^58.65%ID^E:5e-38^RecName: Full=Metabotropic glutamate receptor 5;^Eukaryota; Metazoa; Chordata; Craniata; Vertebrata; Euteleostomi; Mammalia; Eutheria; Euarchontoglires; Primates; Haplorrhini; Catarrhini; Hominidae; Homo	.	c142676_g1_i1|m.45491	1-267[+]		.	.	.	.	.	.
c142676_g1	c142676_g1_i1	B0WMA9_CULQU^B0WMA9_CULQU^Q:330-31,H:284-383^73%ID^E:3e-47^.^.	.	GRM5_HUMAN^GRM5_HUMAN^Q:330-19,H:269-372^58.65%ID^E:5e-38^RecName: Full=Metabotropic glutamate receptor 5;^Eukaryota; Metazoa; Chordata; Craniata; Vertebrata; Euteleostomi; Mammalia; Eutheria; Euarchontoglires; Primates; Haplorrhini; Catarrhini; Hominidae; Homo	.	c142676_g1_i1|m.45490	11-331[-]		.	.	.	.	.	.
c142806_g1	c142806_g1_i1	.	.	.	.	c142806_g1_i1|m.45499	39-272[-]		.	ExpAA=24.65^PredHel=1^Topology=o54-76i	.	.	.	.
c142848_g1	c142848_g1_i1	.	.	.	.	c142848_g1_i1|m.45500	590-832[+]		.	ExpAA=22.33^PredHel=1^Topology=i33-55o	.	.	.	.
c142848_g1	c142848_g1_i1	.	.	.	.	c142848_g1_i1|m.45502	149-349[-]		.	ExpAA=19.83^PredHel=1^Topology=i23-45o	.	.	.	.
c142916_g1	c142916_g1_i1	.	.	.	.	c142916_g1_i1|m.45505	3-260[+]	5 Aerolysin/Pertussis toxin (APT) domain	.	.	.	.	.	.
c143074_g1	c143074_g1_i1	.	.	.	.	c143074_g1_i1|m.45512	1-204[-]	1 Protein of unknown function (DUF3092)	.	.	.	.	.	.
c143082_g1	c143082_g1_i1	Q3ZVI2_SPICI^Q3ZVI2_SPICI^Q:4-381,H:42-167^61.9%ID^E:8e-43^.^.	Q3ZVI2_SPICI^Q3ZVI2_SPICI^Q:2-117,H:42-157^62.07%ID^E:2e-39^.^.	SOJ_BACSU^SOJ_BACSU^Q:64-327,H:63-146^30.68%ID^E:3e-10^RecName: Full=Sporulation initiation inhibitor protein Soj;^Bacteria; Firmicutes; Bacilli; Bacillales; Bacillaceae; Bacillus	SOJ_BACSU^SOJ_BACSU^Q:22-109,H:63-146^30.68%ID^E:2e-10^RecName: Full=Sporulation initiation inhibitor protein Soj;^Bacteria; Firmicutes; Bacilli; Bacillales; Bacillaceae; Bacillus	c143082_g1_i1|m.45513	1-354[+]	5 CobQ/CobB/MinD/ParA nucleotide binding domain	.	.	COG1192^cobyrinic Acid a,c-diamide synthase	KEGG:bsu:BSU40970`KO:K03496	GO:0005524^molecular_function^ATP binding`GO:0016787^molecular_function^hydrolase activity`GO:0016491^molecular_function^oxidoreductase activity`GO:0042174^biological_process^negative regulation of sporulation resulting in formation of a cellular spore`GO:0030435^biological_process^sporulation resulting in formation of a cellular spore	.
c143228_g2	c143228_g2_i1	.	.	.	.	c143228_g2_i1|m.45517	246-449[-]	7 Herpesvirus UL49.5 envelope/tegument protein	.	.	.	.	.	.
c143415_g1	c143415_g1_i1	.	.	.	.	c143415_g1_i1|m.45526	15-269[-]		sigP:1^19^0.697^YES	ExpAA=37.41^PredHel=1^Topology=o45-67i	.	.	.	.
c143479_g1	c143479_g1_i1	.	.	.	.	c143479_g1_i1|m.45528	81-287[-]		.	ExpAA=18.50^PredHel=1^Topology=i33-55o	.	.	.	.
c143487_g1	c143487_g1_i2	.	.	.	.	c143487_g1_i2|m.45529	2-217[+]	4 Tongue Cancer Chemotherapy Resistant Protein 1	.	.	.	.	.	.
c143492_g1	c143492_g1_i1	.	.	.	.	c143492_g1_i1|m.45531	2-244[+]		.	ExpAA=35.01^PredHel=2^Topology=i7-26o36-53i	.	.	.	.
c143617_g1	c143617_g1_i1	.	.	.	.	c143617_g1_i1|m.45537	97-297[-]	0 Sif protein	.	.	.	.	.	.
c143671_g1	c143671_g1_i1	.	.	.	.	c143671_g1_i1|m.45538	1-294[-]	9 Delta Atracotoxin	.	.	.	.	.	.
c143689_g1	c143689_g1_i1	.	.	.	.	c143689_g1_i1|m.45539	2-280[+]		.	ExpAA=21.09^PredHel=1^Topology=i7-29o	.	.	.	.
c143726_g1	c143726_g1_i1	.	.	.	.	c143726_g1_i1|m.45541	3-281[+]	3 Immunity protein 8	.	.	.	.	.	.
c143760_g1	c143760_g1_i1	.	.	.	.	c143760_g1_i1|m.45542	1-204[+]		.	ExpAA=40.99^PredHel=2^Topology=i13-35o39-56i	.	.	.	.
c143800_g1	c143800_g1_i1	F4X046_ACREC^F4X046_ACREC^Q:4-216,H:9-82^51.32%ID^E:4e-11^.^.	F4X046_ACREC^F4X046_ACREC^Q:2-80,H:9-90^47.62%ID^E:5e-12^.^.	.	.	c143800_g1_i1|m.45547	1-273[+]	8 Calcitonin / CGRP / IAPP family	sigP:1^16^0.692^YES	.	.	.	.	.
c143851_g1	c143851_g1_i1	.	.	.	.	c143851_g1_i1|m.45551	119-355[+]	0 Conotoxin	.	ExpAA=22.59^PredHel=1^Topology=o10-32i	.	.	.	.
c143879_g1	c143879_g1_i1	H2KPW8_CLOSI^H2KPW8_CLOSI^Q:449-3,H:13-161^83.89%ID^E:5e-90^.^.	Q5DEU7_SCHJA^Q5DEU7_SCHJA^Q:9-169,H:1-161^79.5%ID^E:8e-93^.^.	CSK2B_DANRE^CSK2B_DANRE^Q:452-3,H:12-163^78.29%ID^E:2e-83^RecName: Full=Casein kinase II subunit beta;^Eukaryota; Metazoa; Chordata; Craniata; Vertebrata; Euteleostomi; Actinopterygii; Neopterygii; Teleostei; Ostariophysi; Cypriniformes; Cyprinidae; Danio	CSK2B_XENLA^CSK2B_XENLA^Q:9-169,H:1-163^79.75%ID^E:5e-93^RecName: Full=Casein kinase II subunit beta;^Eukaryota; Metazoa; Chordata; Craniata; Vertebrata; Euteleostomi; Amphibia; Batrachia; Anura; Pipoidea; Pipidae; Xenopodinae; Xenopus; Xenopus	c143879_g1_i1|m.45554	3-509[-]	7 Casein kinase II regulatory subunit	.	.	.	KEGG:xla:399320`KO:K03115	GO:0005956^cellular_component^protein kinase CK2 complex`GO:0046872^molecular_function^metal ion binding`GO:0019887^molecular_function^protein kinase regulator activity`GO:0016055^biological_process^Wnt signaling pathway	.
c143879_g1	c143879_g1_i1	H2KPW8_CLOSI^H2KPW8_CLOSI^Q:449-3,H:13-161^83.89%ID^E:5e-90^.^.	.	CSK2B_DANRE^CSK2B_DANRE^Q:452-3,H:12-163^78.29%ID^E:2e-83^RecName: Full=Casein kinase II subunit beta;^Eukaryota; Metazoa; Chordata; Craniata; Vertebrata; Euteleostomi; Actinopterygii; Neopterygii; Teleostei; Ostariophysi; Cypriniformes; Cyprinidae; Danio	.	c143879_g1_i1|m.45555	3-296[+]		.	.	.	.	.	.
c143957_g1	c143957_g1_i1	.	.	.	.	c143957_g1_i1|m.45561	334-540[-]		.	ExpAA=40.23^PredHel=2^Topology=o5-27i32-54o	.	.	.	.
c143983_g1	c143983_g1_i1	.	.	.	.	c143983_g1_i1|m.45562	2-235[+]		.	ExpAA=34.84^PredHel=2^Topology=i9-26o31-48i	.	.	.	.
c143992_g1	c143992_g1_i1	.	.	.	.	c143992_g1_i1|m.45566	3-224[-]		.	ExpAA=20.97^PredHel=1^Topology=i13-35o	.	.	.	.
c143999_g1	c143999_g1_i1	.	.	.	.	c143999_g1_i1|m.45567	1-294[-]		.	ExpAA=33.33^PredHel=1^Topology=i67-89o	.	.	.	.
c144186_g1	c144186_g1_i1	E9IQZ7_SOLIN^E9IQZ7_SOLIN^Q:285-4,H:141-236^42.71%ID^E:8e-18^.^.	.	.	.	c144186_g1_i1|m.45569	2-283[+]	7 Transforming growth factor beta receptor 2 ectodomain	.	.	.	.	.	.
c144297_g1	c144297_g1_i1	.	.	.	.	c144297_g1_i1|m.45573	79-279[-]	1 HemY protein N-terminus	.	ExpAA=44.63^PredHel=2^Topology=i12-31o41-63i	.	.	.	.
c14438_g1	c14438_g1_i1	G7YBK0_CLOSI^G7YBK0_CLOSI^Q:298-104,H:7-72^56.06%ID^E:7e-14^.^.	G7YBK0_CLOSI^G7YBK0_CLOSI^Q:2-77,H:7-83^57.14%ID^E:6e-19^.^.	.	.	c14438_g1_i1|m.39454	2-301[-]		.	ExpAA=20.24^PredHel=1^Topology=i66-88o	.	.	.	.
c144394_g1	c144394_g1_i1	D6WH09_TRICA^D6WH09_TRICA^Q:428-3,H:604-745^39.16%ID^E:2e-24^.^.	D6WH09_TRICA^D6WH09_TRICA^Q:1-142,H:604-745^39.16%ID^E:2e-24^.^.	POL4_DROME^POL4_DROME^Q:395-6,H:1111-1233^29.01%ID^E:2e-07^RecName: Full=Retrovirus-related Pol polyprotein from transposon 412;^Eukaryota; Metazoa; Ecdysozoa; Arthropoda; Hexapoda; Insecta; Pterygota; Neoptera; Endopterygota; Diptera; Brachycera; Muscomorpha; Ephydroidea; Drosophilidae; Drosophila; Sophophora	POL4_DROME^POL4_DROME^Q:12-141,H:1111-1233^29.01%ID^E:2e-07^RecName: Full=Retrovirus-related Pol polyprotein from transposon 412;^Eukaryota; Metazoa; Ecdysozoa; Arthropoda; Hexapoda; Insecta; Pterygota; Neoptera; Endopterygota; Diptera; Brachycera; Muscomorpha; Ephydroidea; Drosophilidae; Drosophila; Sophophora	c144394_g1_i1|m.45575	3-428[-]		.	.	.	.	GO:0004190^molecular_function^aspartic-type endopeptidase activity`GO:0004519^molecular_function^endonuclease activity`GO:0003676^molecular_function^nucleic acid binding`GO:0003964^molecular_function^RNA-directed DNA polymerase activity`GO:0015074^biological_process^DNA integration	.
c144428_g1	c144428_g1_i1	H2KSX4_CLOSI^H2KSX4_CLOSI^Q:2-388,H:209-337^71.32%ID^E:1e-64^.^.	H2KSX4_CLOSI^H2KSX4_CLOSI^Q:1-129,H:209-337^71.32%ID^E:1e-64^.^.	UBA1_HUMAN^UBA1_HUMAN^Q:5-388,H:698-824^50%ID^E:4e-37^RecName: Full=Ubiquitin-like modifier-activating enzyme 1;^Eukaryota; Metazoa; Chordata; Craniata; Vertebrata; Euteleostomi; Mammalia; Eutheria; Euarchontoglires; Primates; Haplorrhini; Catarrhini; Hominidae; Homo	UBA1_HUMAN^UBA1_HUMAN^Q:2-129,H:698-824^50%ID^E:4e-37^RecName: Full=Ubiquitin-like modifier-activating enzyme 1;^Eukaryota; Metazoa; Chordata; Craniata; Vertebrata; Euteleostomi; Mammalia; Eutheria; Euarchontoglires; Primates; Haplorrhini; Catarrhini; Hominidae; Homo	c144428_g1_i1|m.45576	2-388[+]	5 Repeat in ubiquitin-activating (UBA) protein	.	.	COG0476^small protein activating enzyme activity	KEGG:hsa:7317`KO:K03178	GO:0005737^cellular_component^cytoplasm`GO:0005829^cellular_component^cytosol`GO:0070062^cellular_component^extracellular exosome`GO:0005739^cellular_component^mitochondrion`GO:0005634^cellular_component^nucleus`GO:0005524^molecular_function^ATP binding`GO:0044822^molecular_function^poly(A) RNA binding`GO:0004839^molecular_function^ubiquitin activating enzyme activity`GO:0004842^molecular_functio…	.
c144428_g1	c144428_g1_i1	H2KSX4_CLOSI^H2KSX4_CLOSI^Q:2-388,H:209-337^71.32%ID^E:1e-64^.^.	.	UBA1_HUMAN^UBA1_HUMAN^Q:5-388,H:698-824^50%ID^E:4e-37^RecName: Full=Ubiquitin-like modifier-activating enzyme 1;^Eukaryota; Metazoa; Chordata; Craniata; Vertebrata; Euteleostomi; Mammalia; Eutheria; Euarchontoglires; Primates; Haplorrhini; Catarrhini; Hominidae; Homo	.	c144428_g1_i1|m.45577	50-388[-]		.	.	.	.	.	.
c144559_g1	c144559_g1_i1	.	.	.	.	c144559_g1_i1|m.45582	188-397[+]		.	ExpAA=21.77^PredHel=1^Topology=i37-59o	.	.	.	.
c144572_g1	c144572_g1_i2	.	.	.	.	c144572_g1_i2|m.45583	3-278[+]		.	ExpAA=35.05^PredHel=1^Topology=o15-34i	.	.	.	.
c144679_g1	c144679_g1_i1	.	.	.	.	c144679_g1_i1|m.45587	458-688[+]	0 Pacifastin inhibitor (LCMII)	.	.	.	.	.	.
c144709_g1	c144709_g1_i1	.	.	.	.	c144709_g1_i1|m.45593	87-311[-]		.	ExpAA=23.30^PredHel=1^Topology=i7-29o	.	.	.	.
c144725_g1	c144725_g1_i1	.	.	.	.	c144725_g1_i1|m.45594	1-204[+]	0 Phytoreovirus S7 protein	.	.	.	.	.	.
c144758_g1	c144758_g1_i1	.	.	.	.	c144758_g1_i1|m.45595	1-216[+]		.	ExpAA=36.45^PredHel=2^Topology=i5-22o26-45i	.	.	.	.
c144787_g1	c144787_g1_i1	E2AN18_CAMFO^E2AN18_CAMFO^Q:309-1,H:36-138^69.9%ID^E:2e-44^.^.	E2AN18_CAMFO^E2AN18_CAMFO^Q:2-104,H:36-138^69.9%ID^E:2e-44^.^.	NB5R4_DANRE^NB5R4_DANRE^Q:294-1,H:19-116^59.18%ID^E:7e-37^RecName: Full=Cytochrome b5 reductase 4;^Eukaryota; Metazoa; Chordata; Craniata; Vertebrata; Euteleostomi; Actinopterygii; Neopterygii; Teleostei; Ostariophysi; Cypriniformes; Cyprinidae; Danio	NB5R4_DANRE^NB5R4_DANRE^Q:7-104,H:19-116^59.18%ID^E:6e-37^RecName: Full=Cytochrome b5 reductase 4;^Eukaryota; Metazoa; Chordata; Craniata; Vertebrata; Euteleostomi; Actinopterygii; Neopterygii; Teleostei; Ostariophysi; Cypriniformes; Cyprinidae; Danio	c144787_g1_i1|m.45598	1-312[-]	0 Cytochrome b5-like Heme/Steroid binding domain	.	.	COG0543^cytochrome-b5 reductase activity, acting on NAD(P)H`COG5274^cytochrome b5	KEGG:dre:553685`KO:K00326	GO:0005783^cellular_component^endoplasmic reticulum`GO:0004128^molecular_function^cytochrome-b5 reductase activity, acting on NAD(P)H`GO:0020037^molecular_function^heme binding`GO:0046872^molecular_function^metal ion binding	.
c14488_g1	c14488_g1_i1	.	.	.	.	c14488_g1_i1|m.39457	1-297[-]		.	ExpAA=21.28^PredHel=1^Topology=i21-40o	.	.	.	.
c1449_g1	c1449_g1_i1	.	.	.	.	c1449_g1_i1|m.38780	2-352[+]		.	ExpAA=38.52^PredHel=2^Topology=i7-29o44-66i	.	.	.	.
c144929_g1	c144929_g1_i1	.	.	.	.	c144929_g1_i1|m.45602	1-222[-]	0 PyrBI operon leader peptide	.	.	.	.	.	.
c144957_g1	c144957_g1_i1	.	.	.	.	c144957_g1_i1|m.45605	2-271[+]	0 Domain of unknown function (DUF4658)	.	.	.	.	.	.
c144990_g1	c144990_g1_i1	.	.	.	.	c144990_g1_i1|m.45606	1-234[+]		.	ExpAA=22.15^PredHel=1^Topology=i36-55o	.	.	.	.
c144996_g1	c144996_g1_i1	J9LF85_ACYPI^J9LF85_ACYPI^Q:2-169,H:252-307^57.14%ID^E:1e-14^.^.	J9KP10_ACYPI^J9KP10_ACYPI^Q:1-71,H:429-498^43.66%ID^E:6e-13^.^.	.	GAGJ_DROME^GAGJ_DROME^Q:1-80,H:393-471^31.25%ID^E:6e-06^RecName: Full=Nucleic-acid-binding protein from mobile element jockey;^Eukaryota; Metazoa; Ecdysozoa; Arthropoda; Hexapoda; Insecta; Pterygota; Neoptera; Endopterygota; Diptera; Brachycera; Muscomorpha; Ephydroidea; Drosophilidae; Drosophila; Sophophora	c144996_g1_i1|m.45607	2-286[+]		.	.	.	.	GO:0003676^molecular_function^nucleic acid binding`GO:0008270^molecular_function^zinc ion binding	.
c144996_g1	c144996_g1_i1	J9LF85_ACYPI^J9LF85_ACYPI^Q:2-169,H:252-307^57.14%ID^E:1e-14^.^.	.	.	.	c144996_g1_i1|m.45608	85-285[+]		.	.	.	.	.	.
c145058_g1	c145058_g1_i1	.	.	.	.	c145058_g1_i1|m.45609	1-321[+]		.	ExpAA=37.15^PredHel=1^Topology=i13-35o	.	.	.	.
c145086_g1	c145086_g1_i1	G7YSM4_CLOSI^G7YSM4_CLOSI^Q:47-604,H:194-377^39.57%ID^E:1e-33^.^.`G7YSM4_CLOSI^G7YSM4_CLOSI^Q:47-613,H:1013-1199^37.89%ID^E:6e-33^.^.	G7YSM4_CLOSI^G7YSM4_CLOSI^Q:16-201,H:194-377^39.57%ID^E:1e-33^.^.`G7YSM4_CLOSI^G7YSM4_CLOSI^Q:16-204,H:1013-1199^37.89%ID^E:5e-33^.^.	.	.	c145086_g1_i1|m.45611	2-634[+]		.	.	.	.	.	.
c145133_g1	c145133_g1_i1	.	.	.	.	c145133_g1_i1|m.45616	64-354[-]		.	ExpAA=19.60^PredHel=1^Topology=o49-68i	.	.	.	.
c145277_g1	c145277_g1_i1	.	.	.	.	c145277_g1_i1|m.45624	19-324[+]	0 Ceramidase	.	.	.	.	.	.
c145319_g1	c145319_g1_i1	.	.	.	.	c145319_g1_i1|m.45628	69-317[-]	4 Myticin pre-proprotein from the mussel	.	.	.	.	.	.
c145335_g1	c145335_g1_i1	.	.	.	.	c145335_g1_i1|m.45629	1-210[-]		.	ExpAA=22.93^PredHel=1^Topology=i21-43o	.	.	.	.
c145394_g1	c145394_g1_i1	.	.	.	.	c145394_g1_i1|m.45633	277-528[-]	6 LuxQ, periplasmic	.	.	.	.	.	.
c145514_g1	c145514_g1_i1	B9WCA5_CANDC^B9WCA5_CANDC^Q:237-88,H:29-78^50%ID^E:4e-08^.^.	.	.	.	c145514_g1_i1|m.45636	2-247[+]		.	.	.	.	.	.
c145515_g1	c145515_g1_i1	A0A085NBV3_9BILA^A0A085NBV3_9BILA^Q:1158-505,H:55-267^45.09%ID^E:3e-74^.^.`A0A085NBV3_9BILA^A0A085NBV3_9BILA^Q:475-5,H:274-430^43.95%ID^E:3e-74^.^.	K7JY03_NASVI^K7JY03_NASVI^Q:19-112,H:2-95^58.51%ID^E:4e-28^.^.	.	.	c145515_g1_i1|m.45638	167-505[-]	0 Retroviral aspartyl protease	.	.	.	.	.	.
c145515_g1	c145515_g1_i1	A0A085NBV3_9BILA^A0A085NBV3_9BILA^Q:1158-505,H:55-267^45.09%ID^E:3e-74^.^.`A0A085NBV3_9BILA^A0A085NBV3_9BILA^Q:475-5,H:274-430^43.95%ID^E:3e-74^.^.	A0A085NBV3_9BILA^A0A085NBV3_9BILA^Q:1-218,H:55-267^46.43%ID^E:1e-49^.^.	.	.	c145515_g1_i1|m.45637	454-1158[-]	2 Flagellar protein FliT	.	.	.	.	.	.
c145515_g1	c145515_g1_i1	A0A085NBV3_9BILA^A0A085NBV3_9BILA^Q:1158-505,H:55-267^45.09%ID^E:3e-74^.^.`A0A085NBV3_9BILA^A0A085NBV3_9BILA^Q:475-5,H:274-430^43.95%ID^E:3e-74^.^.	.	.	.	c145515_g1_i1|m.45639	857-1114[+]		.	.	.	.	.	.
c145516_g1	c145516_g1_i1	.	.	.	.	c145516_g1_i1|m.45640	17-274[-]	7 Uncharacterised protein family UPF0556	.	.	.	.	.	.
c14555_g1	c14555_g1_i2	J9JLW7_ACYPI^J9JLW7_ACYPI^Q:7-249,H:1207-1281^46.91%ID^E:2e-11^.^.	J9JLW7_ACYPI^J9JLW7_ACYPI^Q:3-83,H:1207-1281^46.91%ID^E:2e-11^.^.	.	.	c14555_g1_i2|m.39460	1-345[+]		.	.	.	.	.	.
c14555_g1	c14555_g1_i2	J9JLW7_ACYPI^J9JLW7_ACYPI^Q:7-249,H:1207-1281^46.91%ID^E:2e-11^.^.	.	.	.	c14555_g1_i2|m.39461	3-344[-]	Kinocilin protein	.	ExpAA=22.78^PredHel=1^Topology=o78-100i	.	.	.	.
c145556_g1	c145556_g1_i1	.	.	.	.	c145556_g1_i1|m.45643	57-359[-]	4 Nuclear/hormone receptor activator site AF-1	.	.	.	.	.	.
c145601_g1	c145601_g1_i1	.	.	.	.	c145601_g1_i1|m.45647	2-310[+]	6 Protein of unknown function (DUF973)	.	ExpAA=25.60^PredHel=1^Topology=i13-35o	.	.	.	.
c145631_g1	c145631_g1_i1	.	.	.	.	c145631_g1_i1|m.45649	2-262[-]	1 Protein of unknown function (DUF1779)	.	.	.	.	.	.
c14566_g1	c14566_g1_i1	.	.	.	.	c14566_g1_i1|m.39462	1-246[+]		sigP:1^21^0.466^YES	.	.	.	.	.
c145681_g1	c145681_g1_i1	.	.	.	.	c145681_g1_i1|m.45652	77-328[-]		.	ExpAA=38.66^PredHel=2^Topology=i7-29o56-78i	.	.	.	.
c145703_g1	c145703_g1_i1	.	.	.	.	c145703_g1_i1|m.45653	3-254[+]		.	ExpAA=44.95^PredHel=2^Topology=o15-37i57-79o	.	.	.	.
c145711_g1	c145711_g1_i1	G7YBI5_CLOSI^G7YBI5_CLOSI^Q:3-191,H:45-107^50.79%ID^E:5e-13^.^.	G7YBI5_CLOSI^G7YBI5_CLOSI^Q:1-63,H:45-107^50.79%ID^E:7e-14^.^.	BASI_HUMAN^BASI_HUMAN^Q:3-149,H:299-347^38.78%ID^E:1e-05^RecName: Full=Basigin;^Eukaryota; Metazoa; Chordata; Craniata; Vertebrata; Euteleostomi; Mammalia; Eutheria; Euarchontoglires; Primates; Haplorrhini; Catarrhini; Hominidae; Homo	BASI_HUMAN^BASI_HUMAN^Q:1-49,H:299-347^38.78%ID^E:4e-07^RecName: Full=Basigin;^Eukaryota; Metazoa; Chordata; Craniata; Vertebrata; Euteleostomi; Mammalia; Eutheria; Euarchontoglires; Primates; Haplorrhini; Catarrhini; Hominidae; Homo	c145711_g1_i1|m.45654	3-209[+]		.	ExpAA=22.68^PredHel=1^Topology=o25-47i	ENOG4111V1Q^type 1 fibroblast growth factor receptor binding	KEGG:hsa:682`KO:K06535	GO:0002080^cellular_component^acrosomal membrane`GO:0070062^cellular_component^extracellular exosome`GO:0005925^cellular_component^focal adhesion`GO:0000139^cellular_component^Golgi membrane`GO:0005887^cellular_component^integral component of plasma membrane`GO:0042470^cellular_component^melanosome`GO:0016020^cellular_component^membrane`GO:0045121^cellular_component^membrane raft`GO:0005739^cellu…	.
c145743_g1	c145743_g1_i1	.	.	.	.	c145743_g1_i1|m.45656	3-236[-]		.	ExpAA=19.93^PredHel=1^Topology=o15-32i	.	.	.	.
c145749_g1	c145749_g1_i1	.	.	.	.	c145749_g1_i1|m.45659	50-292[-]		.	ExpAA=20.50^PredHel=1^Topology=o20-42i	.	.	.	.
c145812_g1	c145812_g1_i1	.	.	.	.	c145812_g1_i1|m.45666	22-234[-]		.	ExpAA=22.11^PredHel=1^Topology=i22-44o	.	.	.	.
c145812_g1	c145812_g1_i1	.	.	.	.	c145812_g1_i1|m.45665	101-346[+]		.	ExpAA=21.14^PredHel=1^Topology=i21-43o	.	.	.	.
c145942_g1	c145942_g1_i1	.	.	.	.	c145942_g1_i1|m.45669	209-469[-]		.	ExpAA=18.90^PredHel=1^Topology=o18-40i	.	.	.	.
c14599_g1	c14599_g1_i1	.	.	.	.	c14599_g1_i1|m.39465	1-204[+]	NapC/NirT cytochrome c family, N-terminal region	sigP:1^19^0.73^YES	.	.	.	.	.
c146098_g1	c146098_g1_i1	.	.	.	.	c146098_g1_i1|m.45674	3-296[+]	4 Eukaryotic DNA topoisomerase I, DNA binding fragment	.	.	.	.	.	.
c146146_g1	c146146_g1_i1	.	.	.	.	c146146_g1_i1|m.45675	130-432[-]	0 gag-polypeptide of LTR copia-type	.	.	.	.	.	.
c146169_g1	c146169_g1_i1	.	M5ALA9_GRYBI^M5ALA9_GRYBI^Q:43-99,H:809-872^50%ID^E:2e-07^.^.	.	EXPA_DROME^EXPA_DROME^Q:46-94,H:873-915^57.14%ID^E:8e-07^RecName: Full=Protein expanded;^Eukaryota; Metazoa; Ecdysozoa; Arthropoda; Hexapoda; Insecta; Pterygota; Neoptera; Endopterygota; Diptera; Brachycera; Muscomorpha; Ephydroidea; Drosophilidae; Drosophila; Sophophora	c146169_g1_i1|m.45677	1-363[+]		.	.	ENOG410XSKD^FERM domain containing	KEGG:dme:Dmel_CG4114`KO:K16683	GO:0016324^cellular_component^apical plasma membrane`GO:0005856^cellular_component^cytoskeleton`GO:0036375^cellular_component^Kibra-Ex-Mer complex`GO:0005915^cellular_component^zonula adherens`GO:0007298^biological_process^border follicle cell migration`GO:0007050^biological_process^cell cycle arrest`GO:0001745^biological_process^compound eye morphogenesis`GO:0001751^biological_process^compound e…	.
c146169_g1	c146169_g1_i1	.	.	.	.	c146169_g1_i1|m.45678	3-224[-]		sigP:1^19^0.764^YES	.	.	.	.	.
c146198_g1	c146198_g1_i1	D8LFF2_ECTSI^D8LFF2_ECTSI^Q:7-192,H:147-208^67.74%ID^E:7e-24^.^.	D8LFF2_ECTSI^D8LFF2_ECTSI^Q:3-64,H:147-208^67.74%ID^E:5e-24^.^.	RL102_ORYSJ^RL102_ORYSJ^Q:10-195,H:148-209^58.06%ID^E:1e-16^RecName: Full=60S ribosomal protein L10-2;^Eukaryota; Viridiplantae; Streptophyta; Embryophyta; Tracheophyta; Spermatophyta; Magnoliophyta; Liliopsida; Poales; Poaceae; BOP clade; Oryzoideae; Oryzeae; Oryzinae; Oryza	RL102_ORYSJ^RL102_ORYSJ^Q:4-65,H:148-209^58.06%ID^E:1e-16^RecName: Full=60S ribosomal protein L10-2;^Eukaryota; Viridiplantae; Streptophyta; Embryophyta; Tracheophyta; Spermatophyta; Magnoliophyta; Liliopsida; Poales; Poaceae; BOP clade; Oryzoideae; Oryzeae; Oryzinae; Oryza	c146198_g1_i1|m.45679	1-207[+]		.	.	COG0197^Binds 23S rRNA and is also seen to make contacts with the A and possibly P site tRNAs (By similarity)	KEGG:osa:4337928`KO:K02866	GO:0022625^cellular_component^cytosolic large ribosomal subunit`GO:0003735^molecular_function^structural constituent of ribosome`GO:0000027^biological_process^ribosomal large subunit assembly`GO:0006412^biological_process^translation	.
c146222_g1	c146222_g1_i1	.	.	.	.	c146222_g1_i1|m.45683	3-218[+]	3 Putative toxin 67	.	.	.	.	.	.
c146288_g1	c146288_g1_i1	D8QFQ3_SCHCM^D8QFQ3_SCHCM^Q:508-71,H:11-154^53.42%ID^E:5e-43^.^.	D8QFQ3_SCHCM^D8QFQ3_SCHCM^Q:25-170,H:11-154^53.42%ID^E:2e-43^.^.	IF5A2_SCHPO^IF5A2_SCHPO^Q:511-71,H:20-164^53.74%ID^E:3e-44^RecName: Full=Eukaryotic translation initiation factor 5A-2;^Eukaryota; Fungi; Dikarya; Ascomycota; Taphrinomycotina; Schizosaccharomycetes; Schizosaccharomycetales; Schizosaccharomycetaceae; Schizosaccharomyces	IF5A2_SCHPO^IF5A2_SCHPO^Q:24-170,H:20-164^53.74%ID^E:1e-44^RecName: Full=Eukaryotic translation initiation factor 5A-2;^Eukaryota; Fungi; Dikarya; Ascomycota; Taphrinomycotina; Schizosaccharomycetes; Schizosaccharomycetales; Schizosaccharomycetaceae; Schizosaccharomyces	c146288_g1_i1|m.45686	59-580[-]	3 Eukaryotic elongation factor 5A hypusine, DNA-binding OB fold	.	.	.	KEGG:spo:SPBC336.10c`KO:K03263	GO:0005829^cellular_component^cytosol`GO:0022626^cellular_component^cytosolic ribosome`GO:0005634^cellular_component^nucleus`GO:0043022^molecular_function^ribosome binding`GO:0003723^molecular_function^RNA binding`GO:0003746^molecular_function^translation elongation factor activity`GO:0002182^biological_process^cytoplasmic translational elongation`GO:0045901^biological_process^positive regulation…	.
c146288_g1	c146288_g1_i1	D8QFQ3_SCHCM^D8QFQ3_SCHCM^Q:508-71,H:11-154^53.42%ID^E:5e-43^.^.	.	IF5A2_SCHPO^IF5A2_SCHPO^Q:511-71,H:20-164^53.74%ID^E:3e-44^RecName: Full=Eukaryotic translation initiation factor 5A-2;^Eukaryota; Fungi; Dikarya; Ascomycota; Taphrinomycotina; Schizosaccharomycetes; Schizosaccharomycetales; Schizosaccharomycetaceae; Schizosaccharomyces	.	c146288_g1_i1|m.45687	156-359[+]		.	.	.	.	.	.
c146306_g1	c146306_g1_i1	.	.	.	.	c146306_g1_i1|m.45688	1-333[+]	5 Cysteine-rich domain	.	ExpAA=35.86^PredHel=2^Topology=i20-42o46-63i	.	.	.	.
c146349_g1	c146349_g1_i1	A0A096LST4_POEFO^A0A096LST4_POEFO^Q:28-210,H:188-250^41.27%ID^E:3e-06^.^.	A0A096LST4_POEFO^A0A096LST4_POEFO^Q:10-70,H:188-250^41.27%ID^E:2e-06^.^.	.	.	c146349_g1_i1|m.45692	1-210[+]	1 Retroviral aspartyl protease	.	.	.	.	.	.
c146349_g1	c146349_g1_i1	A0A096LST4_POEFO^A0A096LST4_POEFO^Q:28-210,H:188-250^41.27%ID^E:3e-06^.^.	.	.	.	c146349_g1_i1|m.45693	3-212[-]		.	.	.	.	.	.
c146362_g1	c146362_g1_i1	K7INE5_NASVI^K7INE5_NASVI^Q:39-287,H:100-188^39.33%ID^E:5e-11^.^.	K7INE5_NASVI^K7INE5_NASVI^Q:13-95,H:100-188^39.33%ID^E:5e-11^.^.	AMPN_HUMAN^AMPN_HUMAN^Q:36-293,H:74-167^28.72%ID^E:1e-06^RecName: Full=Aminopeptidase N;^Eukaryota; Metazoa; Chordata; Craniata; Vertebrata; Euteleostomi; Mammalia; Eutheria; Euarchontoglires; Primates; Haplorrhini; Catarrhini; Hominidae; Homo	AMPN_HUMAN^AMPN_HUMAN^Q:12-97,H:74-167^28.72%ID^E:1e-06^RecName: Full=Aminopeptidase N;^Eukaryota; Metazoa; Chordata; Craniata; Vertebrata; Euteleostomi; Mammalia; Eutheria; Euarchontoglires; Primates; Haplorrhini; Catarrhini; Hominidae; Homo	c146362_g1_i1|m.45694	3-293[+]	7 Peptidase family M1	.	.	COG0308^aminopeptidase	KEGG:hsa:290`KO:K11140	GO:0005829^cellular_component^cytosol`GO:0005793^cellular_component^endoplasmic reticulum-Golgi intermediate compartment`GO:0009897^cellular_component^external side of plasma membrane`GO:0070062^cellular_component^extracellular exosome`GO:0005615^cellular_component^extracellular space`GO:0005887^cellular_component^integral component of plasma membrane`GO:0005765^cellular_component^lysosomal membr…	.
c146421_g1	c146421_g1_i1	.	.	.	.	c146421_g1_i1|m.45696	1-246[+]	6 Exotoxin A catalytic	.	.	.	.	.	.
c146432_g1	c146432_g1_i1	.	.	.	.	c146432_g1_i1|m.45697	68-271[-]		sigP:1^20^0.549^YES	.	.	.	.	.
c146489_g1	c146489_g1_i2	.	.	.	.	c146489_g1_i2|m.45699	159-476[-]		.	ExpAA=18.87^PredHel=1^Topology=i63-85o	.	.	.	.
c146505_g1	c146505_g1_i1	H2KPT5_CLOSI^H2KPT5_CLOSI^Q:267-52,H:348-419^76.39%ID^E:1e-21^.^.	H2KPT5_CLOSI^H2KPT5_CLOSI^Q:1-74,H:348-421^77.03%ID^E:6e-34^.^.	.	LRC34_RAT^LRC34_RAT^Q:1-66,H:336-400^40.91%ID^E:1e-13^RecName: Full=Leucine-rich repeat-containing protein 34;^Eukaryota; Metazoa; Chordata; Craniata; Vertebrata; Euteleostomi; Mammalia; Eutheria; Euarchontoglires; Glires; Rodentia; Sciurognathi; Muroidea; Muridae; Murinae; Rattus	c146505_g1_i1|m.45701	43-267[-]		.	.	ENOG410ZBX3^leucine Rich Repeat	KEGG:rno:499589	.	.
c146505_g2	c146505_g2_i1	H2KPT5_CLOSI^H2KPT5_CLOSI^Q:1-237,H:272-350^79.75%ID^E:1e-28^.^.	H2KPT5_CLOSI^H2KPT5_CLOSI^Q:1-79,H:272-350^79.75%ID^E:1e-33^.^.	LRC34_MOUSE^LRC34_MOUSE^Q:1-237,H:259-338^46.25%ID^E:3e-15^RecName: Full=Leucine-rich repeat-containing protein 34;^Eukaryota; Metazoa; Chordata; Craniata; Vertebrata; Euteleostomi; Mammalia; Eutheria; Euarchontoglires; Glires; Rodentia; Sciurognathi; Muroidea; Muridae; Murinae; Mus; Mus	LRC34_MOUSE^LRC34_MOUSE^Q:1-79,H:259-338^46.25%ID^E:5e-17^RecName: Full=Leucine-rich repeat-containing protein 34;^Eukaryota; Metazoa; Chordata; Craniata; Vertebrata; Euteleostomi; Mammalia; Eutheria; Euarchontoglires; Glires; Rodentia; Sciurognathi; Muroidea; Muridae; Murinae; Mus; Mus	c146505_g2_i1|m.45702	1-237[+]	9 Leucine Rich repeat	.	.	ENOG410ZBX3^leucine Rich Repeat	KEGG:mmu:71827	.	.
c146505_g2	c146505_g2_i1	H2KPT5_CLOSI^H2KPT5_CLOSI^Q:1-237,H:272-350^79.75%ID^E:1e-28^.^.	.	LRC34_MOUSE^LRC34_MOUSE^Q:1-237,H:259-338^46.25%ID^E:3e-15^RecName: Full=Leucine-rich repeat-containing protein 34;^Eukaryota; Metazoa; Chordata; Craniata; Vertebrata; Euteleostomi; Mammalia; Eutheria; Euarchontoglires; Glires; Rodentia; Sciurognathi; Muroidea; Muridae; Murinae; Mus; Mus	.	c146505_g2_i1|m.45703	2-202[+]	9 YfkD-like protein	.	.	.	.	.	.
c146522_g1	c146522_g1_i1	.	.	.	.	c146522_g1_i1|m.45704	169-381[+]	2 Protein of unknown function (DUF2526)	.	.	.	.	.	.
c146581_g1	c146581_g1_i1	.	.	.	.	c146581_g1_i1|m.45710	2-247[+]	6 Ectropic viral integration site 2A protein (EVI2A)	.	.	.	.	.	.
c14659_g1	c14659_g1_i1	.	.	.	.	c14659_g1_i1|m.39466	89-331[-]		.	ExpAA=30.72^PredHel=1^Topology=i19-41o	.	.	.	.
c146591_g1	c146591_g1_i1	.	.	.	.	c146591_g1_i1|m.45711	3-236[+]		.	ExpAA=19.14^PredHel=1^Topology=o10-32i	.	.	.	.
c146672_g1	c146672_g1_i1	.	.	.	.	c146672_g1_i1|m.45715	96-341[-]		.	ExpAA=21.31^PredHel=1^Topology=i9-31o	.	.	.	.
c14668_g1	c14668_g1_i1	F0YDV6_AURAN^F0YDV6_AURAN^Q:3-104,H:138-171^85.29%ID^E:7e-13^.^.	.	RS9A_SCHPO^RS9A_SCHPO^Q:3-107,H:136-170^71.43%ID^E:4e-12^RecName: Full=40S ribosomal protein S9-A;^Eukaryota; Fungi; Dikarya; Ascomycota; Taphrinomycotina; Schizosaccharomycetes; Schizosaccharomycetales; Schizosaccharomycetaceae; Schizosaccharomyces	.	c14668_g1_i1|m.39467	1-204[+]		.	ExpAA=19.84^PredHel=1^Topology=i7-29o	.	.	.	.
c146705_g1	c146705_g1_i1	.	.	.	.	c146705_g1_i1|m.45718	46-258[-]		.	ExpAA=20.98^PredHel=1^Topology=o22-44i	.	.	.	.
c146769_g1	c146769_g1_i1	X1X9Z7_ACYPI^X1X9Z7_ACYPI^Q:87-230,H:240-291^46.15%ID^E:2e-06^.^.	X1X9Z7_ACYPI^X1X9Z7_ACYPI^Q:29-76,H:240-291^46.15%ID^E:2e-06^.^.	.	.	c146769_g1_i1|m.45722	3-233[+]		.	.	.	.	.	.
c146870_g1	c146870_g1_i1	T1F7P7_HELRO^T1F7P7_HELRO^Q:224-3,H:17-90^36.49%ID^E:2e-10^.^.	T1F7P7_HELRO^T1F7P7_HELRO^Q:1-74,H:17-90^36.49%ID^E:2e-10^.^.	.	.	c146870_g1_i1|m.45723	3-224[-]	6 Endonuclease-reverse transcriptase	.	.	.	.	.	.
c146911_g1	c146911_g1_i2	.	.	.	.	c146911_g1_i2|m.45726	155-385[-]		sigP:1^17^0.584^YES	.	.	.	.	.
c146931_g1	c146931_g1_i1	.	.	.	.	c146931_g1_i1|m.45729	3-248[-]		.	ExpAA=22.09^PredHel=1^Topology=i31-53o	.	.	.	.
c146963_g1	c146963_g1_i1	.	.	.	.	c146963_g1_i1|m.45730	3-230[+]		.	ExpAA=15.17^PredHel=1^Topology=o10-27i	.	.	.	.
c147028_g1	c147028_g1_i1	.	.	.	.	c147028_g1_i1|m.45734	3-218[+]	4 Protein of unknown function (DUF1426)	.	ExpAA=25.13^PredHel=1^Topology=o25-47i	.	.	.	.
c147041_g1	c147041_g1_i1	.	.	.	.	c147041_g1_i1|m.45735	2-214[+]		.	ExpAA=17.54^PredHel=1^Topology=i21-40o	.	.	.	.
c147172_g1	c147172_g1_i1	.	.	.	.	c147172_g1_i1|m.45744	478-696[-]		.	ExpAA=31.07^PredHel=1^Topology=o40-62i	.	.	.	.
c147193_g1	c147193_g1_i1	.	.	.	.	c147193_g1_i1|m.45745	3-242[+]	2 Protein of unknown function (DUF3149)	.	.	.	.	.	.
c147238_g1	c147238_g1_i1	.	.	.	.	c147238_g1_i1|m.45747	126-356[+]	5 Hepatitis E cysteine protease	.	.	.	.	.	.
c147238_g1	c147238_g1_i1	.	.	.	.	c147238_g1_i1|m.45748	53-262[-]		sigP:1^20^0.804^YES	.	.	.	.	.
c147354_g1	c147354_g1_i1	.	.	.	.	c147354_g1_i1|m.45750	2-220[-]	0 DDE superfamily endonuclease	.	.	.	.	.	.
c147367_g1	c147367_g1_i1	.	.	.	.	c147367_g1_i1|m.45751	35-262[-]		.	ExpAA=23.14^PredHel=1^Topology=o15-37i	.	.	.	.
c147385_g1	c147385_g1_i1	.	.	.	.	c147385_g1_i1|m.45752	59-268[-]		.	ExpAA=22.07^PredHel=1^Topology=i13-35o	.	.	.	.
c147451_g1	c147451_g1_i1	.	.	.	.	c147451_g1_i1|m.45757	147-404[-]	3 Spermatozal protamine family	.	.	.	.	.	.
c147514_g1	c147514_g1_i1	.	.	.	.	c147514_g1_i1|m.45759	100-309[+]	4 NADH-ubiquinone/plastoquinone oxidoreductase chain 4L	.	.	.	.	.	.
c147577_g2	c147577_g2_i1	.	.	.	.	c147577_g2_i1|m.45761	159-389[+]		.	ExpAA=18.74^PredHel=1^Topology=o10-32i	.	.	.	.
c147609_g1	c147609_g1_i1	.	.	.	.	c147609_g1_i1|m.45763	1-219[-]		sigP:1^21^0.568^YES	.	.	.	.	.
c147612_g1	c147612_g1_i1	.	.	.	.	c147612_g1_i1|m.45764	2-205[+]		.	ExpAA=20.09^PredHel=1^Topology=i20-39o	.	.	.	.
c147626_g1	c147626_g1_i1	.	.	.	.	c147626_g1_i1|m.45766	2-292[+]	7 Predicted membrane protein (DUF2207)	.	ExpAA=43.78^PredHel=2^Topology=i5-27o32-54i	.	.	.	.
c147626_g1	c147626_g1_i1	.	.	.	.	c147626_g1_i1|m.45767	1-204[+]		.	ExpAA=29.73^PredHel=1^Topology=o40-62i	.	.	.	.
c147642_g1	c147642_g1_i1	.	.	.	.	c147642_g1_i1|m.45768	189-404[-]		.	ExpAA=22.02^PredHel=1^Topology=i31-53o	.	.	.	.
c147723_g1	c147723_g1_i1	.	.	.	.	c147723_g1_i1|m.45772	2-226[-]		.	ExpAA=22.43^PredHel=1^Topology=i11-33o	.	.	.	.
c147729_g1	c147729_g1_i1	.	.	.	.	c147729_g1_i1|m.45774	3-227[+]		.	ExpAA=20.44^PredHel=1^Topology=i38-60o	.	.	.	.
c147774_g1	c147774_g1_i1	.	.	.	.	c147774_g1_i1|m.45776	2-289[-]		.	ExpAA=34.97^PredHel=2^Topology=i36-58o73-95i	.	.	.	.
c147908_g1	c147908_g1_i1	.	.	.	.	c147908_g1_i1|m.45781	3-206[+]		.	ExpAA=26.99^PredHel=1^Topology=i31-53o	.	.	.	.
c147923_g1	c147923_g1_i1	.	.	.	.	c147923_g1_i1|m.45782	174-560[-]		.	ExpAA=35.41^PredHel=2^Topology=i55-77o87-106i	.	.	.	.
c147928_g1	c147928_g1_i1	.	.	.	.	c147928_g1_i1|m.45784	1-249[+]		.	ExpAA=22.82^PredHel=1^Topology=i31-53o	.	.	.	.
c14797_g1	c14797_g1_i1	.	.	.	.	c14797_g1_i1|m.39471	1-219[-]		.	ExpAA=22.02^PredHel=1^Topology=i16-38o	.	.	.	.
c147977_g1	c147977_g1_i1	.	.	.	.	c147977_g1_i1|m.45785	53-256[-]		.	ExpAA=17.23^PredHel=1^Topology=i48-65o	.	.	.	.
c14808_g1	c14808_g1_i1	.	.	.	.	c14808_g1_i1|m.39472	1-243[+]	Predicted membrane-bound metal-dependent hydrolase (DUF457)	.	ExpAA=19.44^PredHel=1^Topology=o15-37i	.	.	.	.
c148104_g1	c148104_g1_i2	.	.	.	.	c148104_g1_i2|m.45790	190-426[+]		.	ExpAA=22.68^PredHel=1^Topology=i12-34o	.	.	.	.
c148166_g1	c148166_g1_i1	.	.	.	.	c148166_g1_i1|m.45792	153-431[-]		.	ExpAA=27.94^PredHel=1^Topology=o27-49i	.	.	.	.
c148177_g1	c148177_g1_i1	B8C4G1_THAPS^B8C4G1_THAPS^Q:337-236,H:325-358^67.65%ID^E:1e-06^.^.	I2CP49_9STRA^I2CP49_9STRA^Q:3-59,H:324-380^52.63%ID^E:3e-09^.^.	.	CALR_DICDI^CALR_DICDI^Q:3-51,H:318-366^40.82%ID^E:1e-06^RecName: Full=Calreticulin;^Eukaryota; Amoebozoa; Mycetozoa; Dictyosteliida; Dictyostelium	c148177_g1_i1|m.45793	128-343[-]	1 Protein of unknown function (DUF3195)	.	.	ENOG410XRR7^Calreticulin	KEGG:ddi:DDB_G0283539`KO:K08057	GO:0005783^cellular_component^endoplasmic reticulum`GO:0005788^cellular_component^endoplasmic reticulum lumen`GO:0045335^cellular_component^phagocytic vesicle`GO:0005509^molecular_function^calcium ion binding`GO:0030246^molecular_function^carbohydrate binding`GO:0006911^biological_process^phagocytosis, engulfment`GO:0006457^biological_process^protein folding`GO:0051707^biological_process^response…	.
c148177_g1	c148177_g1_i1	B8C4G1_THAPS^B8C4G1_THAPS^Q:337-236,H:325-358^67.65%ID^E:1e-06^.^.	.	.	.	c148177_g1_i1|m.45794	73-276[-]		.	.	.	.	.	.
c148262_g1	c148262_g1_i1	.	.	.	.	c148262_g1_i1|m.45798	96-335[+]	3 Baculoviridae late expression factor 5	.	ExpAA=19.49^PredHel=1^Topology=o42-64i	.	.	.	.
c14829_g2	c14829_g2_i1	.	.	.	.	c14829_g2_i1|m.39473	1-579[+]		.	ExpAA=20.16^PredHel=1^Topology=i169-191o	.	.	.	.
c148353_g1	c148353_g1_i1	.	.	.	.	c148353_g1_i1|m.45801	2-289[-]		.	ExpAA=44.47^PredHel=2^Topology=i3-25o45-67i	.	.	.	.
c148377_g1	c148377_g1_i1	.	.	.	.	c148377_g1_i1|m.45803	1-225[-]		.	ExpAA=19.42^PredHel=1^Topology=o35-57i	.	.	.	.
c148401_g1	c148401_g1_i1	.	.	.	.	c148401_g1_i1|m.45805	3-248[-]	5 NTF2 fold immunity protein	.	.	.	.	.	.
c148426_g1	c148426_g1_i1	.	.	.	.	c148426_g1_i1|m.45806	1-210[-]		sigP:1^19^0.84^YES	.	.	.	.	.
c148479_g1	c148479_g1_i1	.	.	.	.	c148479_g1_i1|m.45812	3-257[+]	8 Domain of unknown function (DUF366)	.	.	.	.	.	.
c148492_g1	c148492_g1_i1	H2KUH3_CLOSI^H2KUH3_CLOSI^Q:798-130,H:531-753^52.47%ID^E:2e-72^.^.	H2KUH3_CLOSI^H2KUH3_CLOSI^Q:2-224,H:531-753^52.47%ID^E:5e-73^.^.	PTBP1_RAT^PTBP1_RAT^Q:729-130,H:362-552^40%ID^E:6e-39^RecName: Full=Polypyrimidine tract-binding protein 1;^Eukaryota; Metazoa; Chordata; Craniata; Vertebrata; Euteleostomi; Mammalia; Eutheria; Euarchontoglires; Glires; Rodentia; Sciurognathi; Muroidea; Muridae; Murinae; Rattus	PTBP1_RAT^PTBP1_RAT^Q:25-224,H:362-552^40%ID^E:2e-39^RecName: Full=Polypyrimidine tract-binding protein 1;^Eukaryota; Metazoa; Chordata; Craniata; Vertebrata; Euteleostomi; Mammalia; Eutheria; Euarchontoglires; Glires; Rodentia; Sciurognathi; Muroidea; Muridae; Murinae; Rattus	c148492_g1_i1|m.45814	118-801[-]	8 RNA recognition motif. (a.k.a. RRM, RBD, or RNP domain)	.	.	ENOG410XPMZ^polypyrimidine tract binding protein	.	GO:0005737^cellular_component^cytoplasm`GO:0044306^cellular_component^neuron projection terminus`GO:0005634^cellular_component^nucleus`GO:0003729^molecular_function^mRNA binding`GO:0000166^molecular_function^nucleotide binding`GO:0001069^molecular_function^regulatory region RNA binding`GO:0043565^molecular_function^sequence-specific DNA binding`GO:0003697^molecular_function^single-stranded DNA bi…	.
c148492_g1	c148492_g1_i1	H2KUH3_CLOSI^H2KUH3_CLOSI^Q:798-130,H:531-753^52.47%ID^E:2e-72^.^.	.	PTBP1_RAT^PTBP1_RAT^Q:729-130,H:362-552^40%ID^E:6e-39^RecName: Full=Polypyrimidine tract-binding protein 1;^Eukaryota; Metazoa; Chordata; Craniata; Vertebrata; Euteleostomi; Mammalia; Eutheria; Euarchontoglires; Glires; Rodentia; Sciurognathi; Muroidea; Muridae; Murinae; Rattus	.	c148492_g1_i1|m.45815	409-633[+]	8 Glutaredoxin 2, C terminal domain	.	.	.	.	.	.
c148520_g1	c148520_g1_i1	.	.	.	.	c148520_g1_i1|m.45817	3-209[-]	7 Ribosomal L25p family	.	.	.	.	.	.
c148574_g1	c148574_g1_i1	.	.	.	.	c148574_g1_i1|m.45818	2-250[+]	1 Enoyl reductase FAD binding domain	.	.	.	.	.	.
c148622_g1	c148622_g1_i1	T1HT92_RHOPR^T1HT92_RHOPR^Q:21-509,H:117-275^29.94%ID^E:6e-13^.^.	T1HT92_RHOPR^T1HT92_RHOPR^Q:7-169,H:117-275^29.94%ID^E:6e-13^.^.	PGRP2_PIG^PGRP2_PIG^Q:15-338,H:464-570^33.04%ID^E:1e-10^RecName: Full=N-acetylmuramoyl-L-alanine amidase;^Eukaryota; Metazoa; Chordata; Craniata; Vertebrata; Euteleostomi; Mammalia; Eutheria; Laurasiatheria; Cetartiodactyla; Suina; Suidae; Sus	PGRP2_PIG^PGRP2_PIG^Q:5-112,H:464-570^33.04%ID^E:9e-11^RecName: Full=N-acetylmuramoyl-L-alanine amidase;^Eukaryota; Metazoa; Chordata; Craniata; Vertebrata; Euteleostomi; Mammalia; Eutheria; Laurasiatheria; Cetartiodactyla; Suina; Suidae; Sus	c148622_g1_i1|m.45821	3-590[+]	7 N-acetylmuramoyl-L-alanine amidase	.	.	ENOG4111PAY^peptidoglycan recognition protein	KEGG:ssc:396557`KO:K01446	GO:0005576^cellular_component^extracellular region`GO:0016020^cellular_component^membrane`GO:0008745^molecular_function^N-acetylmuramoyl-L-alanine amidase activity`GO:0042834^molecular_function^peptidoglycan binding`GO:0016019^molecular_function^peptidoglycan receptor activity`GO:0008270^molecular_function^zinc ion binding`GO:0050830^biological_process^defense response to Gram-positive bacterium`…	.
c148684_g1	c148684_g1_i1	.	.	.	.	c148684_g1_i1|m.45822	1-258[+]		.	ExpAA=42.30^PredHel=2^Topology=i13-35o50-72i	.	.	.	.
c148709_g1	c148709_g1_i1	.	.	.	.	c148709_g1_i1|m.45823	2-283[-]		.	ExpAA=39.82^PredHel=2^Topology=o45-62i69-91o	.	.	.	.
c148944_g1	c148944_g1_i1	.	.	.	.	c148944_g1_i1|m.45828	1-285[+]		.	ExpAA=48.01^PredHel=2^Topology=o27-49i70-92o	.	.	.	.
c149032_g1	c149032_g1_i1	.	.	.	.	c149032_g1_i1|m.45832	3-209[+]		.	ExpAA=16.98^PredHel=1^Topology=o44-66i	.	.	.	.
c149054_g1	c149054_g1_i1	.	.	.	.	c149054_g1_i1|m.45835	1-216[+]		.	ExpAA=20.45^PredHel=1^Topology=i48-70o	.	.	.	.
c149197_g1	c149197_g1_i1	G6DQ22_DANPL^G6DQ22_DANPL^Q:289-558,H:21-117^48.45%ID^E:3e-09^.^.	A0A088AUU6_APIME^A0A088AUU6_APIME^Q:96-195,H:85-193^58.18%ID^E:2e-27^.^.	.	MITF_MOUSE^MITF_MOUSE^Q:119-189,H:84-150^42.25%ID^E:1e-07^RecName: Full=Microphthalmia-associated transcription factor;^Eukaryota; Metazoa; Chordata; Craniata; Vertebrata; Euteleostomi; Mammalia; Eutheria; Euarchontoglires; Glires; Rodentia; Sciurognathi; Muroidea; Muridae; Murinae; Mus; Mus	c149197_g1_i1|m.45839	1-594[+]		.	.	ENOG4110SME^Transcription factor	.	GO:0005634^cellular_component^nucleus`GO:0043234^cellular_component^protein complex`GO:0003682^molecular_function^chromatin binding`GO:0003677^molecular_function^DNA binding`GO:0000978^molecular_function^RNA polymerase II core promoter proximal region sequence-specific DNA binding`GO:0000979^molecular_function^RNA polymerase II core promoter sequence-specific DNA binding`GO:0043565^molecular_func…	.
c149197_g1	c149197_g1_i1	G6DQ22_DANPL^G6DQ22_DANPL^Q:289-558,H:21-117^48.45%ID^E:3e-09^.^.	.	.	.	c149197_g1_i1|m.45841	354-593[-]		.	.	.	.	.	.
c149197_g1	c149197_g1_i1	G6DQ22_DANPL^G6DQ22_DANPL^Q:289-558,H:21-117^48.45%ID^E:3e-09^.^.	.	.	.	c149197_g1_i1|m.45840	279-593[+]		.	.	.	.	.	.
c149197_g1	c149197_g1_i2	D6W756_TRICA^D6W756_TRICA^Q:57-500,H:1-151^45.81%ID^E:2e-22^.^.	A0A088AUU6_APIME^A0A088AUU6_APIME^Q:4-156,H:32-193^49.7%ID^E:5e-34^.^.	.	MITF_MOUSE^MITF_MOUSE^Q:44-150,H:24-150^33.09%ID^E:1e-07^RecName: Full=Microphthalmia-associated transcription factor;^Eukaryota; Metazoa; Chordata; Craniata; Vertebrata; Euteleostomi; Mammalia; Eutheria; Euarchontoglires; Glires; Rodentia; Sciurognathi; Muroidea; Muridae; Murinae; Mus; Mus	c149197_g1_i2|m.45842	57-533[+]		.	.	ENOG4110SME^Transcription factor	.	GO:0005634^cellular_component^nucleus`GO:0043234^cellular_component^protein complex`GO:0003682^molecular_function^chromatin binding`GO:0003677^molecular_function^DNA binding`GO:0000978^molecular_function^RNA polymerase II core promoter proximal region sequence-specific DNA binding`GO:0000979^molecular_function^RNA polymerase II core promoter sequence-specific DNA binding`GO:0043565^molecular_func…	.
c149197_g1	c149197_g1_i2	D6W756_TRICA^D6W756_TRICA^Q:57-500,H:1-151^45.81%ID^E:2e-22^.^.	.	.	.	c149197_g1_i2|m.45843	293-532[-]		.	.	.	.	.	.
c149254_g1	c149254_g1_i1	G7Y361_CLOSI^G7Y361_CLOSI^Q:466-59,H:98-233^74.26%ID^E:8e-64^.^.	G7Y361_CLOSI^G7Y361_CLOSI^Q:1-136,H:98-233^74.26%ID^E:7e-64^.^.	COPE_PONAB^COPE_PONAB^Q:445-2,H:118-265^50.68%ID^E:2e-44^RecName: Full=Coatomer subunit epsilon;^Eukaryota; Metazoa; Chordata; Craniata; Vertebrata; Euteleostomi; Mammalia; Eutheria; Euarchontoglires; Primates; Haplorrhini; Catarrhini; Hominidae; Pongo	COPE_PONAB^COPE_PONAB^Q:8-155,H:118-265^50.68%ID^E:2e-44^RecName: Full=Coatomer subunit epsilon;^Eukaryota; Metazoa; Chordata; Craniata; Vertebrata; Euteleostomi; Mammalia; Eutheria; Euarchontoglires; Primates; Haplorrhini; Catarrhini; Hominidae; Pongo	c149254_g1_i1|m.45845	2-466[-]	8 Coatomer epsilon subunit	.	.	ENOG410XS5P^Coatomer protein complex, subunit epsilon	KEGG:pon:100171420`KO:K17268	GO:0030663^cellular_component^COPI-coated vesicle membrane`GO:0005198^molecular_function^structural molecule activity`GO:0015031^biological_process^protein transport`GO:0006890^biological_process^retrograde vesicle-mediated transport, Golgi to ER	.
c149254_g1	c149254_g1_i1	G7Y361_CLOSI^G7Y361_CLOSI^Q:466-59,H:98-233^74.26%ID^E:8e-64^.^.	.	COPE_PONAB^COPE_PONAB^Q:445-2,H:118-265^50.68%ID^E:2e-44^RecName: Full=Coatomer subunit epsilon;^Eukaryota; Metazoa; Chordata; Craniata; Vertebrata; Euteleostomi; Mammalia; Eutheria; Euarchontoglires; Primates; Haplorrhini; Catarrhini; Hominidae; Pongo	.	c149254_g1_i1|m.45846	161-388[+]		sigP:1^26^0.534^YES	.	.	.	.	.
c149254_g1	c149254_g1_i1	G7Y361_CLOSI^G7Y361_CLOSI^Q:466-59,H:98-233^74.26%ID^E:8e-64^.^.	.	COPE_PONAB^COPE_PONAB^Q:445-2,H:118-265^50.68%ID^E:2e-44^RecName: Full=Coatomer subunit epsilon;^Eukaryota; Metazoa; Chordata; Craniata; Vertebrata; Euteleostomi; Mammalia; Eutheria; Euarchontoglires; Primates; Haplorrhini; Catarrhini; Hominidae; Pongo	.	c149254_g1_i1|m.45847	253-465[+]		.	.	.	.	.	.
c1493_g1	c1493_g1_i1	.	.	.	.	c1493_g1_i1|m.38782	3-347[+]		.	ExpAA=24.28^PredHel=1^Topology=o5-27i	.	.	.	.
c14931_g1	c14931_g1_i1	.	.	.	.	c14931_g1_i1|m.39476	1-216[-]		.	ExpAA=23.48^PredHel=1^Topology=i5-27o	.	.	.	.
c149322_g1	c149322_g1_i1	.	.	.	.	c149322_g1_i1|m.45854	63-320[-]	9 DNA-binding domain	.	.	.	.	.	.
c149352_g1	c149352_g1_i2	B9TBB7_RICCO^B9TBB7_RICCO^Q:14-379,H:83-204^77.87%ID^E:2e-61^.^.	B9TBB7_RICCO^B9TBB7_RICCO^Q:5-126,H:83-204^77.87%ID^E:1e-61^.^.	G3PC2_HORVU^G3PC2_HORVU^Q:14-385,H:182-305^75%ID^E:2e-61^RecName: Full=Glyceraldehyde-3-phosphate dehydrogenase 2, cytosolic;^Eukaryota; Viridiplantae; Streptophyta; Embryophyta; Tracheophyta; Spermatophyta; Magnoliophyta; Liliopsida; Poales; Poaceae; BOP clade; Pooideae; Triticodae; Triticeae; Hordeinae; Hordeum	G3PC2_HORVU^G3PC2_HORVU^Q:5-128,H:182-305^75%ID^E:1e-61^RecName: Full=Glyceraldehyde-3-phosphate dehydrogenase 2, cytosolic;^Eukaryota; Viridiplantae; Streptophyta; Embryophyta; Tracheophyta; Spermatophyta; Magnoliophyta; Liliopsida; Poales; Poaceae; BOP clade; Pooideae; Triticodae; Triticeae; Hordeinae; Hordeum	c149352_g1_i2|m.45857	2-388[+]	9 Glyceraldehyde 3-phosphate dehydrogenase, C-terminal domain	.	.	COG0057^glyceraldehyde3phosphate dehydrogenase	.	GO:0005737^cellular_component^cytoplasm`GO:0004365^molecular_function^glyceraldehyde-3-phosphate dehydrogenase (NAD+) (phosphorylating) activity`GO:0051287^molecular_function^NAD binding`GO:0050661^molecular_function^NADP binding`GO:0006006^biological_process^glucose metabolic process`GO:0006096^biological_process^glycolytic process	.
c14940_g1	c14940_g1_i1	G7Y5B4_CLOSI^G7Y5B4_CLOSI^Q:277-5,H:22-112^83.52%ID^E:5e-37^.^.	G4VJK3_SCHMA^G4VJK3_SCHMA^Q:9-99,H:23-113^82.42%ID^E:2e-50^.^.	CHIC2_HUMAN^CHIC2_HUMAN^Q:283-2,H:25-118^54.26%ID^E:8e-23^RecName: Full=Cysteine-rich hydrophobic domain-containing protein 2;^Eukaryota; Metazoa; Chordata; Craniata; Vertebrata; Euteleostomi; Mammalia; Eutheria; Euarchontoglires; Primates; Haplorrhini; Catarrhini; Hominidae; Homo	CHIC2_HUMAN^CHIC2_HUMAN^Q:6-99,H:25-118^54.26%ID^E:1e-23^RecName: Full=Cysteine-rich hydrophobic domain-containing protein 2;^Eukaryota; Metazoa; Chordata; Craniata; Vertebrata; Euteleostomi; Mammalia; Eutheria; Euarchontoglires; Primates; Haplorrhini; Catarrhini; Hominidae; Homo	c14940_g1_i1|m.39477	2-298[-]	Golgin subfamily A member 7/ERF4 family	.	ExpAA=22.79^PredHel=1^Topology=o64-86i	ENOG4111JK6^Cysteine-rich hydrophobic domain	KEGG:hsa:26511	GO:0005798^cellular_component^Golgi-associated vesicle`GO:0005886^cellular_component^plasma membrane`GO:0006893^biological_process^Golgi to plasma membrane transport	.
c14940_g1	c14940_g1_i1	G7Y5B4_CLOSI^G7Y5B4_CLOSI^Q:277-5,H:22-112^83.52%ID^E:5e-37^.^.	.	CHIC2_HUMAN^CHIC2_HUMAN^Q:283-2,H:25-118^54.26%ID^E:8e-23^RecName: Full=Cysteine-rich hydrophobic domain-containing protein 2;^Eukaryota; Metazoa; Chordata; Craniata; Vertebrata; Euteleostomi; Mammalia; Eutheria; Euarchontoglires; Primates; Haplorrhini; Catarrhini; Hominidae; Homo	.	c14940_g1_i1|m.39478	42-281[+]		.	.	.	.	.	.
c149540_g1	c149540_g1_i1	B0X2S4_CULQU^B0X2S4_CULQU^Q:29-562,H:1-179^27.62%ID^E:7e-14^.^.	B0X2S4_CULQU^B0X2S4_CULQU^Q:1-178,H:1-179^27.62%ID^E:5e-14^.^.	.	.	c149540_g1_i1|m.45870	29-565[+]	5 RNA recognition motif (a.k.a. RRM, RBD, or RNP domain)	.	.	.	.	.	.
c149540_g1	c149540_g1_i1	B0X2S4_CULQU^B0X2S4_CULQU^Q:29-562,H:1-179^27.62%ID^E:7e-14^.^.	.	.	.	c149540_g1_i1|m.45871	37-270[-]	6 Predicted membrane protein (DUF2254)	.	ExpAA=21.14^PredHel=1^Topology=i24-46o	.	.	.	.
c149614_g2	c149614_g2_i1	.	.	.	.	c149614_g2_i1|m.45874	238-489[+]		sigP:1^16^0.469^YES	.	.	.	.	.
c149637_g2	c149637_g2_i1	.	.	.	.	c149637_g2_i1|m.45876	1-210[+]		.	ExpAA=20.64^PredHel=1^Topology=o27-49i	.	.	.	.
c14966_g1	c14966_g1_i1	.	.	.	.	c14966_g1_i1|m.39480	77-319[-]		.	ExpAA=23.45^PredHel=1^Topology=i12-34o	.	.	.	.
c149815_g1	c149815_g1_i1	.	.	.	.	c149815_g1_i1|m.45886	1-441[-]		sigP:1^25^0.584^YES	ExpAA=20.70^PredHel=1^Topology=o10-32i	.	.	.	.
c149893_g1	c149893_g1_i1	H2KPE2_CLOSI^H2KPE2_CLOSI^Q:1098-88,H:1-337^78.64%ID^E:0^.^.	I1SRX4_9TELE^I1SRX4_9TELE^Q:3-87,H:53-137^31.76%ID^E:2e-06^.^.	G3P_SCHMA^G3P_SCHMA^Q:1098-88,H:1-338^73.96%ID^E:8e-175^RecName: Full=Glyceraldehyde-3-phosphate dehydrogenase;^Eukaryota; Metazoa; Platyhelminthes; Trematoda; Digenea; Strigeidida; Schistosomatoidea; Schistosomatidae; Schistosoma	.	c149893_g1_i1|m.45891	829-1128[+]		.	.	.	.	.	.
c149893_g1	c149893_g1_i1	H2KPE2_CLOSI^H2KPE2_CLOSI^Q:1098-88,H:1-337^78.64%ID^E:0^.^.	H2KPE2_CLOSI^H2KPE2_CLOSI^Q:11-347,H:1-337^78.64%ID^E:0^.^.	G3P_SCHMA^G3P_SCHMA^Q:1098-88,H:1-338^73.96%ID^E:8e-175^RecName: Full=Glyceraldehyde-3-phosphate dehydrogenase;^Eukaryota; Metazoa; Platyhelminthes; Trematoda; Digenea; Strigeidida; Schistosomatoidea; Schistosomatidae; Schistosoma	G3P_SCHMA^G3P_SCHMA^Q:11-347,H:1-338^74.56%ID^E:0^RecName: Full=Glyceraldehyde-3-phosphate dehydrogenase;^Eukaryota; Metazoa; Platyhelminthes; Trematoda; Digenea; Strigeidida; Schistosomatoidea; Schistosomatidae; Schistosoma	c149893_g1_i1|m.45889	82-1128[-]	0 Glyceraldehyde 3-phosphate dehydrogenase, C-terminal domain	.	.	COG0057^glyceraldehyde3phosphate dehydrogenase	.	GO:0004365^molecular_function^glyceraldehyde-3-phosphate dehydrogenase (NAD+) (phosphorylating) activity`GO:0051287^molecular_function^NAD binding`GO:0050661^molecular_function^NADP binding`GO:0006006^biological_process^glucose metabolic process`GO:0006096^biological_process^glycolytic process	.
c149893_g1	c149893_g1_i1	H2KPE2_CLOSI^H2KPE2_CLOSI^Q:1098-88,H:1-337^78.64%ID^E:0^.^.	G1QVU4_NOMLE^G1QVU4_NOMLE^Q:29-159,H:1-131^61.07%ID^E:2e-44^.^.	G3P_SCHMA^G3P_SCHMA^Q:1098-88,H:1-338^73.96%ID^E:8e-175^RecName: Full=Glyceraldehyde-3-phosphate dehydrogenase;^Eukaryota; Metazoa; Platyhelminthes; Trematoda; Digenea; Strigeidida; Schistosomatoidea; Schistosomatidae; Schistosoma	.	c149893_g1_i1|m.45890	197-682[+]		.	.	.	.	.	.
c149893_g1	c149893_g1_i1	H2KPE2_CLOSI^H2KPE2_CLOSI^Q:1098-88,H:1-337^78.64%ID^E:0^.^.	.	G3P_SCHMA^G3P_SCHMA^Q:1098-88,H:1-338^73.96%ID^E:8e-175^RecName: Full=Glyceraldehyde-3-phosphate dehydrogenase;^Eukaryota; Metazoa; Platyhelminthes; Trematoda; Digenea; Strigeidida; Schistosomatoidea; Schistosomatidae; Schistosoma	.	c149893_g1_i1|m.45892	19-240[+]		.	.	.	.	.	.
c149900_g2	c149900_g2_i1	D2MNS1_9FIRM^D2MNS1_9FIRM^Q:2-226,H:131-204^44%ID^E:1e-13^.^.	D2MNS1_9FIRM^D2MNS1_9FIRM^Q:1-75,H:131-204^44%ID^E:9e-14^.^.	EFTS_PEDPA^EFTS_PEDPA^Q:2-226,H:132-204^44%ID^E:3e-14^RecName: Full=Elongation factor Ts {ECO:0000255|HAMAP-Rule:MF_00050};^Bacteria; Firmicutes; Bacilli; Lactobacillales; Lactobacillaceae; Pediococcus	EFTS_PEDPA^EFTS_PEDPA^Q:1-75,H:132-204^44%ID^E:3e-14^RecName: Full=Elongation factor Ts {ECO:0000255|HAMAP-Rule:MF_00050};^Bacteria; Firmicutes; Bacilli; Lactobacillales; Lactobacillaceae; Pediococcus	c149900_g2_i1|m.45893	2-232[+]	6 Elongation factor TS	.	.	COG0264^Associates with the EF-Tu.GDP complex and induces the exchange of GDP to GTP. It remains bound to the aminoacyl-tRNA.EF- Tu.GTP complex up to the GTP hydrolysis stage on the ribosome (By similarity)	KEGG:ppe:PEPE_0878`KO:K02357	GO:0005737^cellular_component^cytoplasm`GO:0003746^molecular_function^translation elongation factor activity	.
c149919_g1	c149919_g1_i1	W3VKG3_9BASI^W3VKG3_9BASI^Q:78-401,H:31-138^51.85%ID^E:5e-29^.^.	C4Y3L6_CLAL4^C4Y3L6_CLAL4^Q:1-84,H:31-114^57.14%ID^E:3e-26^.^.	DUT_DEBHA^DUT_DEBHA^Q:123-401,H:29-121^53.76%ID^E:2e-28^RecName: Full=Deoxyuridine 5'-triphosphate nucleotidohydrolase;^Eukaryota; Fungi; Dikarya; Ascomycota; Saccharomycotina; Saccharomycetes; Saccharomycetales; Debaryomycetaceae; Debaryomyces	DUT_DEBHA^DUT_DEBHA^Q:1-84,H:38-121^54.76%ID^E:2e-27^RecName: Full=Deoxyuridine 5'-triphosphate nucleotidohydrolase;^Eukaryota; Fungi; Dikarya; Ascomycota; Saccharomycotina; Saccharomycetes; Saccharomycetales; Debaryomycetaceae; Debaryomyces	c149919_g1_i1|m.45894	150-401[+]	8 dUTPase	.	.	.	KEGG:dha:DEHA2D14982g`KO:K01520	GO:0004170^molecular_function^dUTP diphosphatase activity`GO:0046872^molecular_function^metal ion binding`GO:0006226^biological_process^dUMP biosynthetic process`GO:0046080^biological_process^dUTP metabolic process	.
c149921_g1	c149921_g1_i1	Q5D9T1_SCHJA^Q5D9T1_SCHJA^Q:1-297,H:241-339^78.79%ID^E:1e-44^.^.	Q5D9T1_SCHJA^Q5D9T1_SCHJA^Q:1-99,H:241-339^78.79%ID^E:6e-46^.^.	MDHM_PIG^MDHM_PIG^Q:1-282,H:240-333^65.96%ID^E:8e-35^RecName: Full=Malate dehydrogenase, mitochondrial;^Eukaryota; Metazoa; Chordata; Craniata; Vertebrata; Euteleostomi; Mammalia; Eutheria; Laurasiatheria; Cetartiodactyla; Suina; Suidae; Sus	MDHM_PIG^MDHM_PIG^Q:1-94,H:240-333^65.96%ID^E:2e-36^RecName: Full=Malate dehydrogenase, mitochondrial;^Eukaryota; Metazoa; Chordata; Craniata; Vertebrata; Euteleostomi; Mammalia; Eutheria; Laurasiatheria; Cetartiodactyla; Suina; Suidae; Sus	c149921_g1_i1|m.45895	1-306[+]	5 lactate/malate dehydrogenase, alpha/beta C-terminal domain	.	.	COG0039^Catalyzes the reversible oxidation of malate to oxaloacetate (By similarity)	.	GO:0005759^cellular_component^mitochondrial matrix`GO:0030060^molecular_function^L-malate dehydrogenase activity`GO:0005975^biological_process^carbohydrate metabolic process`GO:0006475^biological_process^internal protein amino acid acetylation`GO:0006108^biological_process^malate metabolic process`GO:0006099^biological_process^tricarboxylic acid cycle	.
c149921_g1	c149921_g1_i1	Q5D9T1_SCHJA^Q5D9T1_SCHJA^Q:1-297,H:241-339^78.79%ID^E:1e-44^.^.	.	MDHM_PIG^MDHM_PIG^Q:1-282,H:240-333^65.96%ID^E:8e-35^RecName: Full=Malate dehydrogenase, mitochondrial;^Eukaryota; Metazoa; Chordata; Craniata; Vertebrata; Euteleostomi; Mammalia; Eutheria; Laurasiatheria; Cetartiodactyla; Suina; Suidae; Sus	.	c149921_g1_i1|m.45896	39-263[-]		.	.	.	.	.	.
c150017_g1	c150017_g1_i1	.	.	.	.	c150017_g1_i1|m.45899	2-205[+]		.	ExpAA=45.26^PredHel=2^Topology=o15-37i44-66o	.	.	.	.
c150098_g1	c150098_g1_i1	.	.	.	.	c150098_g1_i1|m.45906	2-259[+]		.	ExpAA=21.58^PredHel=1^Topology=i13-35o	.	.	.	.
c150102_g1	c150102_g1_i1	.	.	.	.	c150102_g1_i1|m.45907	1-555[+]	0 HEAT repeat	.	.	.	.	.	.
c150121_g1	c150121_g1_i1	.	.	.	.	c150121_g1_i1|m.45910	2-235[+]	4 Bcl2-interacting killer, BH3-domain containing	.	.	.	.	.	.
c150201_g1	c150201_g1_i1	.	.	.	.	c150201_g1_i1|m.45919	1-207[-]	2 Helix-turn-helix domain	.	.	.	.	.	.
c150275_g1	c150275_g1_i1	A0A074ZWT2_9TREM^A0A074ZWT2_9TREM^Q:239-3,H:198-276^45.57%ID^E:4e-11^.^.	A0A074ZWT2_9TREM^A0A074ZWT2_9TREM^Q:1-79,H:198-276^45.57%ID^E:8e-16^.^.	.	.	c150275_g1_i1|m.45923	3-239[-]	5 PRA1 family protein	.	ExpAA=57.05^PredHel=3^Topology=i7-26o36-53i60-77o	.	.	.	.
c150291_g1	c150291_g1_i1	.	.	.	.	c150291_g1_i1|m.45924	2-202[+]		.	ExpAA=19.23^PredHel=1^Topology=i7-29o	.	.	.	.
c150372_g1	c150372_g1_i1	Q5DA05_SCHJA^Q5DA05_SCHJA^Q:289-65,H:58-136^34.18%ID^E:2e-09^.^.	G7YQY1_CLOSI^G7YQY1_CLOSI^Q:13-107,H:37-132^40.21%ID^E:4e-16^.^.	CSTI_BOMMO^CSTI_BOMMO^Q:238-83,H:1-54^44.44%ID^E:1e-07^RecName: Full=Trypsin inhibitor;^Eukaryota; Metazoa; Ecdysozoa; Arthropoda; Hexapoda; Insecta; Pterygota; Neoptera; Endopterygota; Lepidoptera; Glossata; Ditrysia; Bombycoidea; Bombycidae; Bombycinae; Bombyx	CSTI_BOMMO^CSTI_BOMMO^Q:56-107,H:1-54^44.44%ID^E:7e-08^RecName: Full=Trypsin inhibitor;^Eukaryota; Metazoa; Ecdysozoa; Arthropoda; Hexapoda; Insecta; Pterygota; Neoptera; Endopterygota; Lepidoptera; Glossata; Ditrysia; Bombycoidea; Bombycidae; Bombycinae; Bombyx	c150372_g1_i1|m.45926	62-403[-]	7 Kunitz/Bovine pancreatic trypsin inhibitor domain	.	ExpAA=22.82^PredHel=1^Topology=i21-43o	.	.	GO:0004867^molecular_function^serine-type endopeptidase inhibitor activity`GO:0007275^biological_process^multicellular organism development	.
c150372_g1	c150372_g1_i1	Q5DA05_SCHJA^Q5DA05_SCHJA^Q:289-65,H:58-136^34.18%ID^E:2e-09^.^.	.	CSTI_BOMMO^CSTI_BOMMO^Q:238-83,H:1-54^44.44%ID^E:1e-07^RecName: Full=Trypsin inhibitor;^Eukaryota; Metazoa; Ecdysozoa; Arthropoda; Hexapoda; Insecta; Pterygota; Neoptera; Endopterygota; Lepidoptera; Glossata; Ditrysia; Bombycoidea; Bombycidae; Bombycinae; Bombyx	.	c150372_g1_i1|m.45927	24-290[+]		.	.	.	.	.	.
c150386_g1	c150386_g1_i1	.	.	.	.	c150386_g1_i1|m.45928	70-285[-]	1 Small hydrophobic protein	.	ExpAA=24.11^PredHel=1^Topology=o15-37i	.	.	.	.
c150537_g1	c150537_g1_i1	.	.	.	.	c150537_g1_i1|m.45931	3-263[-]		.	ExpAA=25.97^PredHel=1^Topology=o25-47i	.	.	.	.
c150612_g1	c150612_g1_i1	.	.	.	.	c150612_g1_i1|m.45935	15-209[+]		.	ExpAA=21.67^PredHel=1^Topology=o15-37i	.	.	.	.
c15063_g1	c15063_g1_i1	.	.	.	.	c15063_g1_i1|m.39482	3-215[+]	CAS/CSE protein, C-terminus	.	.	.	.	.	.
c150690_g1	c150690_g1_i1	.	.	.	.	c150690_g1_i1|m.45939	1-228[+]	1 Selenoprotein S (SelS)	.	ExpAA=40.05^PredHel=2^Topology=i7-25o35-57i	.	.	.	.
c150699_g1	c150699_g1_i1	.	.	.	.	c150699_g1_i1|m.45940	234-494[-]		sigP:1^18^0.57^YES	.	.	.	.	.
c150707_g1	c150707_g1_i1	H8KPW7_SOLCM^H8KPW7_SOLCM^Q:171-52,H:10-49^57.5%ID^E:1e-05^.^.	H8KLX8_SOLCM^H8KLX8_SOLCM^Q:22-73,H:5-60^55.36%ID^E:8e-10^.^.	.	.	c150707_g1_i1|m.45942	1-219[-]	7 Domain of unknown function (DUF4480)	sigP:1^34^0.6^YES	ExpAA=17.33^PredHel=1^Topology=i13-35o	.	.	.	.
c150766_g1	c150766_g1_i1	A0A067RGQ9_ZOONE^A0A067RGQ9_ZOONE^Q:316-2,H:172-276^63.81%ID^E:8e-38^.^.	A0A067RGQ9_ZOONE^A0A067RGQ9_ZOONE^Q:1-105,H:172-276^63.81%ID^E:5e-42^.^.	.	.	c150766_g1_i1|m.45945	2-316[-]	2 7 transmembrane receptor (rhodopsin family)	.	ExpAA=62.92^PredHel=3^Topology=o5-27i48-70o80-102i	.	.	.	.
c150766_g1	c150766_g1_i1	A0A067RGQ9_ZOONE^A0A067RGQ9_ZOONE^Q:316-2,H:172-276^63.81%ID^E:8e-38^.^.	.	.	.	c150766_g1_i1|m.45946	48-317[-]		.	.	.	.	.	.
c150774_g1	c150774_g1_i1	.	.	.	.	c150774_g1_i1|m.45947	2-235[+]	2 YqzE-like protein	.	.	.	.	.	.
c150790_g1	c150790_g1_i1	J9JNW4_ACYPI^J9JNW4_ACYPI^Q:28-213,H:346-407^66.13%ID^E:2e-21^.^.	J9JNW4_ACYPI^J9JNW4_ACYPI^Q:10-71,H:346-407^66.13%ID^E:5e-22^.^.	ZN182_MOUSE^ZN182_MOUSE^Q:19-186,H:289-344^51.79%ID^E:1e-11^RecName: Full=Zinc finger protein 182;^Eukaryota; Metazoa; Chordata; Craniata; Vertebrata; Euteleostomi; Mammalia; Eutheria; Euarchontoglires; Glires; Rodentia; Sciurognathi; Muroidea; Muridae; Murinae; Mus; Mus`ZN182_MOUSE^ZN182_MOUSE^Q:19-186,H:401-456^51.79%ID^E:8e-11^RecName: Full=Zinc finger protein 182;^Eukaryota; Metazoa; Chordata…	ZN182_MOUSE^ZN182_MOUSE^Q:7-62,H:289-344^51.79%ID^E:1e-12^RecName: Full=Zinc finger protein 182;^Eukaryota; Metazoa; Chordata; Craniata; Vertebrata; Euteleostomi; Mammalia; Eutheria; Euarchontoglires; Glires; Rodentia; Sciurognathi; Muroidea; Muridae; Murinae; Mus; Mus`ZN182_MOUSE^ZN182_MOUSE^Q:7-62,H:401-456^51.79%ID^E:1e-11^RecName: Full=Zinc finger protein 182;^Eukaryota; Metazoa; Chordata; Cr…	c150790_g1_i1|m.45949	1-222[+]	5 Zinc-finger double domain	.	.	COG5048^Zinc finger protein	KEGG:mmu:319535`KO:K09228	GO:0005634^cellular_component^nucleus`GO:0003677^molecular_function^DNA binding`GO:0046872^molecular_function^metal ion binding`GO:0003700^molecular_function^transcription factor activity, sequence-specific DNA binding`GO:0006355^biological_process^regulation of transcription, DNA-templated`GO:0006351^biological_process^transcription, DNA-templated	.
c150790_g1	c150790_g1_i1	J9JNW4_ACYPI^J9JNW4_ACYPI^Q:28-213,H:346-407^66.13%ID^E:2e-21^.^.	.	ZN182_MOUSE^ZN182_MOUSE^Q:19-186,H:289-344^51.79%ID^E:1e-11^RecName: Full=Zinc finger protein 182;^Eukaryota; Metazoa; Chordata; Craniata; Vertebrata; Euteleostomi; Mammalia; Eutheria; Euarchontoglires; Glires; Rodentia; Sciurognathi; Muroidea; Muridae; Murinae; Mus; Mus`ZN182_MOUSE^ZN182_MOUSE^Q:19-186,H:401-456^51.79%ID^E:8e-11^RecName: Full=Zinc finger protein 182;^Eukaryota; Metazoa; Chordata…	.	c150790_g1_i1|m.45948	43-267[-]		.	.	.	.	.	.
c150797_g1	c150797_g1_i1	.	.	.	.	c150797_g1_i1|m.45951	1-240[+]		.	ExpAA=17.03^PredHel=1^Topology=o56-78i	.	.	.	.
c150807_g1	c150807_g1_i1	.	.	.	.	c150807_g1_i1|m.45952	130-339[+]	6 Oxaloacetate decarboxylase, gamma chain	.	ExpAA=22.37^PredHel=1^Topology=o23-45i	.	.	.	.
c150881_g1	c150881_g1_i1	J9KN99_ACYPI^J9KN99_ACYPI^Q:44-298,H:402-499^33.67%ID^E:4e-08^.^.	J9KN99_ACYPI^J9KN99_ACYPI^Q:15-99,H:402-499^33.67%ID^E:3e-08^.^.	.	.	c150881_g1_i1|m.45957	2-298[+]		.	.	.	.	.	.
c15091_g1	c15091_g1_i1	.	.	.	.	c15091_g1_i1|m.39484	34-285[-]		.	ExpAA=25.27^PredHel=1^Topology=i58-80o	.	.	.	.
c150910_g1	c150910_g1_i1	.	.	.	.	c150910_g1_i1|m.45958	1-237[+]	3 Variant-surface-glycoprotein phospholipase C	sigP:1^15^0.686^YES	.	.	.	.	.
c15093_g1	c15093_g1_i1	.	.	.	.	c15093_g1_i1|m.39485	194-418[-]		.	ExpAA=35.49^PredHel=2^Topology=o5-27i40-62o	.	.	.	.
c150955_g1	c150955_g1_i2	.	B0HMX5_YERPE^B0HMX5_YERPE^Q:1-87,H:7-93^37.93%ID^E:1e-15^.^.`B0HMX5_YERPE^B0HMX5_YERPE^Q:1-83,H:15-97^37.35%ID^E:8e-15^.^.`B0HMX5_YERPE^B0HMX5_YERPE^Q:22-87,H:4-69^40.91%ID^E:5e-10^.^.	.	.	c150955_g1_i2|m.45963	172-444[-]		.	ExpAA=67.81^PredHel=3^Topology=i3-25o35-57i64-86o	.	.	.	.
c150955_g1	c150955_g1_i2	.	A0A091I5E8_CALAN^A0A091I5E8_CALAN^Q:2-121,H:8-130^44.72%ID^E:1e-11^.^.`A0A091I5E8_CALAN^A0A091I5E8_CALAN^Q:3-122,H:1-123^44.72%ID^E:3e-11^.^.	.	.	c150955_g1_i2|m.45961	71-445[-]		.	ExpAA=90.18^PredHel=4^Topology=i7-28o38-60i67-89o99-121i	.	.	.	.
c150955_g1	c150955_g1_i2	.	A0A091HU57_CALAN^A0A091HU57_CALAN^Q:1-98,H:32-129^53.06%ID^E:5e-08^.^.`A0A091HU57_CALAN^A0A091HU57_CALAN^Q:2-98,H:1-97^53.61%ID^E:7e-08^.^.`A0A091HU57_CALAN^A0A091HU57_CALAN^Q:1-98,H:24-121^53.06%ID^E:2e-07^.^.	.	.	c150955_g1_i2|m.45962	141-443[-]		.	ExpAA=69.18^PredHel=3^Topology=i2-24o39-61i68-90o	.	.	.	.
c150997_g1	c150997_g1_i1	.	.	.	.	c150997_g1_i1|m.45967	584-787[-]	2 Domain of unknown function (DUF3981)	.	.	.	.	.	.
c151045_g1	c151045_g1_i1	.	.	.	.	c151045_g1_i1|m.45969	2-475[+]		.	ExpAA=85.48^PredHel=5^Topology=o20-38i45-67o71-93i106-128o138-155i	.	.	.	.
c151054_g1	c151054_g1_i1	.	.	.	.	c151054_g1_i1|m.45970	2-220[+]		.	ExpAA=22.70^PredHel=1^Topology=o45-67i	.	.	.	.
c151068_g1	c151068_g1_i1	.	.	.	.	c151068_g1_i1|m.45971	172-420[-]	7 TspO/MBR family	.	ExpAA=39.16^PredHel=2^Topology=o20-42i55-72o	.	.	.	.
c15107_g1	c15107_g1_i1	J9KLM1_ACYPI^J9KLM1_ACYPI^Q:256-2,H:317-401^55.29%ID^E:4e-22^.^.`J9KLM1_ACYPI^J9KLM1_ACYPI^Q:380-261,H:275-314^47.5%ID^E:4e-22^.^.	J9KLM1_ACYPI^J9KLM1_ACYPI^Q:1-72,H:330-401^56.94%ID^E:2e-19^.^.	.	.	c15107_g1_i1|m.39488	2-217[-]	Transposase IS4	.	.	.	.	.	.
c151165_g1	c151165_g1_i1	.	.	.	.	c151165_g1_i1|m.45974	240-443[-]	1 WD40-like Beta Propeller Repeat	.	.	.	.	.	.
c151229_g1	c151229_g1_i1	.	.	.	.	c151229_g1_i1|m.45975	1-228[-]		.	ExpAA=26.24^PredHel=1^Topology=o20-39i	.	.	.	.
c151301_g1	c151301_g1_i1	.	.	.	.	c151301_g1_i1|m.45977	151-411[+]		.	ExpAA=21.03^PredHel=1^Topology=o32-54i	.	.	.	.
c15138_g1	c15138_g1_i1	.	.	.	.	c15138_g1_i1|m.39492	195-404[-]		.	ExpAA=22.08^PredHel=1^Topology=o22-44i	.	.	.	.
c151413_g1	c151413_g1_i1	.	.	.	.	c151413_g1_i1|m.45980	161-421[-]		sigP:1^19^0.92^YES	.	.	.	.	.
c151442_g1	c151442_g1_i1	D7F170_BOMMO^D7F170_BOMMO^Q:3-176,H:857-914^39.66%ID^E:2e-07^.^.	.	.	.	c151442_g1_i1|m.45985	2-232[-]		.	ExpAA=25.76^PredHel=2^Topology=o28-45i52-69o	.	.	.	.
c151497_g1	c151497_g1_i2	A0A067RDH2_ZOONE^A0A067RDH2_ZOONE^Q:145-744,H:32-238^40.28%ID^E:7e-44^.^.	A0A067RDH2_ZOONE^A0A067RDH2_ZOONE^Q:33-232,H:32-238^40.28%ID^E:1e-44^.^.	LPSBP_PERAM^LPSBP_PERAM^Q:112-744,H:32-256^40.71%ID^E:6e-49^RecName: Full=Hemolymph lipopolysaccharide-binding protein;^Eukaryota; Metazoa; Ecdysozoa; Arthropoda; Hexapoda; Insecta; Pterygota; Neoptera; Orthopteroidea; Dictyoptera; Blattodea; Blattoidea; Blattidae; Blattinae; Periplaneta	LPSBP_PERAM^LPSBP_PERAM^Q:22-232,H:32-256^40.71%ID^E:1e-49^RecName: Full=Hemolymph lipopolysaccharide-binding protein;^Eukaryota; Metazoa; Ecdysozoa; Arthropoda; Hexapoda; Insecta; Pterygota; Neoptera; Orthopteroidea; Dictyoptera; Blattodea; Blattoidea; Blattidae; Blattinae; Periplaneta	c151497_g1_i2|m.45990	49-747[+]	5 Lectin C-type domain	sigP:1^24^0.846^YES	.	.	.	GO:0005576^cellular_component^extracellular region`GO:0030246^molecular_function^carbohydrate binding	.
c151497_g1	c151497_g1_i2	A0A067RDH2_ZOONE^A0A067RDH2_ZOONE^Q:145-744,H:32-238^40.28%ID^E:7e-44^.^.	.	LPSBP_PERAM^LPSBP_PERAM^Q:112-744,H:32-256^40.71%ID^E:6e-49^RecName: Full=Hemolymph lipopolysaccharide-binding protein;^Eukaryota; Metazoa; Ecdysozoa; Arthropoda; Hexapoda; Insecta; Pterygota; Neoptera; Orthopteroidea; Dictyoptera; Blattodea; Blattoidea; Blattidae; Blattinae; Periplaneta	.	c151497_g1_i2|m.45991	3-266[+]		.	.	.	.	.	.
c151635_g1	c151635_g1_i1	.	.	.	.	c151635_g1_i1|m.45996	16-327[-]		.	ExpAA=18.94^PredHel=1^Topology=o81-100i	.	.	.	.
c151637_g1	c151637_g1_i1	.	.	.	.	c151637_g1_i1|m.45998	37-372[-]		.	ExpAA=40.14^PredHel=2^Topology=o31-48i85-107o	.	.	.	.
c151637_g1	c151637_g1_i1	.	.	.	.	c151637_g1_i1|m.45997	2-373[-]		.	ExpAA=22.48^PredHel=1^Topology=i42-64o	.	.	.	.
c151652_g1	c151652_g1_i1	.	.	.	.	c151652_g1_i1|m.45999	3-206[-]		sigP:1^21^0.66^YES	.	.	.	.	.
c151737_g1	c151737_g1_i1	.	.	.	.	c151737_g1_i1|m.46003	21-266[-]	2 Protein of unknown function (DUF2759)	.	ExpAA=35.04^PredHel=2^Topology=i7-24o44-63i	.	.	.	.
c151833_g1	c151833_g1_i1	.	.	.	.	c151833_g1_i1|m.46005	74-343[-]	9 Uncharacterized protein conserved in bacteria (DUF2247)	.	.	.	.	.	.
c152029_g1	c152029_g1_i1	W4L6I7_9DELT^W4L6I7_9DELT^Q:173-316,H:1-48^56.25%ID^E:2e-10^.^.	.	.	.	c152029_g1_i1|m.46009	1-315[+]		.	.	.	.	.	.
c152029_g1	c152029_g1_i1	W4L6I7_9DELT^W4L6I7_9DELT^Q:173-316,H:1-48^56.25%ID^E:2e-10^.^.	.	.	.	c152029_g1_i1|m.46010	3-233[+]		.	.	.	.	.	.
c152087_g1	c152087_g1_i1	.	.	.	.	c152087_g1_i1|m.46011	2-280[-]	6 3HB-oligomer hydrolase (3HBOH)	.	.	.	.	.	.
c152087_g1	c152087_g1_i1	.	.	.	.	c152087_g1_i1|m.46012	156-434[-]		.	ExpAA=21.77^PredHel=1^Topology=o29-51i	.	.	.	.
c152144_g1	c152144_g1_i1	G7YQI3_CLOSI^G7YQI3_CLOSI^Q:1-258,H:137-222^84.88%ID^E:3e-26^.^.	G7YQI3_CLOSI^G7YQI3_CLOSI^Q:1-86,H:137-222^84.88%ID^E:4e-43^.^.	.	CHMP5_RAT^CHMP5_RAT^Q:3-85,H:142-216^52.94%ID^E:8e-17^RecName: Full=Charged multivesicular body protein 5;^Eukaryota; Metazoa; Chordata; Craniata; Vertebrata; Euteleostomi; Mammalia; Eutheria; Euarchontoglires; Glires; Rodentia; Sciurognathi; Muroidea; Muridae; Murinae; Rattus	c152144_g1_i1|m.46017	1-261[+]	3 Snf7	.	.	ENOG410XPDA^Charged multivesicular body protein	KEGG:rno:297995`KO:K12198	GO:0005829^cellular_component^cytosol`GO:0010008^cellular_component^endosome membrane`GO:0070062^cellular_component^extracellular exosome`GO:0005634^cellular_component^nucleus`GO:0000920^biological_process^cell separation after cytokinesis`GO:0008333^biological_process^endosome to lysosome transport`GO:0007040^biological_process^lysosome organization`GO:0007080^biological_process^mitotic metaphas…	.
c152144_g1	c152144_g1_i1	G7YQI3_CLOSI^G7YQI3_CLOSI^Q:1-258,H:137-222^84.88%ID^E:3e-26^.^.	.	.	.	c152144_g1_i1|m.46018	140-343[+]		.	.	.	.	.	.
c15227_g1	c15227_g1_i1	G7Y432_CLOSI^G7Y432_CLOSI^Q:330-52,H:250-342^94.62%ID^E:1e-56^.^.	G7Y432_CLOSI^G7Y432_CLOSI^Q:1-93,H:250-342^94.62%ID^E:5e-57^.^.	.	.	c15227_g1_i1|m.39497	40-330[-]	BTB/POZ domain	.	.	.	.	.	.
c152375_g1	c152375_g1_i1	.	.	.	.	c152375_g1_i1|m.46027	1-372[-]		sigP:1^19^0.668^YES	.	.	.	.	.
c152416_g1	c152416_g1_i1	.	.	.	.	c152416_g1_i1|m.46030	63-320[-]	2 Interleukin-1 / 18	.	.	.	.	.	.
c152456_g1	c152456_g1_i1	.	.	.	.	c152456_g1_i1|m.46031	3-263[+]	3 Predicted membrane protein (DUF2109)	.	ExpAA=58.39^PredHel=3^Topology=o4-22i29-46o61-83i	.	.	.	.
c152557_g1	c152557_g1_i1	.	.	.	.	c152557_g1_i1|m.46037	27-254[-]	1 Cd27 binding protein (Siva)	.	.	.	.	.	.
c15257_g1	c15257_g1_i1	.	.	.	.	c15257_g1_i1|m.39502	2-220[+]		.	ExpAA=25.99^PredHel=1^Topology=o15-37i	.	.	.	.
c152654_g1	c152654_g1_i2	.	.	.	.	c152654_g1_i2|m.46040	1-213[+]		.	ExpAA=21.02^PredHel=1^Topology=o26-48i	.	.	.	.
c152718_g1	c152718_g1_i1	A0A067R9P7_ZOONE^A0A067R9P7_ZOONE^Q:231-386,H:17-69^50.94%ID^E:7e-06^.^.	A0A067R9P7_ZOONE^A0A067R9P7_ZOONE^Q:10-61,H:17-69^50.94%ID^E:3e-06^.^.	.	.	c152718_g1_i1|m.46051	204-461[+]		.	.	.	.	.	.
c152720_g1	c152720_g1_i1	.	.	.	.	c152720_g1_i1|m.46052	67-270[-]		.	ExpAA=21.85^PredHel=1^Topology=i26-45o	.	.	.	.
c152732_g1	c152732_g1_i1	.	.	.	.	c152732_g1_i1|m.46053	54-257[-]	0 Pex26 protein	.	.	.	.	.	.
c152782_g1	c152782_g1_i1	.	.	.	.	c152782_g1_i1|m.46054	199-459[-]		.	ExpAA=23.66^PredHel=1^Topology=o48-70i	.	.	.	.
c152792_g1	c152792_g1_i1	D7G1X8_ECTSI^D7G1X8_ECTSI^Q:1-300,H:134-233^96%ID^E:5e-61^.^.	D7G1X8_ECTSI^D7G1X8_ECTSI^Q:1-100,H:134-233^96%ID^E:2e-61^.^.	RS5_NICPL^RS5_NICPL^Q:1-300,H:55-154^87%ID^E:4e-59^RecName: Full=40S ribosomal protein S5;^Eukaryota; Viridiplantae; Streptophyta; Embryophyta; Tracheophyta; Spermatophyta; Magnoliophyta; eudicotyledons; Gunneridae; Pentapetalae; asterids; lamiids; Solanales; Solanaceae; Nicotianoideae; Nicotianeae; Nicotiana	RS5_NICPL^RS5_NICPL^Q:1-100,H:55-154^87%ID^E:1e-59^RecName: Full=40S ribosomal protein S5;^Eukaryota; Viridiplantae; Streptophyta; Embryophyta; Tracheophyta; Spermatophyta; Magnoliophyta; eudicotyledons; Gunneridae; Pentapetalae; asterids; lamiids; Solanales; Solanaceae; Nicotianoideae; Nicotianeae; Nicotiana	c152792_g1_i1|m.46057	1-303[+]	6 Ribosomal protein S7p/S5e	.	.	.	.	GO:0015935^cellular_component^small ribosomal subunit`GO:0003723^molecular_function^RNA binding`GO:0003735^molecular_function^structural constituent of ribosome`GO:0006412^biological_process^translation	.
c152826_g1	c152826_g1_i1	.	.	.	.	c152826_g1_i1|m.46061	51-251[-]		.	ExpAA=23.94^PredHel=1^Topology=o10-27i	.	.	.	.
c152858_g1	c152858_g1_i1	G7YG80_CLOSI^G7YG80_CLOSI^Q:524-90,H:300-441^29.73%ID^E:3e-14^.^.	G7YG80_CLOSI^G7YG80_CLOSI^Q:2-146,H:300-441^29.73%ID^E:2e-14^.^.	.	.	c152858_g1_i1|m.46063	72-527[-]	4 Galactosyltransferase	.	.	.	.	.	.
c152858_g1	c152858_g1_i1	G7YG80_CLOSI^G7YG80_CLOSI^Q:524-90,H:300-441^29.73%ID^E:3e-14^.^.	.	.	.	c152858_g1_i1|m.46064	295-528[-]		.	.	.	.	.	.
c152910_g1	c152910_g1_i1	.	.	.	.	c152910_g1_i1|m.46067	3-293[+]	6 Coatomer (COPI) alpha subunit C-terminus	.	.	.	.	.	.
c152953_g1	c152953_g1_i1	.	.	.	.	c152953_g1_i1|m.46069	3-206[+]		.	ExpAA=31.31^PredHel=1^Topology=i12-34o	.	.	.	.
c153028_g1	c153028_g1_i1	C5LMN4_PERM5^C5LMN4_PERM5^Q:419-138,H:81-174^97.87%ID^E:8e-62^.^.	T1MZP1_TRIUA^T1MZP1_TRIUA^Q:16-101,H:18-103^75.58%ID^E:3e-37^.^.	TBB_STYLE^TBB_STYLE^Q:419-138,H:336-429^100%ID^E:1e-61^RecName: Full=Tubulin beta chain;^Eukaryota; Alveolata; Ciliophora; Intramacronucleata; Spirotrichea; Stichotrichia; Sporadotrichida; Oxytrichidae; Stylonychinae; Stylonychia	.	c153028_g1_i1|m.46071	103-408[+]		.	.	.	.	.	.
c153028_g1	c153028_g1_i1	C5LMN4_PERM5^C5LMN4_PERM5^Q:419-138,H:81-174^97.87%ID^E:8e-62^.^.	J9AMV3_WUCBA^J9AMV3_WUCBA^Q:1-104,H:44-147^85.58%ID^E:8e-64^.^.	TBB_STYLE^TBB_STYLE^Q:419-138,H:336-429^100%ID^E:1e-61^RecName: Full=Tubulin beta chain;^Eukaryota; Alveolata; Ciliophora; Intramacronucleata; Spirotrichea; Stichotrichia; Sporadotrichida; Oxytrichidae; Stylonychinae; Stylonychia	TBB_STYLE^TBB_STYLE^Q:1-107,H:336-442^99.07%ID^E:7e-71^RecName: Full=Tubulin beta chain;^Eukaryota; Alveolata; Ciliophora; Intramacronucleata; Spirotrichea; Stichotrichia; Sporadotrichida; Oxytrichidae; Stylonychinae; Stylonychia	c153028_g1_i1|m.46070	96-419[-]	6 Tubulin C-terminal domain	.	.	.	.	GO:0005737^cellular_component^cytoplasm`GO:0005874^cellular_component^microtubule`GO:0005525^molecular_function^GTP binding`GO:0003924^molecular_function^GTPase activity`GO:0005200^molecular_function^structural constituent of cytoskeleton`GO:0007017^biological_process^microtubule-based process	.
c153028_g1	c153028_g1_i1	C5LMN4_PERM5^C5LMN4_PERM5^Q:419-138,H:81-174^97.87%ID^E:8e-62^.^.	.	TBB_STYLE^TBB_STYLE^Q:419-138,H:336-429^100%ID^E:1e-61^RecName: Full=Tubulin beta chain;^Eukaryota; Alveolata; Ciliophora; Intramacronucleata; Spirotrichea; Stichotrichia; Sporadotrichida; Oxytrichidae; Stylonychinae; Stylonychia	.	c153028_g1_i1|m.46072	179-418[-]		.	.	.	.	.	.
c153046_g1	c153046_g1_i1	.	.	.	.	c153046_g1_i1|m.46073	42-368[+]		.	ExpAA=31.38^PredHel=1^Topology=i85-107o	.	.	.	.
c153118_g1	c153118_g1_i1	A0A074ZPT1_9TREM^A0A074ZPT1_9TREM^Q:299-3,H:26-124^75.76%ID^E:3e-50^.^.	A0A074ZPT1_9TREM^A0A074ZPT1_9TREM^Q:1-99,H:26-124^75.76%ID^E:3e-50^.^.	ARP2_MOUSE^ARP2_MOUSE^Q:299-3,H:24-122^67.68%ID^E:5e-46^RecName: Full=Actin-related protein 2;^Eukaryota; Metazoa; Chordata; Craniata; Vertebrata; Euteleostomi; Mammalia; Eutheria; Euarchontoglires; Glires; Rodentia; Sciurognathi; Muroidea; Muridae; Murinae; Mus; Mus	ARP2_MOUSE^ARP2_MOUSE^Q:1-99,H:24-122^67.68%ID^E:5e-46^RecName: Full=Actin-related protein 2;^Eukaryota; Metazoa; Chordata; Craniata; Vertebrata; Euteleostomi; Mammalia; Eutheria; Euarchontoglires; Glires; Rodentia; Sciurognathi; Muroidea; Muridae; Murinae; Mus; Mus	c153118_g1_i1|m.46074	3-299[-]	5 Actin	.	.	COG5277^Actin-related protein	KEGG:mmu:66713`KO:K17260	GO:0030478^cellular_component^actin cap`GO:0005885^cellular_component^Arp2/3 protein complex`GO:0005938^cellular_component^cell cortex`GO:0042995^cellular_component^cell projection`GO:0005737^cellular_component^cytoplasm`GO:0070062^cellular_component^extracellular exosome`GO:0005925^cellular_component^focal adhesion`GO:0016020^cellular_component^membrane`GO:0005524^molecular_function^ATP binding`…	.
c153248_g1	c153248_g1_i1	.	.	.	.	c153248_g1_i1|m.46078	1-288[+]		.	ExpAA=33.23^PredHel=1^Topology=i13-35o	.	.	.	.
c153261_g1	c153261_g1_i1	.	.	.	.	c153261_g1_i1|m.46080	75-341[-]	2 Aluminium activated malate transporter	.	.	.	.	.	.
c153264_g1	c153264_g1_i1	.	.	.	.	c153264_g1_i1|m.46082	2-220[-]	5 Virus neck protein	.	.	.	.	.	.
c153268_g1	c153268_g1_i1	.	.	.	.	c153268_g1_i1|m.46083	1-204[+]		.	ExpAA=22.73^PredHel=1^Topology=o15-37i	.	.	.	.
c153294_g1	c153294_g1_i1	G7YMW8_CLOSI^G7YMW8_CLOSI^Q:3-221,H:258-330^97.26%ID^E:2e-40^.^.	G7YMW8_CLOSI^G7YMW8_CLOSI^Q:1-73,H:258-330^97.26%ID^E:1e-40^.^.	PRS10_SPETR^PRS10_SPETR^Q:3-218,H:52-123^83.33%ID^E:9e-35^.^.	PRS10_SPETR^PRS10_SPETR^Q:1-72,H:52-123^83.33%ID^E:8e-35^.^.	c153294_g1_i1|m.46084	3-221[+]		.	.	.	.	.	.
c153297_g1	c153297_g1_i2	.	.	.	.	c153297_g1_i2|m.46085	5-268[-]		.	ExpAA=17.06^PredHel=1^Topology=o10-32i	.	.	.	.
c153306_g1	c153306_g1_i1	.	.	.	.	c153306_g1_i1|m.46088	1-282[-]		.	ExpAA=26.10^PredHel=1^Topology=i53-75o	.	.	.	.
c153316_g1	c153316_g1_i1	.	.	.	.	c153316_g1_i1|m.46089	98-307[-]		.	ExpAA=21.02^PredHel=1^Topology=o30-52i	.	.	.	.
c153320_g1	c153320_g1_i1	.	.	.	.	c153320_g1_i1|m.46090	75-278[-]		.	ExpAA=20.50^PredHel=1^Topology=o4-23i	.	.	.	.
c153333_g1	c153333_g1_i1	.	.	.	.	c153333_g1_i1|m.46091	296-529[-]		.	ExpAA=40.16^PredHel=2^Topology=o20-39i52-71o	.	.	.	.
c153355_g1	c153355_g1_i1	G7Y8J6_CLOSI^G7Y8J6_CLOSI^Q:1172-870,H:1256-1355^43.56%ID^E:2e-14^.^.	G7Y8J6_CLOSI^G7Y8J6_CLOSI^Q:3-123,H:1256-1375^42.98%ID^E:1e-18^.^.	.	.	c153355_g1_i1|m.46092	300-1178[-]	8 Major Facilitator Superfamily	.	ExpAA=65.28^PredHel=3^Topology=i12-34o47-69i89-111o	.	.	.	.
c153355_g1	c153355_g1_i1	G7Y8J6_CLOSI^G7Y8J6_CLOSI^Q:1172-870,H:1256-1355^43.56%ID^E:2e-14^.^.	.	.	.	c153355_g1_i1|m.46093	922-1179[-]		.	ExpAA=17.02^PredHel=1^Topology=o10-27i	.	.	.	.
c153377_g1	c153377_g1_i1	.	.	.	.	c153377_g1_i1|m.46094	169-375[-]		.	ExpAA=18.49^PredHel=1^Topology=o36-58i	.	.	.	.
c153392_g1	c153392_g1_i1	.	.	.	.	c153392_g1_i1|m.46095	2-265[+]		.	ExpAA=18.87^PredHel=1^Topology=i7-29o	.	.	.	.
c153479_g1	c153479_g1_i1	V5GHQ0_ANOGL^V5GHQ0_ANOGL^Q:317-102,H:241-312^50%ID^E:2e-18^.^.	V5GHQ0_ANOGL^V5GHQ0_ANOGL^Q:1-72,H:241-312^50%ID^E:7e-19^.^.	.	.	c153479_g1_i1|m.46100	93-317[-]	4 ISXO2-like transposase domain	.	.	.	.	.	.
c153487_g1	c153487_g1_i1	.	.	.	.	c153487_g1_i1|m.46101	3-272[+]		.	ExpAA=21.97^PredHel=1^Topology=i65-87o	.	.	.	.
c153568_g1	c153568_g1_i1	.	.	.	.	c153568_g1_i1|m.46104	1-351[+]		sigP:1^28^0.59^YES	.	.	.	.	.
c153569_g1	c153569_g1_i1	.	.	.	.	c153569_g1_i1|m.46106	131-340[+]	8 Erythromycin esterase	.	.	.	.	.	.
c153583_g1	c153583_g1_i1	.	.	.	.	c153583_g1_i1|m.46108	1-237[+]	4 Multi-glycosylated core protein 24 (MGC-24)	.	.	.	.	.	.
c153717_g1	c153717_g1_i1	.	.	.	.	c153717_g1_i1|m.46114	3-227[-]		.	ExpAA=22.84^PredHel=1^Topology=i7-29o	.	.	.	.
c153740_g1	c153740_g1_i1	U4U9D9_DENPD^U4U9D9_DENPD^Q:362-210,H:1-51^49.02%ID^E:2e-08^.^.	.	LIPP_MYOCO^LIPP_MYOCO^Q:371-222,H:95-144^44%ID^E:1e-06^RecName: Full=Pancreatic triacylglycerol lipase;^Eukaryota; Metazoa; Chordata; Craniata; Vertebrata; Euteleostomi; Mammalia; Eutheria; Euarchontoglires; Glires; Rodentia; Hystricognathi; Myocastoridae; Myocastor	.	c153740_g1_i1|m.46115	220-426[+]		.	.	.	.	.	.
c153772_g1	c153772_g1_i1	I6QMM4_9HEMI^I6QMM4_9HEMI^Q:3-206,H:346-411^50%ID^E:4e-08^.^.	I6QMM4_9HEMI^I6QMM4_9HEMI^Q:1-68,H:346-411^50%ID^E:1e-16^.^.	.	.	c153772_g1_i1|m.46119	3-209[+]		.	ExpAA=21.70^PredHel=1^Topology=o43-65i	.	.	.	.
c153811_g1	c153811_g1_i1	A0A026W2I8_CERBI^A0A026W2I8_CERBI^Q:1-282,H:18-109^50%ID^E:4e-25^.^.	A0A026W2I8_CERBI^A0A026W2I8_CERBI^Q:1-94,H:18-109^50%ID^E:4e-25^.^.	.	.	c153811_g1_i1|m.46120	1-282[+]		.	.	.	.	.	.
c153813_g1	c153813_g1_i1	T1I8Y7_RHOPR^T1I8Y7_RHOPR^Q:75-410,H:962-1075^54.31%ID^E:3e-21^.^.	T1I8Y7_RHOPR^T1I8Y7_RHOPR^Q:17-136,H:954-1075^53.23%ID^E:3e-33^.^.	.	.	c153813_g1_i1|m.46121	3-410[+]		.	.	.	.	.	.
c153813_g1	c153813_g1_i1	T1I8Y7_RHOPR^T1I8Y7_RHOPR^Q:75-410,H:962-1075^54.31%ID^E:3e-21^.^.	.	.	.	c153813_g1_i1|m.46122	54-410[-]		.	.	.	.	.	.
c153845_g1	c153845_g1_i1	.	.	.	.	c153845_g1_i1|m.46125	1-216[+]	8 Holin family	.	.	.	.	.	.
c153850_g1	c153850_g1_i1	.	.	.	.	c153850_g1_i1|m.46126	240-497[+]	8 NADH dehydrogenase 1 beta subcomplex subunit 2	.	ExpAA=33.37^PredHel=1^Topology=o45-67i	.	.	.	.
c153861_g1	c153861_g1_i1	.	.	.	.	c153861_g1_i1|m.46128	69-299[-]	2 Domain of unknown function (DUF4433)	.	ExpAA=14.50^PredHel=1^Topology=o58-75i	.	.	.	.
c154013_g1	c154013_g1_i1	.	.	.	.	c154013_g1_i1|m.46133	72-275[+]	1 Partial alpha/beta-hydrolase lipase region	.	.	.	.	.	.
c154059_g1	c154059_g1_i1	A0A074ZAE8_9TREM^A0A074ZAE8_9TREM^Q:3-161,H:112-164^62.26%ID^E:4e-15^.^.	.	.	.	c154059_g1_i1|m.46134	3-314[-]	3 Putative transposase of IS4/5 family (DUF4096)	.	.	.	.	.	.
c154094_g1	c154094_g1_i1	.	I7ZPW6_ASPO3^I7ZPW6_ASPO3^Q:14-70,H:7-61^43.86%ID^E:5e-07^.^.	.	.	c154094_g1_i1|m.46135	1-210[+]		sigP:1^27^0.855^YES	.	.	.	.	.
c154395_g1	c154395_g1_i1	.	.	.	.	c154395_g1_i1|m.46144	88-297[+]	7 MepB protein	.	.	.	.	.	.
c154480_g1	c154480_g1_i1	.	.	.	.	c154480_g1_i1|m.46147	2-220[+]		sigP:1^16^0.539^YES	.	.	.	.	.
c154493_g1	c154493_g1_i1	.	.	.	.	c154493_g1_i1|m.46148	64-270[-]	1 Domain of Unknown Function with PDB structure (DUF3850)	.	.	.	.	.	.
c154612_g1	c154612_g1_i1	A0A074ZTL8_9TREM^A0A074ZTL8_9TREM^Q:26-790,H:2-268^61.8%ID^E:2e-109^.^.	A0A074ZTL8_9TREM^A0A074ZTL8_9TREM^Q:9-263,H:2-268^61.8%ID^E:8e-114^.^.	PNPH_HUMAN^PNPH_HUMAN^Q:53-877,H:8-282^45.45%ID^E:6e-82^RecName: Full=Purine nucleoside phosphorylase;^Eukaryota; Metazoa; Chordata; Craniata; Vertebrata; Euteleostomi; Mammalia; Eutheria; Euarchontoglires; Primates; Haplorrhini; Catarrhini; Hominidae; Homo	PNPH_HUMAN^PNPH_HUMAN^Q:18-292,H:8-282^45.45%ID^E:4e-85^RecName: Full=Purine nucleoside phosphorylase;^Eukaryota; Metazoa; Chordata; Craniata; Vertebrata; Euteleostomi; Mammalia; Eutheria; Euarchontoglires; Primates; Haplorrhini; Catarrhini; Hominidae; Homo	c154612_g1_i1|m.46154	2-880[+]	1 Phosphorylase superfamily	.	.	COG0005^The purine nucleoside phosphorylases catalyze the phosphorolytic breakdown of the N-glycosidic bond in the beta- (deoxy)ribonucleoside molecules, with the formation of the corresponding free purine bases and pentose-1-phosphate (By similarity)	KEGG:hsa:4860`KO:K03783	GO:0005737^cellular_component^cytoplasm`GO:0005856^cellular_component^cytoskeleton`GO:0005829^cellular_component^cytosol`GO:0070062^cellular_component^extracellular exosome`GO:0005622^cellular_component^intracellular`GO:0005634^cellular_component^nucleus`GO:0008144^molecular_function^drug binding`GO:0001882^molecular_function^nucleoside binding`GO:0042301^molecular_function^phosphate ion binding`…	.
c154612_g1	c154612_g1_i1	A0A074ZTL8_9TREM^A0A074ZTL8_9TREM^Q:26-790,H:2-268^61.8%ID^E:2e-109^.^.	.	PNPH_HUMAN^PNPH_HUMAN^Q:53-877,H:8-282^45.45%ID^E:6e-82^RecName: Full=Purine nucleoside phosphorylase;^Eukaryota; Metazoa; Chordata; Craniata; Vertebrata; Euteleostomi; Mammalia; Eutheria; Euarchontoglires; Primates; Haplorrhini; Catarrhini; Hominidae; Homo	.	c154612_g1_i1|m.46155	73-321[-]		.	ExpAA=21.40^PredHel=1^Topology=i47-69o	.	.	.	.
c154612_g1	c154612_g1_i1	A0A074ZTL8_9TREM^A0A074ZTL8_9TREM^Q:26-790,H:2-268^61.8%ID^E:2e-109^.^.	.	PNPH_HUMAN^PNPH_HUMAN^Q:53-877,H:8-282^45.45%ID^E:6e-82^RecName: Full=Purine nucleoside phosphorylase;^Eukaryota; Metazoa; Chordata; Craniata; Vertebrata; Euteleostomi; Mammalia; Eutheria; Euarchontoglires; Primates; Haplorrhini; Catarrhini; Hominidae; Homo	.	c154612_g1_i1|m.46156	465-680[+]		.	.	.	.	.	.
c154614_g1	c154614_g1_i1	.	.	.	.	c154614_g1_i1|m.46159	3-281[+]	0 Domain of unknown function DUF22	.	.	.	.	.	.
c154614_g1	c154614_g1_i1	.	.	.	.	c154614_g1_i1|m.46158	2-283[-]		.	ExpAA=24.92^PredHel=1^Topology=i32-54o	.	.	.	.
c154693_g1	c154693_g1_i1	.	.	.	.	c154693_g1_i1|m.46163	3-227[+]	5 Repeat in HS1/Cortactin	.	.	.	.	.	.
c154745_g1	c154745_g1_i1	.	.	.	.	c154745_g1_i1|m.46167	3-263[-]		.	ExpAA=34.28^PredHel=2^Topology=o15-37i58-80o	.	.	.	.
c15476_g1	c15476_g1_i1	.	.	.	.	c15476_g1_i1|m.39517	1-207[+]	Histone acetyl transferase HAT1 N-terminus	.	.	.	.	.	.
c154845_g1	c154845_g1_i1	.	.	.	.	c154845_g1_i1|m.46171	482-700[-]		.	ExpAA=21.28^PredHel=1^Topology=i12-34o	.	.	.	.
c154855_g1	c154855_g1_i1	.	.	.	.	c154855_g1_i1|m.46172	2-211[-]		.	ExpAA=43.08^PredHel=2^Topology=o15-34i41-63o	.	.	.	.
c15488_g1	c15488_g1_i1	.	.	.	.	c15488_g1_i1|m.39518	164-382[-]		.	ExpAA=43.10^PredHel=2^Topology=o5-27i39-61o	.	.	.	.
c154895_g1	c154895_g1_i1	.	.	.	.	c154895_g1_i1|m.46175	2-205[-]		.	ExpAA=24.86^PredHel=1^Topology=i21-43o	.	.	.	.
c154993_g1	c154993_g1_i2	.	.	.	.	c154993_g1_i2|m.46177	1-231[+]		.	ExpAA=42.10^PredHel=2^Topology=i5-27o42-64i	.	.	.	.
c154999_g1	c154999_g1_i2	.	.	.	.	c154999_g1_i2|m.46178	3-212[+]	0 Rad4 beta-hairpin domain 1	.	.	.	.	.	.
c155044_g1	c155044_g1_i1	R7QIG4_CHOCR^R7QIG4_CHOCR^Q:3-224,H:31-104^64.86%ID^E:4e-26^.^.	R7QIG4_CHOCR^R7QIG4_CHOCR^Q:1-74,H:31-104^64.86%ID^E:4e-26^.^.	RL10_CAEEL^RL10_CAEEL^Q:3-227,H:113-187^65.33%ID^E:4e-26^RecName: Full=60S ribosomal protein L10;^Eukaryota; Metazoa; Ecdysozoa; Nematoda; Chromadorea; Rhabditida; Rhabditoidea; Rhabditidae; Peloderinae; Caenorhabditis	RL10_CAEEL^RL10_CAEEL^Q:1-75,H:113-187^65.33%ID^E:4e-26^RecName: Full=60S ribosomal protein L10;^Eukaryota; Metazoa; Ecdysozoa; Nematoda; Chromadorea; Rhabditida; Rhabditoidea; Rhabditidae; Peloderinae; Caenorhabditis	c155044_g1_i1|m.46183	3-227[+]	2 Ribosomal protein L16p/L10e	.	.	COG0197^Binds 23S rRNA and is also seen to make contacts with the A and possibly P site tRNAs (By similarity)	KEGG:cel:CELE_F10B5.1`KO:K02866	GO:0022625^cellular_component^cytosolic large ribosomal subunit`GO:0003735^molecular_function^structural constituent of ribosome`GO:0000027^biological_process^ribosomal large subunit assembly`GO:0006412^biological_process^translation	.
c155044_g1	c155044_g1_i1	R7QIG4_CHOCR^R7QIG4_CHOCR^Q:3-224,H:31-104^64.86%ID^E:4e-26^.^.	.	RL10_CAEEL^RL10_CAEEL^Q:3-227,H:113-187^65.33%ID^E:4e-26^RecName: Full=60S ribosomal protein L10;^Eukaryota; Metazoa; Ecdysozoa; Nematoda; Chromadorea; Rhabditida; Rhabditoidea; Rhabditidae; Peloderinae; Caenorhabditis	.	c155044_g1_i1|m.46182	3-227[-]		.	.	.	.	.	.
c155050_g1	c155050_g1_i1	.	.	.	.	c155050_g1_i1|m.46184	1-210[+]	7 Anaphase-promoting complex subunit 4 WD40 domain	.	.	.	.	.	.
c155068_g1	c155068_g1_i1	.	.	.	.	c155068_g1_i1|m.46185	1-258[+]		sigP:1^27^0.609^YES	.	.	.	.	.
c155181_g1	c155181_g1_i1	.	.	.	.	c155181_g1_i1|m.46190	2-235[-]		.	ExpAA=44.14^PredHel=2^Topology=o15-37i50-72o	.	.	.	.
c155182_g1	c155182_g1_i2	.	.	.	.	c155182_g1_i2|m.46191	3-221[-]	5 Transposase IS4	.	.	.	.	.	.
c155189_g1	c155189_g1_i1	W4X307_ATTCE^W4X307_ATTCE^Q:83-340,H:489-573^46.51%ID^E:4e-15^.^.	W4X307_ATTCE^W4X307_ATTCE^Q:28-113,H:489-573^46.51%ID^E:2e-15^.^.	SVEP1_HUMAN^SVEP1_HUMAN^Q:83-340,H:399-478^41.86%ID^E:2e-12^RecName: Full=Sushi, von Willebrand factor type A, EGF and pentraxin domain-containing protein 1;^Eukaryota; Metazoa; Chordata; Craniata; Vertebrata; Euteleostomi; Mammalia; Eutheria; Euarchontoglires; Primates; Haplorrhini; Catarrhini; Hominidae; Homo`SVEP1_HUMAN^SVEP1_HUMAN^Q:59-337,H:2722-2813^32.32%ID^E:9e-07^RecName: Full=Sushi, von…	SVEP1_HUMAN^SVEP1_HUMAN^Q:28-113,H:399-478^41.86%ID^E:2e-12^RecName: Full=Sushi, von Willebrand factor type A, EGF and pentraxin domain-containing protein 1;^Eukaryota; Metazoa; Chordata; Craniata; Vertebrata; Euteleostomi; Mammalia; Eutheria; Euarchontoglires; Primates; Haplorrhini; Catarrhini; Hominidae; Homo`SVEP1_HUMAN^SVEP1_HUMAN^Q:17-112,H:2719-2813^32.35%ID^E:8e-07^RecName: Full=Sushi, von…	c155189_g1_i1|m.46192	2-352[+]	6 Sushi domain (SCR repeat)	.	.	ENOG410XPJ1^c-type lectin domain family	KEGG:hsa:79987`KO:K17495	GO:0005737^cellular_component^cytoplasm`GO:0005576^cellular_component^extracellular region`GO:0016020^cellular_component^membrane`GO:0005509^molecular_function^calcium ion binding`GO:0003682^molecular_function^chromatin binding`GO:0007155^biological_process^cell adhesion	.
c1553_g1	c1553_g1_i1	.	.	.	.	c1553_g1_i1|m.38786	84-341[-]		.	ExpAA=40.83^PredHel=2^Topology=i13-35o50-72i	.	.	.	.
c155339_g1	c155339_g1_i2	.	.	.	.	c155339_g1_i2|m.46194	327-560[-]		.	ExpAA=19.97^PredHel=1^Topology=o29-51i	.	.	.	.
c15536_g1	c15536_g1_i1	.	.	.	.	c15536_g1_i1|m.39521	73-300[-]		.	ExpAA=22.50^PredHel=1^Topology=o50-72i	.	.	.	.
c155417_g1	c155417_g1_i1	A0A067QY58_ZOONE^A0A067QY58_ZOONE^Q:2-181,H:3513-3572^53.33%ID^E:2e-11^.^.	A0A067QY58_ZOONE^A0A067QY58_ZOONE^Q:1-60,H:3513-3572^53.33%ID^E:7e-12^.^.	.	.	c155417_g1_i1|m.46197	2-433[+]	3 PUA domain	.	.	.	.	.	.
c155417_g1	c155417_g1_i1	A0A067QY58_ZOONE^A0A067QY58_ZOONE^Q:2-181,H:3513-3572^53.33%ID^E:2e-11^.^.	.	.	.	c155417_g1_i1|m.46198	3-257[+]		.	ExpAA=19.20^PredHel=1^Topology=i13-32o	.	.	.	.
c155417_g1	c155417_g1_i1	A0A067QY58_ZOONE^A0A067QY58_ZOONE^Q:2-181,H:3513-3572^53.33%ID^E:2e-11^.^.	.	.	.	c155417_g1_i1|m.46199	229-432[-]		.	ExpAA=17.82^PredHel=1^Topology=o37-59i	.	.	.	.
c155420_g1	c155420_g1_i1	.	.	.	.	c155420_g1_i1|m.46200	121-333[-]	8 Poxvirus A3L Protein	.	.	.	.	.	.
c155435_g1	c155435_g1_i1	.	.	.	.	c155435_g1_i1|m.46202	235-504[+]	2 Planctomycete cytochrome C	.	.	.	.	.	.
c155440_g1	c155440_g1_i1	.	.	.	.	c155440_g1_i1|m.46203	42-314[-]		sigP:1^18^0.735^YES	.	.	.	.	.
c15549_g1	c15549_g1_i2	.	.	.	.	c15549_g1_i2|m.39523	3-212[-]		.	ExpAA=16.70^PredHel=1^Topology=o5-27i	.	.	.	.
c155617_g1	c155617_g1_i1	.	.	.	.	c155617_g1_i1|m.46217	2-214[-]		.	ExpAA=19.27^PredHel=1^Topology=i7-29o	.	.	.	.
c15570_g1	c15570_g1_i1	.	.	.	.	c15570_g1_i1|m.39525	2-232[+]		sigP:1^23^0.457^YES	.	.	.	.	.
c155737_g1	c155737_g1_i1	I3JMN8_ORENI^I3JMN8_ORENI^Q:16-399,H:280-407^63.28%ID^E:1e-50^.^.	I3JMN8_ORENI^I3JMN8_ORENI^Q:6-112,H:280-386^64.49%ID^E:1e-40^.^.	TIGD1_HUMAN^TIGD1_HUMAN^Q:34-387,H:290-408^40.32%ID^E:7e-20^RecName: Full=Tigger transposable element-derived protein 1;^Eukaryota; Metazoa; Chordata; Craniata; Vertebrata; Euteleostomi; Mammalia; Eutheria; Euarchontoglires; Primates; Haplorrhini; Catarrhini; Hominidae; Homo	TIGD1_HUMAN^TIGD1_HUMAN^Q:12-113,H:290-392^38.89%ID^E:8e-15^RecName: Full=Tigger transposable element-derived protein 1;^Eukaryota; Metazoa; Chordata; Craniata; Vertebrata; Euteleostomi; Mammalia; Eutheria; Euarchontoglires; Primates; Haplorrhini; Catarrhini; Hominidae; Homo	c155737_g1_i1|m.46220	1-342[+]	8 DDE superfamily endonuclease	.	.	ENOG4110CDI^tigger transposable element derived	KEGG:hsa:200765	GO:0005634^cellular_component^nucleus`GO:0003677^molecular_function^DNA binding	.
c155737_g1	c155737_g1_i1	I3JMN8_ORENI^I3JMN8_ORENI^Q:16-399,H:280-407^63.28%ID^E:1e-50^.^.	.	TIGD1_HUMAN^TIGD1_HUMAN^Q:34-387,H:290-408^40.32%ID^E:7e-20^RecName: Full=Tigger transposable element-derived protein 1;^Eukaryota; Metazoa; Chordata; Craniata; Vertebrata; Euteleostomi; Mammalia; Eutheria; Euarchontoglires; Primates; Haplorrhini; Catarrhini; Hominidae; Homo	.	c155737_g1_i1|m.46219	7-423[-]		.	.	.	.	.	.
c155751_g1	c155751_g1_i1	.	.	.	.	c155751_g1_i1|m.46221	2-247[-]	0 Sedlin, N-terminal conserved region	.	.	.	.	.	.
c155863_g1	c155863_g1_i1	.	.	.	.	c155863_g1_i1|m.46227	3-272[+]	1 Telomere length regulation protein	.	.	.	.	.	.
c155880_g1	c155880_g1_i1	.	.	.	.	c155880_g1_i1|m.46229	3-221[+]	2 Ataxin 2 SM domain	.	.	.	.	.	.
c155900_g1	c155900_g1_i1	V5IBI6_IXORI^V5IBI6_IXORI^Q:85-540,H:215-367^38.56%ID^E:3e-27^.^.	V5IBI6_IXORI^V5IBI6_IXORI^Q:2-67,H:302-367^43.94%ID^E:8e-10^.^.	.	.	c155900_g1_i1|m.46232	340-555[+]		.	.	.	.	.	.
c156021_g1	c156021_g1_i1	.	.	.	.	c156021_g1_i1|m.46234	1-201[-]		sigP:1^18^0.551^YES	.	.	.	.	.
c15603_g1	c15603_g1_i1	J9LWV0_ACYPI^J9LWV0_ACYPI^Q:200-12,H:172-234^58.73%ID^E:2e-18^.^.	J9LWV0_ACYPI^J9LWV0_ACYPI^Q:1-63,H:172-234^58.73%ID^E:2e-18^.^.	.	.	c15603_g1_i1|m.39527	3-200[-]		.	.	.	.	.	.
c156097_g1	c156097_g1_i1	.	.	.	.	c156097_g1_i1|m.46235	1-294[-]	4 N-glycosylation protein	.	ExpAA=36.64^PredHel=1^Topology=i50-72o	.	.	.	.
c156101_g1	c156101_g1_i1	.	.	.	.	c156101_g1_i1|m.46237	15-278[-]		.	ExpAA=23.54^PredHel=1^Topology=o10-32i	.	.	.	.
c156188_g1	c156188_g1_i1	.	.	.	.	c156188_g1_i1|m.46239	3-215[+]		.	ExpAA=22.52^PredHel=1^Topology=i21-43o	.	.	.	.
c156244_g1	c156244_g1_i1	.	.	.	.	c156244_g1_i1|m.46240	1-225[+]		.	ExpAA=21.68^PredHel=1^Topology=o15-37i	.	.	.	.
c156261_g1	c156261_g1_i1	.	.	.	.	c156261_g1_i1|m.46242	149-367[-]	2 Protein-L-isoaspartate(D-aspartate) O-methyltransferase (PCMT)	.	.	.	.	.	.
c156359_g1	c156359_g1_i1	.	.	.	.	c156359_g1_i1|m.46244	82-318[-]		.	ExpAA=21.67^PredHel=1^Topology=o24-46i	.	.	.	.
c156514_g1	c156514_g1_i1	E9QG75_DANRE^E9QG75_DANRE^Q:280-2,H:137-228^32.26%ID^E:6e-11^.^.`E9QG75_DANRE^E9QG75_DANRE^Q:283-8,H:80-170^32.61%ID^E:5e-06^.^.	E9QG75_DANRE^E9QG75_DANRE^Q:4-96,H:137-228^32.26%ID^E:5e-11^.^.`E9QG75_DANRE^E9QG75_DANRE^Q:3-94,H:80-170^32.61%ID^E:5e-06^.^.	ZN628_HUMAN^ZN628_HUMAN^Q:289-2,H:533-626^37.5%ID^E:5e-11^RecName: Full=Zinc finger protein 628;^Eukaryota; Metazoa; Chordata; Craniata; Vertebrata; Euteleostomi; Mammalia; Eutheria; Euarchontoglires; Primates; Haplorrhini; Catarrhini; Hominidae; Homo`ZN628_HUMAN^ZN628_HUMAN^Q:283-41,H:145-224^39.51%ID^E:2e-09^RecName: Full=Zinc finger protein 628;^Eukaryota; Metazoa; Chordata; Craniata; Vertebra…	ZN628_HUMAN^ZN628_HUMAN^Q:1-96,H:533-626^37.5%ID^E:5e-11^RecName: Full=Zinc finger protein 628;^Eukaryota; Metazoa; Chordata; Craniata; Vertebrata; Euteleostomi; Mammalia; Eutheria; Euarchontoglires; Primates; Haplorrhini; Catarrhini; Hominidae; Homo`ZN628_HUMAN^ZN628_HUMAN^Q:3-83,H:145-224^39.51%ID^E:2e-09^RecName: Full=Zinc finger protein 628;^Eukaryota; Metazoa; Chordata; Craniata; Vertebrata;…	c156514_g1_i1|m.46246	2-289[-]	1 Zinc-finger double domain	.	.	COG5048^Zinc finger protein	KEGG:hsa:89887	GO:0005634^cellular_component^nucleus`GO:0003677^molecular_function^DNA binding`GO:0046872^molecular_function^metal ion binding`GO:0003700^molecular_function^transcription factor activity, sequence-specific DNA binding`GO:0006355^biological_process^regulation of transcription, DNA-templated`GO:0006351^biological_process^transcription, DNA-templated	.
c156547_g1	c156547_g1_i1	.	.	.	.	c156547_g1_i1|m.46250	3-203[-]		.	ExpAA=22.52^PredHel=1^Topology=o42-64i	.	.	.	.
c156579_g1	c156579_g1_i1	H2KP66_CLOSI^H2KP66_CLOSI^Q:201-1,H:1-67^89.55%ID^E:4e-35^.^.	H2KP66_CLOSI^H2KP66_CLOSI^Q:5-71,H:1-67^89.55%ID^E:4e-35^.^.	ETFB_HUMAN^ETFB_HUMAN^Q:195-1,H:2-66^70.77%ID^E:3e-24^RecName: Full=Electron transfer flavoprotein subunit beta {ECO:0000305};^Eukaryota; Metazoa; Chordata; Craniata; Vertebrata; Euteleostomi; Mammalia; Eutheria; Euarchontoglires; Primates; Haplorrhini; Catarrhini; Hominidae; Homo	ETFB_HUMAN^ETFB_HUMAN^Q:7-71,H:2-66^70.77%ID^E:3e-24^RecName: Full=Electron transfer flavoprotein subunit beta {ECO:0000305};^Eukaryota; Metazoa; Chordata; Craniata; Vertebrata; Euteleostomi; Mammalia; Eutheria; Euarchontoglires; Primates; Haplorrhini; Catarrhini; Hominidae; Homo	c156579_g1_i1|m.46251	1-213[-]	6 Electron transfer flavoprotein domain	.	.	COG2086^Electron transfer flavoprotein	KEGG:hsa:2109`KO:K03521	GO:0070062^cellular_component^extracellular exosome`GO:0043231^cellular_component^intracellular membrane-bounded organelle`GO:0005759^cellular_component^mitochondrial matrix`GO:0005739^cellular_component^mitochondrion`GO:0009055^molecular_function^electron carrier activity`GO:0044237^biological_process^cellular metabolic process`GO:0033539^biological_process^fatty acid beta-oxidation using acyl-C…	.
c156628_g1	c156628_g1_i1	Q5DFZ4_SCHJA^Q5DFZ4_SCHJA^Q:18-395,H:20-145^35.71%ID^E:3e-24^.^.	Q5DFZ4_SCHJA^Q5DFZ4_SCHJA^Q:6-131,H:20-145^35.71%ID^E:3e-24^.^.	NPC2_DROME^NPC2_DROME^Q:3-398,H:16-148^32.35%ID^E:2e-15^RecName: Full=Protein NPC2 homolog;^Eukaryota; Metazoa; Ecdysozoa; Arthropoda; Hexapoda; Insecta; Pterygota; Neoptera; Endopterygota; Diptera; Brachycera; Muscomorpha; Ephydroidea; Drosophilidae; Drosophila; Sophophora	NPC2_DROME^NPC2_DROME^Q:1-132,H:16-148^32.35%ID^E:2e-15^RecName: Full=Protein NPC2 homolog;^Eukaryota; Metazoa; Ecdysozoa; Arthropoda; Hexapoda; Insecta; Pterygota; Neoptera; Endopterygota; Diptera; Brachycera; Muscomorpha; Ephydroidea; Drosophilidae; Drosophila; Sophophora	c156628_g1_i1|m.46256	3-413[+]	4 ML domain	.	.	ENOG4111Q8S^Niemann-Pick disease, type C2	KEGG:dme:Dmel_CG7291`KO:K13443	GO:0005615^cellular_component^extracellular space`GO:0030882^molecular_function^lipid antigen binding`GO:0001530^molecular_function^lipopolysaccharide binding`GO:0070891^molecular_function^lipoteichoic acid binding`GO:0042834^molecular_function^peptidoglycan binding`GO:0032934^molecular_function^sterol binding`GO:0045456^biological_process^ecdysteroid biosynthetic process`GO:0061057^biological_pr…	.
c156628_g1	c156628_g1_i1	Q5DFZ4_SCHJA^Q5DFZ4_SCHJA^Q:18-395,H:20-145^35.71%ID^E:3e-24^.^.	.	NPC2_DROME^NPC2_DROME^Q:3-398,H:16-148^32.35%ID^E:2e-15^RecName: Full=Protein NPC2 homolog;^Eukaryota; Metazoa; Ecdysozoa; Arthropoda; Hexapoda; Insecta; Pterygota; Neoptera; Endopterygota; Diptera; Brachycera; Muscomorpha; Ephydroidea; Drosophilidae; Drosophila; Sophophora	.	c156628_g1_i1|m.46257	2-235[-]		.	.	.	.	.	.
c156659_g1	c156659_g1_i1	.	.	.	.	c156659_g1_i1|m.46258	1-213[+]		sigP:1^21^0.476^YES	.	.	.	.	.
c156831_g1	c156831_g1_i1	.	.	.	.	c156831_g1_i1|m.46264	74-316[-]	5 DHHC palmitoyltransferase	.	.	.	.	.	.
c15684_g1	c15684_g1_i1	A0A074Z811_9TREM^A0A074Z811_9TREM^Q:1-282,H:149-242^85.11%ID^E:4e-51^.^.	A0A074Z811_9TREM^A0A074Z811_9TREM^Q:1-94,H:149-242^85.11%ID^E:4e-51^.^.	ODPB1_ARATH^ODPB1_ARATH^Q:1-279,H:151-243^73.12%ID^E:1e-43^RecName: Full=Pyruvate dehydrogenase E1 component subunit beta-1, mitochondrial;^Eukaryota; Viridiplantae; Streptophyta; Embryophyta; Tracheophyta; Spermatophyta; Magnoliophyta; eudicotyledons; Gunneridae; Pentapetalae; rosids; malvids; Brassicales; Brassicaceae; Camelineae; Arabidopsis	ODPB1_ARATH^ODPB1_ARATH^Q:1-93,H:151-243^73.12%ID^E:1e-43^RecName: Full=Pyruvate dehydrogenase E1 component subunit beta-1, mitochondrial;^Eukaryota; Viridiplantae; Streptophyta; Embryophyta; Tracheophyta; Spermatophyta; Magnoliophyta; eudicotyledons; Gunneridae; Pentapetalae; rosids; malvids; Brassicales; Brassicaceae; Camelineae; Arabidopsis	c15684_g1_i1|m.39532	1-282[+]	Transketolase, pyrimidine binding domain	.	.	COG0022^Dehydrogenase, E1 component	KEGG:ath:AT5G50850`KO:K00162	GO:0048046^cellular_component^apoplast`GO:0005759^cellular_component^mitochondrial matrix`GO:0005739^cellular_component^mitochondrion`GO:0005730^cellular_component^nucleolus`GO:0005774^cellular_component^vacuolar membrane`GO:0004739^molecular_function^pyruvate dehydrogenase (acetyl-transferring) activity`GO:0006086^biological_process^acetyl-CoA biosynthetic process from pyruvate`GO:0042742^biolog…	.
c15684_g1	c15684_g1_i1	A0A074Z811_9TREM^A0A074Z811_9TREM^Q:1-282,H:149-242^85.11%ID^E:4e-51^.^.	.	ODPB1_ARATH^ODPB1_ARATH^Q:1-279,H:151-243^73.12%ID^E:1e-43^RecName: Full=Pyruvate dehydrogenase E1 component subunit beta-1, mitochondrial;^Eukaryota; Viridiplantae; Streptophyta; Embryophyta; Tracheophyta; Spermatophyta; Magnoliophyta; eudicotyledons; Gunneridae; Pentapetalae; rosids; malvids; Brassicales; Brassicaceae; Camelineae; Arabidopsis	.	c15684_g1_i1|m.39533	73-282[-]		.	.	.	.	.	.
c156840_g1	c156840_g1_i1	.	.	.	.	c156840_g1_i1|m.46265	27-293[-]		sigP:1^20^0.472^YES	.	.	.	.	.
c156847_g1	c156847_g1_i1	.	.	.	.	c156847_g1_i1|m.46266	155-421[-]		.	ExpAA=39.02^PredHel=2^Topology=i37-59o69-87i	.	.	.	.
c156939_g1	c156939_g1_i2	.	.	.	.	c156939_g1_i2|m.46268	296-616[+]		.	ExpAA=36.82^PredHel=1^Topology=i70-92o	.	.	.	.
c15695_g2	c15695_g2_i1	G4VS58_SCHMA^G4VS58_SCHMA^Q:84-662,H:28-220^90.67%ID^E:1e-122^.^.	G4VS58_SCHMA^G4VS58_SCHMA^Q:21-217,H:24-220^89.85%ID^E:2e-124^.^.	PHB2_PONAB^PHB2_PONAB^Q:84-662,H:36-229^75.26%ID^E:8e-105^RecName: Full=Prohibitin-2;^Eukaryota; Metazoa; Chordata; Craniata; Vertebrata; Euteleostomi; Mammalia; Eutheria; Euarchontoglires; Primates; Haplorrhini; Catarrhini; Hominidae; Pongo	PHB2_MOUSE^PHB2_MOUSE^Q:14-217,H:25-229^74.15%ID^E:7e-110^RecName: Full=Prohibitin-2;^Eukaryota; Metazoa; Chordata; Craniata; Vertebrata; Euteleostomi; Mammalia; Eutheria; Euarchontoglires; Glires; Rodentia; Sciurognathi; Muroidea; Muridae; Murinae; Mus; Mus	c15695_g2_i1|m.39534	12-662[+]	SPFH domain / Band 7 family	.	ExpAA=18.02^PredHel=1^Topology=i9-31o	COG0330^Band 7 protein	KEGG:mmu:12034`KO:K17081	GO:0071944^cellular_component^cell periphery`GO:0009986^cellular_component^cell surface`GO:0005737^cellular_component^cytoplasm`GO:0070062^cellular_component^extracellular exosome`GO:0005743^cellular_component^mitochondrial inner membrane`GO:0005741^cellular_component^mitochondrial outer membrane`GO:0005739^cellular_component^mitochondrion`GO:0016363^cellular_component^nuclear matrix`GO:0005634^c…	.
c15695_g2	c15695_g2_i1	G4VS58_SCHMA^G4VS58_SCHMA^Q:84-662,H:28-220^90.67%ID^E:1e-122^.^.	.	PHB2_PONAB^PHB2_PONAB^Q:84-662,H:36-229^75.26%ID^E:8e-105^RecName: Full=Prohibitin-2;^Eukaryota; Metazoa; Chordata; Craniata; Vertebrata; Euteleostomi; Mammalia; Eutheria; Euarchontoglires; Primates; Haplorrhini; Catarrhini; Hominidae; Pongo	.	c15695_g2_i1|m.39535	79-288[+]		.	.	.	.	.	.
c156965_g1	c156965_g1_i1	.	.	.	.	c156965_g1_i1|m.46271	47-262[-]	1 Uncharacterised protein family UPF0546	.	ExpAA=22.54^PredHel=1^Topology=o47-69i	.	.	.	.
c156987_g1	c156987_g1_i1	.	.	.	.	c156987_g1_i1|m.46273	185-397[-]		.	ExpAA=20.99^PredHel=1^Topology=o20-42i	.	.	.	.
c156994_g1	c156994_g1_i1	.	.	.	.	c156994_g1_i1|m.46275	1-378[-]	5 psiF repeat	.	.	.	.	.	.
c157005_g1	c157005_g1_i1	.	.	.	.	c157005_g1_i1|m.46276	78-314[-]		.	ExpAA=34.64^PredHel=2^Topology=i7-24o34-56i	.	.	.	.
c157124_g1	c157124_g1_i1	.	.	.	.	c157124_g1_i1|m.46277	234-467[-]		.	ExpAA=37.12^PredHel=2^Topology=i7-24o34-56i	.	.	.	.
c157178_g1	c157178_g1_i1	.	.	.	.	c157178_g1_i1|m.46280	1-204[+]	9 Transmembrane protein 237	.	ExpAA=43.48^PredHel=2^Topology=o15-37i42-64o	.	.	.	.
c157291_g1	c157291_g1_i1	.	.	.	.	c157291_g1_i1|m.46284	2-247[+]		.	ExpAA=22.18^PredHel=1^Topology=o20-42i	.	.	.	.
c157330_g1	c157330_g1_i1	.	.	.	.	c157330_g1_i1|m.46285	55-276[+]		.	ExpAA=19.89^PredHel=1^Topology=i53-70o	.	.	.	.
c15742_g1	c15742_g1_i1	.	.	.	.	c15742_g1_i1|m.39543	359-625[+]	Domain of unknown function (DUF1720)	.	.	.	.	.	.
c15742_g2	c15742_g2_i1	A0A067QZK4_ZOONE^A0A067QZK4_ZOONE^Q:571-86,H:1-161^76.54%ID^E:8e-80^.^.	A0A067QZK4_ZOONE^A0A067QZK4_ZOONE^Q:69-258,H:1-204^66.34%ID^E:2e-84^.^.	ELK3_MOUSE^ELK3_MOUSE^Q:571-290,H:1-94^78.72%ID^E:2e-42^RecName: Full=ETS domain-containing protein Elk-3;^Eukaryota; Metazoa; Chordata; Craniata; Vertebrata; Euteleostomi; Mammalia; Eutheria; Euarchontoglires; Glires; Rodentia; Sciurognathi; Muroidea; Muridae; Murinae; Mus; Mus	ELK3_MOUSE^ELK3_MOUSE^Q:69-162,H:1-94^78.72%ID^E:3e-43^RecName: Full=ETS domain-containing protein Elk-3;^Eukaryota; Metazoa; Chordata; Craniata; Vertebrata; Euteleostomi; Mammalia; Eutheria; Euarchontoglires; Glires; Rodentia; Sciurognathi; Muroidea; Muridae; Murinae; Mus; Mus	c15742_g2_i1|m.39544	2-775[-]	Ets-domain	.	.	ENOG410Z0ZF^ets variant	.	GO:0043231^cellular_component^intracellular membrane-bounded organelle`GO:0005739^cellular_component^mitochondrion`GO:0005654^cellular_component^nucleoplasm`GO:0005634^cellular_component^nucleus`GO:0003677^molecular_function^DNA binding`GO:0032422^molecular_function^purine-rich negative regulatory element binding`GO:0000978^molecular_function^RNA polymerase II core promoter proximal region sequen…	.
c15742_g2	c15742_g2_i1	A0A067QZK4_ZOONE^A0A067QZK4_ZOONE^Q:571-86,H:1-161^76.54%ID^E:8e-80^.^.	.	ELK3_MOUSE^ELK3_MOUSE^Q:571-290,H:1-94^78.72%ID^E:2e-42^RecName: Full=ETS domain-containing protein Elk-3;^Eukaryota; Metazoa; Chordata; Craniata; Vertebrata; Euteleostomi; Mammalia; Eutheria; Euarchontoglires; Glires; Rodentia; Sciurognathi; Muroidea; Muridae; Murinae; Mus; Mus	.	c15742_g2_i1|m.39545	483-776[-]		.	.	.	.	.	.
c15742_g2	c15742_g2_i1	A0A067QZK4_ZOONE^A0A067QZK4_ZOONE^Q:571-86,H:1-161^76.54%ID^E:8e-80^.^.	.	ELK3_MOUSE^ELK3_MOUSE^Q:571-290,H:1-94^78.72%ID^E:2e-42^RecName: Full=ETS domain-containing protein Elk-3;^Eukaryota; Metazoa; Chordata; Craniata; Vertebrata; Euteleostomi; Mammalia; Eutheria; Euarchontoglires; Glires; Rodentia; Sciurognathi; Muroidea; Muridae; Murinae; Mus; Mus	.	c15742_g2_i1|m.39546	501-776[+]		.	.	.	.	.	.
c15742_g2	c15742_g2_i1	A0A067QZK4_ZOONE^A0A067QZK4_ZOONE^Q:571-86,H:1-161^76.54%ID^E:8e-80^.^.	.	ELK3_MOUSE^ELK3_MOUSE^Q:571-290,H:1-94^78.72%ID^E:2e-42^RecName: Full=ETS domain-containing protein Elk-3;^Eukaryota; Metazoa; Chordata; Craniata; Vertebrata; Euteleostomi; Mammalia; Eutheria; Euarchontoglires; Glires; Rodentia; Sciurognathi; Muroidea; Muridae; Murinae; Mus; Mus	.	c15742_g2_i1|m.39547	523-774[-]		.	.	.	.	.	.
c157477_g1	c157477_g1_i1	A0A087ZZ67_APIME^A0A087ZZ67_APIME^Q:28-435,H:488-623^75%ID^E:1e-65^.^.	A0A087ZZ67_APIME^A0A087ZZ67_APIME^Q:10-145,H:488-623^75%ID^E:1e-65^.^.	CONT_DROME^CONT_DROME^Q:7-435,H:650-789^58.04%ID^E:3e-48^RecName: Full=Contactin;^Eukaryota; Metazoa; Ecdysozoa; Arthropoda; Hexapoda; Insecta; Pterygota; Neoptera; Endopterygota; Diptera; Brachycera; Muscomorpha; Ephydroidea; Drosophilidae; Drosophila; Sophophora	CONT_DROME^CONT_DROME^Q:3-145,H:650-789^58.04%ID^E:3e-48^RecName: Full=Contactin;^Eukaryota; Metazoa; Ecdysozoa; Arthropoda; Hexapoda; Insecta; Pterygota; Neoptera; Endopterygota; Diptera; Brachycera; Muscomorpha; Ephydroidea; Drosophilidae; Drosophila; Sophophora	c157477_g1_i1|m.46289	1-435[+]	2 Immunoglobulin I-set domain	.	.	ENOG410XSVG^Cell adhesion molecule	KEGG:dme:Dmel_CG1084	GO:0031225^cellular_component^anchored component of membrane`GO:0005886^cellular_component^plasma membrane`GO:0005918^cellular_component^septate junction`GO:0008366^biological_process^axon ensheathment`GO:0061343^biological_process^cell adhesion involved in heart morphogenesis`GO:0060857^biological_process^establishment of glial blood-brain barrier`GO:0045197^biological_process^establishment or m…	.
c157532_g1	c157532_g1_i1	.	.	.	.	c157532_g1_i1|m.46291	1-225[+]		.	ExpAA=20.58^PredHel=1^Topology=o37-56i	.	.	.	.
c15755_g1	c15755_g1_i1	.	.	.	.	c15755_g1_i1|m.39549	1-207[-]		.	ExpAA=28.91^PredHel=1^Topology=o30-52i	.	.	.	.
c1576_g1	c1576_g1_i1	.	.	.	.	c1576_g1_i1|m.38787	3-215[+]	Domain of unknown function (DUF4645)	sigP:1^22^0.552^YES	.	.	.	.	.
c157660_g1	c157660_g1_i1	A0A069DWI3_9HEMI^A0A069DWI3_9HEMI^Q:254-24,H:19-95^33.77%ID^E:1e-06^.^.	A0A069DWI3_9HEMI^A0A069DWI3_9HEMI^Q:12-88,H:19-95^33.77%ID^E:1e-06^.^.	.	.	c157660_g1_i1|m.46298	3-287[-]		.	.	.	.	.	.
c157660_g1	c157660_g1_i1	A0A069DWI3_9HEMI^A0A069DWI3_9HEMI^Q:254-24,H:19-95^33.77%ID^E:1e-06^.^.	.	.	.	c157660_g1_i1|m.46299	25-228[+]		.	.	.	.	.	.
c157796_g1	c157796_g1_i1	.	.	.	.	c157796_g1_i1|m.46304	100-315[-]		sigP:1^17^0.451^YES	.	.	.	.	.
c158014_g1	c158014_g1_i1	.	.	.	.	c158014_g1_i1|m.46315	19-246[-]		.	ExpAA=33.15^PredHel=2^Topology=o20-42i55-72o	.	.	.	.
c158016_g1	c158016_g1_i1	W8BNV5_CERCA^W8BNV5_CERCA^Q:626-417,H:446-515^44.29%ID^E:6e-09^.^.`W8BNV5_CERCA^W8BNV5_CERCA^Q:363-268,H:537-568^40.62%ID^E:6e-09^.^.	.	.	.	c158016_g1_i1|m.46316	165-383[+]		.	ExpAA=14.14^PredHel=1^Topology=i21-43o	.	.	.	.
c158040_g1	c158040_g1_i1	.	.	.	.	c158040_g1_i1|m.46317	9-239[-]		.	ExpAA=22.11^PredHel=1^Topology=o5-27i	.	.	.	.
c158112_g1	c158112_g1_i2	.	.	.	.	c158112_g1_i2|m.46321	92-292[-]		.	ExpAA=16.37^PredHel=1^Topology=o15-34i	.	.	.	.
c15813_g1	c15813_g1_i1	.	.	.	.	c15813_g1_i1|m.39553	103-321[-]		.	ExpAA=22.72^PredHel=1^Topology=o49-71i	.	.	.	.
c158257_g1	c158257_g1_i1	E0VTK3_PEDHC^E0VTK3_PEDHC^Q:10-330,H:415-515^62.62%ID^E:5e-31^.^.	E0VTK3_PEDHC^E0VTK3_PEDHC^Q:4-110,H:415-515^62.62%ID^E:5e-31^.^.	.	.	c158257_g1_i1|m.46325	1-342[+]		.	.	.	.	.	.
c158257_g1	c158257_g1_i1	E0VTK3_PEDHC^E0VTK3_PEDHC^Q:10-330,H:415-515^62.62%ID^E:5e-31^.^.	.	.	.	c158257_g1_i1|m.46326	86-343[+]		.	.	.	.	.	.
c158285_g1	c158285_g1_i1	.	.	.	.	c158285_g1_i1|m.46329	2-271[+]		sigP:1^26^0.541^YES	.	.	.	.	.
c158391_g1	c158391_g1_i1	.	.	.	.	c158391_g1_i1|m.46333	227-454[+]	5 Frequency clock protein	.	.	.	.	.	.
c158405_g1	c158405_g1_i1	.	.	.	.	c158405_g1_i1|m.46334	3-284[-]	6 Septum formation initiator	.	.	.	.	.	.
c158546_g1	c158546_g1_i1	.	.	.	.	c158546_g1_i1|m.46338	159-371[+]		.	ExpAA=14.79^PredHel=1^Topology=i39-61o	.	.	.	.
c158677_g1	c158677_g1_i1	.	.	.	.	c158677_g1_i1|m.46346	42-269[-]		sigP:1^17^0.748^YES	.	.	.	.	.
c158859_g1	c158859_g1_i1	.	.	.	.	c158859_g1_i1|m.46352	3-239[-]	1 Protein of unknown function (DUF1361)	.	.	.	.	.	.
c158904_g1	c158904_g1_i2	.	.	.	.	c158904_g1_i2|m.46356	211-420[-]	4 YqzM-like protein	.	ExpAA=42.22^PredHel=2^Topology=o15-37i44-66o	.	.	.	.
c158916_g1	c158916_g1_i1	.	.	.	.	c158916_g1_i1|m.46358	2-229[-]	9 RNA recognition motif (a.k.a. RRM, RBD, or RNP domain)	.	.	.	.	.	.
c158993_g1	c158993_g1_i1	.	.	.	.	c158993_g1_i1|m.46362	2-229[+]		.	ExpAA=14.71^PredHel=1^Topology=i12-29o	.	.	.	.
c159027_g1	c159027_g1_i1	.	.	.	.	c159027_g1_i1|m.46364	226-504[-]		.	ExpAA=20.67^PredHel=1^Topology=i9-31o	.	.	.	.
c159136_g1	c159136_g1_i2	.	.	.	.	c159136_g1_i2|m.46370	1-246[+]	4 GrpE	.	ExpAA=21.54^PredHel=1^Topology=o48-70i	.	.	.	.
c159171_g1	c159171_g1_i1	.	.	.	.	c159171_g1_i1|m.46372	90-326[-]		.	ExpAA=31.93^PredHel=1^Topology=i12-34o	.	.	.	.
c15918_g1	c15918_g1_i1	.	.	.	.	c15918_g1_i1|m.39558	3-227[+]		.	ExpAA=39.84^PredHel=2^Topology=o10-32i45-67o	.	.	.	.
c15920_g1	c15920_g1_i1	H2KVS7_CLOSI^H2KVS7_CLOSI^Q:1-645,H:6-227^49.78%ID^E:9e-49^.^.	H2KVS7_CLOSI^H2KVS7_CLOSI^Q:1-215,H:6-227^49.78%ID^E:7e-57^.^.	CHMP3_DANRE^CHMP3_DANRE^Q:13-645,H:12-221^37.61%ID^E:9e-25^RecName: Full=Charged multivesicular body protein 3;^Eukaryota; Metazoa; Chordata; Craniata; Vertebrata; Euteleostomi; Actinopterygii; Neopterygii; Teleostei; Ostariophysi; Cypriniformes; Cyprinidae; Danio	CHMP3_XENTR^CHMP3_XENTR^Q:5-215,H:12-220^34.58%ID^E:1e-28^RecName: Full=Charged multivesicular body protein 3;^Eukaryota; Metazoa; Chordata; Craniata; Vertebrata; Euteleostomi; Amphibia; Batrachia; Anura; Pipoidea; Pipidae; Xenopodinae; Xenopus; Silurana	c15920_g1_i1|m.39559	1-648[+]	Snf7	.	.	COG5491^Charged multivesicular body protein	KEGG:xtr:548983`KO:K12193	GO:0005829^cellular_component^cytosol`GO:0031902^cellular_component^late endosome membrane`GO:0004439^molecular_function^phosphatidylinositol-4,5-bisphosphate 5-phosphatase activity`GO:0007420^biological_process^brain development`GO:0060271^biological_process^cilium morphogenesis`GO:0003341^biological_process^cilium movement`GO:0048701^biological_process^embryonic cranial skeleton morphogenesis`G…	.
c15920_g1	c15920_g1_i1	H2KVS7_CLOSI^H2KVS7_CLOSI^Q:1-645,H:6-227^49.78%ID^E:9e-49^.^.	.	CHMP3_DANRE^CHMP3_DANRE^Q:13-645,H:12-221^37.61%ID^E:9e-25^RecName: Full=Charged multivesicular body protein 3;^Eukaryota; Metazoa; Chordata; Craniata; Vertebrata; Euteleostomi; Actinopterygii; Neopterygii; Teleostei; Ostariophysi; Cypriniformes; Cyprinidae; Danio	.	c15920_g1_i1|m.39560	30-398[-]		sigP:1^20^0.675^YES	.	.	.	.	.
c159276_g1	c159276_g1_i1	.	.	.	.	c159276_g1_i1|m.46375	3-218[+]	8 Avian adenovirus fibre	.	.	.	.	.	.
c159489_g1	c159489_g1_i1	.	.	.	.	c159489_g1_i1|m.46386	3-221[-]		.	ExpAA=20.27^PredHel=1^Topology=i52-70o	.	.	.	.
c159529_g1	c159529_g1_i1	.	.	.	.	c159529_g1_i1|m.46388	169-393[+]		.	ExpAA=25.47^PredHel=1^Topology=i51-73o	.	.	.	.
c159575_g1	c159575_g1_i1	.	.	.	.	c159575_g1_i1|m.46391	584-1006[-]	6 hAT family C-terminal dimerisation region	.	.	.	.	.	.
c159584_g1	c159584_g1_i1	.	.	.	.	c159584_g1_i1|m.46392	1-357[-]		sigP:1^17^0.563^YES	.	.	.	.	.
c159598_g1	c159598_g1_i1	V4B7U6_LOTGI^V4B7U6_LOTGI^Q:24-392,H:179-305^48.82%ID^E:2e-31^.^.	V4B7U6_LOTGI^V4B7U6_LOTGI^Q:1-74,H:232-305^51.35%ID^E:2e-14^.^.	.	.	c159598_g1_i1|m.46394	171-392[+]	2 Uncharacterized conserved protein (DUF2075)	.	.	.	.	.	.
c159615_g1	c159615_g1_i1	G7Y7K9_CLOSI^G7Y7K9_CLOSI^Q:589-302,H:97-192^75%ID^E:3e-42^.^.	G7Y7K9_CLOSI^G7Y7K9_CLOSI^Q:1-96,H:97-192^75%ID^E:7e-44^.^.	RHOC_CHICK^RHOC_CHICK^Q:589-302,H:97-193^68.04%ID^E:3e-36^RecName: Full=Rho-related GTP-binding protein RhoC;^Eukaryota; Metazoa; Chordata; Craniata; Vertebrata; Euteleostomi; Archelosauria; Archosauria; Dinosauria; Saurischia; Theropoda; Coelurosauria; Aves; Neognathae; Galloanserae; Galliformes; Phasianidae; Phasianinae; Gallus	RHOC_CHICK^RHOC_CHICK^Q:1-96,H:97-193^68.04%ID^E:8e-38^RecName: Full=Rho-related GTP-binding protein RhoC;^Eukaryota; Metazoa; Chordata; Craniata; Vertebrata; Euteleostomi; Archelosauria; Archosauria; Dinosauria; Saurischia; Theropoda; Coelurosauria; Aves; Neognathae; Galloanserae; Galliformes; Phasianidae; Phasianinae; Gallus	c159615_g1_i1|m.46396	299-589[-]	6 Ras family	.	.	COG1100^GTP-binding Protein	KEGG:gga:395869`KO:K07857	GO:0032154^cellular_component^cleavage furrow`GO:0070062^cellular_component^extracellular exosome`GO:0005634^cellular_component^nucleus`GO:0005886^cellular_component^plasma membrane`GO:0005525^molecular_function^GTP binding`GO:0004871^molecular_function^signal transducer activity`GO:0043297^biological_process^apical junction assembly`GO:0000910^biological_process^cytokinesis`GO:0043123^biological…	.
c159615_g1	c159615_g1_i1	G7Y7K9_CLOSI^G7Y7K9_CLOSI^Q:589-302,H:97-192^75%ID^E:3e-42^.^.	.	RHOC_CHICK^RHOC_CHICK^Q:589-302,H:97-193^68.04%ID^E:3e-36^RecName: Full=Rho-related GTP-binding protein RhoC;^Eukaryota; Metazoa; Chordata; Craniata; Vertebrata; Euteleostomi; Archelosauria; Archosauria; Dinosauria; Saurischia; Theropoda; Coelurosauria; Aves; Neognathae; Galloanserae; Galliformes; Phasianidae; Phasianinae; Gallus	.	c159615_g1_i1|m.46397	229-492[-]		.	.	.	.	.	.
c159615_g2	c159615_g2_i1	G3MKJ1_9ACAR^G3MKJ1_9ACAR^Q:2-304,H:19-119^94.06%ID^E:9e-63^.^.	G3MKJ1_9ACAR^G3MKJ1_9ACAR^Q:1-101,H:19-119^94.06%ID^E:8e-63^.^.	RHO_DIPOM^RHO_DIPOM^Q:2-304,H:2-102^94.06%ID^E:2e-64^RecName: Full=Ras-like GTP-binding protein O-RHO;^Eukaryota; Metazoa; Chordata; Craniata; Vertebrata; Chondrichthyes; Elasmobranchii; Batoidea; Torpediniformes; Narcinidae; Discopyge	RHO_DIPOM^RHO_DIPOM^Q:1-101,H:2-102^94.06%ID^E:2e-64^RecName: Full=Ras-like GTP-binding protein O-RHO;^Eukaryota; Metazoa; Chordata; Craniata; Vertebrata; Chondrichthyes; Elasmobranchii; Batoidea; Torpediniformes; Narcinidae; Discopyge	c159615_g2_i1|m.46398	2-304[+]	8 Ras family	.	.	.	.	GO:0005622^cellular_component^intracellular`GO:0005886^cellular_component^plasma membrane`GO:0005525^molecular_function^GTP binding`GO:0007264^biological_process^small GTPase mediated signal transduction	.
c159615_g2	c159615_g2_i1	G3MKJ1_9ACAR^G3MKJ1_9ACAR^Q:2-304,H:19-119^94.06%ID^E:9e-63^.^.	.	RHO_DIPOM^RHO_DIPOM^Q:2-304,H:2-102^94.06%ID^E:2e-64^RecName: Full=Ras-like GTP-binding protein O-RHO;^Eukaryota; Metazoa; Chordata; Craniata; Vertebrata; Chondrichthyes; Elasmobranchii; Batoidea; Torpediniformes; Narcinidae; Discopyge	.	c159615_g2_i1|m.46399	99-305[+]		.	.	.	.	.	.
c15969_g1	c15969_g1_i1	X5J8Q8_9BACT^X5J8Q8_9BACT^Q:134-487,H:875-989^35.59%ID^E:3e-08^.^.`X5J8Q8_9BACT^X5J8Q8_9BACT^Q:35-451,H:1045-1178^34.04%ID^E:2e-07^.^.`X5J8Q8_9BACT^X5J8Q8_9BACT^Q:14-454,H:918-1057^31.54%ID^E:2e-06^.^.	X5J8Q8_9BACT^X5J8Q8_9BACT^Q:45-162,H:875-989^35.59%ID^E:3e-08^.^.`X5J8Q8_9BACT^X5J8Q8_9BACT^Q:12-150,H:1045-1178^34.04%ID^E:2e-07^.^.`X5J8Q8_9BACT^X5J8Q8_9BACT^Q:5-151,H:918-1057^31.54%ID^E:2e-06^.^.	.	.	c15969_g1_i1|m.39564	2-490[+]	Ankyrin repeats (3 copies)	.	.	.	.	.	.
c15969_g1	c15969_g1_i1	X5J8Q8_9BACT^X5J8Q8_9BACT^Q:134-487,H:875-989^35.59%ID^E:3e-08^.^.`X5J8Q8_9BACT^X5J8Q8_9BACT^Q:35-451,H:1045-1178^34.04%ID^E:2e-07^.^.`X5J8Q8_9BACT^X5J8Q8_9BACT^Q:14-454,H:918-1057^31.54%ID^E:2e-06^.^.	.	.	.	c15969_g1_i1|m.39565	153-488[-]		.	.	.	.	.	.
c15969_g1	c15969_g1_i1	X5J8Q8_9BACT^X5J8Q8_9BACT^Q:134-487,H:875-989^35.59%ID^E:3e-08^.^.`X5J8Q8_9BACT^X5J8Q8_9BACT^Q:35-451,H:1045-1178^34.04%ID^E:2e-07^.^.`X5J8Q8_9BACT^X5J8Q8_9BACT^Q:14-454,H:918-1057^31.54%ID^E:2e-06^.^.	.	.	.	c15969_g1_i1|m.39566	259-489[-]		.	.	.	.	.	.
c159694_g1	c159694_g1_i1	.	.	.	.	c159694_g1_i1|m.46403	134-379[+]		.	ExpAA=30.98^PredHel=2^Topology=i39-58o62-81i	.	.	.	.
c159772_g1	c159772_g1_i1	.	.	.	.	c159772_g1_i1|m.46404	1-234[-]	0 Protein of unknown function (DUF3785)	.	.	.	.	.	.
c159798_g2	c159798_g2_i1	.	.	.	.	c159798_g2_i1|m.46405	7-231[-]	1 GRAM domain	.	.	.	.	.	.
c159848_g1	c159848_g1_i1	Q76IK2_ANOGA^Q76IK2_ANOGA^Q:362-15,H:107-218^31.03%ID^E:6e-09^.^.	Q76IK2_ANOGA^Q76IK2_ANOGA^Q:2-117,H:107-218^31.03%ID^E:5e-09^.^.	.	.	c159848_g1_i1|m.46407	3-365[-]	9 Endonuclease/Exonuclease/phosphatase family	.	.	.	.	.	.
c159848_g1	c159848_g1_i1	Q76IK2_ANOGA^Q76IK2_ANOGA^Q:362-15,H:107-218^31.03%ID^E:6e-09^.^.	.	.	.	c159848_g1_i1|m.46408	1-231[+]	5 Protein of unknown function (DUF465)	.	.	.	.	.	.
c159860_g1	c159860_g1_i1	J9JYN8_ACYPI^J9JYN8_ACYPI^Q:13-321,H:248-345^38.83%ID^E:1e-16^.^.	J9JYN8_ACYPI^J9JYN8_ACYPI^Q:5-107,H:248-345^38.83%ID^E:1e-16^.^.	.	.	c159860_g1_i1|m.46409	1-321[+]	2 Amiloride-sensitive sodium channel	.	.	.	.	.	.
c15998_g1	c15998_g1_i1	.	.	.	.	c15998_g1_i1|m.39568	160-378[-]		.	ExpAA=45.09^PredHel=2^Topology=i13-32o42-64i	.	.	.	.
c160056_g1	c160056_g1_i1	.	.	.	.	c160056_g1_i1|m.46412	105-356[-]	3 Protein of unknown function (DUF4017)	.	ExpAA=39.02^PredHel=2^Topology=o35-57i64-81o	.	.	.	.
c160082_g1	c160082_g1_i1	A0A074ZMD9_9TREM^A0A074ZMD9_9TREM^Q:2-421,H:124-263^87.14%ID^E:2e-80^.^.	A0A074ZMD9_9TREM^A0A074ZMD9_9TREM^Q:1-140,H:124-263^87.14%ID^E:2e-80^.^.	TCPG_DROME^TCPG_DROME^Q:2-421,H:72-211^62.86%ID^E:9e-57^RecName: Full=T-complex protein 1 subunit gamma;^Eukaryota; Metazoa; Ecdysozoa; Arthropoda; Hexapoda; Insecta; Pterygota; Neoptera; Endopterygota; Diptera; Brachycera; Muscomorpha; Ephydroidea; Drosophilidae; Drosophila; Sophophora	TCPG_DROME^TCPG_DROME^Q:1-140,H:72-211^62.86%ID^E:8e-57^RecName: Full=T-complex protein 1 subunit gamma;^Eukaryota; Metazoa; Ecdysozoa; Arthropoda; Hexapoda; Insecta; Pterygota; Neoptera; Endopterygota; Diptera; Brachycera; Muscomorpha; Ephydroidea; Drosophilidae; Drosophila; Sophophora	c160082_g1_i1|m.46413	2-421[+]	5 TCP-1/cpn60 chaperonin family	.	.	COG0459^Prevents misfolding and promotes the refolding and proper assembly of unfolded polypeptides generated under stress conditions (By similarity)	KEGG:dme:Dmel_CG8977`KO:K09495	GO:0005832^cellular_component^chaperonin-containing T-complex`GO:0005875^cellular_component^microtubule associated complex`GO:0005524^molecular_function^ATP binding`GO:0042623^molecular_function^ATPase activity, coupled`GO:0090307^biological_process^mitotic spindle assembly`GO:0007052^biological_process^mitotic spindle organization`GO:0006457^biological_process^protein folding`GO:0007430^biologic…	.
c160082_g1	c160082_g1_i1	A0A074ZMD9_9TREM^A0A074ZMD9_9TREM^Q:2-421,H:124-263^87.14%ID^E:2e-80^.^.	.	TCPG_DROME^TCPG_DROME^Q:2-421,H:72-211^62.86%ID^E:9e-57^RecName: Full=T-complex protein 1 subunit gamma;^Eukaryota; Metazoa; Ecdysozoa; Arthropoda; Hexapoda; Insecta; Pterygota; Neoptera; Endopterygota; Diptera; Brachycera; Muscomorpha; Ephydroidea; Drosophilidae; Drosophila; Sophophora	.	c160082_g1_i1|m.46414	200-421[-]		.	ExpAA=19.37^PredHel=1^Topology=i7-26o	.	.	.	.
c16016_g1	c16016_g1_i1	A0A075AJ33_9TREM^A0A075AJ33_9TREM^Q:8-457,H:331-479^34.44%ID^E:1e-20^.^.	A0A075AJ33_9TREM^A0A075AJ33_9TREM^Q:3-152,H:331-479^34.44%ID^E:9e-21^.^.	.	.	c16016_g1_i1|m.39573	2-475[+]	Protein of unknown function (DUF1330)	.	.	.	.	.	.
c16016_g1	c16016_g1_i1	A0A075AJ33_9TREM^A0A075AJ33_9TREM^Q:8-457,H:331-479^34.44%ID^E:1e-20^.^.	.	.	.	c16016_g1_i1|m.39575	3-209[+]		.	.	.	.	.	.
c16016_g1	c16016_g1_i1	A0A075AJ33_9TREM^A0A075AJ33_9TREM^Q:8-457,H:331-479^34.44%ID^E:1e-20^.^.	.	.	.	c16016_g1_i1|m.39574	150-404[-]		.	.	.	.	.	.
c160254_g1	c160254_g1_i1	J9JXK1_ACYPI^J9JXK1_ACYPI^Q:787-2,H:451-713^65.4%ID^E:8e-105^.^.	J9JXK1_ACYPI^J9JXK1_ACYPI^Q:1-262,H:451-713^71.1%ID^E:4e-119^.^.	PLEC_MOUSE^PLEC_MOUSE^Q:757-8,H:586-827^36.8%ID^E:1e-41^RecName: Full=Plectin;^Eukaryota; Metazoa; Chordata; Craniata; Vertebrata; Euteleostomi; Mammalia; Eutheria; Euarchontoglires; Glires; Rodentia; Sciurognathi; Muroidea; Muridae; Murinae; Mus; Mus	PLEC_CRIGR^PLEC_CRIGR^Q:11-260,H:367-608^38.25%ID^E:4e-45^RecName: Full=Plectin;^Eukaryota; Metazoa; Chordata; Craniata; Vertebrata; Euteleostomi; Mammalia; Eutheria; Euarchontoglires; Glires; Rodentia; Sciurognathi; Muroidea; Cricetidae; Cricetinae; Cricetulus	c160254_g1_i1|m.46419	2-787[-]	5 Spectrin repeat	.	.	.	.	GO:0005737^cellular_component^cytoplasm`GO:0005856^cellular_component^cytoskeleton`GO:0030496^cellular_component^midbody	.
c160254_g1	c160254_g1_i1	J9JXK1_ACYPI^J9JXK1_ACYPI^Q:787-2,H:451-713^65.4%ID^E:8e-105^.^.	.	PLEC_MOUSE^PLEC_MOUSE^Q:757-8,H:586-827^36.8%ID^E:1e-41^RecName: Full=Plectin;^Eukaryota; Metazoa; Chordata; Craniata; Vertebrata; Euteleostomi; Mammalia; Eutheria; Euarchontoglires; Glires; Rodentia; Sciurognathi; Muroidea; Muridae; Murinae; Mus; Mus	.	c160254_g1_i1|m.46420	97-402[+]		.	.	.	.	.	.
c160254_g1	c160254_g1_i1	J9JXK1_ACYPI^J9JXK1_ACYPI^Q:787-2,H:451-713^65.4%ID^E:8e-105^.^.	.	PLEC_MOUSE^PLEC_MOUSE^Q:757-8,H:586-827^36.8%ID^E:1e-41^RecName: Full=Plectin;^Eukaryota; Metazoa; Chordata; Craniata; Vertebrata; Euteleostomi; Mammalia; Eutheria; Euarchontoglires; Glires; Rodentia; Sciurognathi; Muroidea; Muridae; Murinae; Mus; Mus	.	c160254_g1_i1|m.46421	2-205[+]		.	.	.	.	.	.
c160289_g1	c160289_g1_i1	.	.	.	.	c160289_g1_i1|m.46424	45-311[-]		.	ExpAA=20.71^PredHel=1^Topology=o10-32i	.	.	.	.
c160346_g1	c160346_g1_i2	J9LIJ7_ACYPI^J9LIJ7_ACYPI^Q:33-260,H:70-156^42.53%ID^E:6e-13^.^.	.	.	.	c160346_g1_i2|m.46426	2-265[-]		.	.	.	.	.	.
c160363_g1	c160363_g1_i1	G7YCG5_CLOSI^G7YCG5_CLOSI^Q:1-405,H:30-172^61.54%ID^E:3e-58^.^.	G7YCG5_CLOSI^G7YCG5_CLOSI^Q:1-135,H:30-172^61.54%ID^E:3e-58^.^.	.	.	c160363_g1_i1|m.46427	1-405[+]	0 Outer membrane lipoprotein LolB	.	.	.	.	.	.
c160363_g1	c160363_g1_i1	G7YCG5_CLOSI^G7YCG5_CLOSI^Q:1-405,H:30-172^61.54%ID^E:3e-58^.^.	.	.	.	c160363_g1_i1|m.46428	3-317[+]		.	.	.	.	.	.
c160402_g1	c160402_g1_i1	.	.	.	.	c160402_g1_i1|m.46432	3-281[+]	1 Intracellular septation protein A	.	.	.	.	.	.
c160428_g1	c160428_g1_i1	.	.	.	.	c160428_g1_i1|m.46433	1-273[-]		.	ExpAA=20.97^PredHel=1^Topology=i7-29o	.	.	.	.
c160500_g1	c160500_g1_i1	.	.	.	.	c160500_g1_i1|m.46441	140-340[+]		.	ExpAA=20.38^PredHel=1^Topology=o10-32i	.	.	.	.
c160609_g1	c160609_g1_i1	.	.	.	.	c160609_g1_i1|m.46446	33-254[-]		sigP:1^17^0.493^YES	.	.	.	.	.
c160615_g1	c160615_g1_i1	.	.	.	.	c160615_g1_i1|m.46447	224-454[-]		.	ExpAA=43.49^PredHel=2^Topology=i13-35o50-68i	.	.	.	.
c160622_g1	c160622_g1_i1	.	.	.	.	c160622_g1_i1|m.46448	3-245[+]		.	ExpAA=34.83^PredHel=2^Topology=i5-22o37-59i	.	.	.	.
c160688_g1	c160688_g1_i1	.	.	.	.	c160688_g1_i1|m.46450	204-425[-]		.	ExpAA=27.10^PredHel=1^Topology=i46-65o	.	.	.	.
c160704_g1	c160704_g1_i1	.	.	.	.	c160704_g1_i1|m.46452	1-255[+]		.	ExpAA=46.85^PredHel=2^Topology=i9-31o35-57i	.	.	.	.
c160711_g1	c160711_g1_i1	.	.	.	.	c160711_g1_i1|m.46454	1-204[-]	9 Domain of unknown function DUF221	sigP:1^17^0.525^YES	ExpAA=23.11^PredHel=1^Topology=i7-29o	.	.	.	.
c16080_g1	c16080_g1_i1	.	.	.	.	c16080_g1_i1|m.39577	3-212[+]		.	ExpAA=21.05^PredHel=1^Topology=i35-57o	.	.	.	.
c160835_g1	c160835_g1_i1	E2B2F7_HARSA^E2B2F7_HARSA^Q:302-153,H:15-66^49.06%ID^E:8e-06^.^.	.	.	.	c160835_g1_i1|m.46460	3-209[+]		.	ExpAA=19.46^PredHel=1^Topology=i13-35o	.	.	.	.
c160861_g1	c160861_g1_i1	.	.	.	.	c160861_g1_i1|m.46462	221-520[-]	9 Borna disease virus P10 protein	.	.	.	.	.	.
c160946_g1	c160946_g1_i1	A0A074ZT00_9TREM^A0A074ZT00_9TREM^Q:362-114,H:121-203^71.08%ID^E:5e-33^.^.	A0A074ZT00_9TREM^A0A074ZT00_9TREM^Q:1-84,H:121-204^70.24%ID^E:8e-34^.^.	.	.	c160946_g1_i1|m.46466	99-362[-]	6 Zinc finger, C2H2 type	.	.	.	.	.	.
c161068_g1	c161068_g1_i1	.	.	.	.	c161068_g1_i1|m.46469	1-228[+]		.	ExpAA=22.12^PredHel=1^Topology=o33-55i	.	.	.	.
c161068_g1	c161068_g1_i1	.	.	.	.	c161068_g1_i1|m.46470	126-329[-]		.	ExpAA=13.83^PredHel=1^Topology=o5-27i	.	.	.	.
c161156_g1	c161156_g1_i1	.	.	.	.	c161156_g1_i1|m.46475	239-454[-]		.	ExpAA=19.20^PredHel=1^Topology=o42-61i	.	.	.	.
c161171_g1	c161171_g1_i1	Q5DC44_SCHJA^Q5DC44_SCHJA^Q:445-20,H:1-142^87.32%ID^E:9e-64^.^.	Q5DC44_SCHJA^Q5DC44_SCHJA^Q:7-148,H:1-142^87.32%ID^E:5e-83^.^.	RL26_MOUSE^RL26_MOUSE^Q:445-23,H:1-141^64.54%ID^E:3e-41^RecName: Full=60S ribosomal protein L26;^Eukaryota; Metazoa; Chordata; Craniata; Vertebrata; Euteleostomi; Mammalia; Eutheria; Euarchontoglires; Glires; Rodentia; Sciurognathi; Muroidea; Muridae; Murinae; Mus; Mus	RL26_MOUSE^RL26_MOUSE^Q:7-147,H:1-141^64.54%ID^E:2e-57^RecName: Full=60S ribosomal protein L26;^Eukaryota; Metazoa; Chordata; Craniata; Vertebrata; Euteleostomi; Mammalia; Eutheria; Euarchontoglires; Glires; Rodentia; Sciurognathi; Muroidea; Muridae; Murinae; Mus; Mus	c161171_g1_i1|m.46476	17-463[-]	0 KOW motif	.	.	COG0198^One of the proteins that surrounds the polypeptide exit tunnel on the outside of the subunit (By similarity)	KEGG:mmu:19941`KO:K02898	GO:0022625^cellular_component^cytosolic large ribosomal subunit`GO:0070062^cellular_component^extracellular exosome`GO:0016020^cellular_component^membrane`GO:0044822^molecular_function^poly(A) RNA binding`GO:0003735^molecular_function^structural constituent of ribosome`GO:0002181^biological_process^cytoplasmic translation`GO:0042273^biological_process^ribosomal large subunit biogenesis`GO:0006364…	.
c161171_g1	c161171_g1_i1	Q5DC44_SCHJA^Q5DC44_SCHJA^Q:445-20,H:1-142^87.32%ID^E:9e-64^.^.	.	RL26_MOUSE^RL26_MOUSE^Q:445-23,H:1-141^64.54%ID^E:3e-41^RecName: Full=60S ribosomal protein L26;^Eukaryota; Metazoa; Chordata; Craniata; Vertebrata; Euteleostomi; Mammalia; Eutheria; Euarchontoglires; Glires; Rodentia; Sciurognathi; Muroidea; Muridae; Murinae; Mus; Mus	.	c161171_g1_i1|m.46477	2-361[+]	2 Baculovirus protein of unknown function (DUF816)	.	.	.	.	.	.
c161323_g1	c161323_g1_i1	E9I9W1_SOLIN^E9I9W1_SOLIN^Q:9-107,H:105-137^84.85%ID^E:9e-12^.^.	E9I9W1_SOLIN^E9I9W1_SOLIN^Q:3-35,H:105-137^84.85%ID^E:8e-12^.^.	.	.	c161323_g1_i1|m.46483	3-203[+]		.	.	.	.	.	.
c161323_g1	c161323_g1_i1	E9I9W1_SOLIN^E9I9W1_SOLIN^Q:9-107,H:105-137^84.85%ID^E:9e-12^.^.	.	.	.	c161323_g1_i1|m.46482	2-205[+]		.	.	.	.	.	.
c161323_g1	c161323_g1_i1	E9I9W1_SOLIN^E9I9W1_SOLIN^Q:9-107,H:105-137^84.85%ID^E:9e-12^.^.	.	.	.	c161323_g1_i1|m.46484	3-203[-]		.	.	.	.	.	.
c161354_g1	c161354_g1_i1	.	.	.	.	c161354_g1_i1|m.46486	344-655[+]	6 Haemopoietic lineage transmembrane helix	.	.	.	.	.	.
c161530_g1	c161530_g1_i1	.	.	.	.	c161530_g1_i1|m.46494	2-253[-]	0 Divergent PAP2 family	.	.	.	.	.	.
c161545_g1	c161545_g1_i1	H2KV01_CLOSI^H2KV01_CLOSI^Q:1-267,H:152-240^69.66%ID^E:7e-37^.^.	H2KV01_CLOSI^H2KV01_CLOSI^Q:1-101,H:152-252^68.32%ID^E:3e-41^.^.	HXK_SCHMA^HXK_SCHMA^Q:37-267,H:363-439^40.26%ID^E:5e-13^RecName: Full=Hexokinase;^Eukaryota; Metazoa; Platyhelminthes; Trematoda; Digenea; Strigeidida; Schistosomatoidea; Schistosomatidae; Schistosoma	HXK_SCHMA^HXK_SCHMA^Q:13-96,H:363-446^42.86%ID^E:6e-16^RecName: Full=Hexokinase;^Eukaryota; Metazoa; Platyhelminthes; Trematoda; Digenea; Strigeidida; Schistosomatoidea; Schistosomatidae; Schistosoma	c161545_g1_i1|m.46497	1-327[+]	8 Hexokinase	.	ExpAA=37.64^PredHel=2^Topology=o15-37i50-72o	COG5026^hexokinase	.	GO:0005623^cellular_component^cell`GO:0005524^molecular_function^ATP binding`GO:0005536^molecular_function^glucose binding`GO:0004396^molecular_function^hexokinase activity`GO:0001678^biological_process^cellular glucose homeostasis`GO:0006096^biological_process^glycolytic process	.
c161545_g1	c161545_g1_i1	H2KV01_CLOSI^H2KV01_CLOSI^Q:1-267,H:152-240^69.66%ID^E:7e-37^.^.	.	HXK_SCHMA^HXK_SCHMA^Q:37-267,H:363-439^40.26%ID^E:5e-13^RecName: Full=Hexokinase;^Eukaryota; Metazoa; Platyhelminthes; Trematoda; Digenea; Strigeidida; Schistosomatoidea; Schistosomatidae; Schistosoma	.	c161545_g1_i1|m.46498	1-327[-]	4 SprT-like family	.	.	.	.	.	.
c161545_g1	c161545_g1_i1	H2KV01_CLOSI^H2KV01_CLOSI^Q:1-267,H:152-240^69.66%ID^E:7e-37^.^.	.	HXK_SCHMA^HXK_SCHMA^Q:37-267,H:363-439^40.26%ID^E:5e-13^RecName: Full=Hexokinase;^Eukaryota; Metazoa; Platyhelminthes; Trematoda; Digenea; Strigeidida; Schistosomatoidea; Schistosomatidae; Schistosoma	.	c161545_g1_i1|m.46499	3-251[+]		.	.	.	.	.	.
c161545_g1	c161545_g1_i1	H2KV01_CLOSI^H2KV01_CLOSI^Q:1-267,H:152-240^69.66%ID^E:7e-37^.^.	.	HXK_SCHMA^HXK_SCHMA^Q:37-267,H:363-439^40.26%ID^E:5e-13^RecName: Full=Hexokinase;^Eukaryota; Metazoa; Platyhelminthes; Trematoda; Digenea; Strigeidida; Schistosomatoidea; Schistosomatidae; Schistosoma	.	c161545_g1_i1|m.46500	42-281[-]		.	.	.	.	.	.
c161574_g1	c161574_g1_i1	.	.	.	.	c161574_g1_i1|m.46502	142-354[-]		.	ExpAA=35.94^PredHel=2^Topology=i7-24o49-66i	.	.	.	.
c161627_g1	c161627_g1_i1	.	.	.	.	c161627_g1_i1|m.46508	162-377[+]	2 Stannin cytoplasmic	.	.	.	.	.	.
c161711_g1	c161711_g1_i1	.	.	.	.	c161711_g1_i1|m.46510	1-216[+]		.	ExpAA=20.93^PredHel=1^Topology=o10-32i	.	.	.	.
c161788_g1	c161788_g1_i1	G7YT59_CLOSI^G7YT59_CLOSI^Q:24-1568,H:26-540^69.19%ID^E:0^.^.	G7YT59_CLOSI^G7YT59_CLOSI^Q:8-522,H:26-540^69.19%ID^E:0^.^.	GTR3_HUMAN^GTR3_HUMAN^Q:81-1433,H:21-463^34.81%ID^E:6e-82^RecName: Full=Solute carrier family 2, facilitated glucose transporter member 3;^Eukaryota; Metazoa; Chordata; Craniata; Vertebrata; Euteleostomi; Mammalia; Eutheria; Euarchontoglires; Primates; Haplorrhini; Catarrhini; Hominidae; Homo	GTR3_SHEEP^GTR3_SHEEP^Q:27-489,H:21-474^36.72%ID^E:7e-93^RecName: Full=Solute carrier family 2, facilitated glucose transporter member 3;^Eukaryota; Metazoa; Chordata; Craniata; Vertebrata; Euteleostomi; Mammalia; Eutheria; Laurasiatheria; Cetartiodactyla; Ruminantia; Pecora; Bovidae; Caprinae; Ovis	c161788_g1_i1|m.46513	3-1592[+]	5 Sugar (and other) transporter	.	ExpAA=238.46^PredHel=11^Topology=o15-37i68-90o100-119i126-148o158-180i187-209o272-294i314-333o343-365i378-400o441-463i	.	KEGG:oas:443308`KO:K08142	GO:0002080^cellular_component^acrosomal membrane`GO:0016021^cellular_component^integral component of membrane`GO:0005887^cellular_component^integral component of plasma membrane`GO:0055056^molecular_function^D-glucose transmembrane transporter activity`GO:0033300^molecular_function^dehydroascorbic acid transporter activity`GO:0005536^molecular_function^glucose binding`GO:0005355^molecular_functio…	.
c161788_g1	c161788_g1_i1	G7YT59_CLOSI^G7YT59_CLOSI^Q:24-1568,H:26-540^69.19%ID^E:0^.^.	.	GTR3_HUMAN^GTR3_HUMAN^Q:81-1433,H:21-463^34.81%ID^E:6e-82^RecName: Full=Solute carrier family 2, facilitated glucose transporter member 3;^Eukaryota; Metazoa; Chordata; Craniata; Vertebrata; Euteleostomi; Mammalia; Eutheria; Euarchontoglires; Primates; Haplorrhini; Catarrhini; Hominidae; Homo	.	c161788_g1_i1|m.46517	257-466[+]	7 2Fe-2S iron-sulfur cluster binding domain	.	.	.	.	.	.
c161788_g1	c161788_g1_i1	G7YT59_CLOSI^G7YT59_CLOSI^Q:24-1568,H:26-540^69.19%ID^E:0^.^.	.	GTR3_HUMAN^GTR3_HUMAN^Q:81-1433,H:21-463^34.81%ID^E:6e-82^RecName: Full=Solute carrier family 2, facilitated glucose transporter member 3;^Eukaryota; Metazoa; Chordata; Craniata; Vertebrata; Euteleostomi; Mammalia; Eutheria; Euarchontoglires; Primates; Haplorrhini; Catarrhini; Hominidae; Homo	.	c161788_g1_i1|m.46516	908-1138[-]		sigP:1^16^0.633^YES	.	.	.	.	.
c161788_g1	c161788_g1_i1	G7YT59_CLOSI^G7YT59_CLOSI^Q:24-1568,H:26-540^69.19%ID^E:0^.^.	.	GTR3_HUMAN^GTR3_HUMAN^Q:81-1433,H:21-463^34.81%ID^E:6e-82^RecName: Full=Solute carrier family 2, facilitated glucose transporter member 3;^Eukaryota; Metazoa; Chordata; Craniata; Vertebrata; Euteleostomi; Mammalia; Eutheria; Euarchontoglires; Primates; Haplorrhini; Catarrhini; Hominidae; Homo	.	c161788_g1_i1|m.46514	1831-2187[+]		.	.	.	.	.	.
c161788_g1	c161788_g1_i1	G7YT59_CLOSI^G7YT59_CLOSI^Q:24-1568,H:26-540^69.19%ID^E:0^.^.	.	GTR3_HUMAN^GTR3_HUMAN^Q:81-1433,H:21-463^34.81%ID^E:6e-82^RecName: Full=Solute carrier family 2, facilitated glucose transporter member 3;^Eukaryota; Metazoa; Chordata; Craniata; Vertebrata; Euteleostomi; Mammalia; Eutheria; Euarchontoglires; Primates; Haplorrhini; Catarrhini; Hominidae; Homo	.	c161788_g1_i1|m.46515	1489-1719[+]		.	.	.	.	.	.
c161807_g1	c161807_g1_i1	E3KIK1_PUCGT^E3KIK1_PUCGT^Q:498-157,H:1-114^99.12%ID^E:6e-72^.^.	E3KIK1_PUCGT^E3KIK1_PUCGT^Q:8-121,H:1-114^99.12%ID^E:8e-73^.^.	.	.	c161807_g1_i1|m.46518	154-519[-]	6 Prominin	.	.	.	.	.	.
c161807_g1	c161807_g1_i1	E3KIK1_PUCGT^E3KIK1_PUCGT^Q:498-157,H:1-114^99.12%ID^E:6e-72^.^.	.	.	.	c161807_g1_i1|m.46519	3-233[-]		.	ExpAA=19.76^PredHel=1^Topology=o49-71i	.	.	.	.
c161825_g1	c161825_g1_i1	.	.	.	.	c161825_g1_i1|m.46520	44-388[-]	2 Protein of unknown function (DUF1700)	.	ExpAA=45.47^PredHel=2^Topology=o20-42i54-76o	.	.	.	.
c161831_g1	c161831_g1_i1	.	.	.	.	c161831_g1_i1|m.46522	1-243[-]		.	ExpAA=19.43^PredHel=1^Topology=i21-38o	.	.	.	.
c161878_g1	c161878_g1_i1	.	.	.	.	c161878_g1_i1|m.46528	169-390[-]	1 Leucine-rich repeat family 19 TM domain	.	ExpAA=41.12^PredHel=2^Topology=i12-34o39-61i	.	.	.	.
c161878_g1	c161878_g1_i1	.	.	.	.	c161878_g1_i1|m.46527	134-391[-]		.	ExpAA=23.96^PredHel=1^Topology=i41-63o	.	.	.	.
c162025_g1	c162025_g1_i1	.	.	.	.	c162025_g1_i1|m.46531	41-295[-]		.	ExpAA=20.03^PredHel=1^Topology=o29-51i	.	.	.	.
c162046_g1	c162046_g1_i1	.	.	.	.	c162046_g1_i1|m.46532	237-482[-]	9 Neuregulin family	.	.	.	.	.	.
c162046_g1	c162046_g1_i2	.	.	.	.	c162046_g1_i2|m.46534	257-502[-]	9 Neuregulin family	.	.	.	.	.	.
c162110_g1	c162110_g1_i1	V5G8Y2_ANOGL^V5G8Y2_ANOGL^Q:125-520,H:653-775^29.55%ID^E:1e-11^.^.	V5G8Y2_ANOGL^V5G8Y2_ANOGL^Q:1-126,H:659-775^30.16%ID^E:5e-11^.^.	VP13B_HUMAN^VP13B_HUMAN^Q:131-526,H:1636-1770^28.47%ID^E:7e-11^RecName: Full=Vacuolar protein sorting-associated protein 13B;^Eukaryota; Metazoa; Chordata; Craniata; Vertebrata; Euteleostomi; Mammalia; Eutheria; Euarchontoglires; Primates; Haplorrhini; Catarrhini; Hominidae; Homo	VP13B_HUMAN^VP13B_HUMAN^Q:2-128,H:1641-1770^29.55%ID^E:5e-11^RecName: Full=Vacuolar protein sorting-associated protein 13B;^Eukaryota; Metazoa; Chordata; Craniata; Vertebrata; Euteleostomi; Mammalia; Eutheria; Euarchontoglires; Primates; Haplorrhini; Catarrhini; Hominidae; Homo	c162110_g1_i1|m.46540	143-571[+]		.	.	COG5043^Vacuolar Protein	KEGG:hsa:157680`KO:K19526	GO:0015031^biological_process^protein transport	.
c162110_g1	c162110_g1_i1	V5G8Y2_ANOGL^V5G8Y2_ANOGL^Q:125-520,H:653-775^29.55%ID^E:1e-11^.^.	.	VP13B_HUMAN^VP13B_HUMAN^Q:131-526,H:1636-1770^28.47%ID^E:7e-11^RecName: Full=Vacuolar protein sorting-associated protein 13B;^Eukaryota; Metazoa; Chordata; Craniata; Vertebrata; Euteleostomi; Mammalia; Eutheria; Euarchontoglires; Primates; Haplorrhini; Catarrhini; Hominidae; Homo	.	c162110_g1_i1|m.46541	150-455[+]		.	ExpAA=21.19^PredHel=1^Topology=o50-72i	.	.	.	.
c162166_g1	c162166_g1_i1	H2KV87_CLOSI^H2KV87_CLOSI^Q:2-448,H:341-489^86.58%ID^E:3e-88^.^.	H2KV87_CLOSI^H2KV87_CLOSI^Q:1-149,H:341-489^86.58%ID^E:2e-88^.^.	TCPZ_CHICK^TCPZ_CHICK^Q:2-415,H:333-470^74.64%ID^E:1e-68^RecName: Full=T-complex protein 1 subunit zeta;^Eukaryota; Metazoa; Chordata; Craniata; Vertebrata; Euteleostomi; Archelosauria; Archosauria; Dinosauria; Saurischia; Theropoda; Coelurosauria; Aves; Neognathae; Galloanserae; Galliformes; Phasianidae; Phasianinae; Gallus	TCPZ_CHICK^TCPZ_CHICK^Q:1-138,H:333-470^74.64%ID^E:1e-68^RecName: Full=T-complex protein 1 subunit zeta;^Eukaryota; Metazoa; Chordata; Craniata; Vertebrata; Euteleostomi; Archelosauria; Archosauria; Dinosauria; Saurischia; Theropoda; Coelurosauria; Aves; Neognathae; Galloanserae; Galliformes; Phasianidae; Phasianinae; Gallus	c162166_g1_i1|m.46545	2-448[+]	6 TCP-1/cpn60 chaperonin family	.	.	ENOG410XQ3Q^t-complex protein 1 subunit	KEGG:gga:417541`KO:K09498	GO:0005832^cellular_component^chaperonin-containing T-complex`GO:0005524^molecular_function^ATP binding`GO:0006457^biological_process^protein folding`GO:1901998^biological_process^toxin transport	.
c162166_g2	c162166_g2_i1	A0A074ZZM6_9TREM^A0A074ZZM6_9TREM^Q:2-196,H:1100-1164^83.08%ID^E:4e-30^.^.	A0A074ZZM6_9TREM^A0A074ZZM6_9TREM^Q:1-65,H:1100-1164^83.08%ID^E:3e-30^.^.	TCPZ_RABIT^TCPZ_RABIT^Q:2-196,H:467-531^60%ID^E:3e-20^RecName: Full=T-complex protein 1 subunit zeta;^Eukaryota; Metazoa; Chordata; Craniata; Vertebrata; Euteleostomi; Mammalia; Eutheria; Euarchontoglires; Glires; Lagomorpha; Leporidae; Oryctolagus	TCPZ_RABIT^TCPZ_RABIT^Q:1-65,H:467-531^60%ID^E:2e-20^RecName: Full=T-complex protein 1 subunit zeta;^Eukaryota; Metazoa; Chordata; Craniata; Vertebrata; Euteleostomi; Mammalia; Eutheria; Euarchontoglires; Glires; Lagomorpha; Leporidae; Oryctolagus	c162166_g2_i1|m.46546	2-199[+]	2 TCP-1/cpn60 chaperonin family	.	.	ENOG410XQ3Q^t-complex protein 1 subunit	KEGG:ocu:100008688`KO:K09498	GO:0005832^cellular_component^chaperonin-containing T-complex`GO:0005829^cellular_component^cytosol`GO:0070062^cellular_component^extracellular exosome`GO:0005874^cellular_component^microtubule`GO:0005524^molecular_function^ATP binding`GO:0044822^molecular_function^poly(A) RNA binding`GO:0051086^biological_process^chaperone mediated protein folding independent of cofactor`GO:0006457^biological_pr…	.
c162194_g1	c162194_g1_i1	.	.	.	.	c162194_g1_i1|m.46548	2-202[+]		.	ExpAA=38.66^PredHel=2^Topology=o10-32i39-61o	.	.	.	.
c162200_g1	c162200_g1_i1	.	.	.	.	c162200_g1_i1|m.46551	1-408[-]		.	ExpAA=44.33^PredHel=2^Topology=i35-57o72-91i	.	.	.	.
c162337_g1	c162337_g1_i1	.	.	.	.	c162337_g1_i1|m.46555	34-234[+]	5 Oligosaccharide biosynthesis protein Alg14 like	.	ExpAA=22.29^PredHel=1^Topology=i25-47o	.	.	.	.
c162372_g1	c162372_g1_i1	.	.	.	.	c162372_g1_i1|m.46556	1-213[+]		.	ExpAA=40.34^PredHel=2^Topology=i20-42o52-69i	.	.	.	.
c162393_g1	c162393_g1_i1	.	.	.	.	c162393_g1_i1|m.46557	3-239[+]	8 TMEM192 family	.	ExpAA=31.79^PredHel=2^Topology=i20-39o44-61i	.	.	.	.
c162409_g1	c162409_g1_i1	.	.	.	.	c162409_g1_i1|m.46558	205-447[-]		.	ExpAA=41.73^PredHel=2^Topology=o15-37i44-66o	.	.	.	.
c162441_g1	c162441_g1_i1	.	.	.	.	c162441_g1_i1|m.46560	98-328[-]		.	ExpAA=22.79^PredHel=1^Topology=o10-32i	.	.	.	.
c162442_g1	c162442_g1_i1	.	.	.	.	c162442_g1_i1|m.46561	1-228[-]	4 Protein of unknown function (DUF1016)	.	.	.	.	.	.
c162535_g1	c162535_g1_i1	.	.	.	.	c162535_g1_i1|m.46565	1-204[-]		.	ExpAA=16.76^PredHel=1^Topology=i39-61o	.	.	.	.
c162608_g1	c162608_g1_i1	.	.	.	.	c162608_g1_i1|m.46567	12-308[-]		sigP:1^19^0.536^YES	.	.	.	.	.
c162635_g1	c162635_g1_i1	.	.	.	.	c162635_g1_i1|m.46568	1-288[+]		.	ExpAA=35.07^PredHel=2^Topology=i21-43o70-87i	.	.	.	.
c162676_g1	c162676_g1_i1	.	.	.	.	c162676_g1_i1|m.46569	145-381[-]	8 TLD	.	.	.	.	.	.
c162701_g1	c162701_g1_i1	.	.	.	.	c162701_g1_i1|m.46571	2-325[+]		sigP:1^23^0.635^YES	ExpAA=18.66^PredHel=1^Topology=o5-24i	.	.	.	.
c162805_g1	c162805_g1_i1	.	.	.	.	c162805_g1_i1|m.46574	247-531[+]		.	ExpAA=22.04^PredHel=1^Topology=o4-26i	.	.	.	.
c162905_g1	c162905_g1_i1	.	.	.	.	c162905_g1_i1|m.46579	3-209[+]	4 Putative GTPase activating protein for Arf	.	.	.	.	.	.
c162951_g1	c162951_g1_i1	.	.	.	.	c162951_g1_i1|m.46583	196-453[-]		sigP:1^17^0.623^YES	.	.	.	.	.
c162981_g1	c162981_g1_i1	H2KPA7_CLOSI^H2KPA7_CLOSI^Q:2-298,H:44-142^70.71%ID^E:2e-30^.^.	A3F4T8_TAEAS^A3F4T8_TAEAS^Q:1-99,H:25-123^60.61%ID^E:2e-34^.^.	DNJA4_HUMAN^DNJA4_HUMAN^Q:2-298,H:44-142^58.59%ID^E:6e-22^RecName: Full=DnaJ homolog subfamily A member 4;^Eukaryota; Metazoa; Chordata; Craniata; Vertebrata; Euteleostomi; Mammalia; Eutheria; Euarchontoglires; Primates; Haplorrhini; Catarrhini; Hominidae; Homo	DNJA4_MOUSE^DNJA4_MOUSE^Q:1-99,H:44-142^58.59%ID^E:1e-27^RecName: Full=DnaJ homolog subfamily A member 4;^Eukaryota; Metazoa; Chordata; Craniata; Vertebrata; Euteleostomi; Mammalia; Eutheria; Euarchontoglires; Glires; Rodentia; Sciurognathi; Muroidea; Muridae; Murinae; Mus; Mus	c162981_g1_i1|m.46584	2-298[+]	8 DnaJ domain	.	.	COG0484^ATP binding to DnaK triggers the release of the substrate protein, thus completing the reaction cycle. Several rounds of ATP-dependent interactions between DnaJ, DnaK and GrpE are required for fully efficient folding. Also involved, together with DnaK and GrpE, in the DNA replication of plasmids through activation of initiation proteins (By similarity)	KEGG:mmu:58233`KO:K09505	GO:0005829^cellular_component^cytosol`GO:0016020^cellular_component^membrane`GO:0005524^molecular_function^ATP binding`GO:0051087^molecular_function^chaperone binding`GO:0046872^molecular_function^metal ion binding`GO:0051082^molecular_function^unfolded protein binding`GO:0090084^biological_process^negative regulation of inclusion body assembly`GO:0042026^biological_process^protein refolding`GO:0…	.
c162988_g1	c162988_g1_i1	.	.	.	.	c162988_g1_i1|m.46587	35-256[-]	3 Family of unknown function (DUF4006)	.	ExpAA=22.41^PredHel=1^Topology=i33-55o	.	.	.	.
c162988_g1	c162988_g1_i1	.	.	.	.	c162988_g1_i1|m.46586	446-667[-]	3 Family of unknown function (DUF4006)	.	ExpAA=22.41^PredHel=1^Topology=i33-55o	.	.	.	.
c162990_g1	c162990_g1_i1	.	.	.	.	c162990_g1_i1|m.46588	73-294[-]		sigP:1^26^0.463^YES	.	.	.	.	.
c163062_g1	c163062_g1_i2	.	.	.	.	c163062_g1_i2|m.46592	1-294[+]	9 Aspartyl protease	.	.	.	.	.	.
c163069_g1	c163069_g1_i1	.	.	.	.	c163069_g1_i1|m.46593	1-228[+]	8 Prolyl oligopeptidase family	sigP:1^17^0.729^YES	.	.	.	.	.
c163069_g1	c163069_g1_i1	.	.	.	.	c163069_g1_i1|m.46595	2-202[+]	1 Adenylate cyclase associated (CAP) N terminal	sigP:1^20^0.659^YES	.	.	.	.	.
c163160_g1	c163160_g1_i1	.	.	.	.	c163160_g1_i1|m.46597	162-395[+]		.	ExpAA=28.42^PredHel=1^Topology=i5-27o	.	.	.	.
c163241_g1	c163241_g1_i1	.	.	.	.	c163241_g1_i1|m.46602	45-245[-]		.	ExpAA=24.88^PredHel=1^Topology=o30-52i	.	.	.	.
c163273_g1	c163273_g1_i1	K1QXP9_CRAGI^K1QXP9_CRAGI^Q:3-233,H:93-170^35.44%ID^E:3e-07^.^.	K1QXP9_CRAGI^K1QXP9_CRAGI^Q:1-77,H:93-170^35.44%ID^E:3e-07^.^.	.	.	c163273_g1_i1|m.46604	3-233[+]	9 TMEM240 family	.	.	.	.	.	.
c163432_g1	c163432_g1_i1	.	.	.	.	c163432_g1_i1|m.46608	3-206[+]		.	ExpAA=34.56^PredHel=2^Topology=i7-29o39-58i	.	.	.	.
c163599_g1	c163599_g1_i1	.	.	.	.	c163599_g1_i1|m.46612	62-265[+]	6 Phenol hydroxylase subunit	.	.	.	.	.	.
c163607_g1	c163607_g1_i1	.	.	.	.	c163607_g1_i1|m.46613	107-313[-]		.	ExpAA=37.85^PredHel=2^Topology=o20-37i49-66o	.	.	.	.
c163741_g1	c163741_g1_i1	.	.	.	.	c163741_g1_i1|m.46614	2-226[+]	4 Myticin pre-proprotein from the mussel	.	ExpAA=17.27^PredHel=1^Topology=o20-42i	.	.	.	.
c163773_g1	c163773_g1_i1	.	.	.	.	c163773_g1_i1|m.46615	127-360[+]		.	ExpAA=20.99^PredHel=1^Topology=o32-54i	.	.	.	.
c163790_g1	c163790_g1_i2	.	.	.	.	c163790_g1_i2|m.46617	1-213[+]	4 ORF D-335-like protein	.	.	.	.	.	.
c163865_g1	c163865_g1_i1	.	.	.	.	c163865_g1_i1|m.46618	3-212[-]	6 Uncharacterized BCR, YitT family COG1284	.	ExpAA=40.89^PredHel=2^Topology=i12-34o49-66i	.	.	.	.
c163876_g1	c163876_g1_i1	.	.	.	.	c163876_g1_i1|m.46619	99-299[-]	5 Ubiquitin carboxyl-terminal hydrolase	.	ExpAA=21.91^PredHel=1^Topology=o20-42i	.	.	.	.
c163917_g1	c163917_g1_i1	A0A023EYS8_TRIIF^A0A023EYS8_TRIIF^Q:188-12,H:439-497^42.37%ID^E:1e-07^.^.	.	RTJK_DROME^RTJK_DROME^Q:212-27,H:438-499^40.32%ID^E:2e-07^RecName: Full=RNA-directed DNA polymerase from mobile element jockey;^Eukaryota; Metazoa; Ecdysozoa; Arthropoda; Hexapoda; Insecta; Pterygota; Neoptera; Endopterygota; Diptera; Brachycera; Muscomorpha; Ephydroidea; Drosophilidae; Drosophila; Sophophora	.	c163917_g1_i1|m.46621	1-213[+]		.	ExpAA=41.74^PredHel=2^Topology=o5-27i34-56o	.	.	.	.
c16396_g1	c16396_g1_i1	A0A074ZHS8_9TREM^A0A074ZHS8_9TREM^Q:376-17,H:3-122^80.83%ID^E:1e-67^.^.	A0A074ZHS8_9TREM^A0A074ZHS8_9TREM^Q:2-121,H:3-122^80.83%ID^E:1e-67^.^.	RL31_PAROL^RL31_PAROL^Q:331-23,H:21-123^69.9%ID^E:7e-49^RecName: Full=60S ribosomal protein L31;^Eukaryota; Metazoa; Chordata; Craniata; Vertebrata; Euteleostomi; Actinopterygii; Neopterygii; Teleostei; Neoteleostei; Acanthomorphata; Carangaria; Pleuronectiformes; Pleuronectoidei; Paralichthyidae; Paralichthys	RL31_PAROL^RL31_PAROL^Q:16-118,H:20-122^69.9%ID^E:4e-49^RecName: Full=60S ribosomal protein L31;^Eukaryota; Metazoa; Chordata; Craniata; Vertebrata; Euteleostomi; Actinopterygii; Neopterygii; Teleostei; Neoteleostei; Acanthomorphata; Carangaria; Pleuronectiformes; Pleuronectoidei; Paralichthyidae; Paralichthys	c16396_g1_i1|m.39587	8-379[-]	Ribosomal protein L31e	.	.	.	.	GO:0005840^cellular_component^ribosome`GO:0003735^molecular_function^structural constituent of ribosome`GO:0006412^biological_process^translation	.
c16396_g1	c16396_g1_i1	A0A074ZHS8_9TREM^A0A074ZHS8_9TREM^Q:376-17,H:3-122^80.83%ID^E:1e-67^.^.	.	RL31_PAROL^RL31_PAROL^Q:331-23,H:21-123^69.9%ID^E:7e-49^RecName: Full=60S ribosomal protein L31;^Eukaryota; Metazoa; Chordata; Craniata; Vertebrata; Euteleostomi; Actinopterygii; Neopterygii; Teleostei; Neoteleostei; Acanthomorphata; Carangaria; Pleuronectiformes; Pleuronectoidei; Paralichthyidae; Paralichthys	.	c16396_g1_i1|m.39586	2-379[+]		.	.	.	.	.	.
c163969_g1	c163969_g1_i1	.	.	.	.	c163969_g1_i1|m.46624	1-243[-]		.	ExpAA=39.48^PredHel=2^Topology=i2-24o50-72i	.	.	.	.
c163989_g1	c163989_g1_i1	.	.	.	.	c163989_g1_i1|m.46626	71-277[+]		.	ExpAA=35.03^PredHel=2^Topology=i19-41o45-64i	.	.	.	.
c164130_g1	c164130_g1_i1	.	.	.	.	c164130_g1_i1|m.46634	3-275[+]	1 Ion transport protein N-terminal	.	ExpAA=42.49^PredHel=2^Topology=i30-49o54-76i	.	.	.	.
c164151_g1	c164151_g1_i1	.	.	.	.	c164151_g1_i1|m.46635	206-481[+]	8 Protein of unknown function (DUF2985)	.	.	.	.	.	.
c164174_g1	c164174_g1_i1	.	.	.	.	c164174_g1_i1|m.46638	10-243[-]		.	ExpAA=41.06^PredHel=2^Topology=o4-23i36-58o	.	.	.	.
c164324_g1	c164324_g1_i1	.	.	.	.	c164324_g1_i1|m.46641	18-245[-]	8 Dehydratase family	.	.	.	.	.	.
c164439_g1	c164439_g1_i1	.	.	.	.	c164439_g1_i1|m.46644	2-205[+]		.	ExpAA=15.26^PredHel=1^Topology=o15-37i	.	.	.	.
c164470_g1	c164470_g1_i1	.	.	.	.	c164470_g1_i1|m.46647	11-250[-]	9 Fijivirus P9-2 protein	.	.	.	.	.	.
c164504_g1	c164504_g1_i1	.	.	.	.	c164504_g1_i1|m.46648	264-566[-]		.	ExpAA=21.29^PredHel=1^Topology=i71-93o	.	.	.	.
c164510_g1	c164510_g1_i1	.	.	.	.	c164510_g1_i1|m.46650	51-278[+]		.	ExpAA=33.61^PredHel=2^Topology=i20-42o52-74i	.	.	.	.
c164567_g1	c164567_g1_i1	.	.	.	.	c164567_g1_i1|m.46652	149-547[+]	0 impB/mucB/samB family C-terminal domain	.	.	.	.	.	.
c164822_g1	c164822_g1_i1	.	.	.	.	c164822_g1_i1|m.46663	1-285[+]	4 Tryptophanese operon leader peptide	.	.	.	.	.	.
c164824_g1	c164824_g1_i1	.	.	.	.	c164824_g1_i1|m.46665	2-280[-]	0 Dimerisation domain	.	.	.	.	.	.
c164824_g1	c164824_g1_i1	.	.	.	.	c164824_g1_i1|m.46664	3-281[-]		sigP:1^31^0.476^YES	.	.	.	.	.
c164851_g1	c164851_g1_i1	.	.	.	.	c164851_g1_i1|m.46668	2-220[+]		.	ExpAA=22.23^PredHel=1^Topology=i21-43o	.	.	.	.
c164923_g1	c164923_g1_i1	Q2HSQ2_MEDTR^Q2HSQ2_MEDTR^Q:321-7,H:54-148^33.96%ID^E:2e-07^.^.	Q2HSQ2_MEDTR^Q2HSQ2_MEDTR^Q:1-105,H:54-148^33.96%ID^E:2e-07^.^.	.	.	c164923_g1_i1|m.46669	1-321[-]		.	.	.	.	.	.
c165122_g1	c165122_g1_i1	.	.	.	.	c165122_g1_i1|m.46675	1-246[-]	2 Protein of unknown function (DUF3613)	.	.	.	.	.	.
c165216_g1	c165216_g1_i1	.	.	.	.	c165216_g1_i1|m.46676	3-371[-]		.	ExpAA=50.55^PredHel=2^Topology=i5-27o102-121i	.	.	.	.
c165229_g1	c165229_g1_i1	.	.	.	.	c165229_g1_i1|m.46677	91-363[+]		.	ExpAA=43.03^PredHel=2^Topology=i2-24o44-66i	.	.	.	.
c165294_g1	c165294_g1_i1	.	.	.	.	c165294_g1_i1|m.46679	35-265[+]	4 Coatomer beta subunit appendage platform	.	ExpAA=22.51^PredHel=1^Topology=o48-70i	.	.	.	.
c165307_g1	c165307_g1_i1	L7MJ57_9ACAR^L7MJ57_9ACAR^Q:242-33,H:664-733^72.86%ID^E:1e-29^.^.`L7MJ57_9ACAR^L7MJ57_9ACAR^Q:239-27,H:1407-1476^53.52%ID^E:2e-17^.^.`L7MJ57_9ACAR^L7MJ57_9ACAR^Q:245-39,H:3176-3243^55.07%ID^E:9e-17^.^.`L7MJ57_9ACAR^L7MJ57_9ACAR^Q:248-39,H:2034-2102^47.14%ID^E:7e-14^.^.`L7MJ57_9ACAR^L7MJ57_9ACAR^Q:218-33,H:4000-4060^50%ID^E:1e-10^.^.	L7MJ57_9ACAR^L7MJ57_9ACAR^Q:3-72,H:664-733^72.86%ID^E:1e-29^.^.`L7MJ57_9ACAR^L7MJ57_9ACAR^Q:4-74,H:1407-1476^53.52%ID^E:2e-17^.^.`L7MJ57_9ACAR^L7MJ57_9ACAR^Q:2-70,H:3176-3243^55.07%ID^E:8e-17^.^.`L7MJ57_9ACAR^L7MJ57_9ACAR^Q:1-70,H:2034-2102^47.14%ID^E:7e-14^.^.`L7MJ57_9ACAR^L7MJ57_9ACAR^Q:11-72,H:4000-4060^50%ID^E:1e-10^.^.	LRP1_CHICK^LRP1_CHICK^Q:236-3,H:602-683^59.76%ID^E:1e-23^RecName: Full=Low-density lipoprotein receptor-related protein 1;^Eukaryota; Metazoa; Chordata; Craniata; Vertebrata; Euteleostomi; Archelosauria; Archosauria; Dinosauria; Saurischia; Theropoda; Coelurosauria; Aves; Neognathae; Galloanserae; Galliformes; Phasianidae; Phasianinae; Gallus`LRP1_CHICK^LRP1_CHICK^Q:236-33,H:1340-1406^47.06%ID^E:…	LRP1_CHICK^LRP1_CHICK^Q:5-82,H:602-683^59.76%ID^E:1e-23^RecName: Full=Low-density lipoprotein receptor-related protein 1;^Eukaryota; Metazoa; Chordata; Craniata; Vertebrata; Euteleostomi; Archelosauria; Archosauria; Dinosauria; Saurischia; Theropoda; Coelurosauria; Aves; Neognathae; Galloanserae; Galliformes; Phasianidae; Phasianinae; Gallus`LRP1_CHICK^LRP1_CHICK^Q:5-72,H:1340-1406^47.06%ID^E:8e-…	c165307_g1_i1|m.46680	3-248[-]	6 Low-density lipoprotein receptor repeat class B	.	.	.	KEGG:gga:396170`KO:K04550	GO:0005905^cellular_component^coated pit`GO:0016021^cellular_component^integral component of membrane`GO:0005509^molecular_function^calcium ion binding`GO:0006897^biological_process^endocytosis	.
c165430_g1	c165430_g1_i1	.	.	.	.	c165430_g1_i1|m.46684	25-243[-]	8 SapC	.	.	.	.	.	.
c165431_g1	c165431_g1_i1	.	.	.	.	c165431_g1_i1|m.46686	2-229[+]		sigP:1^24^0.559^YES	ExpAA=29.67^PredHel=2^Topology=i12-31o51-73i	.	.	.	.
c165481_g1	c165481_g1_i1	.	.	.	.	c165481_g1_i1|m.46688	45-251[-]	5 Domain of unknown function (DUF1998)	.	.	.	.	.	.
c165542_g1	c165542_g1_i1	C8KGJ1_OCHDN^C8KGJ1_OCHDN^Q:244-101,H:173-220^72.92%ID^E:1e-17^.^.	.	.	.	c165542_g1_i1|m.46689	1-243[-]		.	ExpAA=21.77^PredHel=1^Topology=i54-76o	.	.	.	.
c165543_g1	c165543_g1_i2	.	.	.	.	c165543_g1_i2|m.46691	147-368[-]	2 Gcd10p family	.	.	.	.	.	.
c165546_g1	c165546_g1_i1	.	.	.	.	c165546_g1_i1|m.46692	169-378[+]		.	ExpAA=19.55^PredHel=1^Topology=i25-47o	.	.	.	.
c165687_g1	c165687_g1_i1	.	.	.	.	c165687_g1_i1|m.46695	2-274[-]		.	ExpAA=32.52^PredHel=2^Topology=i19-41o61-83i	.	.	.	.
c1657_g1	c1657_g1_i1	F4WKS3_ACREC^F4WKS3_ACREC^Q:270-1,H:1901-1990^83.33%ID^E:4e-42^.^.	F4WKS3_ACREC^F4WKS3_ACREC^Q:2-91,H:1901-1990^83.33%ID^E:3e-42^.^.	UBR4_HUMAN^UBR4_HUMAN^Q:270-1,H:1827-1916^73.33%ID^E:9e-37^RecName: Full=E3 ubiquitin-protein ligase UBR4;^Eukaryota; Metazoa; Chordata; Craniata; Vertebrata; Euteleostomi; Mammalia; Eutheria; Euarchontoglires; Primates; Haplorrhini; Catarrhini; Hominidae; Homo	UBR4_HUMAN^UBR4_HUMAN^Q:2-91,H:1827-1916^73.33%ID^E:8e-37^RecName: Full=E3 ubiquitin-protein ligase UBR4;^Eukaryota; Metazoa; Chordata; Craniata; Vertebrata; Euteleostomi; Mammalia; Eutheria; Euarchontoglires; Primates; Haplorrhini; Catarrhini; Hominidae; Homo	c1657_g1_i1|m.38788	1-273[-]		.	.	ENOG410XPP8^Ubiquitin protein ligase E3 component n-recognin 4	KEGG:hsa:23352`KO:K10691	GO:0005813^cellular_component^centrosome`GO:0005737^cellular_component^cytoplasm`GO:0016021^cellular_component^integral component of membrane`GO:0016020^cellular_component^membrane`GO:0005654^cellular_component^nucleoplasm`GO:0016874^molecular_function^ligase activity`GO:0004842^molecular_function^ubiquitin-protein transferase activity`GO:0008270^molecular_function^zinc ion binding`GO:0042787^bio…	.
[truncated: 64,113 more rows]
