# Supplementary material for: Comparative transcriptomics reveal developmental turning points during embryogenesis of a hemimetabolous insect, the damselfly Ischnura elegans
Source: Sci Rep. 2017 Oct 19;7:13547. doi: 10.1038/s41598-017-13176-8 (PMC5648782; doi:10.1038/s41598-017-13176-8)
Supplement: Supplementary file 6 — Table S5 [file 41598_2017_13176_MOESM6_ESM.xls]

## Sheet: RPKMs - expressed in all stages
	day_1a	day_2a	day_3a	day_3b	day_4a	day_4b	day_5a	day_6a	day_6b	day_7a	day_7b	day_8a	day_8b	day_9a	day_9b	Annotation Arthropod database
Contig6826	0.6	3.49	10.49	12.33	8.26	8.62	19.34	23.27	0.75	15.84	5.65	16.81	36.39	1.15	0.76
Contig9479	59.01	71.38	56.09	169.47	71.85	73.51	40.5	22.05	0.65	3.57	0.93	2.49	98.96	25.62	12.61	gi|817080173|ref|XP_012262536.1| PREDICTED: mitochondrial fission 1 protein [Athalia rosae]
Contig11652	1.33	4.05	0.93	0.08	0.58	3.64	4.12	4.7	3.58	5.93	15.68	5.83	3.73	0.73	9.84	gi|751210138|ref|XP_011157751.1| PREDICTED: uncharacterized protein K02A2.6-like [Solenopsis invicta]
c582147_g1	34.75	16.5	33.46	3.3	42.23	36.94	19.13	3.45	0.28	4.47	2.28	6.05	0.09	2.75	1.18	gi|985422582|ref|XP_015376740.1| PREDICTED: zinc finger BED domain-containing protein 4-like [Diuraphis noxia]
c583605_g1	0.55	0.79	1.21	9.38	4.64	5.12	6.43	12.35	2.59	5.18	1.41	1.72	0.98	4.3	0.92	gi|820842700|ref|XP_012339614.1| PREDICTED: uncharacterized protein LOC100866447 [Apis florea]
c575183_g2	0.24	1.6	1.77	1.89	6.54	12.55	16.18	6.38	0.07	0.95	0.35	0.23	6.36	1.09	0.6	gi|646719709|gb|KDR21727.1| hypothetical protein L798_02784 [Zootermopsis nevadensis]
c585363_g4	1.72	2.72	1.2	2.02	1.91	4.85	6.48	4.4	6.05	22.56	16.69	10.77	12.43	2.16	20.3
UN29026	32.59	58.74	98.45	38.1	52.32	111.43	411.7	619.26	865.34	326.95	845.62	735.55	248.8	88.71	555.84
Contig16362	4.24	1.83	2.63	5.46	8.63	18.02	49.31	34.93	191.73	47.54	209.36	77.61	57.63	20.99	103.46
Contig3129	1270.55	413.57	704.73	671.03	1696.36	1049.51	504.29	187.5	2.97	18.28	4.99	9.34	207.43	236.06	99.81
Contig11487	0.81	2.22	0.34	2.72	2.64	5.49	2.87	0.66	0.05	0.19	0.06	0.19	0.51	0.41	0.36	gi|915665962|gb|KOC67890.1| Sterol regulatory element-binding protein cleavage-activating protein [Habropoda laboriosa]
c567083_g3	13.82	14.61	54.45	9.54	40.95	39.07	100.95	39.81	18.16	7.21	9.3	4.56	15.96	32.36	8.73
c707642_g1	8.62	58.45	9.03	17.31	8.78	20.61	15.56	13.32	5.41	296.6	10.3	57.8	27.36	13.25	76.17
Contig7271	0.01	8.95	3.67	0.82	4.39	4.5	20.52	27.22	3.87	14.77	14.72	39.72	10.92	9.47	10.15	gi|270016838|gb|EFA13284.1| hypothetical protein TcasGA2_TC010304 [Tribolium castaneum]
c574898_g1	2.39	17.26	3.9	1.42	2.86	4.86	39.37	32.04	20.81	33.23	38.45	51.71	5.98	3.74	16.21	gi|332019709|gb|EGI60179.1| FLJ37770-like protein [Acromyrmex echinatior]
Contig10896	3.06	5.4	8.5	10.03	9.23	13.34	8.25	7.06	0.19	2.84	0.74	0.45	2.46	0.95	1.47	gi|646721205|gb|KDR22675.1| Pecanex-like protein 1 [Zootermopsis nevadensis]
Contig4142	6.61	19.88	9.56	30.96	13.74	26.47	35.41	15.85	0.11	3.1	0.65	1.38	25.03	32.98	4.54	gi|645017495|ref|XP_008206633.1| PREDICTED: transcription factor kayak isoform X2 [Nasonia vitripennis]
c582496_g2	25.84	26	33.51	28.98	32.45	32.6	30.31	25.1	0.35	0.93	1.76	2.1	44.67	74.73	51.36	gi|759053771|ref|XP_011336066.1| PREDICTED: tropomyosin isoform X11 [Cerapachys biroi]
Contig3954	19.96	23.18	24.6	42.93	29.51	24.58	33.76	9.37	2.12	0.77	0.6	0.32	17.8	7.25	6.38	gi|817059834|ref|XP_012251440.1| PREDICTED: protein max isoform X2 [Athalia rosae]
Contig9142	13.62	15.18	18.53	18.98	29.11	26.07	17.77	12.73	0.03	1.2	0.23	1.06	10.11	4.39	5.17	gi|242011982|ref|XP_002426722.1| bromodomain adjacent to zinc finger protein domain 1, baz1, putative [Pediculus humanus corporis] >gi|212510893|gb|EEB13984.1| bromodomain adjacent to zinc finger protein domain 1, baz1, putative [Pediculus humanus corporis]
c579810_g1	140.23	67.73	86.66	32.01	57.76	63.93	27.01	10.01	0.11	0.42	0.95	0.09	0.26	0.28	1.38	gi|646718250|gb|KDR20794.1| Enolase-phosphatase E1 [Zootermopsis nevadensis]
c585424_g3	0.97	1.5	7.02	0.7	1.57	15.12	3.75	13.92	51.81	36.3	93.16	32.48	24.98	9.79	43.51	gi|641652193|ref|XP_008178287.1| PREDICTED: uncharacterized protein LOC103307777 [Acyrthosiphon pisum]
c586277_g1	1.02	2.07	1.34	2.87	2.93	6.15	12.19	14.49	42.83	21.58	94.42	80.92	17.49	5.77	36.72	gi|646716643|gb|KDR19800.1| putative cytochrome P450 6a13 [Zootermopsis nevadensis]
c579769_g3	2.64	14.72	4.87	2.95	0.34	11.53	21.28	17.36	20.19	3.47	40.42	24.97	3.74	2.43	51.09	gi|861619833|gb|KMQ87120.1| dna-mediated transposase [Lasius niger]
c579997_g1	99.39	162.96	93.32	124.17	36.69	59.3	14.52	12.26	0.26	9.76	3.81	7.98	1.32	2.21	1.12	gi|801385239|ref|XP_012055874.1| PREDICTED: FACT complex subunit Ssrp1 [Atta cephalotes]
Contig6614	6.92	6.12	6.26	29.38	8.96	9.9	6.93	7.56	0.38	2.42	0.9	1.01	15.98	5.84	15.96	gi|646707742|gb|KDR14360.1| Serine palmitoyltransferase 2 [Zootermopsis nevadensis]
Contig8247	0.45	0.47	0.72	0.05	0.67	0.43	0.98	0.09	0.15	0.28	0.79	1.5	0.14	0.05	0.15
Contig5991	2.94	1.2	1.01	0.32	1.47	1.97	0.74	0.8	0.26	0.71	1.48	1.38	0.42	0.16	0.13	gi|646710066|gb|KDR15686.1| Zinc finger and SCAN domain-containing protein 22 [Zootermopsis nevadensis]
UN55786	17.49	822.73	50.5	7.48	102.4	117.77	331.77	2273.19	1982.73	25054.5	4515.12	3291.95	1159.26	775.74	1753.86
c582803_g2	0.29	2.53	2.64	1.22	0.39	0.63	0.63	0.17	0.27	0.62	0.79	1.02	0.16	0.35	0.14
c562163_g3	157.09	137.26	107.87	96.86	56.41	89.04	45.9	32.28	2.28	20.84	4.34	13.92	104.83	10.47	8.03	gi|817065054|ref|XP_012254300.1| PREDICTED: RRP15-like protein [Athalia rosae]
c586109_g1	1.39	89.05	2.5	0.95	2.3	2.03	10.15	10.92	5.92	17.12	33.23	114.38	1.86	2.4	4.2	gi|780617306|ref|XP_011699787.1| PREDICTED: uncharacterized protein LOC105457055 [Wasmannia auropunctata]
Contig7389	104.81	135.3	87.18	76.7	71.8	39.26	45.86	27.91	2.5	21.41	2.58	10.1	59	15.34	17.02	gi|646699510|gb|KDR10090.1| Eukaryotic translation initiation factor 3 subunit B [Zootermopsis nevadensis]
Contig8402	11.77	11.84	15.05	35.34	9.95	20.58	12.58	8.15	0.31	2.93	1.66	1.22	12.55	4.27	4.14	gi|242022316|ref|XP_002431586.1| conserved hypothetical protein [Pediculus humanus corporis] >gi|212516894|gb|EEB18848.1| conserved hypothetical protein [Pediculus humanus corporis]
Contig9976	6.71	7.71	9.12	9.54	15.83	13.49	21.4	9.44	0.05	6.14	0.73	4.99	6.82	3.81	2.69	gi|646724001|gb|KDR24415.1| putative E3 ubiquitin-protein ligase TRIP12 [Zootermopsis nevadensis]
UN28686	31.19	33.58	28.88	40.71	52.05	34.83	262.74	338.89	486.6	661.73	612.26	485.85	115.15	124.65	474.69	gi|646711563|gb|KDR16678.1| hypothetical protein L798_09068 [Zootermopsis nevadensis]
Contig3134	17.5	10.32	14.88	37.1	11.05	13.71	13.67	6.01	1.03	7.52	0.24	7.85	59.8	16.52	10.34	gi|970916422|ref|XP_015124648.1| PREDICTED: acyl-protein thioesterase 1 [Diachasma alloeum]
c571910_g1	12.37	3.39	15.82	7.51	18.28	16.81	22.4	20.86	2.34	5.66	2.57	0.58	19.77	3.42	43.18	gi|646700408|gb|KDR10569.1| Vacuolar protein sorting-associated protein 37A [Zootermopsis nevadensis]
Contig6521	0.07	1.05	2.18	1.42	2.48	4.38	13.46	14.03	0.34	1.24	0.49	1.17	4.38	7.45	1.71
Contig9509	9.3	3.17	8.39	11.53	15.75	12.48	13.51	5.83	0.08	9.95	0.98	2.41	8.71	2.13	0.16	gi|646713602|gb|KDR17893.1| Melanotransferrin [Zootermopsis nevadensis]
Contig4849	4.45	5.83	13.4	56.83	14.33	14.38	34.4	34.38	2.57	7.86	0.86	8.99	13.88	5.5	1.06	gi|646719413|gb|KDR21525.1| Protein winged eye [Zootermopsis nevadensis]
Contig5010	4.73	7.76	7.77	15.07	12.31	13.21	18.33	18.25	13.63	1.74	0.74	0.66	28.31	13.01	18.92	gi|383865861|ref|XP_003708391.1| PREDICTED: leucine-rich repeat protein soc-2 homolog [Megachile rotundata]
Contig11477	1.01	0.27	0.79	0.27	1.1	3.59	1.02	1.3	0.53	0.75	1.4	0.72	1.51	3.13	1.07
c576070_g3	1.13	2.35	1.39	4.76	0.66	2.32	3.25	10.45	0.4	1.03	3.03	3.52	3.63	1.04	0.34	gi|755986860|ref|XP_011311325.1| PREDICTED: protein scarlet-like [Fopius arisanus] >gi|755986863|ref|XP_011311326.1| PREDICTED: protein scarlet-like [Fopius arisanus]
Contig2721	8.99	7.1	11.9	40.05	22.52	20.92	19.21	21.38	2.23	4.07	0.42	5.89	23.48	25.17	4.03	gi|972173694|ref|XP_015177975.1| PREDICTED: pre-mRNA-splicing factor RBM22 [Polistes dominula]
c581537_g2	1.11	1.86	2.18	1.08	2.25	5.17	4.16	11.29	0.24	6.78	1.19	2.67	7.41	4.69	3.22	gi|642935609|ref|XP_008198080.1| PREDICTED: phosphatidylinositide phosphatase SAC2 isoform X1 [Tribolium castaneum]
c582345_g3	1.49	4.61	13.48	3.08	1.21	2.28	13.11	2.58	0.6	6.56	0.43	2.28	1.72	3.11	1.8	gi|646719804|gb|KDR21790.1| GTP:AMP phosphotransferase mitochondrial [Zootermopsis nevadensis]
c502630_g1	4.82	9.35	3.37	4.31	9.82	23.07	8.71	7.45	12.12	33.2	5.76	46.22	8.35	7.41	30.45
c579270_g2	0.3	0.74	0.21	18.46	0.85	0.18	4.13	7.89	0.1	0.17	1.09	2.04	61.83	12.24	14.72	gi|913297225|ref|XP_013187582.1| PREDICTED: pancreatic triacylglycerol lipase-like [Amyelois transitella]
c562195_g1	9.62	8.6	9.96	2.75	2.01	3.54	10.69	8.35	0.31	9.06	5.25	6.62	8.74	2.84	9.34	gi|646704061|gb|KDR12416.1| Vacuolar protein sorting-associated protein 13D [Zootermopsis nevadensis]
c585341_g2	3.4	19.68	16.17	76.39	3.66	16.21	19.5	10.28	5.91	7.25	11.01	3.82	1.95	2.18	2.01
Contig6526	5.35	27.66	9.14	9.03	18.17	19.91	94.48	86.4	197.3	137.12	389.51	319.14	92.69	41.14	184.73
c582600_g1	64.87	3530.97	20.01	12.94	22.32	43.96	28.08	107.63	2.67	86.79	6.76	39.97	4.69	16.85	5.36
c578737_g3	0.43	3.43	0.26	0.4	0.42	0.5	5.02	0.88	1.04	5.04	9.57	3.45	4.09	1.03	3.84	gi|646701661|gb|KDR11277.1| Cytochrome P450 4C1 [Zootermopsis nevadensis]
Contig15128	1.89	3.15	1.51	4.1	4.96	6.47	10.74	8.36	19.71	6.21	29.1	4.15	6.87	3.74	16.39
Contig3728	20.67	7.64	18.32	51.92	44.25	36.39	12.41	3.97	0.18	7.99	1.1	6.15	0.58	2.82	1.27	gi|817193140|ref|XP_012272025.1| PREDICTED: nucleoporin seh1-A isoform X1 [Orussus abietinus]
c538131_g1	1838.41	1165.92	2102.8	4175.12	1498.8	2005.32	1033.43	334.71	93.9	99.63	62.06	12.14	3113.75	893.61	1540.02	gi|646722118|gb|KDR23221.1| 26S proteasome complex subunit DSS1 [Zootermopsis nevadensis]
c585518_g2	1.9	22.42	15.57	31.16	55.78	66.78	49.7	177.59	402.36	150.1	337.05	273.19	189.71	64.54	263.98	gi|795018649|ref|XP_011859286.1| PREDICTED: uncharacterized protein LOC105556784, partial [Vollenhovia emeryi]
Contig3675	14.46	23.1	17.97	36.7	19.31	25.34	15.47	10.23	2.28	3.2	0.33	2.14	25.02	22.6	33.35	gi|939677748|ref|XP_014284590.1| PREDICTED: chloride intracellular channel exc-4 [Halyomorpha halys]
Contig5153	2.66	5.27	10.36	11	9.82	6.95	5.58	3.72	0.47	1.28	0.15	0.24	3.42	2.71	0.08	gi|646719795|gb|KDR21781.1| hypothetical protein L798_03326 [Zootermopsis nevadensis]
Contig9214	0.41	2.31	1.98	1.16	2.2	1.42	4.57	7.02	0.09	2.39	1.25	0.86	0.69	2.58	0.94	gi|646710840|gb|KDR16258.1| hypothetical protein L798_09677 [Zootermopsis nevadensis]
c581558_g1	2.97	0.5	1.17	13.96	2.5	0.62	0.7	19.98	0.65	0.89	0.46	3.22	46.79	10.93	11.1
Contig16614	2590.79	762.75	892.32	4044.36	515.46	715.21	291.87	121.18	33.97	57.08	20.68	40.93	643.64	344.96	322.61	gi|559373084|gb|AHB12479.1| 60S Ribosomal Protein L32 [Pantala flavescens]
c545024_g1	1.83	2.03	18.31	1.4	6.41	6.27	9.46	7.29	1.98	38.49	4.39	3.01	1.51	1.21	3.31
Contig4072	20.96	18.85	50.05	131.59	73.46	93.06	44.91	15.17	0.87	6.12	1.03	0.82	24.65	54.05	33.04	gi|646716656|gb|KDR19813.1| Lamin Dm0 [Zootermopsis nevadensis]
c584194_g1	1.58	0.8	2.43	0.46	1.08	4.98	13.01	9.23	4.3	6.66	30.35	5.51	19.27	0.91	9.68	gi|675378837|gb|KFM71739.1| hypothetical protein X975_17934, partial [Stegodyphus mimosarum]
c585650_g2	1.32	30.39	7.21	61.3	45.47	63.38	114.71	150.28	645.11	311.46	737.82	139.33	290.27	45.87	285.77	gi|662220831|ref|XP_008484571.1| PREDICTED: uncharacterized protein LOC103521244 [Diaphorina citri]
Contig12338	5.97	12.17	17.16	1.92	13.14	6.74	46.45	49.79	62.5	73.29	101.66	67.83	43.73	9.23	43.21	gi|951557625|ref|XP_014478151.1| PREDICTED: piggyBac transposable element-derived protein 4-like isoform X1 [Dinoponera quadriceps]
Contig17027	7.3	15.48	3.87	27.43	18.78	17.64	49.19	29.45	177.54	104.36	228.44	84.01	107.14	20.78	130.38
Contig8150	0.38	9.85	0.12	0.11	0.82	0.28	2.31	1.29	0.22	1.18	0.76	1.23	0.22	0.37	1.53	gi|963328801|gb|ALT07199.1| long chain acyl-CoA synthetase isoform 2 [Rhodnius prolixus]
Contig20485	119.33	186.79	297.62	22.12	279.8	110.36	946.38	887.18	464.86	2389.99	599.85	1033.09	153.66	181.03	304.74
c574471_g1	3.91	3.38	13.02	3.42	12.67	13.5	9.68	2.95	1.17	1.22	0.32	1.53	154.17	4.33	5.58	gi|646723609|gb|KDR24156.1| Platelet-activating factor acetylhydrolase [Zootermopsis nevadensis]
Contig7442	20.51	14.66	27.1	14.12	30.59	53.5	45.38	23.38	0.27	3.18	0.76	0.82	15.25	4.42	20.31
Contig20465	6.96	19.15	6.64	8.4	29.67	30.15	107	130	317.91	99.25	344.86	223.22	126.81	27.26	189.48	gi|861610178|gb|KMQ85078.1| dna-mediated transposase [Lasius niger]
Contig7620	25.19	21.14	16.07	7.73	16.9	30.62	23.11	25.1	0.58	5.44	0.14	1.02	9.31	9.48	2.54
c583479_g3	2.02	1.9	8.82	6	14.91	15.53	17.75	10.79	0.23	3.1	1.08	0.59	26.68	11.77	14.21	gi|646703505|gb|KDR12153.1| Solute carrier family 15 member 4 [Zootermopsis nevadensis]
Contig11813	0.11	3.01	1.86	2.47	2.26	2.65	11.21	26.73	13.38	35.11	57.52	30.6	19.83	6.82	29.12	gi|914564619|gb|KOB69997.1| Uncharacterized protein OBRU01_15904 [Operophtera brumata]
c580196_g1	2.68	0.72	3.07	0.1	7.36	20.5	1.48	1.04	0.38	3.51	0.45	7.55	3.01	0.52	0.21	gi|755936931|ref|XP_011296916.1| PREDICTED: endoglucanase 19-like isoform X2 [Fopius arisanus]
Contig11486	39.36	16.15	40.18	3.01	29.49	21.52	274.11	151.85	4.24	29.68	3.7	10.78	10.55	10.95	3.91
c584940_g3	1.18	0.33	3.05	1.53	0.74	0.6	1.53	1.32	0.48	0.7	1.03	0.63	0.1	0.15	0.25	gi|646722545|gb|KDR23503.1| Bloom syndrome protein-like protein [Zootermopsis nevadensis]
Contig6696	4.7	14.09	2.48	42.97	5.96	13.57	1.28	3.29	0.67	1.22	0.21	1.9	15.05	2.86	2.24	gi|645039223|ref|XP_008203208.1| PREDICTED: protein ACN9 homolog, mitochondrial [Nasonia vitripennis]
Contig5008	10.56	20.29	19.34	30.49	26.11	12.94	22.18	7.54	0.11	4.68	1.7	2.38	13.11	8.73	2.02	gi|642910558|ref|XP_008200265.1| PREDICTED: ras-related protein Rab6 isoform X2 [Tribolium castaneum] >gi|270014377|gb|EFA10825.1| hypothetical protein TcasGA2_TC001600 [Tribolium castaneum]
c582852_g1	1.75	1.47	4.55	7.23	1.47	3.55	7.49	7.68	0.14	3.85	0.83	3.01	21.25	2.56	3.65	gi|808130955|ref|XP_012168168.1| PREDICTED: arf-GAP with SH3 domain, ANK repeat and PH domain-containing protein 2 isoform X2 [Bombus terrestris]
Contig11048	14.24	17.22	13.94	39.33	22.55	27.06	9.32	4.72	0.34	0.53	0.61	0.42	3.66	4.56	0.55	gi|642937904|ref|XP_008200352.1| PREDICTED: ankyrin repeat and death domain-containing protein 1A-like [Tribolium castaneum]
c559614_g1	4.48	3.89	2.1	0.1	2.04	4.58	2.8	10.3	1.38	0.84	0.44	1.05	6.18	0.63	1.85	gi|91088013|ref|XP_974000.1| PREDICTED: 5-methylcytosine rRNA methyltransferase NSUN4 [Tribolium castaneum] >gi|270012065|gb|EFA08513.1| hypothetical protein TcasGA2_TC006166 [Tribolium castaneum]
Contig9794	1.17	4.35	3.2	9.37	7.31	4.72	9.23	12.61	0.11	2.06	0.32	1.55	37.27	2.83	6.91	gi|817072465|ref|XP_012258335.1| PREDICTED: T-cell immunomodulatory protein [Athalia rosae] >gi|817072467|ref|XP_012258336.1| PREDICTED: T-cell immunomodulatory protein [Athalia rosae] >gi|817072469|ref|XP_012258337.1| PREDICTED: T-cell immunomodulatory protein [Athalia rosae]
Contig8938	0.26	1.51	0.27	5.15	1.19	1.24	1.41	1.4	0.49	1.19	0.62	0.75	0.45	0.5	0.16
Contig6162	0.48	0.36	0.76	1.65	0.54	0.87	2.17	1.19	0.03	0.54	0.47	0.66	7.07	1.59	0.76	gi|242017004|ref|XP_002428984.1| conserved hypothetical protein [Pediculus humanus corporis] >gi|212513817|gb|EEB16246.1| conserved hypothetical protein [Pediculus humanus corporis]
Contig8422	0.38	0.58	0.77	0.01	0.41	0.48	0.36	0.08	0.13	0.46	1.43	0.96	0.03	0.31	0.63
c583205_g3	36.85	24.23	17.42	19.34	6.2	73.72	20.1	28.1	0.3	8.61	1.71	13.23	15.43	7.69	7.9	gi|646715185|gb|KDR18889.1| SAFB-like transcription modulator [Zootermopsis nevadensis]
c576772_g4	14.01	4.72	13.62	0.54	21.09	5.41	2.2	32.1	180.6	25.15	119.36	282.44	45	32.96	107.65
c578448_g1	192.45	19.44	69.77	124.19	67.2	164.66	25.36	26.49	4.16	4.18	4.31	2.86	0.22	20.45	4.44
c582333_g1	0.61	0.64	0.14	5.4	0.24	0.27	1.07	1.47	7.75	7.55	9.38	12.35	0.85	0.9	2.78	gi|646715436|gb|KDR19048.1| Tyrosine-protein phosphatase 10D, partial [Zootermopsis nevadensis]
c581104_g2	3.12	4.3	4.4	9.83	4.52	5.14	5.38	7.71	0.17	2.23	0.75	0.53	19.91	6.71	14.61	gi|675379247|gb|KFM72149.1| Allene oxide synthase-lipoxygenase protein, partial [Stegodyphus mimosarum]
Contig8452	3.98	3.74	3.65	31.7	3.84	4.17	3.74	4.44	0.24	1.08	0.84	1.17	4.79	2.03	3.15	gi|968011053|ref|XP_015009951.1| uncharacterized protein Dere_GG17289, isoform D [Drosophila erecta] >gi|945178716|gb|KQS39322.1| uncharacterized protein Dere_GG17289, isoform D [Drosophila erecta]
Contig11630	0.25	0.51	13.22	3.68	10.25	7.48	17.52	14.26	17.31	29.71	34.65	18.31	12.08	1.73	36.61
Contig9853	0.16	0.25	0.18	2.24	0.26	2.28	6.53	11.08	2.47	4.51	1.44	0.97	7.07	4.54	9.78
Contig11658	0.67	0.14	1.22	2.06	0.91	0.53	2.15	3.46	0.14	0.4	0.22	0.86	3.03	1.03	0.58	gi|646722401|gb|KDR23414.1| DmX-like protein 2 [Zootermopsis nevadensis]
c576656_g1	12.91	8.41	20.79	25.17	16.62	18.77	16.78	7.34	1.04	6.64	1.23	0.4	2.15	1.91	0.52
Contig5498	5.07	16.06	6.5	1.06	2.07	2.43	4.27	1.57	0.21	0.78	0.4	0.97	18.06	0.13	3.84	gi|646723885|gb|KDR24343.1| Epoxide hydrolase 4 [Zootermopsis nevadensis]
UN40332	5.33	1.91	14.62	28.7	50.22	153.86	213.13	365.96	902.11	420.4	701.73	1957.17	146.6	129.1	458.4	gi|641661845|ref|XP_008182035.1| PREDICTED: craniofacial development protein 2-like [Acyrthosiphon pisum]
c549199_g1	13.61	39.75	28.03	321.34	169.96	361.93	132.77	56.25	2.17	1.55	4.17	2.14	14.28	61.16	12.47	gi|506965496|gb|AGM32100.1| transcription initiation factor TFIID subunit 10-like protein [Coptotermes formosanus]
c579450_g1	2.58	3.1	6.27	12.91	10.72	7.3	11.94	8.88	0.6	2.67	2.29	1.39	0.74	0.13	2	gi|332025027|gb|EGI65214.1| Transcription termination factor 2 [Acromyrmex echinatior]
Contig19198	282.32	91.13	719.02	25.41	93.91	53.6	793.15	471.8	614.41	342.23	520.71	385.1	207.31	89.43	274.14
c583729_g1	6.4	2.89	4.65	1.15	3.67	6.84	5.07	8.36	7.93	9.35	19.26	19.37	5.23	4.17	6.32
Contig11303	1.15	1.37	0.49	0.08	0.36	0.21	1.76	0.96	0.33	0.2	1.16	1.02	0.31	0.07	0.34
c572025_g1	4.76	3.1	5.71	23.68	4.06	20.52	5.51	27.11	20.78	20.05	17.4	2.67	178.38	99.91	98.18	gi|646708824|gb|KDR14971.1| putative pyruvate dehydrogenase E1 component subunit alpha, mitochondrial [Zootermopsis nevadensis]
c585012_g1	115.76	39.51	84.79	19.72	28.78	65.15	178.49	90.4	137.69	76.31	196.39	119.35	189.94	16.25	103.05
Contig4389	0.15	0.87	2.55	2.97	0.31	2.16	0.54	2.33	25.1	2.77	36.13	21.7	5.37	8.9	20.59	gi|969515675|ref|XP_002087936.2| uncharacterized protein Dyak_GE18294 [Drosophila yakuba] >gi|948550988|gb|EDW87648.2| uncharacterized protein Dyak_GE18294 [Drosophila yakuba]
c585604_g2	0.98	11.95	0.52	4.5	3.76	4.71	3.56	6.86	20.12	14.7	23.55	2.36	11.38	1.14	6.22	gi|780694231|ref|XP_011700368.1| PREDICTED: uncharacterized protein LOC105457415, partial [Wasmannia auropunctata]
Contig9542	0.16	1.17	0.46	0.01	0.64	2.08	0.1	3.65	0.7	1.07	0.64	1.55	0.17	1.22	0.47	gi|646707543|gb|KDR14244.1| putative aarF domain-containing protein kinase 5 [Zootermopsis nevadensis]
UN01564	37.3	37.74	95.32	84.13	113.48	130.1	938.66	1322.78	3152.32	5811.78	3139.16	2943.62	1734.21	475.34	2647.55	gi|914562067|gb|KOB68527.1| putative GPI ethanolamine phosphate transferase 2-like isoform 5 [Operophtera brumata]
Contig8666	5.07	7.48	6.52	26.51	9.84	10.44	6.12	6.49	2.29	2.24	0.96	0.41	23.74	7.92	21.79	gi|646707365|gb|KDR14171.1| Protein transport protein Sec24C [Zootermopsis nevadensis]
Contig15410	8053.57	2695.42	3050.52	3852.64	1202.44	1126.86	758.58	360.79	67.56	133.11	10.99	39.32	1900.51	1145.62	1105.83	gi|559373107|gb|AHB12481.1| 60S Ribosomal Protein L35 [Pantala flavescens]
Contig4164	9.04	6.63	14.25	20.84	11.57	10.48	18.29	8.68	1.03	0.63	1.64	0.52	50.26	3.16	1.04	gi|157105836|ref|XP_001649048.1| AAEL014573-PA [Aedes aegypti] >gi|108868942|gb|EAT33167.1| AAEL014573-PA [Aedes aegypti]
c701553_g1	12.85	20.75	1.5	1.91	2.18	15.36	19.33	9.93	2.69	83.52	12.8	8.21	7.42	6.58	18.93
Contig6478	45.46	23.87	36.32	46.68	20.56	27.72	9.97	7.56	0.8	1.04	0.43	2.08	15.89	3.06	9.36	gi|817217231|ref|XP_012284579.1| PREDICTED: proteasome subunit alpha type-3 [Orussus abietinus]
UN02337	18.14	11.5	155.13	153.76	34.28	42.79	169.83	62.99	25.69	20.8	33.84	2.53	14.06	17.71	8.29
c575588_g2	2.11	4.47	2.15	0.69	1.56	4.59	23.57	46.3	24.16	40.67	46.82	57.14	10.42	8.56	31.66
Contig9615	44.05	27.86	43.56	74.42	46.66	42.47	30.53	16.51	0.1	2.65	0.46	0.88	1.77	2.42	1.26	gi|749755300|ref|XP_011140125.1| PREDICTED: LOW QUALITY PROTEIN: selenide, water dikinase [Harpegnathos saltator]
c571587_g5	2.59	1.77	4.19	7.71	6.31	1.7	4.95	2.67	0.13	3.26	0.12	1.56	3.34	1.25	2.82	gi|321469524|gb|EFX80504.1| hypothetical protein DAPPUDRAFT_318645 [Daphnia pulex]
c586110_g1	16.67	38.89	33.04	19.87	49.79	51.92	246.85	263.77	669.72	249.47	627.2	518.53	250.24	54.29	333.44
c584253g8	97.93	170.58	195.22	300.28	40.23	119.45	38.83	4.55	1.24	3.4	1.12	3.28	0.29	0.76	4.37
c577481_g1	1.02	18.22	22.5	22.29	96.28	24.98	5.31	0.84	0.38	1.16	2.02	0.44	1.48	0.71	6.03	gi|646713892|gb|KDR18068.1| Carboxypeptidase M [Zootermopsis nevadensis]
Contig12355	0.99	2.87	1.85	4.6	9.66	7.39	32	43.49	106.05	35.23	115.32	72.43	50.78	11.69	66.1	gi|861610178|gb|KMQ85078.1| dna-mediated transposase [Lasius niger]
Contig22336	2.7	21.34	3.05	3.31	11.42	12.73	13.66	7.1	101.95	28.69	79.6	39.53	41.01	3.51	38.65
c581391_g1	0.88	48.54	3.63	260.05	8.81	6.53	1.17	21.55	0.41	3.88	1.24	6.85	53.68	95.76	50.17	gi|826452136|ref|XP_012532466.1| PREDICTED: elongation of very long chain fatty acids protein AAEL008004 isoform X1 [Monomorium pharaonis] >gi|826452142|ref|XP_012532467.1| PREDICTED: elongation of very long chain fatty acids protein AAEL008004 isoform X1 [Monomorium pharaonis] >gi|826452148|ref|XP_012532468.1| PREDICTED: elongation of very long chain fatty acids protein AAEL008004 isoform X1 [Mo…
c585620_g1	2.99	36.2	37.07	24.12	79.13	66.12	171.8	347.55	863.52	342.87	1212.58	534.07	292.84	74.08	468.85
c582711_g1	0.46	2.65	2.49	0.16	2.51	1.54	0.16	2.9	0.98	4.45	6.02	4.73	1.41	0.21	2.11
Contig15281	3.08	14.67	7.27	9.93	18.79	9.05	49.54	59.97	132.6	43.43	131.2	21.76	87.68	11.27	56.76	gi|675366138|gb|KFM59040.1| hypothetical protein X975_26845, partial [Stegodyphus mimosarum]
Contig2602	6.68	1.06	19.18	5.63	21.05	27.57	18.17	22.9	0.46	9.24	1.75	1.4	35.91	11.95	11.55
Contig2683	646.49	256.52	675.4	189.45	236.82	432.93	322.97	84.07	1.44	13.63	19	2.94	143.3	78.91	76.67	gi|506968263|gb|AGM32475.1| p23-like protein [Coptotermes formosanus]
c584522_g1	9.21	12.86	30.04	4.28	14.26	190.98	366.48	5058.04	13220.3	115.57	1583.16	771.05	12287.2	186.11	286.64
UN27068	5.69	124.35	29.79	9.48	82.7	297.67	619.73	898.12	286.77	11339.3	833.16	963.42	257.31	340.36	550.73
Contig16830	0.33	2.43	7.49	5.74	9.12	13.12	33.86	70.53	0.58	3.65	3.92	2.45	14.07	19.98	12.42
UN15475	168.98	542.51	249.21	43.22	246.94	75.4	1098.26	2967.15	1463.04	3196.62	1955.5	2254.83	586.82	300.47	1309.35	gi|672374617|gb|AIJ27486.1| endonuclease-reverse transcriptase [Eyprepocnemis plorans plorans]
Contig2587	0.78	0.82	5.19	20.6	2.88	3.89	7.03	12.26	0.18	7.64	0.68	0.27	1.72	3.54	5.01
Contig9135	36.47	19.16	14.13	5.27	6.94	14.13	5.33	4.92	0.43	2.09	1.09	1.09	2.89	1.4	2.15	gi|954543487|ref|XP_014607007.1| PREDICTED: uncharacterized protein LOC106788344 isoform X1 [Polistes canadensis]
c568379_g1	2.8	0.79	0.71	9.54	2.96	1.13	1.26	5.28	0.55	0.67	0.93	1.2	1.2	0.34	0.92	gi|646701109|gb|KDR10993.1| Protein asteroid [Zootermopsis nevadensis]
Contig9041	3.22	5.91	1.53	3.39	3.68	7.54	6.16	8.98	0.45	1.16	1.27	0.18	3.19	1.77	7.69
c586298_g2	1.09	10.78	6.25	0.32	8.38	0.58	36.69	46.36	14.59	182.08	36.72	271.23	5.03	3.53	12.52
c580713_g1	3.85	3.03	3.56	4	4.45	5.23	5.07	5.15	0.39	1.19	1	1	3.61	0.88	1.05	gi|915662447|gb|KOC64869.1| Vacuolar-sorting protein SNF8 [Habropoda laboriosa]
c511207_g2	1.6	9.29	4.47	6.42	1.63	107.03	25.97	17.29	2.01	198.03	21.01	21.44	14.76	3.69	52.47
c580866_g2	0.08	2.6	0.99	2.01	0.48	0.38	1.28	3.54	0.2	0.54	0.57	1.51	2.19	1.34	3.09	gi|769852431|ref|XP_011637683.1| PREDICTED: LOW QUALITY PROTEIN: uncharacterized protein LOC105427583 [Pogonomyrmex barbatus]
Contig8122	13.62	16.79	14	58.91	41.62	34.96	11.56	18.82	0.45	3.93	0.22	1.38	37.13	10.06	4.44	gi|645033022|ref|XP_008214882.1| PREDICTED: protein argonaute-2-like [Nasonia vitripennis] >gi|645033025|ref|XP_008214883.1| PREDICTED: protein argonaute-2-like [Nasonia vitripennis] >gi|645033028|ref|XP_008214884.1| PREDICTED: protein argonaute-2-like [Nasonia vitripennis]
Contig12253	0.18	4.76	1.31	0.63	0.95	1.4	4.86	7.23	9.41	20.93	26	21.3	9.86	0.27	9.3
Contig4278	2.64	4.38	1.67	4.99	2.11	1.8	1.93	3.2	1.58	0.14	0.98	1.69	5.58	0.24	0.32	gi|646714010|gb|KDR18127.1| E3 ubiquitin-protein ligase makorin-1 [Zootermopsis nevadensis]
c572515_g1	15.86	1.98	9.52	21.02	1.17	1.16	4.44	4.61	0.11	8.01	0.55	1.83	22.88	1.74	8.72	gi|759033760|ref|XP_011330298.1| PREDICTED: cytoplasmic tRNA 2-thiolation protein 1 [Cerapachys biroi] >gi|607368316|gb|EZA62429.1| Cytoplasmic tRNA 2-thiolation protein [Cerapachys biroi]
c584475_g1	1.79	0.64	2.15	4.89	2.59	1.76	3.64	4.25	0.06	2.85	3.89	5.05	21.88	106.12	23.51	gi|668465818|gb|KFB52892.1| AGAP006994-PA-like protein [Anopheles sinensis]
c586149_g1	3.73	9.18	7.05	4.37	9.34	14.95	45.87	77.3	100.1	122.86	191.73	94.3	68.57	13.72	84.41	gi|675379920|gb|KFM72822.1| Transposable element P transposase, partial [Stegodyphus mimosarum]
Contig2792	8.25	6.79	8.52	3.76	7.04	75.45	9.37	5.96	0.04	6.53	1.87	1.36	5.63	5.29	7.32	gi|24646906|ref|NP_731941.1| effete, isoform A [Drosophila melanogaster] >gi|187117170|ref|NP_001119686.1| effete [Acyrthosiphon pisum] >gi|442619106|ref|NP_001262578.1| effete, isoform B [Drosophila melanogaster] >gi|442619108|ref|NP_001262579.1| effete, isoform C [Drosophila melanogaster] >gi|58381090|ref|XP_310998.2| AGAP000145-PA [Anopheles gambiae str. PEST] >gi|91077526|ref|XP_970430.1| PRE…
c579258_g3	2.13	2.82	6.84	8.73	2.61	3.98	2.82	12.92	2.22	3.1	3.31	1.8	1.68	0.8	5.09
Contig21382	6.61	23.09	15.27	28.83	43.75	54.97	112.44	145.84	503.91	164.45	513.46	462.2	159.9	37.78	271.12
Contig18151	0.39	1.23	0.34	6.03	0.5	0.55	0.75	1.42	0.12	1.32	0.03	0.77	0.65	1.47	1.17	gi|939278247|ref|XP_014259659.1| PREDICTED: acetyl-CoA carboxylase isoform X3 [Cimex lectularius] >gi|939278249|ref|XP_014259660.1| PREDICTED: acetyl-CoA carboxylase isoform X3 [Cimex lectularius] >gi|939278251|ref|XP_014259661.1| PREDICTED: acetyl-CoA carboxylase isoform X3 [Cimex lectularius]
Contig7642	2.99	2.56	6.03	4.51	1.68	1.88	6.56	8.87	3.06	7.29	1.43	3.4	89.61	12.73	28.31
Contig11779	4.57	14.52	7.64	3.96	19.53	13.97	69.77	138.68	268.05	103.12	368.81	130.05	131.87	18.08	144.51	gi|861610178|gb|KMQ85078.1| dna-mediated transposase [Lasius niger]
Contig12310	23.1	33.76	46.77	3.74	20.68	14.69	128.13	150.36	102.82	154.24	206.12	115.94	81.61	21.44	90.99	gi|675374625|gb|KFM67527.1| PiggyBac transposable element-derived protein 4, partial [Stegodyphus mimosarum]
c580339_g1	3.05	3.72	7.34	14.01	20.12	31.86	25.27	34.9	0.28	0.52	0.54	0.22	4.17	7.98	5.99	gi|646710197|gb|KDR15787.1| Focal adhesion kinase 1 [Zootermopsis nevadensis]
c578678_g1	6.59	8.21	2.63	0.42	0.96	2.25	8.49	27.63	10.05	25.91	23.62	9.92	8.28	2.89	5.94	gi|759068678|ref|XP_011343848.1| PREDICTED: uncharacterized protein LOC105283084, partial [Cerapachys biroi]
c583858_g1	152.46	249.92	342.44	423.91	86.27	155.46	136.43	90.35	17.03	123.08	30.89	101.02	40.89	61.07	27.69	gi|646717529|gb|KDR20356.1| DNA methyltransferase 1-associated protein 1 [Zootermopsis nevadensis]
Contig12417	1.9	6.22	4.37	0.3	3.26	2.85	12.91	22.34	16.57	9.23	35.36	21.14	15.53	2.63	13.27	gi|328704791|ref|XP_003242604.1| PREDICTED: zinc finger protein 271-like [Acyrthosiphon pisum]
c570189_g1	56.59	49.83	115.98	176.93	66.43	97.57	76.17	36.32	0.31	6.49	3.25	0.92	129.81	22.91	61.45	gi|646700585|gb|KDR10695.1| putative signal peptidase complex subunit 2 [Zootermopsis nevadensis]
c578159_g3	37.99	26.55	23.5	26.06	10.22	48.55	94.52	62.46	2.82	6.31	5.35	1.37	53.32	9.69	3.85	gi|345490137|ref|XP_001599485.2| PREDICTED: PAX3- and PAX7-binding protein 1 isoform X1 [Nasonia vitripennis]
c585393_g3	25.04	54.58	80.83	3.44	28.95	47.41	196.42	338.55	22.89	601.26	142.12	193.25	72.97	50.84	115.76
Contig11335	2.69	22.88	21.17	44.05	28.87	64.66	138.52	47.59	73.02	65.04	139.6	132.07	36.39	30.43	130.97	gi|930680084|gb|KPJ19850.1| hypothetical protein RR48_07449 [Papilio machaon]
c585469_g2	5.38	4.23	5.47	2.9	1.99	15.71	3.24	12.64	131.73	20.36	88.43	7.35	97.27	6.78	74.24
UN15631	0.94	16.6	2.57	3.82	22.41	22.42	14.65	40.48	39.98	61.78	51.19	58.64	7.45	3.76	55.14
Contig4383	1.25	2.51	1.57	1.02	1.93	1.75	7.09	5.33	0.05	6.73	0.77	4.96	1.1	1.06	1.85	gi|817188236|ref|XP_012288679.1| PREDICTED: DNA-binding protein RFX2 [Orussus abietinus]
c580956_g1	2.12	1.51	0.34	0.74	13.26	4.88	6.04	9.54	0.62	16.7	7.99	4.08	0.54	3.26	4.68	gi|189239223|ref|XP_973572.2| PREDICTED: DAZ-associated protein 2 isoform X1 [Tribolium castaneum]
Contig10000	6.33	3.54	9.03	8.94	9.51	12.64	14.73	7.87	0.08	0.45	1.01	1.38	1.36	2.21	2.55	gi|936678205|ref|XP_014225382.1| PREDICTED: RNA-binding protein 7 [Trichogramma pretiosum]
Contig7641	29.18	52.19	28.66	21.05	19.58	31.01	12.74	12.35	1.37	0.01	0.96	0.26	6.83	6.4	11.6	gi|646720817|gb|KDR22414.1| Uracil phosphoribosyltransferase [Zootermopsis nevadensis]
UN38322	2.44	11.8	2.52	7.17	9.5	9.81	51.3	35.21	73.02	66.11	138.67	92.67	26.41	33.14	106.65
c581823_g1	7.91	2.85	4.23	9.55	1.15	17.65	15.95	11.12	0.87	0.98	1.16	0.81	7.19	1.59	21.61	gi|646677239|gb|KDQ97905.1| Cyclin-L1 [Zootermopsis nevadensis]
c571268_g1	6.75	145.61	31.81	339.08	408.87	411.51	484.2	517.49	3189.8	507.98	2798.31	558.74	1349.42	72.91	1471.2
c585388_g1	5.05	4.41	2.82	0.9	3.86	13.89	26.9	23.03	18.41	39.99	58.25	17.42	10.79	6.41	26.47
Contig10250	10.01	11.3	9.38	17.76	8.05	10.75	9.08	6.66	0.17	2.93	1.48	1.38	2.33	1.13	0.95	gi|646709934|gb|KDR15589.1| Actin-related protein 2 [Zootermopsis nevadensis]
Contig8482	4.99	11.21	4.15	3.52	3.54	4.16	4.99	1.5	0.06	1.64	0.49	0.2	0.12	1.26	0.78	gi|646715255|gb|KDR18926.1| Cell division cycle 5-like protein [Zootermopsis nevadensis]
Contig8435	4.05	0.41	4.54	5.9	3.65	7.68	1.9	3.73	0.01	0.5	0.25	0.42	4.7	0.55	0.65	gi|820843757|ref|XP_012340083.1| PREDICTED: protein-methionine sulfoxide oxidase Mical [Apis florea]
c578398_g2	17.66	94.11	30.16	33	40.14	71.53	12.55	39.11	6.12	34.71	5.37	24.14	0.68	7.47	7.32	gi|972180621|ref|XP_015171621.1| PREDICTED: MD-2-related lipid-recognition protein-like [Polistes dominula]
Contig9024	12.25	29.41	18.3	8.73	12.71	23.66	20.09	12.16	0.28	3.09	1.34	4.74	2.66	3.89	0.43	gi|952520754|gb|KRT81064.1| hypothetical protein AMK59_5923 [Oryctes borbonicus]
c581950_g1	5.29	4.7	8.87	8.94	12.04	22.47	12.93	1.41	0.19	0.07	2.04	2.62	2.14	0.22	1.43	gi|646705870|gb|KDR13362.1| Nucleoporin GLE1 [Zootermopsis nevadensis]
c585828_g2	2.89	3.31	4.63	1.05	3.92	2.56	24.31	14.2	2.69	4.9	8.68	5.32	22.58	1.81	9.98	gi|270015184|gb|EFA11632.1| hypothetical protein TcasGA2_TC000010 [Tribolium castaneum]
Contig12349	8.42	14.66	12.06	14.65	21.72	24.57	44.82	70.79	191.85	87.25	184.43	106.78	71.66	15.08	78.1	gi|646709148|gb|KDR15156.1| hypothetical protein L798_09937, partial [Zootermopsis nevadensis]
Contig6726	15.8	20.87	26.27	32.11	35.6	26.49	24.76	25.44	0.26	4.23	0.85	0.78	28.68	29.21	21.17	gi|646708778|gb|KDR14943.1| WW domain-binding protein 2 [Zootermopsis nevadensis]
c580522_g2	27.48	20.42	11.73	13.56	6.06	7.79	6.86	24.33	0.36	2.86	1.3	3.75	6.97	2.82	2.86	gi|646689196|gb|KDR06504.1| Ankyrin repeat domain-containing protein 17 [Zootermopsis nevadensis]
Contig6719	7.47	8.64	5.22	14.3	11.78	16.42	10	10.61	0.75	0.83	2.51	0.92	11.89	8.24	3.65	gi|332375705|gb|AEE62993.1| unknown [Dendroctonus ponderosae]
c582592_g1	3.23	2.21	2.12	0.2	0.93	0.36	2.06	1.88	0.65	1.75	2	9.17	0.92	0.76	10.56
Contig11547	3.97	3.62	15.67	0.42	6.18	10.05	9.27	9.38	13.5	53.59	21.21	14.32	2.43	6.1	6.49
Contig8360	9.35	20.65	17.93	40.12	14.1	21.32	26.3	8.85	3.1	5.49	0.78	1.39	44.65	14.21	38.26	gi|321477670|gb|EFX88628.1| lectin, mannose-binding, 1 [Daphnia pulex]
c583037_g1	4.36	7.15	9.1	16.05	5.21	14.21	2.63	5.73	4.07	3.6	7.42	0.16	5.95	1.45	5.94	gi|972988192|gb|ALX00063.1| calumenin [Melanoplus sanguinipes]
c584186_g1	0.97	5	4.05	17.38	14.44	15.41	21.03	43.82	251.1	29.13	135.23	146.95	17.48	20.8	72.41
Contig2116	1390.62	597.75	1330.09	1420.11	937.54	805.13	441.19	404.04	242.88	20.22	2.81	19.14	1267.31	1017.76	462.88	gi|270011141|gb|EFA07589.1| hypothetical protein TcasGA2_TC030048, partial [Tribolium castaneum]
c581915_g2	0.22	2.6	1.25	1.6	3.64	2.14	1.61	7.6	7.18	32.66	11.23	11.65	3.86	1.72	7.05
Contig6349	45.64	79.7	147.32	54.34	104.06	76.02	438.14	508.22	383.6	713.72	703.97	374.72	201	71.36	306.42
Contig3588	249.93	242.24	387.36	109.99	284.81	235.21	153.83	39.97	8.91	7.23	0.47	7.55	77.38	37.24	26.86	gi|925672037|gb|KOX69770.1| Transketolase [Melipona quadrifasciata]
c581870_g3	0.57	0.53	3.23	3.81	1.5	0.86	6.31	4.27	0.04	2.61	0.67	0.81	2.72	3.17	3.66	gi|817207786|ref|XP_012279877.1| PREDICTED: UPF0518 protein AAEL005291 isoform X1 [Orussus abietinus] >gi|817207788|ref|XP_012279878.1| PREDICTED: UPF0518 protein AAEL005291 isoform X1 [Orussus abietinus]
Contig7322	0.56	0.43	1.88	0.06	1.96	1.18	4.05	2.29	0.45	2.57	0.86	0.69	1.35	1	1.25	gi|646700911|gb|KDR10864.1| Diacylglycerol kinase epsilon [Zootermopsis nevadensis]
Contig7309	5.6	6.91	12.82	7.66	6.23	9.34	28.2	10.24	5.33	6.23	8.93	10.09	9.41	4.05	3.65
Contig2428	24.41	94.3	219.25	73.16	45.28	268.07	76.94	236.75	17.08	35.81	24.67	7.4	479.24	89.5	133.47	gi|242013165|ref|XP_002427285.1| glutathione peroxidase 6 precursor, putative [Pediculus humanus corporis] >gi|212511626|gb|EEB14547.1| glutathione peroxidase 6 precursor, putative [Pediculus humanus corporis]
Contig6693	0.41	9.06	12.33	3.96	26.54	27.67	16.45	19.69	4.85	0.54	0.42	0.67	134.31	63.14	17.41	gi|939668389|ref|XP_014281206.1| PREDICTED: tetraspanin-9-like isoform X2 [Halyomorpha halys]
UN14967	2.65	95.07	6.49	6.66	19.93	19.03	112.77	310.87	23.03	355.94	39.61	792.77	10.11	35.67	41.85
Contig11206	0.39	21.21	9.29	23.73	28.66	24.31	84.68	85.78	702.38	95.07	311.12	158.81	179.61	35.45	194.46	gi|662220831|ref|XP_008484571.1| PREDICTED: uncharacterized protein LOC103521244 [Diaphorina citri]
Contig3890	2.71	3.63	2.61	4.4	2.31	7.07	0.71	0.76	0.12	2.03	0.35	0.38	0.17	3.41	0.75	gi|321475392|gb|EFX86355.1| hypothetical protein DAPPUDRAFT_92219 [Daphnia pulex]
c586288_g2	14.16	29.56	26.28	61.81	73.92	42.62	120.87	103.27	461.17	93.2	373.31	122.29	161.02	20.95	147.9	gi|861617080|gb|KMQ86501.1| hypothetical protein RF55_14498, partial [Lasius niger]
c579960_g2	1.17	3.83	2.54	3.45	3.65	1.22	5.22	6.07	1.34	6.21	0.43	4.59	7.42	3.91	1.85	gi|646709722|gb|KDR15443.1| CUE domain-containing protein 1 [Zootermopsis nevadensis]
Contig10556	2.26	2.24	0.79	0.66	1.36	1.05	2.32	1.39	0.15	1.43	0.33	0.35	5.17	0.82	4.36	gi|157115943|ref|XP_001652726.1| AAEL007387-PA [Aedes aegypti] >gi|108876695|gb|EAT40920.1| AAEL007387-PA [Aedes aegypti]
c581315_g2	0.59	0.35	0.76	1.17	0.18	1.29	3.58	6.41	2.6	2.48	1.18	1.38	14.46	3.19	1.37	gi|646714115|gb|KDR18208.1| Protein msta, isoform A [Zootermopsis nevadensis]
c586210_g1	0.71	2.06	0.9	1.59	0.26	2.6	2.59	3.76	13.13	6.51	46.31	11.96	9.46	3.8	18.99	gi|795014004|ref|XP_011883729.1| PREDICTED: uncharacterized protein K02A2.6-like [Vollenhovia emeryi]
c579369_g2	51.56	52.82	38.44	39.87	20.57	47.13	46.83	24.87	0.21	13.56	0.39	10.07	48.24	7.95	23.22	gi|383854640|ref|XP_003702828.1| PREDICTED: probable dimethyladenosine transferase isoform X1 [Megachile rotundata]
c557176_g2	22.87	61.38	191.8	3.14	52.56	109.41	237.16	48.95	64.85	355.28	85.51	74.18	25.05	18.93	39.99
c586269_g3	1.34	1.73	6.88	0.4	5.47	14.99	30.7	26.29	69.74	86.27	180.81	56.61	58.91	8.94	108.51	gi|827536514|ref|XP_012553325.1| PREDICTED: uncharacterized protein LOC105843014 [Bombyx mori]
Contig4856	9.73	11.44	10.22	2.07	3.76	2.25	6.18	5.81	0.34	6.13	2.73	2.7	7.05	1.58	6.52	gi|646713307|gb|KDR17710.1| S1 RNA-binding domain-containing protein 1 [Zootermopsis nevadensis]
Contig15389	17.87	11.17	13.32	24.6	5.72	15.51	12.23	24.72	0.91	5.95	7.29	9.39	0.25	2.33	6.73
c567985_g1	1.05	0.75	0.77	1.03	1.79	4.6	18.23	9.89	0.28	2.91	0.72	3.38	2.09	8.92	1.18	gi|646719001|gb|KDR21272.1| hypothetical protein L798_04215 [Zootermopsis nevadensis]
c580134_g2	0.48	0.61	1.11	0.42	2.58	2.27	1.72	14.2	10.43	2.91	23.56	56.15	11.75	4.87	18.6
c573402_g1	11.58	11.39	14.15	16.83	10.18	27.04	20.42	7.26	0.68	5.05	2.46	7.67	22.44	5.27	9.35
Contig10599	5.28	1.9	5.27	7.9	3.84	7.36	1.75	1.06	0.13	2.3	0.29	0.82	0.18	0.03	0.56	gi|817066645|ref|XP_012255171.1| PREDICTED: ribosome-releasing factor 2, mitochondrial [Athalia rosae]
Contig2134	259.53	185.42	426.03	334.1	416.32	454.97	192.47	66.34	20.1	1.93	4.02	4.3	25.59	31.92	86.79	gi|766919889|ref|XP_011504389.1| PREDICTED: ubiquitin-conjugating enzyme E2 C [Ceratosolen solmsi marchali]
c585435_g1	24.99	29.39	34.22	72.9	51.91	81.32	94.28	104.59	547.15	123.36	316.4	482.33	175.14	75.59	292.75
c585397_g1	41.85	19.82	97.15	28.88	43.37	36.2	184.42	90.01	21.25	25.15	54.39	25.8	21.87	16.04	29.78
Contig11069	12.64	6.34	14.07	17.76	22.3	20.85	28.01	22.7	0.07	4.29	0.93	0.5	8.54	5.65	1.51
Contig7690	2.83	5.08	7.8	14.09	8.28	16.49	10.21	5.75	0.35	0.95	0.99	2.11	2.07	2.01	0.17
Contig6433	7866.5	3925.93	3181.11	3920.22	3053.01	2151.62	1687.8	435.48	23.71	46.09	0.73	15.16	600.21	740.65	489.42	gi|559372953|gb|AHB12467.1| 60S Ribosomal Protein L21 [Pantala flavescens]
c580639_g2	2.89	1.54	1.89	3.2	2.54	4.57	3.36	3.61	0.33	0.61	0.44	0.61	11.56	1.67	3.82
c584781_g1	2695.3	1174.96	1769.32	1766.46	1091.78	1562.34	364.14	153.65	54.88	48.03	30.02	1.91	517.62	527.28	204.04	gi|827542005|ref|XP_012544171.1| PREDICTED: zinc finger protein isoform X1 [Bombyx mori]
c586300_g1	4.51	23.23	22.26	16.51	25.11	40.14	121.8	152.44	442.85	138.31	412.6	626.18	77.3	35.01	200.22	gi|675375882|gb|KFM68784.1| Histone-lysine N-methyltransferase SETMAR, partial [Stegodyphus mimosarum]
Contig8172	1.55	0.78	1.88	5.02	1.3	2.09	2.43	2.6	0.17	1.08	1.29	1.16	0.39	2.95	4.08
Contig4451	34.4	25.88	51.53	44.12	33.71	34.72	23.06	19.07	3.83	10.66	1.73	15.58	13.16	2.45	2.93	gi|646716818|gb|KDR19904.1| Vacuolar protein sorting-associated protein 72-like protein [Zootermopsis nevadensis]
c582122_g1	1.11	7.75	4.66	3.71	19.69	19.12	62.31	65.56	73.11	56.96	86.59	104.06	34.87	21.5	60.56
Contig3718	12.45	8.37	10.21	30.02	10.69	22.14	6.68	4.77	0.26	2.36	1.23	1.97	18.41	4.27	6.75	gi|817089035|ref|XP_012267362.1| PREDICTED: vacuolar protein-sorting-associated protein 25 [Athalia rosae]
Contig10587	7.16	2.46	5.27	4.42	1.73	1.81	4.89	3.32	0.27	0.12	1.03	0.31	0.12	0.54	0.68	gi|646701265|gb|KDR11070.1| Pre-mRNA-processing factor 40-like protein A [Zootermopsis nevadensis]
Contig10575	0.14	0.48	3.17	0.86	10	12.42	20.2	8.54	0.07	5.96	1.13	2.35	15.92	23.51	3.7	gi|646720235|gb|KDR22055.1| Papilin [Zootermopsis nevadensis]
Contig6486	19.01	23.5	22.59	116.4	14.32	35.38	11.28	5.46	2.77	0.41	3.79	0.98	16.11	4.77	5.42	gi|646700283|gb|KDR10487.1| BTB/POZ domain-containing protein 10 [Zootermopsis nevadensis]
Contig8439	1.81	8.74	11.63	29.72	47.83	46.05	9.75	2.95	0.32	2.33	1.14	0.24	9.43	2.34	0.64	gi|939655449|ref|XP_014276238.1| PREDICTED: probable G-protein coupled receptor Mth-like 1 [Halyomorpha halys]
Contig12198	0.63	6.8	7.94	0.94	3.29	5.71	13.43	8.67	8.99	3.54	24.99	13.45	8.34	3.24	11.87	gi|270013850|gb|EFA10298.1| hypothetical protein TcasGA2_TC012513 [Tribolium castaneum]
Contig10684	2.25	5.03	7.04	8.48	3.5	5.11	1.65	1.41	0.48	1.58	0.64	2.05	0.35	0.12	0.1	gi|242017066|ref|XP_002429014.1| hypothetical protein Phum_PHUM415060 [Pediculus humanus corporis] >gi|212513860|gb|EEB16276.1| hypothetical protein Phum_PHUM415060 [Pediculus humanus corporis]
c584998_g3	3.12	23.57	17.53	0.78	8.37	6.25	7.92	43.95	5.47	38.47	30.77	48.41	8.79	3.07	9.89
c36124_g1	0.51	25.74	5.71	35.11	1.04	31.77	23.98	3.16	2.57	9.38	509.17	17.62	57.21	3.93	34.83
Contig5186	0.04	1.37	2.53	6.9	11.51	16.05	24.23	21.02	0.67	1.82	1.16	0.34	17.79	6.04	3.12
c584943_g1	0.47	13.95	3.59	3.94	5.06	6.56	13.46	34.35	130.47	45.11	136.64	260.46	21.42	19.44	74.29
c579915_g1	6.3	14.02	4.86	21.72	6.14	3.51	7.11	11.16	0.16	1.53	0.43	1.61	4.04	1.71	1.79	gi|242004622|ref|XP_002423179.1| ubiquitin-protein ligase BRE1, putative [Pediculus humanus corporis] >gi|212506144|gb|EEB10441.1| ubiquitin-protein ligase BRE1, putative [Pediculus humanus corporis]
Contig6193	2.28	6.3	1.04	14.61	2.58	0.44	1.56	3.31	1.36	1.74	2.2	0.83	1	0.25	1.78	gi|925676270|gb|KOX73511.1| Fatty aldehyde dehydrogenase, partial [Melipona quadrifasciata]
c573030_g1	0.7	0.67	0.33	0.16	1.42	4.02	5.21	2.62	0.08	0.26	8.24	4.39	1.75	1.9	0.94
c579748_g1	28.09	59.97	32.9	75.62	29.81	4.63	57.58	58.04	4.37	10.11	3.97	9.67	119.73	42.44	0.96	gi|506969313|gb|AGM33000.1| glutaredoxin GRX-like domain containing protein [Coptotermes formosanus]
c580440_g1	7.84	9.44	1.81	17.03	12.26	3.72	10.75	5.07	0.92	1.11	0.56	0.6	3.53	7.99	0.43	gi|170050377|ref|XP_001861262.1| heat shock protein [Culex quinquefasciatus] >gi|167872017|gb|EDS35400.1| heat shock protein [Culex quinquefasciatus]
c579858_g1	13.96	10.71	27.03	102.28	58.36	54.3	30.36	27.39	2.95	3.57	6.06	1.11	39.03	25.31	59.95	gi|662223659|ref|XP_008486130.1| PREDICTED: uncharacterized protein LOC103522818, partial [Diaphorina citri]
Contig8853	1.5	1.62	3.06	1.34	4.25	2.33	7.41	8.93	1.05	0.64	1.08	1.07	3.05	2.84	35.33	gi|646692866|gb|KDR07552.1| hypothetical protein L798_02942, partial [Zootermopsis nevadensis]
c582924_g5	1.26	7.55	2.64	24.9	19.4	30.12	25.18	57	186.88	23.69	118.52	58.46	44.24	14.97	67.79	gi|646706544|gb|KDR13720.1| hypothetical protein L798_12198 [Zootermopsis nevadensis]
c396105_g1	1.21	4.68	0.84	2.15	3.69	11.54	4.36	3.73	9.1	44.29	5.77	13.87	4.18	0.93	9.14
c586151_g1	6.08	6.88	15.18	26.83	13.36	9.48	4.69	6.12	1.89	9.4	21.72	11	1.73	0.21	3.1
c577632_g1	5.24	12.17	8.04	4.44	7.18	4.85	7.56	7.06	1.1	6.69	2.42	4.98	4.58	5.46	5.12	gi|646722935|gb|KDR23729.1| Stromal interaction molecule-like protein [Zootermopsis nevadensis]
Contig3817	9	19.94	13.35	58.97	6.18	14.94	6.97	6.53	30.48	0.84	3.07	1.76	15.59	1.69	0.93	gi|970911784|ref|XP_015122128.1| PREDICTED: 28S ribosomal protein S35, mitochondrial [Diachasma alloeum]
c585308_g1	1.03	8.56	3.7	3.22	13.95	14.09	48.65	96.28	83.46	71.3	219.84	105.84	43.61	18.79	92.42
Contig9450	0.03	0.52	0.59	0.73	2.03	1.16	0.8	1.79	0.02	1.79	0.15	1.47	0.07	0.36	0.12
Contig12372	4.6	14.99	12.13	1.94	13.66	9.25	48.84	57.74	86.49	51.22	127.07	76.19	35.57	8.09	50.64	gi|307200170|gb|EFN80470.1| hypothetical protein EAI_05313, partial [Harpegnathos saltator]
Contig11183	0.48	1.44	1.04	1.23	2.05	1.6	6.59	8.63	0.75	0.85	0.89	0.86	22.49	2.63	2.16
Contig5104	0.68	1.59	8.21	3.25	8.34	22.21	7.56	7.18	0.23	0.63	0.54	0.17	15.82	2.38	0.11	gi|646691810|gb|KDR07223.1| hypothetical protein L798_03274 [Zootermopsis nevadensis]
c583344_g1	5.46	3.94	8.84	22.66	5.91	7.77	9.85	3.59	0.22	1.46	1.66	0.89	9.25	1.25	0.81	gi|646722053|gb|KDR23178.1| Lipoma HMGIC fusion partner-like 3 protein [Zootermopsis nevadensis]
Contig12216	0.04	0.33	0.5	5.01	0.57	3.5	6.92	9.28	13.99	5.26	37.2	11.51	6.51	1.68	7.71	gi|672374617|gb|AIJ27486.1| endonuclease-reverse transcriptase [Eyprepocnemis plorans plorans]
c572702_g1	0.45	3.92	4.24	11.26	0.12	7.94	7.22	3.65	1.56	0.29	0.84	0.11	7.33	3.65	2.26	gi|646713767|gb|KDR17988.1| ER degradation-enhancing alpha-mannosidase-like 1 [Zootermopsis nevadensis]
c586097_g2	6.06	6.17	6.97	0.78	2.09	2.7	25.97	37.16	10.33	128.03	28	144.16	7.59	3.95	12.2	gi|985423199|ref|XP_015377088.1| PREDICTED: piggyBac transposable element-derived protein 3-like [Diuraphis noxia]
Contig7283	1.5	4.75	4.75	26.73	2.5	5.87	4.14	3.06	0.4	2	1.42	1.82	0.37	2.01	20.38	gi|242023358|ref|XP_002432101.1| GDP-L-fucose synthetase, putative [Pediculus humanus corporis] >gi|212517475|gb|EEB19363.1| GDP-L-fucose synthetase, putative [Pediculus humanus corporis]
UN56924	15.37	59.04	32.51	116.35	162.08	215.36	398.87	482.58	1482.18	610.22	1307.76	2000.97	429.48	203.15	732.81
c580272_g1	7.32	7.99	5.49	6.76	2.13	2.66	3.73	4.06	0.22	2.6	0.76	0.68	28.78	0.14	0.78	gi|646722193|gb|KDR23273.1| FRA10AC1-like protein [Zootermopsis nevadensis]
c582410_g2	5.68	8.51	7.99	18.23	7.85	3.05	10.72	8.62	0.93	1.1	1.13	4.5	0.32	1.41	3.31	gi|952529036|gb|KRT82693.1| protein kinase [Oryctes borbonicus]
Contig6056	11.44	9.56	9.92	15.93	11.25	12.26	7.12	6.1	0.25	4.07	0.47	6.05	4.1	3.79	1.49	gi|646718896|gb|KDR21199.1| hypothetical protein L798_03605 [Zootermopsis nevadensis]
UN28857	42.43	136.64	20.57	23.31	130.97	179.43	400.99	829.86	926.43	1107.87	945.54	1022.42	164.96	220.09	830.82	gi|646697915|gb|KDR09341.1| hypothetical protein L798_15108, partial [Zootermopsis nevadensis]
Contig10920	1.44	0.8	5.16	2.38	3.34	2.4	0.74	13.31	14.43	26.36	44.13	14.15	11.13	0.95	22.84	gi|328699024|ref|XP_003240805.1| PREDICTED: uncharacterized protein LOC100576051 [Acyrthosiphon pisum]
c571366_g2	40.08	27.12	22.02	14.08	7.97	16.97	17.42	12.21	0.46	9.26	1.07	0.61	7.39	19.83	35.68	gi|242017406|ref|XP_002429180.1| L-allo-threonine aldolase, putative [Pediculus humanus corporis] >gi|212514058|gb|EEB16442.1| L-allo-threonine aldolase, putative [Pediculus humanus corporis]
Contig7560	7.52	6.7	8.92	16.8	4.74	7.32	0.96	1.64	0.17	1.22	1.11	0.76	0.54	0.41	0.34	gi|568251910|gb|ETN61329.1| integrator complex subunit 12 [Anopheles darlingi]
c573164_g1	15.33	16.87	23.6	26.4	20.27	23.99	7.38	17.8	58.9	1	0.67	1.9	37.8	5.4	11.37	gi|925680177|gb|KOX77018.1| tRNA-specific adenosine deaminase 2 [Melipona quadrifasciata]
c584960_g2	2.22	2.74	5.01	7.18	3.86	2.32	2.16	10.19	5.93	6.09	6.56	5.54	13.84	23.51	17.59	gi|642930669|ref|XP_008199217.1| PREDICTED: uncharacterized protein LOC657834 [Tribolium castaneum]
c575775_g1	6.2	25.09	17.34	21.27	40.12	18.06	56.26	48.36	25.07	3.71	90.75	22.74	55.81	19.08	41.71	gi|270016838|gb|EFA13284.1| hypothetical protein TcasGA2_TC010304 [Tribolium castaneum]
Contig22428	16.06	51.72	21.88	30.67	43.8	73.35	164.43	230.27	392.49	233.75	412.12	351.57	106.99	43.77	228.45	gi|943943485|ref|XP_014355190.1| PREDICTED: RNA-directed DNA polymerase from mobile element jockey-like [Papilio machaon]
Contig8330	5.92	6.08	6.78	9.11	5.96	12.03	5.02	2.93	0.52	4.34	0.57	1.02	5.84	2.36	10.31	gi|646710434|gb|KDR15953.1| Insulin-degrading enzyme [Zootermopsis nevadensis]
UN53195	23.07	287.52	68.58	147.67	437.82	497	1160.7	1500.57	3479.47	1282.06	2349.92	1828.53	648.31	411.26	1684.19
UN26207	4.28	43.31	50.3	3.19	37.02	14.08	156.03	261.39	132.02	338.41	331.46	120.89	50.91	21.85	145.97
c578389_g1	7.99	18.28	9.75	6.57	1.36	57.1	6.29	24.84	1.86	2.37	0.29	2.37	4.99	10.86	21.29	gi|939687455|ref|XP_014287721.1| PREDICTED: tumor protein D54 isoform X4 [Halyomorpha halys]
c584762_g2	0.88	1.13	4.03	0.46	0.89	2.07	5.11	24.61	0.16	11.57	6.62	1.87	1.12	0.22	0.58	gi|646704970|gb|KDR12890.1| Protein Jumonji [Zootermopsis nevadensis]
Contig4798	26.03	8.07	31.19	41.36	35.96	76.88	27.79	17.77	0.63	2.08	1.52	0.85	11.66	13.71	6.29	gi|646700872|gb|KDR10825.1| hypothetical protein L798_14805, partial [Zootermopsis nevadensis]
c572094_g1	33.62	2.97	38.8	0.16	32.33	77.12	36.47	96.36	281.87	97.48	473.2	313.18	113.62	26.24	282.55	gi|646718233|gb|KDR20787.1| hypothetical protein L798_05100 [Zootermopsis nevadensis]
Contig10680	0.74	3.67	11.3	7.79	19.49	21.91	35.29	22.78	0.19	6.93	0.67	3.63	35.54	32.02	18.74	gi|646709209|gb|KDR15190.1| Protein unzipped [Zootermopsis nevadensis]
c585633_g2	1.03	9.31	3.84	0.46	2.1	13.13	13.63	28.64	14.07	14.17	48.39	30.25	14.26	6.33	21.66
UN15420	38.29	285.61	147.93	324.4	752.28	975.11	1836.06	2491.23	6815.23	2905.34	6034.14	1792.43	1335.51	740.22	4053.86
Contig10607	11.41	7.96	12.54	7.97	28.47	15.07	25.27	17.75	0.55	2.01	0.43	1.68	12.27	4.48	7.91	gi|646699121|gb|KDR09902.1| 65 kDa Yes-associated protein [Zootermopsis nevadensis]
Contig9988	16.84	20.06	21.88	56.21	17.02	10.76	28.9	17.29	13.9	3.54	2.46	10.84	14.1	7.31	5.6	gi|951536342|ref|XP_014471606.1| PREDICTED: coiled-coil domain-containing protein 6 isoform X1 [Dinoponera quadriceps]
Contig10242	819.56	278.63	724.62	433.78	984.88	1064.55	253.88	116.79	7.02	2.12	0.9	1.9	31.81	27.58	17.06	gi|321474203|gb|EFX85168.1| hypothetical protein DAPPUDRAFT_98603 [Daphnia pulex]
UN15412	0.45	52.06	32.72	321.33	656.66	896.93	1643.14	2112.52	8942.85	2032.09	6000.14	2582.15	1332.49	578.57	4336.41
Contig9493	14.14	8.07	8.11	0.89	3.75	3.26	10.84	13.61	0.91	3.31	1.05	3.84	0.23	1.23	0.51	gi|646705111|gb|KDR12990.1| hypothetical protein L798_13196 [Zootermopsis nevadensis]
c578549_g1	8.66	89.18	73.79	114.27	154.21	132.85	218.81	328.13	1651.62	412.02	975.46	389.11	562.69	138.11	597.18
c583510_g1	1.16	2.12	0.51	11.24	1.36	1.16	3.29	3.2	0.31	0.56	0.58	0.93	0.91	2.52	0.46
c566794_g1	1.68	1.12	4.05	1.14	1.77	4.44	7.96	5.56	0.44	1.06	0.14	1.11	14.93	0.27	0.88
c575637_g1	3.59	6.24	15.46	4.58	10.99	6.52	13.02	11.39	2.32	34.88	9.15	10.02	5.21	6.07	9.68	gi|768415804|ref|XP_011548467.1| PREDICTED: F-box only protein 7-like [Plutella xylostella]
c565398_g1	13.44	17.58	18.29	41.45	12.44	51.64	22.79	11.36	0.62	6.91	0.48	4.7	0.71	5.42	4.04	gi|646709986|gb|KDR15625.1| Ligatin [Zootermopsis nevadensis]
Contig8946	2.87	1.47	2.69	6.8	10.09	4.22	6.65	2.99	0.19	0.75	0.41	0.19	0.82	0.53	2.26	gi|345495516|ref|XP_001603928.2| PREDICTED: uncharacterized protein LOC100120269 isoform X2 [Nasonia vitripennis]
c584834_g3	4.12	2.16	4.7	24.03	2.79	10.85	4	4.06	2.86	2.28	0.59	0.33	19.53	1.63	3.11
Contig19461	6.26	13.82	29.01	42.29	65.35	98.14	28.89	8.08	0.2	3.27	0.95	0.91	52.95	12.06	2.4
c439700_g1	2.61	723.27	152.43	633.82	1335.44	970	3826.24	7249.09	29401.5	6185.18	13236	10495.4	3662.06	2675.2	16722.3
c584719_g1	0.82	2.37	2.87	8.81	1.86	1.38	2.35	0.75	0.41	0.74	1.94	1.56	0.57	0.83	1.15	gi|926654401|ref|XP_013793839.1| PREDICTED: zinc finger protein 271-like, partial [Limulus polyphemus]
Contig19710	17.36	6.54	19.3	12.44	9.7	15.66	29.48	20.32	0.05	0.34	0.39	0.08	0.88	3.86	4.48	gi|646700808|gb|KDR10792.1| Poly(U)-binding-splicing factor half pint [Zootermopsis nevadensis]
Contig18806	5.56	31.28	16.09	39.76	55.17	132.61	143.63	151.23	511.5	153.61	419.64	204.74	295.58	67.06	266.08
c580245_g1	3.9	24.43	8.92	5.79	2.75	11.97	10.91	11.54	6.42	55.39	23.43	9.79	27.97	3.71	31.89
c563312_g1	4.67	9	18.95	32.12	37.05	46.84	43.18	22.62	1.56	2.74	2.25	1.46	6.75	9.25	1.78	gi|307215343|gb|EFN90055.1| Zinc finger protein 277 [Harpegnathos saltator]
c570031_g1	8.07	15.14	7.93	16.09	8.98	9.65	16.38	22.59	0.32	8.1	0.6	6.76	9.31	5.23	4.43	gi|817087755|ref|XP_012266671.1| PREDICTED: BTB/POZ domain-containing protein 3-like isoform X2 [Athalia rosae]
UN02103	15.91	165.99	127.34	128.64	324.53	325.34	1396.46	1744.68	4444.44	1993.64	4773.8	2440.86	1251.43	350.32	2246.57
c546081_g1	0.51	3.98	9.33	1.83	3.84	2.46	35.86	36.52	0.86	3.14	2.46	3.94	1.58	1.58	3.89
Contig6640	9.49	6.99	7.32	27.67	8.8	11.56	6.88	2.73	1.11	1.87	1.22	0.78	5.7	0.94	8.51	gi|646703170|gb|KDR11986.1| Integrator complex subunit 3 [Zootermopsis nevadensis]
c465189_g1	0.49	1.91	2.76	0.88	1	2.36	10.68	4.57	2.48	15.83	11.78	13.23	5.69	0.76	1.24
c570192_g1	27.25	13.41	26.71	60.87	31.75	24.62	21.02	1.97	2.45	0.03	0.25	1.2	11.22	0.03	10.85	gi|646722863|gb|KDR23705.1| YLP motif-containing protein 1 [Zootermopsis nevadensis]
Contig12131	3.95	7.65	18.69	11.8	15.47	21.8	27.22	51.65	45.81	52.29	136.53	74.53	30.87	13.54	48.34	gi|751202750|ref|XP_011173443.1| PREDICTED: uncharacterized protein LOC105205677 [Solenopsis invicta]
Contig5698	17.7	26.8	22.01	21.23	23.3	20.19	22.61	21.42	0.46	6.25	0.87	1.39	5.55	9.14	15.47	gi|332376190|gb|AEE63235.1| unknown [Dendroctonus ponderosae]
Contig12076	0.61	1.77	0.5	0.82	1.45	1.22	9.36	6.91	15.97	6.66	14.21	9.93	6.81	2.23	7.19
Contig10448	29.7	15.49	61.41	9.49	41.82	41.52	32.81	6.96	0.07	0.37	0.52	0.42	0.19	0.46	1.05	gi|907741884|ref|XP_013116502.1| PREDICTED: G1/S-specific cyclin-E isoform X1 [Stomoxys calcitrans] >gi|907741887|ref|XP_013116503.1| PREDICTED: G1/S-specific cyclin-E isoform X1 [Stomoxys calcitrans]
c567991_g1	8.14	12.91	23.01	101.9	9.42	7.08	8.02	19.44	0.93	5.66	4.86	3.55	1.5	2.66	4.26	gi|926645115|ref|XP_013788846.1| PREDICTED: methylated-DNA--protein-cysteine methyltransferase-like, partial [Limulus polyphemus]
Contig21197	5.7	3.16	7.3	17.77	15.49	13.16	14.49	10.5	0.51	2.71	0.87	0.65	7.23	6.3	5.17	gi|646701260|gb|KDR11065.1| CARP-like protein [Zootermopsis nevadensis]
UN04013	58.51	256.13	142.9	58.79	239.2	368.64	764.94	1324.13	1546.09	1737.57	1952.79	1131.5	459.95	261.62	1159.37	gi|672374617|gb|AIJ27486.1| endonuclease-reverse transcriptase [Eyprepocnemis plorans plorans]
Contig7772	14.84	84.28	25.41	25.54	81	86.46	194.54	225.39	302.77	117.09	317.98	138	72.53	53.83	217.68
Contig7375	7.52	6.61	18.96	20.18	16.24	20.15	35.41	22.26	0.32	1.92	0.46	1.73	9.02	8.6	1.22	gi|646720971|gb|KDR22524.1| CREB-regulated transcription coactivator 1 [Zootermopsis nevadensis]
Contig8514	11.09	10.21	6.39	6.8	5.55	5.75	6.34	5.71	0.58	1.48	1.1	2.3	12.91	2.13	0.7	gi|808126465|ref|XP_012166255.1| PREDICTED: large subunit GTPase 1 homolog [Bombus terrestris]
Contig2877	38.37	26.96	26.46	98.97	22.5	31.9	10.36	6.65	0.09	0.29	2.4	0.24	55.06	2.32	7.43	gi|646715973|gb|KDR19400.1| U2 small nuclear ribonucleoprotein A' [Zootermopsis nevadensis]
Contig17123	1.32	6.84	14.87	18.12	76.15	35.89	40.75	35.16	225.65	32.89	167.73	18.61	89.32	25.63	133.78
c572592_g1	7.53	14.84	7.01	1.35	2.12	29.42	27.56	18.82	31.03	7.28	87.65	21.26	15.59	4.57	32.92	gi|641657266|ref|XP_003242632.2| PREDICTED: uncharacterized protein LOC100575723 [Acyrthosiphon pisum]
c584437_g5	0.55	4.27	4.95	0.63	3.85	1.51	18.05	22.62	3.95	4.69	9.78	4.75	2.54	6.53	7.95	gi|749735727|ref|XP_011154038.1| PREDICTED: aryl hydrocarbon receptor nuclear translocator-like protein 1 isoform X1 [Harpegnathos saltator]
c583770_g1	29.07	23.95	164.08	73.21	57.78	95.39	114.09	103.75	4.59	21.27	13.76	8.05	16.05	35.62	17.38
Contig17232	22.15	141.95	29.38	31.12	91.15	121.76	318.59	836.09	850.14	959.03	853.21	1429.34	167.11	224.8	666.96	gi|646701895|gb|KDR11390.1| hypothetical protein L798_14022 [Zootermopsis nevadensis]
Contig10088	8.03	9.77	17.62	11.48	16.4	30.28	35.11	36.27	0.39	11.45	1.11	8.88	16.78	3.32	4.48
Contig8317	0.03	0.23	0.16	9.15	0.3	0.7	0.95	2.7	0.15	1.6	1.25	0.22	1.04	5.82	0.66	gi|321460153|gb|EFX71198.1| hypothetical protein DAPPUDRAFT_327378 [Daphnia pulex]
c574643_g1	0.14	1.14	0.3	0.08	0.41	1.13	1.02	0.74	0.4	1.2	0.3	0.21	0.24	0.23	0.19
c572205g6	10.28	113.85	22.58	153.39	86.75	259.94	201.5	281.45	1398.89	651.42	1597.28	270.21	767.21	122.62	862.25
Contig6695	32.11	6.96	9.06	14.72	4.5	6.62	4.25	5.28	0.44	0.54	0.63	0.23	3.81	3.8	4.24	gi|972202327|ref|XP_015183278.1| PREDICTED: KAT8 regulatory NSL complex subunit 2-like isoform X2 [Polistes dominula]
Contig4538	1.67	12.95	7	32.96	24.19	20.42	64.32	83.74	585.28	197.73	478.59	77.8	233.95	28.24	171.05
UN15261	2.5	1.38	1	8.78	29.79	35.87	67.96	78.91	241.53	108.93	191.65	387.67	87.56	53.16	105.51
Contig9444	0.97	2.98	1.94	0.32	2.82	3.44	8.15	16.65	17.27	55.31	44.02	45.09	13.86	3	25.65
c582183_g1	2.05	15.92	37.3	76.97	200.27	94.91	350.55	410.36	1062.05	638.45	980.47	595.08	565.16	201.76	608.19
c551738_g1	36.1	34.03	59.35	229.31	72.63	132.28	43.98	7.46	3.03	3.53	5.51	5.47	19.45	4.8	2.49	gi|646697121|gb|KDR09006.1| PCNA-associated factor [Zootermopsis nevadensis]
Contig2692	13.28	8.32	16.7	36.43	23.29	32.92	19.23	12.69	0.09	3.57	0.8	1.99	0.68	3.81	2.06	gi|817080245|ref|XP_012262576.1| PREDICTED: WD repeat-containing protein 82 [Athalia rosae]
Contig4404	25.85	19.59	53.65	29.66	55.72	56.42	34.05	11.13	0.15	3.17	0.57	1.05	0.69	1.33	0.35	gi|383865506|ref|XP_003708214.1| PREDICTED: DNA-directed RNA polymerase II subunit RPB7 isoform X2 [Megachile rotundata] >gi|805824760|ref|XP_012152310.1| PREDICTED: DNA-directed RNA polymerase II subunit RPB7 isoform X2 [Megachile rotundata] >gi|805824762|ref|XP_012152311.1| PREDICTED: DNA-directed RNA polymerase II subunit RPB7 isoform X2 [Megachile rotundata]
Contig8710	0.83	1.6	2.11	0.06	0.42	2.63	2.98	2.13	0.17	1.26	0.99	1.32	0.87	1.48	0.17
Contig9816	2.01	2.55	2.57	8.1	3.98	4.17	3.21	7.72	0.34	2.22	0.37	0.96	2.08	3.42	2.74	gi|795056594|ref|XP_011871909.1| PREDICTED: 1-acylglycerol-3-phosphate O-acyltransferase ABHD5 isoform X1 [Vollenhovia emeryi]
Contig11729	1.86	2.6	2.22	1.53	1.82	5.46	3.23	3.01	0.62	1.75	1.07	0.67	15.39	0.71	4.2	gi|646713878|gb|KDR18054.1| Peroxisomal acyl-coenzyme A oxidase 3 [Zootermopsis nevadensis]
Contig7683	6.26	6.06	4.79	0.11	4.53	3.17	3.04	2.42	3.63	4.14	14.23	1.38	3.26	1.66	7.14	gi|675390222|gb|KFM83119.1| hypothetical protein X975_15640, partial [Stegodyphus mimosarum]
Contig11008	7.21	3.99	6.31	0.01	6.54	5.55	0.11	0.16	0.43	3.41	0.14	1.1	0.01	0.03	0.09	gi|646698331|gb|KDR09558.1| Endothelin-converting enzyme 1 [Zootermopsis nevadensis]
Contig5843	2.46	4.68	4.93	3.71	8.36	7.46	20.05	29.85	85.79	47.42	139.76	52.37	36.84	5.6	56.7	gi|930670667|gb|KPJ11482.1| Retrovirus-related Pol polyprotein from transposon TNT 1-94 [Papilio machaon]
UN05554	8884.99	5377.25	5317.1	6244.62	2792.98	2200.63	1634.46	1012.18	152.15	101.11	10.83	51.35	3864.01	1337.91	1414.43	gi|559372712|gb|AHB12445.1| 40S Ribosomal Protein S26 [Pantala flavescens]
c583964_g1	0.2	0.42	1.05	0.99	1.84	1.21	3.13	1.72	0.29	0.47	1.29	0.38	3.95	1.06	3.87
Contig22640	9.77	9.62	9.2	11.24	4.69	5.08	6	9.1	0.15	0.64	0.91	0.61	1.41	1.38	7.03	gi|646723729|gb|KDR24242.1| RNA-binding protein fusilli, partial [Zootermopsis nevadensis]
c577625_g2	2.56	6.1	0.83	5.45	8.82	4.71	10.66	11.56	0.99	6.32	7.06	12.07	7.5	9.68	6.96
Contig8731	4.94	13.15	5.68	0.06	2.87	1.61	12.62	7.06	0.17	4.93	0.88	3.73	0.39	0.05	0.34	gi|751785207|ref|XP_011201931.1| PREDICTED: uncharacterized protein LOC105225245 [Bactrocera dorsalis]
c586079_g2	3.17	7.27	5.17	3.98	7.15	19.29	23.24	12.99	11.67	53.39	47.39	24.32	24.49	6.86	62.39	gi|326578810|gb|ADZ95949.1| reverse transcriptase, partial [Parnassius stubbendorfii]
c584861g6	5.92	32.03	4.41	12.68	12.18	6.93	24.26	64.63	31.11	326.22	92.77	173.8	15.44	10.27	90
c556340_g1	0.67	3.99	0.93	5.09	10.81	1.56	21.75	2.07	10.73	17.36	4.59	12.65	7.97	1.68	9.75
c568610_g1	6.52	0.41	5	31.68	6.85	9.56	8.73	2.44	0.13	0.24	0.75	1.21	0.55	3.8	0.8	gi|646715430|gb|KDR19042.1| hypothetical protein L798_06398 [Zootermopsis nevadensis]
c586122_g2	19.46	63.77	23.66	22.09	25.18	27.93	131.32	140.45	264.83	91.34	161.63	374.75	86.58	42.03	127.78
Contig8814	3.47	5.83	6.3	15.45	4.08	8.48	5.71	6.43	4.07	3.01	0.83	1.33	8.01	5.33	7.01	gi|646697167|gb|KDR09028.1| Selenium-binding protein 1-A [Zootermopsis nevadensis]
Contig10746	1.12	6.36	2.36	0.05	1.99	1.3	0.47	6.23	0.37	0.9	0.29	0.45	0.12	3.52	0.97
UN37145	23.87	286.52	48.76	48.95	81.36	38.15	575.84	1265.12	766.48	1221.82	711.14	967.61	188.97	240.43	688.61	gi|646711563|gb|KDR16678.1| hypothetical protein L798_09068 [Zootermopsis nevadensis]
c579342_g1	13.89	1.78	17.38	27.18	21.9	43.05	31.84	27.44	0.87	4.71	2.08	1.51	50.59	4.94	1.68	gi|646705733|gb|KDR13292.1| Poly(A) polymerase alpha [Zootermopsis nevadensis]
Contig10003	27.81	36.53	58.95	3.71	7.24	28.25	97.53	126.46	76.77	101.53	179.88	94.77	41.19	19.04	73.85
Contig15714	0.79	5.39	0.25	0.32	1.92	0.85	14.41	29.65	15.29	260.57	35.99	57.61	3.44	10.47	18.3	gi|913309826|ref|XP_013185518.1| PREDICTED: RNA-directed DNA polymerase from mobile element jockey-like [Amyelois transitella]
c574836_g1	1.42	1.59	8.48	5.48	4.63	12.29	13.04	6.79	0.28	3.76	1.51	1	7.95	3.84	4.33	gi|646688263|gb|KDR06172.1| Sarcospan [Zootermopsis nevadensis]
c581662_g1	24.54	80.86	14.1	7.42	5	3.91	10.83	8.01	0.34	4.38	0.33	2.09	1.42	0.21	1.03	gi|817222554|ref|XP_012286644.1| PREDICTED: la-related protein 7 [Orussus abietinus]
Contig7304	0.92	0.82	1.33	0.22	0.43	0.85	1.66	0.87	0.53	0.16	0.25	0.95	8.33	0.27	1.52	gi|805805884|ref|XP_012145888.1| PREDICTED: uncharacterized protein LOC105663156 [Megachile rotundata] >gi|805805888|ref|XP_012145889.1| PREDICTED: uncharacterized protein LOC105663156 [Megachile rotundata] >gi|805805891|ref|XP_012145890.1| PREDICTED: uncharacterized protein LOC105663156 [Megachile rotundata]
Contig20046	0.16	1.68	0.55	0.06	0.89	0.99	0.27	0.07	1.15	1.14	1.26	0.79	0.56	0.32	1.68
Contig5347	46.7	29.2	59.27	71.96	63.97	39.31	19.12	3.39	0.92	0.42	0.44	1.05	3.69	2.32	3.23	gi|646711670|gb|KDR16761.1| DNA replication licensing factor Mcm2 [Zootermopsis nevadensis]
c580206_g2	18.9	13.8	18.76	31.78	18.69	1.31	9.39	5.5	0.34	2.51	1.96	7.35	5.53	4.63	2.77	gi|646698591|gb|KDR09683.1| Schlafen-like protein 1 [Zootermopsis nevadensis]
Contig8859	1.25	10.31	4.23	10.1	6.8	2.99	3.77	6.61	0.26	0.48	0.25	0.2	3.19	0.56	0.53
c580484_g2	1.27	5.25	11.73	0.88	25.01	42.76	1.98	3.92	1.84	0.39	8.18	0.33	18	21.99	1.05	gi|646713527|gb|KDR17842.1| Putative ATPase N2B [Zootermopsis nevadensis]
c583173_g1	1.16	2.88	3.16	7.69	4.07	3.39	14.4	2.79	0.24	1.63	0.39	0.37	10.65	6.1	8.07	gi|170074587|ref|XP_001870595.1| conserved hypothetical protein [Culex quinquefasciatus] >gi|167871417|gb|EDS34800.1| conserved hypothetical protein [Culex quinquefasciatus]
c584717_g2	4.57	48.84	0.02	8.16	6.65	34.35	80.69	62.84	179.32	178.52	278.05	222.67	46.07	0.03	194.51	gi|910347302|ref|XP_013177582.1| PREDICTED: uncharacterized protein LOC106125042 [Papilio xuthus]
c581122_g2	5.06	2.9	5.64	6.12	4.34	10.74	10.93	9.98	0.67	4.27	1.1	2.47	8.49	2.94	4.26	gi|646697027|gb|KDR08946.1| Evolutionarily conserved signaling intermediate in Toll pathway, mitochondrial [Zootermopsis nevadensis]
Contig10955	13.38	5.74	4.71	7.67	2.48	3.47	3.35	1.17	0.22	0.67	1.94	0.67	11.53	3.48	5.21	gi|805803877|ref|XP_012145336.1| PREDICTED: NK-tumor recognition protein isoform X3 [Megachile rotundata]
c586306_g2	9.55	7.53	10.22	22.91	17.42	28.81	150.65	97.59	557.03	251.8	662.91	226.61	199.63	36.47	301.58
Contig10225	0.17	2.09	1.55	0.3	0.98	0.68	1.33	2.98	0.07	1.82	0.61	1.09	8.18	2.09	1	gi|646716235|gb|KDR19564.1| hypothetical protein L798_06362 [Zootermopsis nevadensis]
Contig9696	9.13	12.81	27.62	62.3	16.15	24.71	13.23	8.54	0.15	2.76	0.57	3.22	13.31	6.37	1.97	gi|646717598|gb|KDR20389.1| Polyadenylate-binding protein-interacting protein 2B [Zootermopsis nevadensis]
Contig6734	20.13	8.26	7.23	16.03	11.78	16.22	5.02	10.61	0.44	0.2	0.94	0.5	12.4	16.17	3.73	gi|646713836|gb|KDR18029.1| Transmembrane GTPase Marf [Zootermopsis nevadensis]
Contig17172	1.7	2.99	4.31	6.06	13.89	9.3	24.95	43.77	62.88	96.56	88.42	58.89	50.51	10.95	55.16	gi|322795832|gb|EFZ18511.1| hypothetical protein SINV_14428, partial [Solenopsis invicta]
Contig6699	5.12	5.1	8.24	6.14	11.15	7.22	8.98	7.19	0.09	1.39	0.64	0.41	1.56	1.67	0.94	gi|675386702|gb|KFM79599.1| N-alpha-acetyltransferase 35, NatC auxiliary subunit, partial [Stegodyphus mimosarum]
Contig10634	1.22	2.03	4.87	5.29	5.33	12.51	32.1	33.94	114.78	24.18	84.16	42	30.79	7.77	33.46	gi|913299321|ref|XP_013195814.1| PREDICTED: uncharacterized protein LOC106139024 [Amyelois transitella] >gi|913302055|ref|XP_013200251.1| PREDICTED: uncharacterized protein LOC106142869 [Amyelois transitella] >gi|913306972|ref|XP_013183946.1| PREDICTED: uncharacterized protein LOC106129813 isoform X1 [Amyelois transitella] >gi|913306974|ref|XP_013183947.1| PREDICTED: uncharacterized protein LOC10…
Contig14973	491.75	469.71	65.21	2.21	30.75	15.1	66.89	27.57	1.38	30.86	4.59	31.56	17.43	8.86	6.24	gi|970885809|ref|XP_015127616.1| PREDICTED: cleavage stimulation factor subunit 2-like [Diachasma alloeum]
c582083_g2	0.15	1.42	0.45	0.29	1.82	0.91	8.11	11.79	0.13	17.01	1.04	20	2.02	0.08	2.61
UN22029	16.18	44.1	42.23	7.92	18.42	17.03	129.08	156.82	170.45	214.44	158.18	140.81	35.75	23.25	89.13	gi|672374617|gb|AIJ27486.1| endonuclease-reverse transcriptase [Eyprepocnemis plorans plorans]
Contig1213	10.99	216.62	66.16	0.06	167.02	43.85	3079.45	1976.94	46.11	3152.78	107.25	1223.21	70.77	208.44	47.81
c574154_g1	19.75	15.57	28.38	46.22	35.79	37.48	27.39	10.07	0.23	3.61	2.96	1.13	2.27	10.29	1.49	gi|939678514|ref|XP_014284839.1| PREDICTED: cyclin-C [Halyomorpha halys]
Contig6986	0.95	1.08	3.01	1.57	2.79	2.14	10.59	14.43	0.56	4.36	3.14	0.96	60.27	8.16	18.49
c583891_g2	0.88	2.01	4.9	2.79	5.16	1.83	8.43	8.98	17.87	12.03	16.63	16.14	25.97	2.29	11.21	gi|970884489|ref|XP_015126883.1| PREDICTED: protein roadkill-like [Diachasma alloeum] >gi|970884491|ref|XP_015126884.1| PREDICTED: protein roadkill-like [Diachasma alloeum]
Contig11316	8.41	29.68	15.12	5.16	11.99	17.28	113.29	115.83	150.37	101.98	292.45	151.85	108.58	15.1	102.15	gi|795019016|ref|XP_011859437.1| PREDICTED: uncharacterized protein LOC105556932 [Vollenhovia emeryi]
Contig8595	13.47	16.84	16.52	115.64	9.45	19.19	1.99	6.26	0.09	2.03	1.41	1.69	78.37	7.64	28.35	gi|646701027|gb|KDR10950.1| Serpin B9 [Zootermopsis nevadensis]
c517539_g1	474.15	345.9	627.96	268.12	563.47	519.23	282.01	156.14	26.09	12.72	0.17	14.17	269.24	196.17	153.11	gi|939648957|ref|XP_014273936.1| PREDICTED: ADP-ribosylation factor 1 [Halyomorpha halys] >gi|939648959|ref|XP_014273937.1| PREDICTED: ADP-ribosylation factor 1 [Halyomorpha halys]
Contig15755	1.32	3.82	6.35	16.46	9.73	8.5	26.48	29.19	62.83	32.63	99.46	23.19	32.33	2.62	47.56
c385482_g2	23.13	24.45	11.67	97.12	170.95	149.64	425.16	215.03	1024.86	856.28	1162.42	619.45	585.75	139.94	703.27
c564556_g1	21.39	0.23	33.24	40.58	9.54	5.56	4.72	26.3	0.4	4.59	2.45	0.7	54.36	53.37	37.24	gi|321470044|gb|EFX81022.1| hypothetical protein DAPPUDRAFT_211483 [Daphnia pulex]
c584982_g2	0.81	1.77	2.5	0.5	3.07	1.17	4.43	1.52	0.53	3.54	1.01	3.49	0.4	0.22	0.89
Contig4390	7.27	6.86	5.53	8.86	7.89	14.57	7.58	10.49	0.11	1.6	0.73	0.17	12.16	5.48	3.49	gi|646700580|gb|KDR10690.1| Protein TMED8 [Zootermopsis nevadensis]
Contig12077	5.24	16.93	6.51	1.43	5.64	15.32	47.84	37.81	18.3	73.86	57.08	79.81	14.79	11.42	39.35	gi|270016838|gb|EFA13284.1| hypothetical protein TcasGA2_TC010304 [Tribolium castaneum]
c586244_g1	0.98	11.02	9.15	25.4	20.35	21.93	64.55	74.81	339.65	55.77	189.94	200.89	77.98	16.62	100.63
c584667_g2	25.05	8.61	94.19	18.6	12.55	6.83	30.32	33.72	70.98	136.8	98.92	148.31	29.7	12.68	49.79
Contig4482	4.49	9.17	6.1	11.79	6.31	13.85	7.8	3.28	0.31	2.99	1.75	1.56	7.58	3.95	3.71	gi|665798213|ref|XP_008546973.1| PREDICTED: gametogenetin-binding protein 2-like [Microplitis demolitor]
c580247_g3	1.31	1.52	10.23	7.7	7.72	12.82	11.09	21.82	0.66	1.5	2.34	2	8.15	3.52	7.92
c575916_g1	11.27	14.08	8.18	34.14	10.26	6.74	5.08	0.92	0.37	13.1	1.03	4.83	1.37	3.39	2.06	gi|952521501|gb|KRT81624.1| hypothetical protein AMK59_5538 [Oryctes borbonicus]
Contig6890	0.26	9.95	2.15	3.21	1.05	14.74	39.86	50	34.85	70.7	127.66	130.9	39.13	25.66	122.55
c584903_g2	0.9	1.4	2.02	1.29	2.94	1.72	4.7	23.4	9.51	3.31	8.62	2.07	1.67	5.27	5.46
Contig10919	4.29	15.98	2.04	7.82	9.62	7.81	4.96	12.48	17.92	5.91	26.28	17.45	8.53	1.98	12.36	gi|936595344|ref|XP_014211065.1| PREDICTED: charged multivesicular body protein 2a [Copidosoma floridanum] >gi|936595346|ref|XP_014211067.1| PREDICTED: charged multivesicular body protein 2a [Copidosoma floridanum]
Contig12274	1.89	4.02	6.05	2.99	4.34	11.37	32.56	25.24	30.63	21.53	50.69	26.39	11.26	5.99	26.16	gi|759064429|ref|XP_011341618.1| PREDICTED: uncharacterized protein LOC105281809 [Cerapachys biroi]
Contig9948	0.48	2.93	1.17	14	3.08	3.48	7.67	4.06	0.21	1.03	1.2	0.43	5.68	2.32	2.26	gi|328715209|ref|XP_001946474.2| PREDICTED: rho GTPase-activating protein 18 [Acyrthosiphon pisum] >gi|641668857|ref|XP_008184598.1| PREDICTED: rho GTPase-activating protein 18 [Acyrthosiphon pisum]
Contig7647	2.7	17.43	33.74	35.73	12.52	29.4	8.12	3.24	8.29	4.13	15.41	6.9	3.63	2.3	4.16
Contig5654	3.81	5.97	8.94	10.8	8.87	10.69	16.69	12.39	1.84	6.19	1.29	0.3	32.38	7.94	3.99	gi|746862050|ref|XP_011061925.1| PREDICTED: ubiquitin-conjugating enzyme E2 J1-like [Acromyrmex echinatior] >gi|332020527|gb|EGI60942.1| Ubiquitin-conjugating enzyme E2 J1 [Acromyrmex echinatior]
Contig5518	409.88	162.26	238.53	428.6	295.38	223.76	153.36	21.61	4.05	1.76	0.55	0.88	1.42	3.42	3.3
Contig15651	0.83	3.76	28.89	0.87	17.11	1.32	46.49	66.63	11.76	7.15	33.51	8.44	13.84	4.25	14.75
Contig3305	5371.28	2834.49	3815.49	2939.02	2176.78	2289.48	1943.24	819.42	38.58	89.97	27.72	25.43	1488.95	620.07	654.63	gi|559372974|gb|AHB12469.1| 60S Ribosomal Protein L23 [Pantala flavescens]
c568514_g1	2.69	1.9	5.13	3.5	2.99	37.48	16.8	12.11	4.31	114.61	11.7	36.6	10.46	5.27	24.73
Contig11135	15.5	44.84	13.14	10.33	12.88	12.97	9.79	3.63	0.11	0.41	0.43	0.87	0.42	0.41	1.83	gi|926647175|ref|XP_013789952.1| PREDICTED: targeting protein for Xklp2 homolog [Limulus polyphemus]
c584972_g2	0.54	3.15	0.38	4.83	6.61	20.7	14.37	17.56	87.51	26.07	93.75	6.22	22.59	3.33	23.23
Contig8602	0.52	3.09	44.04	21.55	160.62	84.67	129.56	18.4	0.32	4.83	0.9	11.24	72.57	383.4	52.1	gi|951538464|ref|XP_014472424.1| PREDICTED: uncharacterized protein LOC106743268 [Dinoponera quadriceps]
Contig3841	27.61	9.73	45.23	25.85	38.66	76.64	51.11	49.92	1.62	20.08	2.92	15.04	49.25	19.39	52.65
Contig6498	15.14	9.88	25.39	27.45	12.82	42.68	25.02	14.04	2.4	0.37	0.38	1.53	45.9	7.96	2.82	gi|646707070|gb|KDR13990.1| Peroxisomal membrane protein PEX16 [Zootermopsis nevadensis]
Contig3591	29.36	34.82	48.28	124.02	41.24	44.79	44.77	22.68	27.35	2.9	0.91	5.33	10.81	21.78	8.63	gi|646699671|gb|KDR10190.1| Pre-mRNA-splicing factor syf2 [Zootermopsis nevadensis]
Contig9685	265.51	199.57	334.62	487.48	236.87	307.75	185.9	88.42	1.18	6.03	2.69	2.88	137.29	76.98	250.83	gi|568248889|gb|ETN58721.1| peroxiredoxin 5, prdx5 [Anopheles darlingi]
c581298_g1	0.35	0.78	0.5	1.43	1.08	4.02	4.06	7.82	0.52	0.81	2.27	0.77	1.24	7.69	1.47
Contig11945	5.1	9.43	7.94	5.69	23.13	15.8	58.16	70.57	124.95	56.64	211.92	62.41	75.53	11.13	85.75
c585088_g2	7.78	5.8	14.35	3.91	12.22	16.4	17.88	8.87	0.17	7.82	12.82	11.43	4.1	2.76	0.66	gi|646714431|gb|KDR18393.1| Nucleosome-remodeling factor subunit [Zootermopsis nevadensis]
c577066_g1	65.31	74.91	27.01	56.22	37.33	22.31	51.73	41.28	1.67	15.29	3.19	2.28	22.8	6.15	5.89	gi|557755868|ref|XP_005177672.1| PREDICTED: mediator of RNA polymerase II transcription subunit 12 [Musca domestica]
c574630_g1	1.77	3.26	5.03	0.92	5.12	3.68	16.33	17.35	1.3	8.57	1.6	3.57	43.5	11.19	30.58	gi|91087599|ref|XP_972227.1| PREDICTED: uncharacterized protein LOC660940 [Tribolium castaneum] >gi|270010702|gb|EFA07150.1| hypothetical protein TcasGA2_TC010144 [Tribolium castaneum]
c570354_g2	1.14	0.56	0.04	29.52	0.26	10.2	7.54	8.42	0.36	1.45	0.4	0.26	23.8	0.26	1.25	gi|646706697|gb|KDR13804.1| hypothetical protein L798_12102, partial [Zootermopsis nevadensis]
c577710_g1	31.78	17.97	16.28	56.08	22.61	26.84	19.38	14.71	0.15	2.24	1.75	0.94	6.9	6.66	0.77
Contig2463	35.82	100.96	92.87	233.44	101.29	121.06	165.11	117.57	7.44	20.38	1.42	7.37	242.97	103.51	72.88	gi|906466247|gb|KNC27719.1| hypothetical protein FF38_11342 [Lucilia cuprina]
Contig9181	148.7	39.15	53.63	45.34	63.52	60.77	69.06	26.2	3.06	6.68	0.68	5.4	46.04	19.56	15.14	gi|646710946|gb|KDR16324.1| Constitutive coactivator of PPAR-gamma-like protein 1 [Zootermopsis nevadensis]
c582223_g1	0.99	1.56	2.84	0.39	1.22	0.99	1.99	2.44	1.01	5.86	1.58	2.91	1.45	1.21	2.85
Contig8000	4.07	1.11	2.96	6.8	2.45	4.94	3.1	3.37	0.43	1.58	1.51	5.49	4.83	4.41	0.14	gi|926619504|ref|XP_013775004.1| PREDICTED: ankyrin repeat, SAM and basic leucine zipper domain-containing protein 1-like [Limulus polyphemus]
Contig8696	205.84	541.42	444.28	348.73	895.92	722.17	660.97	199.99	0.32	11.87	2.22	2.91	59.12	24.43	17.04	gi|936705708|ref|XP_014230817.1| PREDICTED: upstream activation factor subunit spp27 [Trichogramma pretiosum]
c583463g8	9.39	16.26	7.06	1.5	4.27	8.25	38.76	32.99	21.02	33.72	14.03	51.76	5.21	15.21	4.43
Contig21035	0.17	4.58	1.18	6.33	2.99	7.26	9.14	6.78	2.12	10.9	14.12	12.29	10.71	5.45	59.23
Contig5205	5.87	3.96	13.42	14.95	14.56	11.12	16.24	15.45	1.91	1.7	0.78	0.92	7.58	3.94	3.29	gi|646695736|gb|KDR08458.1| Epidermal growth factor receptor kinase substrate 8, partial [Zootermopsis nevadensis]
Contig15753	36.42	42.48	42.99	65.39	46.09	67.99	40.59	20.76	28.43	15.58	1.52	2.44	93.8	20.54	31.07	gi|242005897|ref|XP_002423796.1| membrane-associated progesterone receptor component, putative [Pediculus humanus corporis] >gi|212507012|gb|EEB11058.1| membrane-associated progesterone receptor component, putative [Pediculus humanus corporis]
Contig9235	10.64	3.26	3.91	1.75	14.26	6.7	76.85	43.29	38.01	25.71	86.36	37.6	16.17	2.46	52.34
c586314_g3	0.44	9.11	2.09	3.06	4.12	4.62	8.88	16.29	14.35	25.84	52.29	21.22	14.81	5.81	20.19	gi|270016838|gb|EFA13284.1| hypothetical protein TcasGA2_TC010304 [Tribolium castaneum]
Contig16369	11.9	12.08	70.45	115.04	161.52	255.97	1536.89	675.82	30.61	18.2	18.28	5.43	77.49	120.59	12.16
Contig10681	2.19	2.24	9.35	10.06	6.98	8.1	9.69	7.15	0.31	1.33	1.97	1.42	13.25	1.52	1.25	gi|380031042|ref|XP_003699146.1| PREDICTED: protein Shroom-like [Apis florea]
Contig8054	15.19	15.21	14.68	20.91	12.42	21.33	14.37	10.38	1.7	1.55	1.21	1.41	10.3	10.15	3.64	gi|646707351|gb|KDR14157.1| Importin subunit alpha-7 [Zootermopsis nevadensis]
Contig12369	1.34	7.78	6.55	0.84	3.18	4.48	22.86	31.16	27.59	33.18	62.02	47.22	14.69	2.47	32.12
c579213_g2	3.89	1.07	2.03	1.42	0.92	0.82	6.86	2.1	4.81	32.81	27.46	5.86	4.05	7.03	30.91
c584368_g1	56.87	32.06	122.66	5.42	17.42	21.99	59.81	132.71	201.1	330.17	596.66	467.28	138.48	25.35	177.71	gi|572311257|ref|XP_006621360.1| PREDICTED: uncharacterized protein LOC102673389 [Apis dorsata]
c581348_g5	1.17	2.37	4.07	9.75	4.26	4.88	6.27	3.79	2.62	0.94	5.35	0.39	1.52	3.69	7.06
Contig5963	4.88	5.71	22.51	14.51	23.28	29.4	48.24	74.12	0.64	5.6	2.55	2.14	18.83	8.82	16.55
c580815_g4	1.66	2.84	0.96	0.18	0.1	0.24	0.93	3.26	0.52	1.43	1.42	0.59	0.42	0.16	0.91
Contig9978	5.01	14.53	11.86	4.72	3.78	9.06	3.99	4.51	0.4	3.62	0.75	1.82	1.14	1.64	0.9	gi|646696953|gb|KDR08917.1| Fanconi anemia group I protein [Zootermopsis nevadensis]
Contig15563	479.06	8683.42	427.96	1154.93	897.9	376.68	583.44	1029.09	202.69	1255.51	476.41	4803.42	329.91	294.28	568.27	gi|559373008|gb|AHB12472.1| 60S Ribosomal Protein L26, partial [Pantala flavescens]
Contig4408	114.16	109.73	108.02	392.68	30.57	107.07	8.08	19.54	5.63	7.25	5.43	2.52	50.01	36.84	25.27	gi|929380693|ref|XP_014100747.1| PREDICTED: NADH dehydrogenase [ubiquinone] 1 subunit C2 [Bactrocera oleae]
Contig9000	0.83	0.36	4.23	1.23	0.56	1.1	2.65	4.11	0.12	1.05	0.22	0.35	2.12	1.41	0.58
Contig11525	0.9	1.99	2.51	0.34	0.52	2.46	4.17	13.99	4.2	37.14	11.05	21.17	3.34	17.38	57.74
Contig8347	37.42	26.92	38.96	65.81	55.08	67.78	36.45	15.75	1.4	0.43	0.89	1.06	57.1	7.69	7.25
Contig3307	2.43	6.01	6.33	7.65	9.9	7.85	15.25	11.83	1.3	0.7	0.36	0.58	31.92	3.74	1.76	gi|828095794|gb|AKK23736.1| phosphatidylinositol-3-kinase p85 alpha [Nilaparvata lugens]
c572774_g2	73.47	66.7	79.9	134.61	94.97	34.52	30.06	32.6	2.96	3.4	2.21	5.93	69.42	27.02	35.04	gi|755959314|ref|XP_011304359.1| PREDICTED: protein catecholamines up [Fopius arisanus]
c581037_g2	3.74	4.84	3.49	33.97	5.08	26.86	42.8	52.07	214.83	60.13	243.1	253.5	39.62	14.39	91.39
Contig11108	8.29	5.11	16.9	31.03	24.47	21.87	23.93	16.29	0.49	4.45	0.37	0.74	8.28	4.29	5.19
Contig9800	3	5.39	10.57	10.37	7.47	15.43	13.65	6.36	1.4	1.79	2.39	0.85	1.8	3.59	6.32	gi|817061592|ref|XP_012252405.1| PREDICTED: striatin-interacting protein 1 homolog [Athalia rosae]
c585153_g1	22.48	41.77	16.21	5.59	30.21	17.25	161.92	86.12	87.36	58.49	122.14	114.64	29.56	19.95	65.84
Contig16881	7.91	32.52	46.49	1.63	52.5	11.98	225.05	719.71	32.13	37.48	23.14	19.33	12.12	16.19	45.08
c582521g6	0.1	2.65	3.83	1.83	3.99	7.49	8.48	5.14	6.15	10.33	20.58	7.5	4.86	2.11	4.94
c586248_g1	15.9	12.95	156.4	33.72	46.53	15.57	62.02	66.67	31.85	32.97	92.6	82.21	37.09	6.31	39.62	gi|641658103|ref|XP_008180598.1| PREDICTED: zinc finger protein 271-like [Acyrthosiphon pisum]
c575667_g3	1.94	8.61	1.16	6.2	1.7	19.34	27.06	18.88	46.75	7.64	69.01	24.47	30.93	2.51	42.77
c569602_g1	15.49	92.14	136.89	5.19	54.41	12.17	105.11	283.02	258.69	1114.41	231.8	734.05	63.45	76.14	180.4
c579457_g3	17.56	10.95	14.93	24.58	9.37	11.43	19.29	13.98	0.38	34.32	2.62	14.32	5.43	2.35	3.54	gi|646711500|gb|KDR16636.1| Bifunctional protein NCOAT [Zootermopsis nevadensis]
c586275_g3	0.24	0.62	0.23	0.29	0.16	0.19	1.6	3.73	5.47	5.36	13.28	4.63	3.16	0.62	5.19	gi|861611749|gb|KMQ85356.1| rna-directed dna polymerase from mobile element jockey-like protein [Lasius niger]
c837572_g1	4.36	22.55	8.13	5.19	2.96	48.7	47.26	8.99	14.62	153.51	6.95	44.6	38.62	8.94	11.02
Contig9162	6.09	4.4	5.63	8.8	6.56	16.5	12.87	5.8	5.12	0.64	0.44	1.33	0.99	2.24	10.47	gi|646706010|gb|KDR13435.1| Histone-lysine N-methyltransferase Suv4-20 [Zootermopsis nevadensis]
Contig11620	0.84	1.28	2.27	0.67	3.38	5.62	4.57	7.73	0.23	0.69	1.15	0.64	4.42	1.25	0.68	gi|91083873|ref|XP_974306.1| PREDICTED: uncharacterized protein LOC663153 [Tribolium castaneum] >gi|270007945|gb|EFA04393.1| hypothetical protein TcasGA2_TC014692 [Tribolium castaneum]
Contig9826	7.61	7.18	5.83	11.7	6.71	11.57	32.02	37.95	6.5	7.98	1.12	1.36	49.05	8.8	9.21	gi|801385625|ref|XP_012056084.1| PREDICTED: protein tramtrack, alpha isoform-like [Atta cephalotes]
c573149_g1	15.39	18.04	36.79	24.58	28.46	32.93	48.25	21.45	1.04	2.48	2.82	1.06	70.06	7.47	5.48	gi|646693502|gb|KDR07725.1| PWWP domain-containing protein 2A [Zootermopsis nevadensis]
c585698_g2	1.34	69.84	19.69	142.7	221.86	204.3	452.17	463.73	2540.31	481.78	1494.5	1035.07	936.55	171.57	929.41	gi|795016745|ref|XP_011858603.1| PREDICTED: uncharacterized protein LOC105556141 [Vollenhovia emeryi]
UN06288	3.48	1.97	43.39	39.51	19.67	68.37	46.94	37.71	19.83	67.45	30.67	57.48	67.3	9.1	63.93
Contig4983	52.45	47.09	95.86	51.9	143.39	95.64	96.63	33.58	12.74	4.3	3.24	6.12	19.8	36.6	35.94	gi|66544564|ref|XP_395044.2| PREDICTED: cell cycle control protein 50A-like isoformX1 [Apis mellifera] >gi|571503331|ref|XP_006568187.1| PREDICTED: cell cycle control protein 50A-like isoform X2 [Apis mellifera]
Contig7940	1.28	3.4	2.03	1.81	3.83	1.8	7.24	4.5	0.25	0.58	0.6	0.29	8.98	2.35	0.44	gi|815911975|ref|XP_012241425.1| PREDICTED: spatacsin isoform X3 [Bombus impatiens]
Contig3599	29.32	42.45	41.23	16.18	38.39	90.45	79.72	60.3	0.15	31.86	3.29	15.83	23.56	12.42	10.73
c583058_g1	10.95	10.77	21.98	25.96	27.6	23.79	27.29	11.91	0.4	2.97	1.68	0.1	4.57	3.8	3.05	gi|646711400|gb|KDR16578.1| GPN-loop GTPase 2 [Zootermopsis nevadensis]
Contig12289	0.01	0.47	0.17	0.03	0.76	2.57	2.5	3.86	0.93	4.75	3.57	0.03	1.67	0.43	1.37
Contig12236	2.2	3.5	0.63	0.25	0.8	2.7	9.78	25.29	9.64	22.01	20.1	25.74	7.88	2.43	13.25	gi|270017042|gb|EFA13488.1| hypothetical protein TcasGA2_TC004227 [Tribolium castaneum]
Contig2565	31.56	28.23	27.35	41.99	27.2	22.5	27.94	3.75	0.76	11.14	0.73	4.07	7.36	8.63	3.83	gi|270013378|gb|EFA09826.1| hypothetical protein TcasGA2_TC011973 [Tribolium castaneum]
c579194_g4	1.95	42.13	2.25	0.91	6.4	1.22	9.81	6.04	1.49	3.12	2.44	3.58	28.33	3.39	11.15
c584151_g1	15.5	4.58	11.25	39.85	16.27	5.62	18.62	35.12	0.19	3.68	0.66	2.27	7.42	4.99	0.17	gi|926635355|ref|XP_013783562.1| PREDICTED: uncharacterized protein LOC106467732 isoform X2 [Limulus polyphemus]
Contig10187	13.37	11.26	10.03	4.92	12.01	10.42	15.42	14.79	0.32	6.27	2.65	0.65	13.12	17.66	15.86	gi|307170575|gb|EFN62769.1| Cleft lip and palate transmembrane protein 1-like protein [Camponotus floridanus]
c583547_g1	0.12	22.88	11.49	35.93	12.25	63.39	8.74	28.52	20.67	40.76	57.02	67.25	24.54	7.87	13.06	gi|665818506|ref|XP_008558083.1| PREDICTED: deoxyuridine 5'-triphosphate nucleotidohydrolase [Microplitis demolitor]
Contig15151	38.74	41.59	91.92	12.7	46.24	26.74	103.43	179.86	235.47	141.39	216.33	453.96	50.33	50.23	103.8	gi|646705982|gb|KDR13420.1| hypothetical protein L798_12495, partial [Zootermopsis nevadensis]
c581647_g1	25.54	36.58	51.82	126.47	59.78	61.84	23.08	20.4	6.33	0.93	0.8	0.52	105.16	37.44	51.73	gi|586852016|gb|AHJ86276.1| thioredoxin reductase, partial [Macrophthalmus japonicus]
c580837_g1	3.38	0.16	3.26	1.02	3.46	14.9	9.95	9.05	0.1	8.95	3.13	1.57	1.31	2.77	0.59	gi|193704600|ref|XP_001943893.1| PREDICTED: methylthioribose-1-phosphate isomerase [Acyrthosiphon pisum]
Contig8283	0.81	1.41	2.17	0.54	4.06	4.51	3.94	1.21	0.16	0.39	0.36	0.91	3.73	0.89	2.08	gi|646707466|gb|KDR14218.1| Protein BANP [Zootermopsis nevadensis]
Contig8528	5.8	5.64	10.46	14.9	8.37	11.94	19.71	24.59	0.52	4.53	0.5	1.03	9.6	8.96	5.12	gi|242008479|ref|XP_002425031.1| conserved hypothetical protein [Pediculus humanus corporis] >gi|212508680|gb|EEB12293.1| conserved hypothetical protein [Pediculus humanus corporis]
c585865_g5	0.58	3.83	0.46	0.29	1.18	0.79	0.89	1.27	8.91	3.03	28.76	5.69	9.71	2.53	10.61
Contig7682	1.8	1.12	2.47	5.85	3.3	3.27	4.68	1.34	1.27	1.16	0.34	0.3	10.51	1	8.36	gi|157103153|ref|XP_001647844.1| AAEL000070-PA [Aedes aegypti] >gi|108884676|gb|EAT48901.1| AAEL000070-PA [Aedes aegypti]
c582390_g1	1.45	0.8	1.26	2.79	3.38	5.3	4.75	7.49	0.55	8.04	3.36	1.06	0.8	1.06	0.93
c583641_g2	0.38	1.21	4.83	4.63	1.19	8.2	2.7	4.77	0.2	0.44	0.15	0.45	3.14	1.26	1.01	gi|571535328|ref|XP_006569586.1| PREDICTED: fat-like cadherin-related tumor suppressor homolog isoform X8 [Apis mellifera]
Contig6142	17.74	13.16	14.62	46.43	10.41	8.04	12.39	11.77	1.55	1.89	1.39	0.53	14.54	4.9	8.14	gi|568257959|gb|ETN66170.1| elongation factor ts [Anopheles darlingi]
Contig9802	3.14	1.45	6.66	3.16	5.18	11.22	2.61	8.56	1.94	1.15	1.19	0.67	12.91	1.34	2.9	gi|952530143|gb|KRT83431.1| hypothetical protein AMK59_3562 [Oryctes borbonicus]
Contig6962	152.82	120.55	98.22	164.77	197.85	171.26	299.82	150.35	0.45	6.62	0.38	1.26	77.24	41.32	53.31	gi|646723584|gb|KDR24131.1| Zinc finger RNA-binding protein, partial [Zootermopsis nevadensis]
Contig3413	1.97	2.73	3.31	9.17	2.29	3.37	6.29	3.05	5.06	3.18	6.13	1.08	1.95	8.9	1.07
Contig9414	0.22	1.52	0.58	4.37	1.88	0.94	5.41	6.58	0.06	1.69	1.53	4.15	0.23	2.53	2.48	gi|646711587|gb|KDR16702.1| Guanine nucleotide-binding protein G(o) subunit alpha [Zootermopsis nevadensis]
Contig11590	5.09	30.7	5.8	1.01	16.52	6.32	113.72	45.47	23.23	95.21	25.7	114.22	6.97	6.67	20.48
UN23799	1.06	18.49	6.67	60.57	88.53	101.43	135.88	133.33	900.55	291.22	790.63	184.47	354.33	71.66	389.54
Contig6033	125.22	111.17	106.89	324.63	117.79	90.13	93.5	90.38	8.4	27.69	2.22	8.54	137.6	82.47	54.15	gi|646706012|gb|KDR13437.1| S-phase kinase-associated protein 1 [Zootermopsis nevadensis]
c585600_g2	1.93	3.73	12.12	16.34	9.81	23.04	121.74	92.31	418.87	106.11	331.61	380.35	103.44	44.43	211.37
Contig7150	0.3	0.26	0.25	0.01	1.68	1.02	0.17	0.66	0.13	0.32	0.34	0.33	1.27	0.25	1.02
c577983_g1	23.56	24.64	28.96	8.6	9.22	6.79	42.02	7.44	1.43	16.93	3.26	2.18	109.42	4.8	0.72	gi|242017120|ref|XP_002429040.1| Cylicin-1, putative [Pediculus humanus corporis] >gi|212513895|gb|EEB16302.1| Cylicin-1, putative [Pediculus humanus corporis]
Contig8278	2.91	1.71	5.91	4.4	1.54	12.39	2.28	3.32	0.16	4.06	2.11	2.9	4.3	3.2	7.66	gi|576866879|gb|AHH35013.1| Na+/K+-ATPase beta2 [Locusta migratoria]
Contig6455	24.88	243.04	104.66	31.96	134.72	82.77	995.33	978.95	1051.3	1420.52	591.5	4268.23	288.82	383.7	520.64
c583431_g3	1.77	0.01	4.29	4.99	6.61	4.37	7.18	1.13	22.64	0.97	3.87	1.11	3.71	2.92	3.54	gi|751220494|ref|XP_011163380.1| PREDICTED: probable tRNA (uracil-O(2)-)-methyltransferase [Solenopsis invicta]
Contig5370	9.69	8.48	7.7	13.4	7.14	13.89	4.36	5.36	0.38	2.6	1.89	3.18	2.48	2.32	0.57	gi|321461194|gb|EFX72228.1| hypothetical protein DAPPUDRAFT_254730 [Daphnia pulex]
Contig5414	8.96	12.99	11.12	28.94	9.78	12.21	2.17	4.02	0.25	8.73	0.24	16.88	10.98	3.54	16.55	gi|646705878|gb|KDR13370.1| Leukotriene A-4 hydrolase [Zootermopsis nevadensis]
Contig15668	9.46	45.69	17.67	15.3	7.74	23.37	38.93	82.98	66.82	336.35	109.99	158.14	34.57	10.99	45.23	gi|751776195|ref|XP_011214782.1| PREDICTED: ATP-dependent DNA helicase PIF1-like [Bactrocera dorsalis]
Contig5318	14.07	3.56	0.22	0.49	0.83	1.62	11.35	0.11	0.24	2.41	0.25	0.64	0.43	0.32	0.25	gi|646708579|gb|KDR14828.1| Ribonuclease P protein subunit p30 [Zootermopsis nevadensis]
Contig18825	2.17	0.94	1.69	1.22	1.72	2.31	1.45	0.87	0.1	0.37	0.19	0.31	0.37	0.12	0.71
c579976_g5	6.73	16.6	9.41	30.59	12.46	17.56	22.09	30.26	5.76	22.47	26.33	7.04	152.6	31.04	126.72
c575417_g1	368.26	143.99	414.74	530.3	387.35	384.16	316.68	147.63	34.78	19.75	1.57	4.62	167.97	69.87	42.61
Contig10494	9.07	6.48	5.19	11.6	6.35	13.43	8	6.63	1.1	2.77	0.85	1.83	0.87	0.82	0.06	gi|646702686|gb|KDR11769.1| ATP-dependent RNA helicase DHX8 [Zootermopsis nevadensis]
c573560_g5	2.11	1.17	2.11	18.03	12.89	50.47	37.47	39.81	137.28	96.84	183.9	34.66	106.13	30.12	75.55
Contig7316	0.1	0.41	0.61	0.46	0.44	0.58	0.94	0.54	0.16	2.59	0.22	0.45	0.16	0.07	0.45
Contig9254	1.74	0.88	4.92	7.93	3.49	4.02	6.29	9.08	0.32	1.04	0.85	0.37	16.92	3.77	4.48	gi|646717527|gb|KDR20354.1| Oxysterol-binding protein-related protein 9 [Zootermopsis nevadensis]
Contig12377	0.29	1.8	2.03	0.42	0.95	1.11	6.3	5.93	10.96	9.6	37.38	17.6	6.48	1.7	11.13	gi|751233195|ref|XP_011170263.1| PREDICTED: uncharacterized protein K02A2.6-like [Solenopsis invicta]
c586140_g1	0.55	3.21	2.37	1.6	1.12	2.64	5.79	4.26	6.58	30.19	27.38	12.15	4.77	0.85	8.01	gi|861627405|gb|KMQ89069.1| integrase core domain protein [Lasius niger]
Contig21039	6.43	2.17	2.29	1.63	5.49	0.58	24.6	35.62	13.91	30.02	54.74	12.62	24.9	6.57	18.17	gi|642930681|ref|XP_008199985.1| PREDICTED: putative nuclease HARBI1 [Tribolium castaneum] >gi|270012680|gb|EFA09128.1| hypothetical protein TcasGA2_TC015989 [Tribolium castaneum]
Contig8976	0.74	20.92	41.46	48.02	23.4	30.89	29.15	45.63	6.61	8.26	0.99	0.88	24.07	5.25	0.93	gi|646694347|gb|KDR07960.1| hypothetical protein L798_01615 [Zootermopsis nevadensis]
Contig6364	64.02	40.07	43.98	69.59	73.4	72.67	50.72	16.42	2.15	3.93	1.91	2.19	24.46	15.19	12.4	gi|646711651|gb|KDR16742.1| Programmed cell death protein 5 [Zootermopsis nevadensis]
c580525_g1	0.13	1.11	3.59	2.7	14.11	11.08	27.26	18.4	1.21	1.74	0.72	2.7	6.81	4.19	1.29	gi|970880955|ref|XP_015114624.1| PREDICTED: collagen alpha chain CG42342 isoform X6 [Diachasma alloeum]
Contig4649	0.57	18.27	3.17	7.21	2.89	10.01	6.91	7.89	0.98	6.18	0.42	3.94	6.59	1.96	3.58	gi|340723644|ref|XP_003400199.1| PREDICTED: serine/threonine-protein kinase 17B-like isoform X1 [Bombus terrestris]
c578115_g1	11.05	26.23	6.37	9.58	52.59	4.05	108.72	218.04	70.79	36.91	139.83	32.49	31.66	3.04	58.94
Contig141	0.38	4.48	0.54	1.72	1.57	7.37	1.39	1.19	4.84	15.9	1.84	4.43	5.33	2.37	9.72
c580649_g3	25.15	26.94	25.43	20.82	43.69	24.58	30.51	10.4	1.13	11.39	3.82	5.81	3.12	10.24	4.57	gi|751229039|ref|XP_011167962.1| PREDICTED: transcription elongation factor S-II isoform X1 [Solenopsis invicta]
Contig4162	8.27	104.33	8.75	44.72	118.62	98.02	103.73	99.46	224.36	128.11	233.21	92.43	86.07	11.72	141.5	gi|672374615|gb|AIJ27485.1| endonuclease-reverse transcriptase [Eyprepocnemis plorans plorans]
Contig8906	0.08	0.4	0.54	4.19	2.17	5.46	4.49	0.24	0.52	0.12	0.56	0.4	1.86	10.68	5.04	gi|758375353|gb|AJO70017.1| sodium-calcium exchanger 1 isoform 1 [Cherax destructor] >gi|758375355|gb|AJO70018.1| sodium-calcium exchanger 1 isoform 2 [Cherax destructor]
Contig12271	0.83	2.83	0.95	0.22	1.89	2.33	2.64	5.42	11.27	5.59	23.42	10.09	5.18	2.02	6.89	gi|913324481|ref|XP_013193561.1| PREDICTED: RNA-directed DNA polymerase from mobile element jockey-like isoform X1 [Amyelois transitella] >gi|913324483|ref|XP_013193562.1| PREDICTED: RNA-directed DNA polymerase from mobile element jockey-like isoform X2 [Amyelois transitella]
Contig5260	55.17	31.49	12.45	9.86	7.84	4.77	12.87	8.15	0.36	3.92	0.68	1.37	0.99	2.74	3.42	gi|646706683|gb|KDR13790.1| U3 small nucleolar ribonucleoprotein MPP10 [Zootermopsis nevadensis]
c577743_g1	21.86	93.98	25.28	7.01	24.86	88.16	56.68	31.69	29.97	246.1	64.19	251.28	32.2	55.08	107.02	gi|675368932|gb|KFM61834.1| RNA-directed DNA polymerase from mobile element jockey, partial [Stegodyphus mimosarum]
Contig7026	11.61	12.74	21.74	39.8	8.7	46.11	15.03	12.87	0.28	4.52	4.97	0.42	106.36	8.92	13.56
c582691_g2	2.72	3.64	4.96	3.17	4.87	6.98	5.18	1.41	1.06	0.11	2.02	1.34	1.8	0.16	2.95	gi|943970251|ref|XP_014366821.1| PREDICTED: glutamine-rich protein 1-like [Papilio machaon]
c579098g7	1.82	9.07	6.97	0.75	5.16	0.67	8.05	16.85	14.76	4.36	12.03	31.13	5.33	5.37	18.71
Contig6819	37.03	16.68	31.56	50.81	24.88	29.79	23.18	17.69	0.12	1.99	0.98	1.01	17.85	16.49	21.01	gi|954554587|ref|XP_014600829.1| PREDICTED: ras-related protein Rab-11A [Polistes canadensis] >gi|972180340|ref|XP_015171472.1| PREDICTED: ras-related protein Rab-11A [Polistes dominula] >gi|972180342|ref|XP_015171473.1| PREDICTED: ras-related protein Rab-11A [Polistes dominula] >gi|972180344|ref|XP_015171474.1| PREDICTED: ras-related protein Rab-11A [Polistes dominula]
Contig5093	4.62	4.47	9.67	8.36	10.62	23.62	23.83	14.98	0.12	3.6	1.32	1.77	4.9	11.42	6.06
Contig6150	1.51	1.69	2.48	7.06	6.62	8.17	9.8	5.59	0.42	3.84	0.56	3.21	2.05	2.21	0.42
Contig6660	0.91	3.57	1.75	1.67	0.53	3.38	0.08	4.02	0.1	17.91	3.11	17.6	34.26	9.65	1.15	gi|646713382|gb|KDR17756.1| Dihydrodipicolinate synthase-like, mitochondrial [Zootermopsis nevadensis]
Contig18993	65.58	200.09	72.03	58.74	145.36	204.86	495.25	925.93	1460.42	718.34	1520.72	970.77	483.36	123.69	741.13	gi|672374615|gb|AIJ27485.1| endonuclease-reverse transcriptase [Eyprepocnemis plorans plorans]
Contig11162	8.74	6.51	6.35	27.67	6.67	12.08	6.58	3.63	0.24	0.55	0.12	0.28	0.46	1.17	0.42	gi|646708749|gb|KDR14914.1| Nucleoprotein TPR [Zootermopsis nevadensis]
c583181_g1	1.66	0.68	0.73	9.02	3.9	5.42	9.44	4.58	2.41	2.4	7.29	4.34	1.61	3.75	4.62
c575736_g1	25.59	15.53	24.63	111.41	12.54	29.9	6.25	13.64	0.27	1	0.52	0.94	7.75	9.51	22.21	gi|646716746|gb|KDR19872.1| Ataxin-3 [Zootermopsis nevadensis]
c580186_g2	17.66	37.4	27.72	12.64	0.29	38.46	7.33	13.2	109.21	197.65	570.01	157.83	201.26	24.72	60.19
Contig9880	16.83	12.66	32.18	2.87	5.01	7.56	69.71	39.21	33.13	18.63	47.98	17.82	21.74	0.41	21.88	gi|646723652|gb|KDR24182.1| hypothetical protein L798_07589 [Zootermopsis nevadensis]
Contig6495	1.93	10.84	6.05	6.66	26.46	43.97	128.92	391.43	874.59	323.14	535.81	451.18	380.62	91.96	803.63
c583552_g2	4.58	2.23	2.84	3.43	3.75	0.44	2.73	0.07	0.17	0.6	0.16	1.25	0.46	0.98	0.86	gi|646709934|gb|KDR15589.1| Actin-related protein 2 [Zootermopsis nevadensis]
Contig5454	8.73	18.09	17.87	35.84	17.82	5.14	16.81	4.94	1.22	3.83	1.74	1.07	48.89	14.1	35.63
Contig3945	69.37	55.83	66.55	146.93	17.96	52.02	41.39	22.71	14.4	0.67	0.35	1.13	71.94	6.1	12.99	gi|913320844|ref|XP_013191556.1| PREDICTED: 39S ribosomal protein L33, mitochondrial [Amyelois transitella]
c585928_g1	3.05	21.49	12.22	4.77	13.57	6.56	63.24	78.27	168.68	98.69	300.87	124.16	128.58	16.52	133.24	gi|665814176|ref|XP_008555685.1| PREDICTED: piggyBac transposable element-derived protein 3-like [Microplitis demolitor]
c581481_g1	0.94	0.11	1.32	6.23	4.49	1.37	5.37	6.37	0.5	1.58	0.55	0.66	19.02	4.71	2.96	gi|646708841|gb|KDR14988.1| Autophagy-related protein 9A [Zootermopsis nevadensis]
Contig20569	1.77	5.48	1.99	0.32	0.72	6.77	14.05	6.56	5.33	9.74	21.14	13.56	1.63	2.17	9.83
Contig9057	0.04	0.15	10.88	9.62	25.61	20.81	25.51	22.7	7.72	2.01	0.67	1.07	13.69	6.38	1.61
Contig7439	5.56	8.66	7.93	35.44	7.59	20.28	14.89	3.19	0.58	0.79	0.74	0.88	16.67	3.08	4.05	gi|926647743|ref|XP_013790263.1| PREDICTED: hydroxymethylglutaryl-CoA lyase, mitochondrial-like [Limulus polyphemus]
c569522_g1	24.39	14.66	29.68	41.33	26.77	31.88	35.54	15.49	0.53	5.3	1.28	5.53	23.03	4.74	10.95	gi|646705846|gb|KDR13356.1| hypothetical protein L798_12617 [Zootermopsis nevadensis]
c580821_g1	8.63	1.27	27.3	29.24	47.27	60.67	79.78	31	0.33	0.57	1.72	1	9.28	0.33	3.07	gi|939690208|ref|XP_014289067.1| PREDICTED: tyrosine-protein kinase Dnt [Halyomorpha halys]
Contig21041	3.65	38.33	21.26	5.77	3.1	20.9	91	296.47	217.79	87.09	275.39	226.43	79.2	47.94	200.15
Contig6095	1.18	1.38	1.96	1.38	0.43	6.61	2.24	4.99	0.73	0.38	0.01	0.52	2.09	0.08	0.01	gi|646720347|gb|KDR22105.1| 6PF-2-K/Fru-2,6-P2ASE liver/muscle isozymes [Zootermopsis nevadensis]
Contig16948	17.38	9.01	9.66	0.09	0.15	4.77	0.76	3.59	0.36	3.92	1.36	1.09	1.43	0.54	1.65	gi|156547575|ref|XP_001602897.1| PREDICTED: putative ATP-dependent RNA helicase me31b [Nasonia vitripennis] >gi|345485131|ref|XP_003425200.1| PREDICTED: putative ATP-dependent RNA helicase me31b [Nasonia vitripennis] >gi|645005028|ref|XP_008217629.1| PREDICTED: putative ATP-dependent RNA helicase me31b [Nasonia vitripennis]
Contig8763	25.47	37.45	83.5	75	102.29	83.45	24.28	7.81	0.34	5.8	1.63	9.03	0.95	1.47	1.03	gi|646721720|gb|KDR22970.1| Ribonucleoside-diphosphate reductase large subunit [Zootermopsis nevadensis]
Contig18497	35	241.62	191.04	342.72	528.01	696.89	1726.6	3037.55	12969.2	14898.1	10809.4	9900	6095.54	1406.59	9509.35	gi|914562067|gb|KOB68527.1| putative GPI ethanolamine phosphate transferase 2-like isoform 5 [Operophtera brumata]
c576479g7	15.66	70.8	36.47	11.65	21.26	62.41	103.64	112.92	52.46	443.09	162.17	130.02	108.45	20.06	105.44
c569631g7	3.44	1.07	4.43	3.07	5.05	4.61	16.4	7.66	0.69	0.63	0.66	0.53	0.95	0.85	0.7
c579841_g1	3.03	5.9	4.7	1.22	4.85	7.69	7.81	6.88	0.21	3.17	0.51	6.38	1.73	1.55	1.74	gi|646709840|gb|KDR15529.1| Glioma tumor suppressor candidate region gene 1 protein [Zootermopsis nevadensis]
Contig11524	87.22	23.84	25.03	38.85	23.35	15.42	14.71	8.93	2.72	9.58	2.88	6.12	38.62	4.85	1.71	gi|571529397|ref|XP_006567771.1| PREDICTED: nucleolar protein 58-like [Apis mellifera]
Contig20036	13.24	25.47	26.43	135.33	21.04	38.84	9.38	6.39	7.66	2.23	3.81	6.87	24.89	5.56	5.56	gi|907689998|ref|XP_013107871.1| PREDICTED: chromosome transmission fidelity protein 8 homolog [Stomoxys calcitrans]
c578686_g2	7.65	2.71	5.08	29.83	2.08	6.61	1.68	0.72	0.98	6.77	2.41	17.25	5.25	2	0.39	gi|607357022|gb|EZA51503.1| hypothetical protein X777_09847, partial [Cerapachys biroi]
Contig6141	2.39	13.02	51.92	47.35	36.58	39.25	34.99	10.78	0.32	2.67	0.46	2.23	0.37	1.79	0.65	gi|646699947|gb|KDR10326.1| Solute carrier family 12 member 2, partial [Zootermopsis nevadensis]
c577523_g3	1.39	1.22	1.51	0.03	5.04	2.19	10.7	7.36	1.3	3.19	2.79	1.59	0.21	0.44	3.61
Contig16536	1.64	9.93	4.42	0.25	8.16	4.02	9.11	4.21	0.1	2.76	0.86	0.31	0.6	0.92	0.61	gi|646706696|gb|KDR13803.1| Collagen type IV alpha-3-binding protein [Zootermopsis nevadensis]
c574879_g1	0.59	3.91	0.91	0.05	0.36	2.27	1.07	0.18	0.15	0.27	0.14	0.23	0.27	0.09	0.75
Contig12396	0.07	2.84	0.92	1.05	0.6	2.45	16.39	17.88	23.74	15.79	46.2	86.99	10.14	7.09	24.77	gi|939281301|ref|XP_014261299.1| PREDICTED: uncharacterized protein LOC106673633 [Cimex lectularius]
c585480_g1	7.06	10.94	8.88	0.7	14.28	3.6	13.67	30.95	15.37	36.24	42.23	14.08	3.05	0.38	20.04	gi|943953747|ref|XP_014359780.1| PREDICTED: uncharacterized protein LOC106711875 [Papilio machaon]
Contig2634	283	154.56	465.28	303.34	574.26	451.41	515.93	247.23	12.34	18.78	0.84	1.34	233.83	71.54	21.56	gi|242025136|ref|XP_002432982.1| Cold-inducible RNA-binding protein, putative [Pediculus humanus corporis] >gi|212518491|gb|EEB20244.1| Cold-inducible RNA-binding protein, putative [Pediculus humanus corporis]
c577882_g3	4.09	7.78	16.93	45.49	20.38	5.08	9.15	11.06	0.06	1.19	1.05	0.03	0.47	18.23	1.19	gi|817074886|ref|XP_012259651.1| PREDICTED: protein lifeguard 2 isoform X2 [Athalia rosae]
c577220_g1	2.71	2.85	6.47	3.03	3.68	9.73	14.69	5.76	0.28	3.11	1.76	0.87	29.03	2.95	3.28
c574846_g1	0.49	3.45	7.69	5.32	5.91	4.86	8.15	15.93	0.41	17.54	4.55	0.47	1.61	5.17	1.25	gi|646696607|gb|KDR08783.1| Tumor suppressor candidate 4 [Zootermopsis nevadensis]
c579222_g1	2.02	2.73	1.55	0.41	4.12	1.87	14.83	19.75	15.08	8.38	36.63	23.74	4.6	5.11	18.77	gi|795009610|ref|XP_011862716.1| PREDICTED: uncharacterized protein LOC105559211, partial [Vollenhovia emeryi]
c586309g6	1.4	1.52	1.25	0.45	1.71	1.6	5.25	9.33	13.07	5.13	50.11	20.35	10.92	3.87	17.22
Contig5171	5.21	5.46	4.54	25.87	3.37	6.15	4.87	1.33	0.15	1.97	0.44	0.94	0.07	0.47	3.25	gi|939234895|ref|XP_014247538.1| PREDICTED: U3 small nucleolar RNA-associated protein 18 homolog [Cimex lectularius]
Contig4073	0.14	0.44	3.5	0.05	4.33	0.27	3.17	2.71	0.16	0.5	0.07	0.72	0.18	0.67	0.08
Contig10052	38.98	19.85	87.06	28.09	118.74	80.97	104.09	50.36	44.5	5.15	4.2	2.43	27.77	23.92	32.52
Contig15462	1.54	12.51	6.76	4.97	27.33	50.33	89.75	290.46	1145.43	274.09	480.52	593.88	376.64	77.44	657.85
Contig5271	6.21	9.82	6.68	22.68	5.16	13.32	5.54	6.4	0.18	1.97	0.77	1.23	10.05	3.46	2.79	gi|646704291|gb|KDR12556.1| Hermansky-Pudlak syndrome 4 protein [Zootermopsis nevadensis]
Contig11698	5.3	8.87	8.76	2.26	4.91	2.31	42.2	40.23	44.52	18.8	114.35	37.87	26.99	7.22	30.74	gi|675377391|gb|KFM70293.1| PiggyBac transposable element-derived protein 4, partial [Stegodyphus mimosarum]
c570340_g1	32.07	16.07	22.15	98.13	15.39	25.56	13.64	3.42	0.46	1.69	0.44	1.41	13.72	2.69	1.16	gi|646714876|gb|KDR18688.1| WD repeat-containing protein 61 [Zootermopsis nevadensis]
c579887_g1	85.88	160.25	44.63	3.98	9.4	5.2	17.16	56.49	0.19	22.53	31.98	43.68	11.16	1.3	2.42	gi|307188870|gb|EFN73423.1| Cell division cycle and apoptosis regulator protein 1 [Camponotus floridanus]
Contig10111	58.05	28.06	18.24	66.36	17.39	23.43	10.33	7.5	2.51	4.38	0.93	5.82	16.97	4.06	3.72
c564899_g1	4.46	10.19	15.2	20.78	20.29	35.08	14.78	12.84	0.15	1.4	0.44	1.41	1.69	6.29	8.18	gi|646703671|gb|KDR12224.1| Kinesin-like protein Klp10A [Zootermopsis nevadensis]
c575181_g1	0.52	2.03	2.34	2.94	1.52	35.23	2.02	2.3	0.7	1.71	5.24	1.07	2.69	0.81	1.18
c582268_g1	11.24	6.88	14.87	13.57	18.08	10.65	24.11	9.06	0.07	5.03	1.43	0.21	9.91	1.58	0.07	gi|646714747|gb|KDR18601.1| Mediator of RNA polymerase II transcription subunit 27 [Zootermopsis nevadensis]
Contig5880	17.67	8.23	24.43	49.35	30.51	45.53	43.4	29.65	0.29	6.26	1.63	1.6	69.56	11.19	27.86	gi|242010402|ref|XP_002425957.1| abrupt protein, putative [Pediculus humanus corporis] >gi|212509940|gb|EEB13219.1| abrupt protein, putative [Pediculus humanus corporis]
Contig5017	2.21	6.39	1.1	0.01	0.16	9.96	1.12	0.71	0.19	0.56	0.86	0.15	5.77	3.8	5.18	gi|646714644|gb|KDR18534.1| Alcohol dehydrogenase [NADP+] [Zootermopsis nevadensis]
Contig17726	5.26	20.53	5.71	1.07	18.85	7.43	66.43	93.54	71.47	76.17	121.02	145.38	36.33	38.54	100.62	gi|675382621|gb|KFM75518.1| Nucleic-acid-binding protein from mobile element jockey, partial [Stegodyphus mimosarum]
Contig6972	2.67	4.6	8.57	21.81	9.27	7.57	6.07	7.34	0.25	0.45	0.95	1.52	22.16	2.28	6.74
c571303_g2	4.27	5.51	9.03	0.7	3.47	3.74	0.26	1.54	0.9	2.28	1.21	8.49	1.15	0.33	1.18	gi|970887506|ref|XP_015108864.1| PREDICTED: LOW QUALITY PROTEIN: uncharacterized protein LOC107035787 [Diachasma alloeum]
Contig5224	1.64	3.52	1.9	14.37	3.91	5.18	5.67	8.31	0.26	2.24	0.67	0.8	16.85	2.9	2.03	gi|952542800|gb|KRT86883.1| BTB domain-containing protein, partial [Oryctes borbonicus]
Contig2919	31.56	25.5	13.77	44.24	15.95	26.13	8.35	10.12	0.34	0.63	0.1	0.93	10.57	4.31	0.22	gi|645025079|ref|XP_008212893.1| PREDICTED: UPF0160 protein MYG1, mitochondrial isoform X2 [Nasonia vitripennis] >gi|645025082|ref|XP_008212894.1| PREDICTED: UPF0160 protein MYG1, mitochondrial isoform X2 [Nasonia vitripennis] >gi|645025085|ref|XP_008212896.1| PREDICTED: UPF0160 protein MYG1, mitochondrial isoform X2 [Nasonia vitripennis]
c586189_g1	0.56	1.62	1.66	0.44	1	9.35	13.36	7.77	7.54	17.3	8.84	9.1	4.76	0.32	3.53	gi|817196090|ref|XP_012273615.1| PREDICTED: piggyBac transposable element-derived protein 4-like [Orussus abietinus]
c583047_g3	7.13	9.13	6.24	0.11	3.68	0.45	6.73	6.71	0.12	6.78	1.51	4.34	0.37	0.35	0.54	gi|939235516|ref|XP_014251368.1| PREDICTED: splicing factor 3B subunit 1 isoform X2 [Cimex lectularius]
Contig10453	0.11	1.9	0.18	0.03	0.23	0.31	0.69	0.48	0.1	0.46	0.33	0.55	0.1	0.15	0.22
c574017_g1	2.3	0.75	2.15	19.38	2.91	4.13	1.67	1.42	0.49	0.59	0.76	0.22	0.54	0.76	0.78	gi|221331106|ref|NP_648554.3| CG9760, isoform C [Drosophila melanogaster] >gi|220902566|gb|AAF49950.4| CG9760, isoform C [Drosophila melanogaster] >gi|359807684|gb|AEV66558.1| FI17808p1 [Drosophila melanogaster]
Contig8280	3.46	3.07	7.18	6.23	2.49	8.32	11.5	14.34	0.21	0.11	0.62	0.63	2.51	1.59	4.06
Contig3492	4.45	3.95	16.4	21.01	11.87	33.81	6.05	18.47	0.18	11.7	0.52	1.96	83.8	34.17	85.21	gi|646720175|gb|KDR22003.1| Phospholipid hydroperoxide glutathione peroxidase, mitochondrial [Zootermopsis nevadensis]
Contig5146	2.5	3.46	9.78	6.75	10.9	8.88	10.7	10.15	0.18	1.97	0.43	3.56	21.8	5.87	1.98	gi|646711575|gb|KDR16690.1| hypothetical protein L798_09082, partial [Zootermopsis nevadensis]
c583217_g1	29.37	217.72	25.9	14.51	69.69	118.66	39.12	46.71	47.29	70.4	71.56	114.75	114.56	49.77	95.05
Contig8732	0.16	3.09	0.92	0.01	0.72	0.36	0.25	2.5	0.01	0.28	0.19	0.41	0.05	0.09	0.11
c5059_g1	6.39	3.72	6.7	3.42	2.91	9.18	78.32	20.75	0.8	11.74	10.7	9.8	17.72	8.36	15.34	gi|662220831|ref|XP_008484571.1| PREDICTED: uncharacterized protein LOC103521244 [Diaphorina citri]
Contig11898	57.24	160.29	294.83	9.33	136.1	52.3	619.96	815.28	160.93	9216.24	425.74	1806.8	115.24	268.59	221.9
c579203_g1	0.17	4.5	0.7	0.37	0.51	0.79	6.88	4.1	4.38	25.87	5.15	11.44	1.34	1.27	3.56
Contig3354	0.06	7.37	1.37	0.04	2.97	0.86	1.8	0.63	3.44	0.55	3.25	0.99	0.06	3.86	0.34
Contig8293	68.5	262.66	79.39	65.38	32.8	23.02	53.08	43.17	3.53	56.12	7.51	33.04	82.48	23.73	35.95	gi|909576496|ref|XP_013144027.1| PREDICTED: translocation protein SEC62 isoform X2 [Papilio polytes]
Contig10672	3.03	3.22	1.71	0.26	0.5	2.81	1.06	0.3	0.37	0.22	1.05	0.56	1.92	0.15	1.48	gi|646722248|gb|KDR23300.1| Protein TSSC4 [Zootermopsis nevadensis]
c583894_g1	4.45	8.26	10.84	28.95	5.32	2.28	5.41	5.75	0.24	1.76	0.76	1.93	13.76	1.66	2.4	gi|646720352|gb|KDR22110.1| StAR-related lipid transfer protein 3 [Zootermopsis nevadensis]
c583722_g1	7.65	15.06	22.74	1.3	22.26	13.94	106.87	160.64	55.24	320.39	157.6	144.28	34.63	13.63	52.44
c573793_g2	10.87	1.44	13.92	22.89	8.18	9.06	5.9	5.12	0.64	2.62	1.52	0.43	0.06	1.66	10.69	gi|646708819|gb|KDR14966.1| Coiled-coil domain-containing protein 51 [Zootermopsis nevadensis]
Contig10874	4.26	5.19	11.22	28.1	14.76	22.78	24.86	21.9	1.66	5.24	0.86	2.38	21.4	5.75	5.31
UN15481	0.03	63.7	36.24	257.39	271.96	346.37	456.11	349.16	2231.1	438.25	1640.15	530.33	1090.77	127.45	975.11
c586017_g3	1.32	10.26	14.8	1.18	2.7	6.33	47.78	24.54	9.98	91.1	18.98	10.15	13.75	10.17	30.08
c581339_g1	3.54	1.66	5.57	4.89	3.39	3.26	3.33	2.99	0.56	1.69	4.42	1.59	2.9	20.2	7.67	gi|939277079|ref|XP_014259039.1| PREDICTED: rab5 GDP/GTP exchange factor [Cimex lectularius]
c580469_g1	1.09	1.36	2.26	2.32	7.59	3.36	0.89	2.06	0.18	2.1	0.76	2.29	1.18	1.94	7.9	gi|880798176|gb|AKQ09615.1| ribosomal protein S6 kinase alpha-2 [Nilaparvata lugens]
Contig8141	1.26	5.99	9.85	8.88	5.31	14.78	21.27	30.75	0.97	7.98	2.08	6.29	21.63	11.43	16.58
Contig3614	9.61	7.62	13.88	6.72	14.01	8.88	76.46	201.44	38.13	27.55	2.09	58.16	106.75	106.05	70.3	gi|646699579|gb|KDR10133.1| cAMP-responsive element-binding protein-like 2 [Zootermopsis nevadensis]
c573755_g3	16.53	33.53	0.59	0.51	1.9	0.81	2.23	38.38	0.97	1.18	1.3	0.6	0.4	0.86	1.52
Contig4107	0.7	0.18	0.13	1.3	6.4	5.36	103.43	28.4	7.89	5.16	2.24	1.44	8.17	1.37	2.6	gi|646712155|gb|KDR17044.1| Regucalcin, partial [Zootermopsis nevadensis]
Contig21288	3.48	6.3	7.02	7.45	14.09	11.52	41.62	50.52	112.15	48.67	126.26	72.66	62.05	10.71	58.48	gi|970884904|ref|XP_015127114.1| PREDICTED: uncharacterized protein LOC107048461 [Diachasma alloeum]
Contig10656	9.74	17.61	18.44	4.06	17.19	5.17	112.49	95.63	162.04	111.2	208.93	160.88	65.19	7.87	75.4
c569139_g2	3.88	5.01	5.05	35.97	6.26	4.94	15.51	8.78	5.19	5.93	10.5	3.19	3.88	3.57	9.79
c585350_g2	0.91	9.75	14.06	9.69	14.67	3.28	21.46	13.07	0.57	18.88	5.19	7.01	0.53	3.87	2.02
c576519_g1	38.63	14.05	13.85	7.94	13.83	14.07	23.97	11.22	1.42	4.15	6	1.86	15.53	5.94	3.64	gi|817214431|ref|XP_012283463.1| PREDICTED: exonuclease 3'-5' domain-containing protein 2 [Orussus abietinus]
Contig14914	12.31	38.72	23.03	10.73	19.15	40.53	129.32	140.18	518.32	129.8	351.95	644.48	147.1	65.55	271.19
UN05886	0.37	14.08	18.61	9.05	33.5	20.05	124.12	144.01	356.7	271.86	348.39	149.62	97.52	38.58	213.38
Contig20495	1.55	2.15	0.46	1.19	1.81	2.12	6.81	10.28	38.74	15.78	55.4	28.7	11.52	5.63	18.38
Contig17722	3.02	6.95	11.14	6.23	14.95	16.42	81.09	82.61	135.77	51.84	154.73	93.86	63.46	17.55	84.36
Contig16867	32.7	163.02	458.88	10.78	34.53	39.53	297.16	1369.98	533.72	2950.76	284.03	1482.08	157.53	214.24	316.36
c584929_g4	0.3	14.98	4.57	37.94	58.73	39.81	123.13	41.34	261.41	49.1	334.59	23.92	103.96	14.62	114.12	gi|332020325|gb|EGI60748.1| Histone-lysine N-methyltransferase SETMAR, partial [Acromyrmex echinatior]
c583104_g1	61.88	79.22	67.04	18.5	70.54	62.46	69.69	39.48	0.71	6.51	0.68	7.62	58.66	6.11	18.64
UN45006	2.98	3.85	5.55	20.26	26.27	37.96	33.47	88.92	241.24	128.92	194.44	244.17	52.68	22.49	167.57
c583849_g1	788.28	292.13	881.33	707.09	706.12	896.79	905.64	504.81	13.49	53.27	4.06	22.72	234	224.59	232.58	gi|307192389|gb|EFN75624.1| Serine-arginine protein 55 [Harpegnathos saltator]
Contig4385	4.34	1.53	4.41	38.94	6.96	8.8	3.8	5.28	0.33	5.43	0.94	5.54	0.61	1.62	5.31
c569582_g4	30.22	13.29	31.79	92.92	87.84	50.03	86.28	51.88	23.69	14.48	45	2.06	105.01	15.91	32.64	gi|646703672|gb|KDR12225.1| CCR4-NOT transcription complex subunit 10 [Zootermopsis nevadensis]
c583820_g2	22.37	29.35	42.8	48.94	39.76	34.54	37.8	21	0.63	2.21	1.89	1.18	9.29	4.82	2.72	gi|646700995|gb|KDR10918.1| Androgen-induced proliferation inhibitor [Zootermopsis nevadensis]
Contig11760	13.21	6.61	4.82	15.6	11.43	5.99	5.76	0.8	0.11	3.96	0.98	2.4	6.55	0.83	2.07	gi|780662663|ref|XP_011693235.1| PREDICTED: ribulose-phosphate 3-epimerase [Wasmannia auropunctata]
c584650_g1	6.96	4.15	93.72	2.64	8.71	4.99	215.37	68.5	16.68	216.97	29.73	64.68	5.29	13.69	12.45	gi|759081283|ref|XP_011350501.1| PREDICTED: putative nuclease HARBI1, partial [Cerapachys biroi]
Contig6336	51.45	60.42	170.12	148.2	117.48	129.26	116.79	80.71	0.98	39.94	2.79	8.96	107.24	63.5	34.77
c583356_g2	2.39	2.18	8.12	11.26	19.44	4.33	46.52	21.95	0.83	2.85	0.44	0.21	32.17	5.88	6	gi|242023108|ref|XP_002431978.1| serine/threonine-protein kinase prp4, putative [Pediculus humanus corporis] >gi|212517329|gb|EEB19240.1| serine/threonine-protein kinase prp4, putative [Pediculus humanus corporis]
Contig18811	2.3	17.8	2.14	2.05	18.42	1.83	37.3	57.95	48.08	170.24	83.41	64.53	25.64	22.94	59.18
Contig15033	2.2	6.92	3.74	7.29	6.43	15.1	30.45	57.71	11.56	30.87	1.31	15.26	316.03	12.03	32.28
c585202_g3	0.88	2.48	3.19	0.36	1.3	1.53	7.5	1.73	3.41	9.17	9.93	3.87	1.41	0.74	2.22	gi|827556941|ref|XP_012549781.1| PREDICTED: uncharacterized protein LOC105842288 [Bombyx mori]
Contig5591	1966.95	908.81	766	2198.95	280.65	750.14	211.34	153.53	3.83	30.57	2.27	11.67	315.51	226.03	156.9	gi|91088517|ref|XP_971759.1| PREDICTED: 60S ribosomal protein L11 [Tribolium castaneum] >gi|270011720|gb|EFA08168.1| hypothetical protein TcasGA2_TC005792 [Tribolium castaneum]
c572030_g1	363.15	755.11	123.97	203.82	175.52	108.61	78.56	48.86	21.23	39.55	33.74	48.18	39.75	29.7	38.28	gi|646701968|gb|KDR11435.1| Nuclear migration protein nudC [Zootermopsis nevadensis]
UN45872	16.03	52.67	142.16	14.44	54.48	11.95	319.85	555.19	213.71	502.48	316.78	343.4	82.29	35.96	271.59	gi|672374617|gb|AIJ27486.1| endonuclease-reverse transcriptase [Eyprepocnemis plorans plorans]
Contig9793	6.27	8.75	7.29	5.86	5.67	7.98	13.94	9	0.21	2.03	1.13	2.07	3.29	1.11	0.5	gi|642912357|ref|XP_008199608.1| PREDICTED: PHD and RING finger domain-containing protein 1 isoform X2 [Tribolium castaneum]
Contig1645	2872.45	690.22	2457.99	1292.35	633.46	1610.64	912.32	529.1	780.02	77.69	53.95	33.65	2466.3	1657.81	1915.95	gi|646705361|gb|KDR13115.1| hypothetical protein L798_13044 [Zootermopsis nevadensis]
Contig20285	3.59	9.14	11.81	5.76	16.59	13.97	26.68	25.42	20.22	7.93	15.8	3.93	12.42	6.98	8.95
c576947_g2	33.04	61.33	77.11	135.17	28.72	93.09	28.26	17.67	35.69	3.54	20.74	1.9	163.23	39.51	82.13	gi|646697353|gb|KDR09098.1| putative arylformamidase [Zootermopsis nevadensis]
Contig16870	39.42	217.08	163	561.22	1703.59	1474.13	3166.54	4500.27	20088.1	3404.77	11076.3	6651.43	2856.45	1485.3	8096.94
Contig8168	4.18	2.31	25.36	61.46	7.53	10.47	5.03	1.23	2	6.39	20.93	5.34	9.19	0.31	11.56	gi|641658101|ref|XP_008180597.1| PREDICTED: zinc finger protein 271-like [Acyrthosiphon pisum]
Contig3536	3	18.94	3.53	20.46	18.88	37.08	54.15	127.61	397.23	98.98	270.26	1358.92	65.95	42.22	194.47
Contig7956	0.5	2.59	1.31	0.14	0.45	0.79	1.77	2.55	0.18	0.27	0.01	0.04	0.02	0.12	0.09
c579076_g1	39.66	17.44	35.3	69.82	15.81	9.55	25.77	21.88	0.88	10.97	6.23	1.95	1.51	5.11	1.96	gi|350411781|ref|XP_003489451.1| PREDICTED: ovarian-specific serine/threonine-protein kinase Lok [Bombus impatiens]
c569749_g1	7.24	12.72	7.83	4.39	1.53	3.6	11.84	15	1.38	11.29	12.42	7.86	0.08	3.89	0.35
c578451_g2	22.76	47.71	1.56	18.94	21.63	7.98	7.86	13.12	2.44	42.25	5.99	2.39	2.41	0.37	0.11	gi|930660699|gb|KPJ02674.1| hypothetical protein RR46_09877 [Papilio xuthus]
c580867_g1	4.23	0.89	2.08	1.4	1.63	3.83	4.75	11.65	2.53	10.1	6.58	1.95	2.38	1	2.46	gi|646709480|gb|KDR15318.1| T-complex-associated testis-expressed protein 1 [Zootermopsis nevadensis]
UN05712	13.1	1.71	3.08	3.74	14.32	17.42	28.37	90.03	141.8	100.23	114.25	96.4	32.79	13.05	61.42
Contig5094	8.1	3.34	16.23	25.5	9.25	8.52	19.51	17.59	2.31	7.65	6.46	1.1	29.2	4.51	10.74
Contig5030	11.3	20.48	26.47	16.51	50.53	60.39	80.56	112.82	0.37	0.67	2.81	0.56	99.99	71.53	24.84
Contig5741	19.73	8.71	24.17	40.75	17.01	16.02	33.96	26.52	2.88	2.95	5.26	2.99	45.58	6.35	6.6	gi|646720400|gb|KDR22148.1| Survival of motor neuron-related-splicing factor 30 [Zootermopsis nevadensis]
Contig1652	75.16	75.71	80.71	96.4	93.12	98.17	32.71	17.94	0.71	1.3	1.69	0.54	29.25	46.34	13.94
c582731_g3	2.74	3.53	1.53	0.81	1.11	4.36	1.98	10.15	3.67	11.72	7.85	6.29	3.98	1.4	4.61
Contig6453	18.53	40.99	40.27	103.41	25.49	51.05	35.38	18.29	3.17	3.12	0.46	2.6	52.87	22.22	5.88	gi|752874461|ref|XP_011254551.1| PREDICTED: ragulator complex protein LAMTOR3-A [Camponotus floridanus] >gi|307182135|gb|EFN69478.1| Mitogen-activated protein kinase kinase 1-interacting protein 1 [Camponotus floridanus]
c574762_g2	4.47	6.76	3.89	1.02	7.95	9.93	1.9	5.9	0.76	8.9	11.67	2.45	3.57	2.97	24.95	gi|572304182|ref|XP_006618061.1| PREDICTED: ribonuclease H1-like [Apis dorsata]
c574261_g2	5.38	5.95	10.04	16.76	14.88	7.72	12.65	8.72	0.17	0.04	0.49	0.69	4.01	3.11	16.84	gi|242013761|ref|XP_002427569.1| peptidyl-tRNA hydrolase, putative [Pediculus humanus corporis] >gi|212511984|gb|EEB14831.1| peptidyl-tRNA hydrolase, putative [Pediculus humanus corporis]
UN53358	6.29	26.87	3.91	13.11	9.97	16.72	54.92	136.54	137.06	93.05	190.4	99.16	63.21	14.35	150.09
c585804_g1	3.54	2.5	1.11	2.67	9.18	20.22	12.83	31.18	69.02	9.13	100.84	9.53	23.85	9.28	33.99	gi|914565119|gb|KOB70278.1| Uncharacterized protein OBRU01_15584, partial [Operophtera brumata]
Contig12346	1.17	12.3	2.57	0.3	1.02	0.8	10.25	44.38	6.29	208.4	22.35	182.37	2.7	3.34	25.72	gi|936710318|ref|XP_014233123.1| PREDICTED: uncharacterized protein LOC106656580 [Trichogramma pretiosum]
c582901_g1	7.59	11.94	19.57	41.46	25.62	44.29	19.94	15.1	0.61	2.79	3.46	2.53	3.6	5.76	2.16	gi|646714776|gb|KDR18630.1| Large proline-rich protein BAT3 [Zootermopsis nevadensis]
c585479_g1	5.61	4.35	13.37	2.76	2.68	7.12	7.22	8.22	1.45	0.31	0.82	0.09	0.88	7.84	1.76
Contig9346	19.89	15.75	28.45	33.98	28.38	42.03	15.18	8.18	0.12	0.65	0.23	0.36	0.22	0.8	2.74	gi|646700813|gb|KDR10797.1| Protein regulator of cytokinesis 1 [Zootermopsis nevadensis]
Contig6076	3.15	11.52	17.34	63.04	21.36	39.3	32.19	12.43	14.5	4.01	0.84	1.34	127.74	20.42	49
c566910_g1	42.78	34.51	50.04	105.13	51.62	36.35	41.26	10	0.38	1.12	1.28	0.41	8.7	4.8	0.82	gi|970915245|ref|XP_015124016.1| PREDICTED: protein will die slowly isoform X2 [Diachasma alloeum]
Contig6484	2.48	6.81	3.79	3.58	2.57	8.41	12.69	12.17	0.96	3.86	1.19	0.99	74.16	15.98	32.43	gi|646710488|gb|KDR15979.1| Putative glycogen [starch] synthase [Zootermopsis nevadensis]
c572494_g2	0.93	0.56	3.62	0.2	3.2	7.57	1.96	2.66	0.07	0.2	1.15	0.17	20.77	2.44	0.94	gi|646708721|gb|KDR14908.1| Flavin-containing monooxygenase FMO GS-OX3 [Zootermopsis nevadensis]
Contig6610	182.07	184.7	94.76	70.5	49.02	87.34	33.68	25.02	1.11	4.85	0.63	10.79	41.65	12.58	28.33	gi|646702114|gb|KDR11509.1| hypothetical protein L798_14577, partial [Zootermopsis nevadensis]
c584192_g2	2.64	10.23	31.98	3.14	14.34	8.42	54.01	206.73	139.34	16.15	77.83	57.34	60.96	12.18	60
c584804_g3	84.95	50.59	77.87	105.37	64.15	45.51	36.21	17.24	1.52	1.27	0.08	4.3	5.35	7.5	0.97	gi|646699634|gb|KDR10178.1| Ribose-phosphate pyrophosphokinase 2, partial [Zootermopsis nevadensis]
Contig15477	243.1	117.33	179.82	490.25	234.17	169.62	142.42	69.51	0.56	2.57	0.13	2.15	31.31	25.15	27.73	gi|646723601|gb|KDR24148.1| Eukaryotic initiation factor 4A-III [Zootermopsis nevadensis]
Contig11150	0.22	8.44	3.12	3.31	10.43	10.42	60.36	103.18	475.57	95.46	332.56	639.53	154.28	65.71	322.07
c586223_g1	45.53	30.79	56.73	119.42	54.46	86.19	39.87	35.93	20.21	42.46	26.26	3.59	33.44	10.87	21.99
c569475_g2	8.45	10.14	21.68	30.85	9.05	39.41	0.59	6.28	0.15	1.21	1.1	1.54	2.72	17.21	7.34	gi|646706672|gb|KDR13779.1| hypothetical protein L798_12073 [Zootermopsis nevadensis]
c585093_g3	8.52	15.68	3.03	0.1	0.49	1.65	2.57	11.01	0.07	2.09	1.15	2.6	0.22	0.08	1.01	gi|939631679|ref|XP_014282461.1| PREDICTED: uncharacterized protein LOC106684681 isoform X7 [Halyomorpha halys]
Contig5552	2.94	11.41	9.37	41.45	40.08	72.95	99.84	114.72	670.21	183.83	399.4	220.25	287.51	37.16	272.82	gi|943958143|ref|XP_014361790.1| PREDICTED: uncharacterized protein LOC106713495 [Papilio machaon]
Contig11701	7.14	3.95	21.66	21.73	31.31	28.87	45.49	30.38	0.41	5.24	0.97	2.81	3.77	4.58	1.75
c582848_g2	101.26	45.53	53.02	52.36	163.59	110.03	142	25.76	21.24	2.8	0.61	1.57	48.18	27.25	9	gi|646715897|gb|KDR19350.1| Pre-mRNA-processing factor 39 [Zootermopsis nevadensis]
c577942_g2	0.37	3.3	15.79	25.83	22.9	21.41	44.25	68.02	3.35	9.29	2.8	2.04	4.86	9.26	42.39
Contig11972	2.71	3.75	1.62	9.16	5.91	12.96	25.15	32.9	20.43	24.87	42.56	25.22	16.98	1.49	21.99	gi|751240971|ref|XP_011174549.1| PREDICTED: uncharacterized protein LOC105206779, partial [Solenopsis invicta]
c572261_g1	1.54	35.9	15.1	16.53	12.58	44.3	50.16	152.67	116.38	1735.49	280.4	94.66	144.35	45.08	144.23
Contig11113	8.76	6.16	10.77	24.31	17.14	19.26	19.77	19.29	0.05	2.31	0.87	0.93	20.36	3.87	14.99	gi|817054696|ref|XP_012268131.1| PREDICTED: polycomb protein suz12-B isoform X1 [Athalia rosae]
Contig10658	1.98	6.6	4.47	66.33	11.79	3.47	20.53	15.53	31.76	37.74	69.88	58.41	19.34	10.53	38.84	gi|861619929|gb|KMQ87150.1| gag-pol polyprotein [Lasius niger]
c580667_g1	6.49	11.81	13.34	2.72	12.31	27	18.04	7.57	0.13	4.59	0.6	4.6	1.9	1.69	0.88	gi|817088168|ref|XP_012266893.1| PREDICTED: jmjC domain-containing histone demethylation protein 1 [Athalia rosae]
Contig8076	5.06	3.84	4.84	13.55	4.88	2	5.36	2.23	0.19	1.4	0.64	0.15	2.06	4.04	15.09	gi|646717591|gb|KDR20382.1| hypothetical protein L798_04915 [Zootermopsis nevadensis]
c576303_g1	6.02	8.63	15.59	26.73	11.34	14.89	13.37	13.35	1.5	4.74	1.04	18.54	4.91	6.42	22.58
c576565_g1	4.81	5.28	5.27	9.36	6.63	11.2	5.36	3.34	0.24	2.64	0.17	0.27	2.2	0.96	4.55	gi|646722107|gb|KDR23210.1| Ubiquitin carboxyl-terminal hydrolase 5 [Zootermopsis nevadensis]
c543339_g1	15.47	35.66	21.62	142.13	51.57	61.36	53.34	40.51	2.98	11.91	4.16	2.4	365.71	25.72	180.28	gi|646717897|gb|KDR20577.1| hypothetical protein L798_04596 [Zootermopsis nevadensis]
Contig19048	15.92	18.58	22.24	1.2	15.23	15.59	162.7	142.84	71.32	84.48	140.25	108.04	21.25	30.95	67.79
Contig4716	0.28	2.13	1.64	8.08	1.05	2.3	8.45	7.34	0.64	0.26	1.56	0.53	7.07	1.69	0.35
Contig16585	2.32	29.39	11.18	7.71	2.57	6.04	21.29	57.28	6.88	127.57	21.14	75.07	12.89	5.83	17.02
c577768_g1	10.19	12.13	23.91	21.04	42.98	18.24	20.8	16.69	0.78	1.51	1.48	1.24	4.32	21.81	5.9	gi|646714286|gb|KDR18317.1| Ubiquitin-like protein 7 [Zootermopsis nevadensis]
Contig15425	2003.63	554.89	1034.73	1625.64	829.99	964.48	359.87	175.19	20.87	61.29	19.08	11.86	1031.9	809.39	650.25	gi|559373181|gb|AHB12487.1| 60S Ribosomal Protein L40 [Pantala flavescens]
c578946_g1	4.6	2.44	4.67	28.98	11.42	21.42	20.88	20.09	0.56	6.49	5.12	1.39	14.39	6.85	15.24	gi|646712429|gb|KDR17190.1| Mucolipin-3 [Zootermopsis nevadensis]
c557418_g1	73.66	43.43	101.91	216.59	111.12	92.26	92.18	57.34	27.24	3.37	2.2	1.41	86.52	149.36	188.79	gi|646716962|gb|KDR19989.1| NADH dehydrogenase [ubiquinone] iron-sulfur protein 8, mitochondrial [Zootermopsis nevadensis]
Contig7436	0.78	0.85	0.4	0.09	0.51	0.14	1.13	2.42	0.47	0.18	1.27	0.05	0.07	0.17	0.3
Contig7295	24.52	20.93	96.02	7.85	56.03	33.74	90.45	181.48	234.99	65.83	215.94	228.86	46.14	47.71	134.03
Contig10573	2.84	2.34	7.63	8.91	9.99	11.33	22.26	22.53	0.21	3.08	1.16	1.93	21.35	11.67	4.79	gi|801375456|ref|XP_012063504.1| PREDICTED: RING finger protein 44 [Atta cephalotes]
c584597_g3	1.55	6.22	0.32	0.05	0.4	1.96	1.83	6.72	1.78	0.7	3.93	2.54	0.57	1.1	2.72	gi|646694391|gb|KDR07972.1| hypothetical protein L798_02399, partial [Zootermopsis nevadensis]
Contig9554	17.86	7.29	9.06	10.15	16.37	12.59	13.23	4.5	4.02	1.08	0.56	1.44	0.49	3.32	7.95	gi|646707897|gb|KDR14424.1| Nuclear pore glycoprotein p62 [Zootermopsis nevadensis]
Contig10421	4.65	7.05	6.5	8.43	11.53	21.28	63.51	64.37	226.11	75.15	216.02	257.28	44.12	20.51	128.15
Contig8807	4.12	4.48	6.14	20.44	9.64	9.43	11.37	11.55	0.23	0.83	1.46	1.22	5.07	4.7	4.98	gi|546678498|gb|ERL89101.1| hypothetical protein D910_06478 [Dendroctonus ponderosae]
UN58208	9.55	80.47	177.1	26.27	168.43	109.99	392.42	654.23	636.5	1193.45	947.69	518.52	220.97	107.98	506.77	gi|672374617|gb|AIJ27486.1| endonuclease-reverse transcriptase [Eyprepocnemis plorans plorans]
Contig3461	2.33	1.51	3.04	5.54	5.41	32.09	5.21	9.54	0.21	1.32	0.3	0.99	6.53	1.37	0.89	gi|646716576|gb|KDR19768.1| NEFA-interacting nuclear protein NIP30 [Zootermopsis nevadensis]
c584194_g2	6.45	64.28	11.01	0.01	30.75	14.05	66.98	22.51	8.2	49.21	117.28	27.2	23.98	18.6	38.57	gi|641656047|ref|XP_008179823.1| PREDICTED: uncharacterized protein LOC103308360 [Acyrthosiphon pisum]
Contig11156	1.31	0.64	2.46	1.67	1.24	1.83	3.15	2.84	0.86	1.35	0.41	1.6	3.14	1.12	2.73	gi|646696958|gb|KDR08922.1| hypothetical protein L798_00576 [Zootermopsis nevadensis]
Contig22364	5.1	17.36	30.57	13.81	12.62	27.4	40.61	65.52	194.23	89.13	194.07	111.58	87.96	20.01	123.36	gi|270003365|gb|EEZ99812.1| hypothetical protein TcasGA2_TC002592 [Tribolium castaneum]
Contig8067	6.94	6.77	9.51	7.67	7.11	10.71	5.82	4.43	0.45	2.46	0.53	4.8	3	2.75	8.93	gi|939631726|ref|XP_014282624.1| PREDICTED: ras-related protein Rab-18-B-like [Halyomorpha halys]
UN04922	23.52	582.08	170.13	667.5	2030.54	1789.5	4941.63	6260.5	26193.8	5902.11	15230.2	9170.51	3953.28	2154.67	11108.9
Contig5597	18.64	18.06	23.88	37.55	28.64	35.85	12.06	3.24	0.49	0.18	0.56	0.15	0.67	3.64	2.45	gi|646709127|gb|KDR15146.1| Importin-11 [Zootermopsis nevadensis]
c578520_g2	0.02	1.31	0.58	0.92	0.32	3.75	7.86	5.46	0.14	0.78	1.01	0.19	3.21	0.91	0.42
c584876_g1	1.19	6.48	1.67	0.43	2.43	3.43	4.31	32.6	9.6	27.4	34.25	38.45	5.51	3.3	9.65	gi|746830149|ref|XP_011055213.1| PREDICTED: histone-lysine N-methyltransferase SETMAR-like [Acromyrmex echinatior]
Contig4744	9.94	5.04	10.04	15.83	28.8	15.36	31.74	25.05	0.96	2.46	0.18	0.59	36.54	8.7	10.23
Contig7349	113.5	8.31	66.34	83.94	61.11	138.93	57.43	17.59	1	7.66	2.54	0.75	334.73	31.66	56.62	gi|646710485|gb|KDR15976.1| S-adenosylmethionine synthetase [Zootermopsis nevadensis]
Contig10189	21.28	25.85	16.61	25.31	25.42	26.2	19.51	12.61	0.56	2.45	1.42	1.71	46.58	9.16	15.62	gi|815788617|ref|XP_012214833.1| PREDICTED: ethanolaminephosphotransferase 1-like [Linepithema humile]
Contig21675	0.67	2.82	2.23	5.6	8.88	4.96	27.54	15.75	70.68	28.17	63.75	35.43	30.25	5.34	36.03
c582171_g4	9.43	22.15	37.81	113.87	90.32	61.52	112.03	28.28	2.05	2.81	0.98	0.78	225.34	29.18	227.86	gi|675385502|gb|KFM78399.1| Protein transport protein Sec23A, partial [Stegodyphus mimosarum]
c580085_g1	30.92	11.89	24.78	34.6	22.8	28	13.34	13.35	5.57	1.56	0.27	0.44	31.1	46.04	26.41
Contig5575	18.45	2.1	8.97	51.02	6.82	5.19	7.83	8.11	0.22	6.23	0.86	4.16	6.37	1.11	0.23	gi|646710812|gb|KDR16230.1| hypothetical protein L798_09647 [Zootermopsis nevadensis]
c585118_g3	5.61	1.05	13.23	1.31	8.47	17.53	15.49	15.34	0.38	9.93	0.36	18.02	0.9	4.77	0.81	gi|646709346|gb|KDR15254.1| Eukaryotic translation initiation factor 4E transporter, partial [Zootermopsis nevadensis]
Contig4873	566.76	648.85	396.23	367.34	374.33	321.18	184.31	71.14	8.41	10.59	2.07	8.84	35.1	6.83	36.56	gi|646720595|gb|KDR22256.1| Protein DEK [Zootermopsis nevadensis]
Contig3530	42.38	54.12	59.65	89.44	55.55	40.9	26.78	28.37	0.51	0.21	3.32	0.31	39.96	14	5.62	gi|646700787|gb|KDR10780.1| Eukaryotic translation initiation factor 3 subunit H [Zootermopsis nevadensis]
Contig11283	31.58	5.81	16.37	0.08	14.21	1.8	18.04	12.82	1.38	3.08	3.82	1.45	0.54	0.8	0.71	gi|646712054|gb|KDR16988.1| hypothetical protein L798_09317 [Zootermopsis nevadensis]
c566802_g1	15.32	12.67	16.16	28.57	15.1	28.7	10.57	9.8	0.37	2.46	0.58	2.43	4.56	5.55	4.19	gi|939665834|ref|XP_014280206.1| PREDICTED: polymerase delta-interacting protein 3-like isoform X2 [Halyomorpha halys]
Contig6894	90.65	52.36	83.6	125.99	93.99	80.74	86.96	59.37	2.69	11.95	0.92	3.68	63.24	35.59	18.2
c584765_g2	0.86	2.91	2.25	1.24	3.06	6.67	13.94	13.26	18.49	5.9	46.39	22.6	23.89	1.65	25.99	gi|498989158|ref|XP_004531538.1| PREDICTED: uncharacterized protein LOC101452609 [Ceratitis capitata]
c585099_g3	1.07	0.72	1.95	7.13	1.99	2.22	1.17	0.14	0.12	0.64	17.87	0.71	5.2	4.85	4.81	gi|665784886|ref|XP_008544275.1| PREDICTED: GRAM domain-containing protein 1B [Microplitis demolitor] >gi|665784888|ref|XP_008544284.1| PREDICTED: GRAM domain-containing protein 1B [Microplitis demolitor]
c571782_g3	4.53	11.3	2.72	13.87	3.3	3.1	5.85	14.01	5.7	107	8.51	53.37	1.87	5.48	2.45
Contig10577	10.18	12.97	14.35	40.12	11.61	5.86	3.4	0.58	0.12	0.65	0.34	0.54	0.27	0.22	0.36
Contig5803	22.79	98.87	106.66	80.54	76.55	44.51	18.68	21.33	2.89	4.56	1.12	1.2	5.13	9.72	6.73	gi|646702402|gb|KDR11614.1| Counting factor associated protein D [Zootermopsis nevadensis]
c229391_g1	1.73	6.71	9.68	18.55	14.11	33.14	25.01	16.06	4.35	190.74	45.53	13.28	31.99	13.31	69.97
Contig12218	1.34	22.67	3.01	0.48	5.34	6.11	26.21	59.63	7.77	210.38	38.01	391.87	9.92	14.78	28.86
Contig12323	1.71	7.83	6.95	2.22	2.53	0.74	5.05	26.19	46.1	27.82	45.33	45.48	11.31	5.26	21.59
c576279_g1	10.58	8.01	9.1	28.96	3.19	5.69	6.33	13.94	0.47	1.44	1.05	3.6	9.4	3.08	4.59	gi|646720361|gb|KDR22119.1| RNA-binding protein 33 [Zootermopsis nevadensis]
c586289_g1	0.77	5.28	1.24	1.01	2.05	5.1	6.63	16.12	14.45	15.78	34.43	26.13	7.73	3.01	15.42	gi|270017072|gb|EFA13518.1| hypothetical protein TcasGA2_TC001491 [Tribolium castaneum]
c585822_g4	0.71	5.06	0.7	0.38	0.7	2.67	3.4	6.91	19.51	6.25	25.7	9.51	5.87	2.69	8.34	gi|270005504|gb|EFA01952.1| hypothetical protein TcasGA2_TC007567 [Tribolium castaneum]
c569022_g2	0.75	2.68	19.33	3.28	7.04	22.31	47.82	49.83	290.43	128.22	355.91	184	92.57	23.39	61.62
Contig10878	0.43	10.04	0.75	0.96	7.92	5.68	31.42	71.74	8.41	269.51	19.87	304.96	5.98	11.28	16.63	gi|826412814|ref|XP_012543494.1| PREDICTED: uncharacterized protein LOC105840950 [Monomorium pharaonis]
Contig12190	3.73	3.91	3.73	0.11	0.72	3.84	12.41	6.05	8.19	4.9	19.7	11.82	5.2	1.82	5.84	gi|861615461|gb|KMQ86118.1| hypothetical protein RF55_14999 [Lasius niger]
Contig7222	1.28	3.3	2.45	2.79	2.31	11.54	19.78	43.4	23.31	33.2	42.92	90.69	9.34	9.03	35.82
c584232_g2	1.46	2.15	4.11	1.83	6.51	7.77	10.31	5.42	1.27	0.84	1.12	0.09	3.24	20.56	25.7	gi|780618127|ref|XP_011702018.1| PREDICTED: alsin [Wasmannia auropunctata]
Contig10154	1.19	5.28	9.88	23.21	52.66	64.09	86.9	184.07	528.22	214.87	315.69	128.12	86.95	63.13	260.31
Contig7795	39.04	28.83	10.36	2.59	42.18	31.84	28.24	11.82	0.52	1.39	0.59	0.18	14.64	3.8	3.24	gi|936704775|ref|XP_014230356.1| PREDICTED: double-stranded RNA-specific editase 1 isoform X3 [Trichogramma pretiosum] >gi|936704777|ref|XP_014230357.1| PREDICTED: double-stranded RNA-specific editase 1 isoform X3 [Trichogramma pretiosum] >gi|936704780|ref|XP_014230358.1| PREDICTED: double-stranded RNA-specific editase 1 isoform X3 [Trichogramma pretiosum] >gi|936704782|ref|XP_014230359.1| PREDIC…
c533561_g1	23.35	25.75	38.85	194.18	58.33	84.48	28.42	31.96	0.75	13.46	1.77	4.07	138.2	38.58	18.99	gi|861659766|gb|KMR04676.1| iron-sulfur cluster assembly 2 mitochondrial-like protein [Lasius niger]
Contig8534	10.06	8.51	12.41	30.39	14.66	31.74	16.22	8.05	10.52	0.47	0.98	0.2	35.01	4.87	3.61	gi|646707952|gb|KDR14465.1| Actin-related protein 2/3 complex subunit 1A [Zootermopsis nevadensis]
Contig2860	0.47	1.55	0.64	0.28	2.07	2.73	2.11	0.85	0.45	0.93	0.17	0.58	0.21	0.28	1.69
Contig4207	849.73	346.58	252.25	484.25	183.48	142.57	53.5	27.79	1.26	5.35	0.8	10.21	69.97	29.44	16.4	gi|808132580|ref|XP_012168872.1| PREDICTED: NHP2-like protein 1 [Bombus terrestris] >gi|815895556|ref|XP_012243454.1| PREDICTED: NHP2-like protein 1 [Bombus impatiens]
Contig11980	4.1	12.01	15.41	4.53	10.77	12.21	30.28	40.01	142.78	37.23	127.02	75.11	48.47	6.45	76.42	gi|926619350|ref|XP_013774920.1| PREDICTED: uncharacterized protein LOC106459805 [Limulus polyphemus]
Contig6978	0.01	1.16	0.34	1.3	2.35	3.34	45	10.56	4.11	5.08	1.06	1.04	20.35	8.04	9.71	gi|506968247|gb|AGM32467.1| pleiotrophin-like protein [Coptotermes formosanus]
Contig8744	1.53	2.96	1.75	6.48	5.37	4.32	2.51	1.4	0.44	0.8	0.66	0.8	0.68	0.75	0.26
c539567_g3	2.07	14.04	7.52	7.03	8.66	9.95	37.2	22.59	27.05	30.39	51.45	19.85	27.38	7.2	59.81
Contig11017	0.54	5.7	2.28	0.73	5.51	5.27	18.69	32.42	7.87	7.5	22.27	9.92	8.42	5.86	9.63	gi|672374617|gb|AIJ27486.1| endonuclease-reverse transcriptase [Eyprepocnemis plorans plorans]
Contig4626	39.77	14.22	54.3	146.6	102.01	136.51	124.96	35.78	0.86	3.16	1.92	0.44	0.26	6.34	18.81	gi|646718084|gb|KDR20686.1| GA-binding protein subunit beta-2 [Zootermopsis nevadensis]
Contig11190	12.19	11.47	18.13	5.29	2.66	9.16	31.75	36.87	2.19	101.49	15.19	81.1	4.02	3.75	5.28	gi|665807584|ref|XP_008552076.1| PREDICTED: piggyBac transposable element-derived protein 3-like [Microplitis demolitor]
Contig21107	9.23	36.83	14.6	163.78	203.53	224.86	367.37	478.07	1916.51	512.09	1271.29	856.08	719.44	186.36	775.03
Contig10412	0.04	0.92	34.6	1.71	18.57	37.98	6.31	6.7	2.37	0.19	1.05	3.17	34.62	5.35	0.67	gi|826490320|ref|XP_012539959.1| PREDICTED: uncharacterized protein LOC105838738 [Monomorium pharaonis]
Contig17117	2.74	4.25	6.89	2.45	15.07	14.42	22.75	72.84	149.44	52.81	202.38	158.59	50.3	11.79	95.49
c578888_g1	9.51	56.28	39.55	3.5	77.66	88.43	849.9	442.17	128.88	343.5	373.19	239.7	51.62	54.98	133.63
c586250_g4	4.96	1.03	0.99	0.4	2.52	2.72	4.48	7.82	13.02	13.41	32.1	42.11	8.72	0.95	11.85	gi|675371342|gb|KFM64244.1| PiggyBac transposable element-derived protein 4, partial [Stegodyphus mimosarum]
Contig11039	27.67	20.83	59.2	27.93	74	63.36	78.09	98.57	0.48	22.23	1.68	8.09	10.86	60.92	13.74	gi|645040253|ref|XP_008205657.1| PREDICTED: dynein heavy chain, cytoplasmic-like [Nasonia vitripennis]
Contig7387	19.75	21.16	46.92	5.96	12.42	12.22	22.02	17.95	12.7	11.19	37.9	14.92	9.45	5.98	11.73	gi|641654603|ref|XP_008179271.1| PREDICTED: putative nuclease HARBI1 [Acyrthosiphon pisum]
c577407_g2	12.33	4	13.48	10.63	6.34	17.18	17.86	15.5	0.57	6.21	19.64	2.5	24.08	13.53	2.54	gi|662211974|ref|XP_008479695.1| PREDICTED: glycerol-3-phosphate acyltransferase 3-like, partial [Diaphorina citri]
c566202_g1	0.74	0.51	1.15	4.89	0.8	7.27	1.41	0.67	0.44	5.78	0.93	4.16	0.55	1.4	0.22	gi|241603704|ref|XP_002405733.1| deoxynucleotidyltransferase terminal-interacting protein, putative [Ixodes scapularis] >gi|215502560|gb|EEC12054.1| deoxynucleotidyltransferase terminal-interacting protein, putative, partial [Ixodes scapularis]
Contig3835	14.55	12.47	9.61	24.28	25.32	15.39	9.5	8.82	1.84	15.77	1.22	2.24	7.51	2.7	5.91	gi|915668272|gb|KOC69945.1| Eukaryotic translation initiation factor 4E type 2, partial [Habropoda laboriosa]
Contig10833	5.62	7.76	6.23	16.69	10.26	4.17	10.14	6.69	1.14	5.04	1	1.86	2.35	1.34	1.22	gi|939258419|ref|XP_014249019.1| PREDICTED: HIV Tat-specific factor 1 homolog [Cimex lectularius]
Contig4268	0.23	0.45	3.34	8.96	0.12	0.28	1.9	3.79	0.29	0.54	0.28	0.67	0.34	0.09	0.44	gi|646706756|gb|KDR13833.1| hypothetical protein L798_12012 [Zootermopsis nevadensis]
Contig12424	2	3.28	2.62	1.43	2.69	4.77	15.34	19.54	39.73	45.48	131.19	40.31	27.81	5.63	34.44	gi|675371505|gb|KFM64407.1| PiggyBac transposable element-derived protein 4, partial [Stegodyphus mimosarum]
Contig3894	4.46	1.77	5.47	11.63	7.24	1.31	4.11	6.62	0.11	0.84	2.72	0.52	5.89	3.22	4.03	gi|646709449|gb|KDR15298.1| Suppressor of cytokine signaling 6 [Zootermopsis nevadensis]
c579010_g2	11.7	3.03	3.51	15.95	70.51	31.79	43.36	39.8	35.23	1.51	126.8	57.1	42.74	35.08	84.6
Contig17881	8.83	39.97	84.84	128.27	128.78	183.31	264.04	202.66	34.74	102.5	24.43	17.26	377.24	460.26	244.5	gi|910345578|ref|XP_013176658.1| PREDICTED: arginine kinase isoform X1 [Papilio xuthus]
Contig11716	2	10.54	6.5	75.82	5.69	5.71	12.27	8.97	0.46	6.41	1.8	1.27	37.21	3.5	13.87	gi|646693783|gb|KDR07798.1| ATP-citrate synthase [Zootermopsis nevadensis]
Contig7071	1.16	1.68	3.95	0.03	2.2	6.66	1.87	0.6	0.57	1.57	1.09	0.44	11.96	1.63	2.3	gi|646709906|gb|KDR15561.1| Activating signal cointegrator 1 complex subunit 1 [Zootermopsis nevadensis]
Contig15087	0.41	3.18	5.76	8.4	14.11	6.8	56.78	26.53	131.08	39.52	187.85	260.74	109.42	23.38	99.26
Contig10598	2.79	1.62	8.98	1.47	3.41	4.01	30.26	28.06	53	10.9	93.81	58.35	24.35	7.23	36.33	gi|913310389|ref|XP_013185829.1| PREDICTED: uncharacterized protein LOC106131312 [Amyelois transitella]
Contig14931	12.62	15.14	31.2	23.56	41.13	46.94	45.53	24.41	5.98	0.07	0.01	1.51	0.03	3.02	1.82	gi|646714783|gb|KDR18637.1| Mediator of RNA polymerase II transcription subunit 1 [Zootermopsis nevadensis]
c563991_g1	137.53	151.25	153.28	931.53	100.88	179.12	89.07	25.63	8.85	43.68	62.46	11.86	281.18	8.41	227.72	gi|270008323|gb|EFA04771.1| hypothetical protein TcasGA2_TC030678 [Tribolium castaneum]
Contig4318	1.56	4.56	6.58	10.87	27.6	16.7	28.64	12.2	0.1	2.96	0.82	0.73	1.14	0.64	0.58	gi|780702455|ref|XP_011702386.1| PREDICTED: transcriptional regulator ATRX [Wasmannia auropunctata]
c565076_g1	0.53	0.32	1.25	3.23	1.16	2.14	5.29	2.01	0.2	1.31	1.56	1.25	41.77	2	7.19
c578702_g2	4.28	0.03	0.08	0.24	0.21	8.89	3.12	1.49	0.27	1.42	0.38	0.41	11.42	4.82	10.07	gi|646697984|gb|KDR09386.1| Malectin-B [Zootermopsis nevadensis]
UN40069	35.85	301.2	124.5	200.38	527.82	443.37	1459.4	1839.17	6963.54	1608.78	4745.34	2561.05	1119.4	789.65	3271.35
Contig10511	3.83	24.54	27.39	22.88	11.95	26.22	17.99	15.77	0.14	0.03	4.32	0.86	100.24	18.34	5.77	gi|646702167|gb|KDR11536.1| UDP-glucuronosyltransferase 2C1 [Zootermopsis nevadensis]
c577965_g5	1.56	0.18	0.15	0.05	0.19	0.63	2.59	4.74	1.19	3.93	3.42	1.28	4.09	0.11	3.33
Contig18727	1.32	5.48	2.76	1.6	4.41	2.25	17.35	18.64	32.2	43.23	55.62	45.13	18.49	3.04	54.24	gi|751239627|ref|XP_011173810.1| PREDICTED: uncharacterized protein LOC105205974, partial [Solenopsis invicta]
UN15204	1.11	45.45	45.14	54.63	136.83	115.61	328.8	567.16	844.63	283.6	702.95	486.77	223.71	75.27	363.9
UN05467	1.44	12.2	12.56	61.49	159.37	176.97	196.82	551.38	1459.4	435.91	923.83	581.85	243.01	171.19	689.66
c574813_g1	12.5	43.02	27.07	0.8	5.11	2.65	37.68	7.42	0.32	8.27	0.31	6.9	1.36	0.96	3.16	gi|646710777|gb|KDR16195.1| Nucleolar transcription factor 1 [Zootermopsis nevadensis]
Contig9963	0.29	0.47	0.98	4.47	1.82	0.46	1.92	2.76	0.18	3.33	1.16	0.93	0.98	1.49	3.17
c581482g6	6.24	0.92	37.03	0.87	3.57	7.14	20.95	6.61	15.77	14.32	36.2	31.89	13.77	2.83	7.94
c585729_g1	27.12	140.08	73.39	11.08	87.74	68.02	289.46	648.95	218.42	5819.03	913.87	1634.15	105.84	210.99	568.94	gi|641681424|ref|XP_008189467.1| PREDICTED: uncharacterized protein LOC103311580 [Acyrthosiphon pisum]
c579708_g1	11.33	2.11	11.7	11.73	24.34	31.11	107.75	80.62	93.16	170.09	91.01	78.4	53.17	8.29	108.26
Contig9596	3.88	10.63	1.04	1.47	1.12	0.37	3.11	3.88	0.1	0.36	1.4	1.8	0.27	0.3	0.4	gi|646695971|gb|KDR08565.1| Serine/threonine-protein kinase TAO1 [Zootermopsis nevadensis]
c585214_g3	25.52	13.74	28.08	71.28	22.45	29.95	6.53	13.95	0.08	0.6	1.22	0.12	55.83	8.44	3.03	gi|970891572|ref|XP_015111094.1| PREDICTED: 39S ribosomal protein L41, mitochondrial [Diachasma alloeum] >gi|970891574|ref|XP_015111095.1| PREDICTED: 39S ribosomal protein L41, mitochondrial [Diachasma alloeum]
c585131_g1	4.16	7.83	11.7	10.27	12.13	5.59	51.12	31.38	9.25	60.91	17.51	85.64	3.71	5.36	20.71
Contig10314	5.03	25.24	24.65	44.72	36.47	39.37	53.87	25.34	3.26	3.6	0.43	0.92	62.19	11.26	25.35	gi|909559964|ref|XP_013135055.1| PREDICTED: cilia- and flagella-associated protein 57 isoform X1 [Papilio polytes] >gi|909559966|ref|XP_013135056.1| PREDICTED: cilia- and flagella-associated protein 57 isoform X1 [Papilio polytes]
Contig2868	46.63	41.87	115.06	87.89	209.49	200.29	224.59	89.46	8.12	84.04	12.6	23.41	330.08	912.34	165	gi|954544107|ref|XP_014610372.1| PREDICTED: glyceraldehyde-3-phosphate dehydrogenase 2-like [Polistes canadensis]
Contig11543	1.68	8.36	0.34	0.43	0.98	4.59	7.79	9.63	4.22	156.23	26.93	145.18	0.83	6.63	14.53	gi|861610178|gb|KMQ85078.1| dna-mediated transposase [Lasius niger]
Contig2851	4.73	3.41	4.23	7.75	2.24	1.58	5.76	9.52	7.18	11.1	10.64	12.64	6.22	4.48	8.33
c580378_g1	0.15	2.33	1.89	0.02	0.56	0.24	0.18	0.31	0.25	1.49	1.02	1.25	0.23	0.08	0.32	gi|826436071|ref|XP_012529339.1| PREDICTED: PQ-loop repeat-containing protein 3 [Monomorium pharaonis] >gi|826436076|ref|XP_012529340.1| PREDICTED: PQ-loop repeat-containing protein 3 [Monomorium pharaonis] >gi|826436083|ref|XP_012529341.1| PREDICTED: PQ-loop repeat-containing protein 3 [Monomorium pharaonis] >gi|826436088|ref|XP_012529342.1| PREDICTED: PQ-loop repeat-containing protein 3 [Monomo…
Contig11065	1.51	2.33	2.67	1.82	3.3	3.18	7.12	3.4	0.42	2.38	0.64	1.11	2.78	1.75	0.21	gi|641651927|ref|XP_008178180.1| PREDICTED: piggyBac transposable element-derived protein 4-like [Acyrthosiphon pisum]
Contig6530	27.95	27.91	11.43	23.97	2.82	6.81	4.7	5.84	0.37	0.98	0.88	1.72	17.85	2.81	4.73	gi|646706120|gb|KDR13507.1| Threonyl-tRNA synthetase, cytoplasmic [Zootermopsis nevadensis]
UN48435	14.87	130.27	162.32	185.69	519.14	536.82	1837.63	3125.41	5022.25	3851.82	4862.17	5446.63	1224.83	914.66	3350.05
UN15956	5.29	22.33	27.98	5.77	21.45	4.42	304.78	358.04	387.83	400.7	459.42	893.92	147.53	87.49	430.04
c568097_g2	2.85	7.36	2.65	2.54	7.74	18.17	6.86	8.81	9.55	43.58	18.16	21.84	3.29	10.22	19.19
Contig9342	40.99	27	22.7	11.29	7.99	10	14.16	7.14	0.18	2.36	5.17	1.69	3.85	7.04	5.83
c574971_g1	22.87	18.58	48.37	53.27	21.32	21	60.32	12.29	0.18	10.1	0.67	7.9	13.19	4.09	4.04	gi|646706673|gb|KDR13780.1| COP9 signalosome complex subunit 2 [Zootermopsis nevadensis]
c577611_g2	19.76	65.32	75.08	376.43	33.66	55.1	12.05	11.25	1.76	0.24	1.77	1.86	75.21	1.96	48.12	gi|939255488|ref|XP_014247498.1| PREDICTED: calpain-9-like isoform X2 [Cimex lectularius]
c569632_g5	25.32	273.38	58.61	193.47	334.12	307.48	599.79	837.53	2409.33	1857.56	2519.8	736.3	1611.97	436.18	1953.47
Contig10744	1.58	16.17	4.66	9.93	18.31	16.85	50.2	64.46	293.96	81.67	243.25	91.3	111.29	16.1	155.42
Contig2646	15.83	134.06	25.24	413.37	73.27	65.11	181.54	194.91	45.73	28.05	1.99	3.19	142.56	47.4	82.08	gi|646723875|gb|KDR24333.1| Glutathione S-transferase [Zootermopsis nevadensis]
Contig8758	9.62	24.79	27.66	41.81	112.38	108.52	319.23	431.91	883.47	506.59	758.61	367.78	171.08	107	554.43	gi|861603908|gb|KMQ84131.1| mariner mos1 transposase [Lasius niger]
Contig10012	10.77	2.39	16.94	83.41	24.48	68.69	39.3	52.62	3.69	4.96	1.85	1.64	180.65	16.97	14.23	gi|826476546|ref|XP_012537216.1| PREDICTED: choline/ethanolamine kinase isoform X1 [Monomorium pharaonis]
c575666_g1	0.17	0.22	0.96	0.1	0.58	0.27	3.91	0.18	1	0.26	1.36	0.66	0.46	0.61	1.44
c576190_g2	56.97	41.57	36.56	205.2	42.58	39.12	50.06	47.15	1.35	1.97	1.63	0.52	1.15	9.59	5.82	gi|817088987|ref|XP_012267335.1| PREDICTED: inosine-5'-monophosphate dehydrogenase-like [Athalia rosae]
Contig7895	1.86	3.16	2.86	1.77	3.32	1.45	2.86	1.36	0.91	1.58	1.12	1.25	1.34	1	2	gi|157134707|ref|XP_001656402.1| AAEL000451-PA [Aedes aegypti] >gi|108884279|gb|EAT48504.1| AAEL000451-PA [Aedes aegypti]
c583841_g2	0.13	2.65	0.38	0.04	0.26	0.33	0.86	0.59	0.1	0.52	0.37	0.67	0.11	0.18	0.25
Contig11073	0.17	1.54	1.02	0.56	0.2	0.64	2.4	5.03	0.08	1.68	1.19	1.27	13.99	4.39	15.25
Contig3208	57.38	43.18	84.88	116.06	67.29	110.96	68.6	51.18	12.27	3.5	13.13	7.02	13.39	17.01	21.97	gi|805780019|ref|XP_012138906.1| PREDICTED: B-cell CLL/lymphoma 7 protein family member B [Megachile rotundata]
c576968_g2	0.31	1.2	0.49	18.18	0.39	0.19	0.84	12.33	0.88	0.89	1.48	1.48	6.57	44.99	44.29	gi|805796847|ref|XP_012143394.1| PREDICTED: neuronal calcium sensor 2 isoform X2 [Megachile rotundata] >gi|805796850|ref|XP_012143395.1| PREDICTED: neuronal calcium sensor 2 isoform X2 [Megachile rotundata] >gi|805796853|ref|XP_012143396.1| PREDICTED: neuronal calcium sensor 2 isoform X2 [Megachile rotundata] >gi|805796857|ref|XP_012143398.1| PREDICTED: neuronal calcium sensor 2 isoform X2 [Megac…
c572373_g2	3.41	18.95	3.3	4.21	6.9	41.43	19.42	55.98	78.41	61.62	145.14	75.97	26.85	19	37.17
Contig8356	3.39	8.19	6.3	1.57	3.57	2.86	2.02	0.37	0.1	3.48	1.24	0.76	0.37	0.12	11.28	gi|478265662|gb|ENN82542.1| hypothetical protein YQE_01087, partial [Dendroctonus ponderosae]
Contig5613	9.76	14.45	31.19	66.47	32.17	34.1	16.43	5.93	0.14	4.28	0.66	3.78	7.15	3.29	3.74	gi|646715453|gb|KDR19065.1| Cyclin-dependent kinase 2-associated protein 1 [Zootermopsis nevadensis]
c577040_g4	60.06	5.02	74.89	129.4	128.66	146.12	203.75	247.25	0.65	4.75	0.62	0.99	51.7	26.66	33.99
Contig7065	0.6	0.84	1.2	1.2	0.49	1.05	1.03	2.66	0.11	1.26	0.53	1.01	1.6	0.88	3.84	gi|646714242|gb|KDR18287.1| AP2-associated protein kinase 1 [Zootermopsis nevadensis]
c586141_g3	1.81	15.58	0.98	3.41	1.5	12.02	26.19	23.11	18.69	25.2	37.39	31.3	6.16	6.58	23.34	gi|307167647|gb|EFN61163.1| UPF0439 protein C9orf30, partial [Camponotus floridanus]
c571085_g1	3.13	5.28	3.03	228.43	8.38	1.13	1.44	0.66	0.88	1.08	2.71	2.66	1.22	3.01	0.5	gi|321476840|gb|EFX87800.1| hypothetical protein DAPPUDRAFT_311920 [Daphnia pulex]
Contig18828	1.43	3.32	1.49	0.46	1.6	3.41	5.22	11.94	3.68	4.99	17.82	2.73	6.12	0.33	3.29	gi|751235653|ref|XP_011171617.1| PREDICTED: piggyBac transposable element-derived protein 4-like [Solenopsis invicta]
UN33965	5.15	7.98	21.59	10.11	46.01	17.9	131.73	413.78	282.4	613.19	359.44	430.36	61.83	83.75	313.87
Contig6983	9.99	14.75	8.64	45.11	5.73	20.32	1.99	1.71	0.14	2.03	0.26	1.48	3.5	4.16	6.27	gi|972192875|ref|XP_015178219.1| PREDICTED: aspartate--tRNA ligase, cytoplasmic [Polistes dominula] >gi|972192877|ref|XP_015178220.1| PREDICTED: aspartate--tRNA ligase, cytoplasmic [Polistes dominula] >gi|972192879|ref|XP_015178221.1| PREDICTED: aspartate--tRNA ligase, cytoplasmic [Polistes dominula]
c579286_g5	27.4	6.66	36.39	61.45	21.11	25.49	9.25	10.48	0.8	28.9	2.19	1.5	30.37	5.91	29.15
UN05210	8.9	15.34	0.46	3.38	22.15	2.5	30.33	74.06	64.19	38.13	105.87	82.92	42.95	4.45	36.99	gi|672374615|gb|AIJ27485.1| endonuclease-reverse transcriptase [Eyprepocnemis plorans plorans]
Contig10823	2.98	4.28	6.63	5.32	6.83	9.61	11.64	6.96	0.06	1.22	0.47	0.93	4.66	5.87	17.67	gi|817196635|ref|XP_012273914.1| PREDICTED: SUN domain-containing ossification factor isoform X2 [Orussus abietinus]
Contig15460	5111.01	1667.86	3838.1	2652.28	5898.47	3808.51	1991.4	660.34	10.92	150.83	7.22	21	296.8	613.53	165.52
Contig1752	0.9	0.7	2.26	0.32	0.37	1.72	3.24	1.66	1.8	7.41	3	2.75	0.21	0.83	4.08
Contig15740	2.06	0.71	2.3	3.15	5	7.5	7.73	3.15	0.46	3.48	0.81	1.1	0.57	3.17	0.99	gi|646719113|gb|KDR21343.1| Transcription factor Sp3 [Zootermopsis nevadensis]
Contig5957	18.06	96.14	131.96	127.83	60.27	38.72	7.23	6.72	0.55	2.6	0.31	2	21.6	15.72	17.14	gi|321472567|gb|EFX83537.1| hypothetical protein DAPPUDRAFT_301820 [Daphnia pulex]
c586121_g2	2.89	6.77	11.14	39.61	16.69	11.77	46.78	42.71	21.76	47.17	96.52	45.35	29.16	5.62	31.92	gi|270016838|gb|EFA13284.1| hypothetical protein TcasGA2_TC010304 [Tribolium castaneum]
c554955_g1	12.97	8.73	16.7	9.57	37.13	40.49	26.62	23.63	1.03	1.57	0.33	1.05	18.13	11.86	1.38	gi|646720663|gb|KDR22305.1| E3 ubiquitin-protein ligase Hakai [Zootermopsis nevadensis]
Contig8550	38.22	61.04	171.13	89.86	74.38	92.21	89.33	47.42	1.71	7.63	1.14	3.25	129.11	148.79	210.33	gi|646721111|gb|KDR22581.1| putative citrate synthase 2, mitochondrial [Zootermopsis nevadensis]
Contig7659	3.21	5.71	5.57	38.88	6	24.67	7.51	2.68	0.44	3.78	0.52	1	9.56	2.6	7.88	gi|646707046|gb|KDR13980.1| 26S proteasome non-ATPase regulatory subunit 2 [Zootermopsis nevadensis]
Contig4615	12.95	8.38	2.93	39.96	0.94	43.8	8.63	3.43	0.12	2.12	0.22	0.35	53.63	3.27	0.17	gi|157106466|ref|XP_001649336.1| AAEL004527-PA [Aedes aegypti] >gi|108879856|gb|EAT44081.1| AAEL004527-PA [Aedes aegypti]
Contig10881	0.59	3.65	7.55	8.87	3.16	10.73	9.09	1.44	0.27	0.31	0.62	0.17	10.48	1.92	4.91	gi|646716871|gb|KDR19937.1| Galactosylgalactosylxylosylprotein 3-beta-glucuronosyltransferase I [Zootermopsis nevadensis]
Contig5570	15.73	14.37	48.52	174.73	50.12	95.14	65.32	51.75	1.13	4.13	0.27	3.88	231.69	77.04	94.49	gi|383864869|ref|XP_003707900.1| PREDICTED: 28S ribosomal protein S36, mitochondrial [Megachile rotundata] >gi|805823441|ref|XP_012151686.1| PREDICTED: 28S ribosomal protein S36, mitochondrial [Megachile rotundata]
Contig16853	6.62	68.41	8.68	15.89	8.97	23.76	23.91	152.37	196.42	127.26	130.1	385.32	38.23	42.85	118.11
Contig12382	5.69	11.75	10.06	2.62	12.85	9.43	53.85	59.36	58.73	87.79	100.17	72.57	37.45	7.31	49.37	gi|954562555|ref|XP_014605118.1| PREDICTED: PAX-interacting protein 1 [Polistes canadensis]
Contig8297	465.33	193.94	180.06	273.61	106	129.84	41.93	22.9	6.61	5.26	2.51	2.01	70.79	16.46	49	gi|646722141|gb|KDR23244.1| Proliferation-associated protein 2G4 [Zootermopsis nevadensis]
c581292_g1	1.46	10.38	12.25	57.58	19.52	34.03	48.03	36.93	133.29	113.87	170.06	128.76	89.89	14.22	104.42
c578284_g4	0.48	4.88	1.98	3.05	1.22	0.79	0.12	2.98	30.62	2.05	8.18	2.31	10.09	0.45	2.92	gi|675366016|gb|KFM58918.1| Histone-lysine N-methyltransferase SETMAR, partial [Stegodyphus mimosarum]
c571707_g1	0.34	0.89	0.32	4.34	0.47	1.28	2.35	0.59	0.1	0.18	0.55	0.29	0.31	1	0.1	gi|675367924|gb|KFM60826.1| Caseinolytic peptidase B protein-like protein, partial [Stegodyphus mimosarum]
c586182_g1	2.49	0.03	4.94	9.03	5.19	4.33	19.6	36.61	110.39	34.73	147.46	231.73	45.77	15.43	77.48
c578880_g1	11.76	17.17	13.34	40.54	9.48	9.34	14.75	11.04	10.63	2.84	0.86	1.96	7.95	5.25	8.85	gi|170065643|ref|XP_001868025.1| cytochrome c oxidase assembly protein COX15 [Culex quinquefasciatus] >gi|167862567|gb|EDS25950.1| cytochrome c oxidase assembly protein COX15 [Culex quinquefasciatus]
c518388_g1	871.57	405.42	984.85	2157.4	828.4	798.88	645.91	281.24	0.33	18.71	0.47	1.37	293.51	75.85	133.45	gi|817075622|ref|XP_012260050.1| PREDICTED: probable small nuclear ribonucleoprotein G [Athalia rosae]
Contig11280	0.57	0.36	0.02	0.59	0.22	1.48	0.15	3.35	5.94	1.32	5.45	0.56	1.69	0.64	1.45	gi|915665999|gb|KOC67927.1| Transcriptional adapter 3-A [Habropoda laboriosa]
c575876_g1	5.58	23.3	2.4	11.88	5.25	20.54	10.85	2.65	35.61	19.7	283.25	32.91	27.26	10.56	29.28	gi|913309337|ref|XP_013185252.1| PREDICTED: cadherin-86C [Amyelois transitella]
Contig8147	2.43	1.97	31.06	134.12	48.6	20.95	91.74	13.87	5.25	3.17	1.22	1.73	42.93	4.35	4.12	gi|939694861|ref|XP_014291513.1| PREDICTED: uncharacterized protein LOC106690560 isoform X4 [Halyomorpha halys]
Contig6463	8.02	9.47	8.38	19.8	10.05	12.13	6.53	5.99	0.12	0.04	0.33	0.02	8.89	1.77	3.03	gi|646704901|gb|KDR12860.1| Nuclear nucleic acid-binding protein C1D [Zootermopsis nevadensis]
c583476_g1	4.82	3.55	10.47	27.68	18.23	5.93	11.32	15.87	0.37	5.03	1.83	3.63	2.78	7.35	8.01	gi|646707358|gb|KDR14164.1| Sphingosine-1-phosphate lyase [Zootermopsis nevadensis]
Contig11268	0.32	0.25	4.13	0.06	3.53	2.46	40.59	31.77	0.16	9.43	0.31	7.39	0.89	2.67	0.81	gi|817064430|ref|XP_012253960.1| PREDICTED: uncharacterized protein LOC105684858 [Athalia rosae] >gi|817064432|ref|XP_012253961.1| PREDICTED: uncharacterized protein LOC105684858 [Athalia rosae]
c575803_g11	1.82	10.59	10.18	4.88	5.56	4.36	13.15	2.81	36.61	4.18	26.12	34.5	28.38	4.2	2.3
Contig11651	7.76	3.34	3.4	12.95	13.9	13.88	20.67	24	99.74	29.51	90.36	28.56	38.94	5.43	36.25	gi|646714118|gb|KDR18211.1| Lin-54-like protein [Zootermopsis nevadensis]
Contig7807	0.86	3.72	11.7	7.73	9.14	10.29	15.72	14.66	4.43	4.28	1.05	2.38	12.09	1.79	0.85	gi|749794877|ref|XP_011150796.1| PREDICTED: zinc finger homeobox protein 4 [Harpegnathos saltator]
Contig4223	0.79	1.34	0.87	4.44	0.21	9.74	2.12	1.28	0.17	3.01	8.25	0.66	24.75	0.69	19.44	gi|646722788|gb|KDR23663.1| hypothetical protein L798_13353 [Zootermopsis nevadensis]
Contig12174	9.56	10.11	14.26	6.81	7.9	13.33	56.07	67.08	66.05	87.22	135.17	76.81	44.52	18.47	75.76	gi|815793242|ref|XP_012217237.1| PREDICTED: uncharacterized protein LOC105669070 [Linepithema humile]
c571380_g1	23.86	30.35	22.1	114.07	15.79	5.94	13.73	6.54	6.89	20.06	1.6	10.04	31.54	21.29	9.03	gi|646711785|gb|KDR16829.1| Protein-tyrosine phosphatase-like member B [Zootermopsis nevadensis]
Contig3808	10.34	7.87	17.29	29.85	18.9	17.11	47.11	37.04	0.24	5.77	0.69	1.11	5.36	9.66	1.95
c583000_g4	4.95	1.19	1.97	3.1	2.4	2.12	0.44	0.94	0.34	0.86	0.94	0.71	4.82	4.29	1.45	gi|646723876|gb|KDR24334.1| Zinc transporter 1, partial [Zootermopsis nevadensis]
Contig5163	0.59	0.53	6.69	37.5	26.82	32.04	31.09	19.58	0.69	3.76	0.65	1.75	21.15	18.84	16.8	gi|571555497|ref|XP_006566281.1| PREDICTED: transcription factor Ken 2 [Apis mellifera]
Contig11927	0.61	2.01	2.95	0.21	1.92	1.58	4.12	6.54	7.46	9.94	24.27	11.33	5.05	0.29	10.88	gi|795016334|ref|XP_011858459.1| PREDICTED: uncharacterized protein LOC105556015 [Vollenhovia emeryi]
UN15397	43.02	15.52	38.34	20.77	44.41	59.59	293.26	553.68	309.88	490.46	418.44	200.39	104.04	53.89	306.07	gi|672374617|gb|AIJ27486.1| endonuclease-reverse transcriptase [Eyprepocnemis plorans plorans]
c585996_g2	0.83	0.81	1.17	0.56	2.12	2.99	4.52	14.82	15.2	4.78	25.42	14.39	8.43	3.53	20.01	gi|795008738|ref|XP_011858771.1| PREDICTED: uncharacterized protein LOC105556295, partial [Vollenhovia emeryi]
c571869_g1	0.76	0.74	11.64	2.97	2.71	2.28	3.44	8.24	2.15	1.53	0.46	0.91	45.16	5.34	34.85	gi|936713553|ref|XP_014234736.1| PREDICTED: facilitated trehalose transporter Tret1-like isoform X2 [Trichogramma pretiosum]
Contig17459	4.38	6.97	12.41	10.43	6.18	30.77	27.18	36.47	155.6	48.99	94.81	128.35	56.04	13.38	113.5	gi|795016637|ref|XP_011858564.1| PREDICTED: uncharacterized protein LOC105556100 [Vollenhovia emeryi]
Contig5232	108.68	106.1	123.27	292.49	93.7	93.59	59.75	34.99	0.32	9.08	4	5.91	88.92	103.18	39.38	gi|646715720|gb|KDR19224.1| Cytochrome c oxidase subunit 7C, mitochondrial [Zootermopsis nevadensis]
c583555_g2	0.94	5.46	0.66	2.93	7.59	4.49	44.04	50.76	35.37	49.52	63.92	77.46	9.75	5.77	16.59
c583715_g1	3.13	1	3.71	10.24	12.03	9.02	5.11	4.43	8.3	0.06	7.52	2.48	1.01	3.09	5.26	gi|646723180|gb|KDR23882.1| DNA mismatch repair protein Mlh1 [Zootermopsis nevadensis]
Contig5424	1.82	44.91	6.19	3.37	2.65	27.4	23.97	5.23	7.2	69.3	14.94	19.96	7.21	2	22.03	gi|270003682|gb|EFA00130.1| hypothetical protein TcasGA2_TC002946 [Tribolium castaneum]
c578917_g2	157.71	72.1	101.55	536.85	115.45	155.68	93.34	79.49	2.03	7.48	0.12	7.3	34.9	26.39	48.56	gi|751209995|ref|XP_011157673.1| PREDICTED: U1 small nuclear ribonucleoprotein A, partial [Solenopsis invicta]
Contig15013	33.68	31.33	19.23	42.41	14.73	22.39	15.31	19.52	1.98	4.84	4.51	6.6	10.15	9.59	10.63	gi|943964611|ref|XP_014364512.1| PREDICTED: mitochondrial import inner membrane translocase subunit Tim8 [Papilio machaon] >gi|930669666|gb|KPJ10546.1| Mitochondrial import inner membrane translocase subunit Tim8 [Papilio machaon]
Contig6378	1.19	0.12	2.98	1.69	3.85	7.71	8.25	10.17	2.6	0.98	3.06	2.8	2.67	2.17	2
Contig5696	11.45	1.85	18.52	30.67	23.43	44.63	53.02	36.05	0.4	4.62	0.89	2.44	6.67	12.14	2.81	gi|646696149|gb|KDR08609.1| Beta-secretase 1 [Zootermopsis nevadensis]
Contig11838	2.73	12.14	1.83	5.24	4.29	16.35	18.3	25.88	100.2	56.46	141.04	56.11	43.93	10.68	96.08	gi|926619350|ref|XP_013774920.1| PREDICTED: uncharacterized protein LOC106459805 [Limulus polyphemus]
c585260_g1	0.57	5.68	1.71	1.74	6.96	7.79	13.52	26.42	50.74	69.49	103.72	86.43	34.31	6.88	40.71
Contig2802	13.45	27.86	12.26	30.97	17.86	5.1	15.05	6.15	0.16	3.54	0.32	0.25	67.06	7.13	6.2	gi|817201906|ref|XP_012276719.1| PREDICTED: coiled-coil domain-containing protein 115-like [Orussus abietinus]
Contig4468	4.51	6.43	7.62	5.82	2.17	10.21	7.28	6.23	0.89	1.63	0.57	1.82	0.14	4.01	0.9	gi|646723321|gb|KDR23962.1| Heme oxygenase 1 [Zootermopsis nevadensis]
c582495_g1	1.61	1.31	3.48	12.52	3.94	6.45	4	1.49	0.24	1	0.4	0.46	0.03	0.48	0.37	gi|646666527|gb|KDQ89562.1| Calcineurin-binding protein cabin-1 [Zootermopsis nevadensis]
c583974_g1	5.61	3.17	1.53	0.2	6.83	4.26	6.02	18.09	6.18	5.64	12.52	18.41	2.75	0.9	4.38	gi|270013850|gb|EFA10298.1| hypothetical protein TcasGA2_TC012513 [Tribolium castaneum]
Contig6974	49.48	11.43	24.87	14.59	8.96	23.19	8.12	4.79	1	3.44	0.36	2.68	29.77	2.84	0.5	gi|954571720|ref|XP_014610072.1| PREDICTED: probable ATP-dependent RNA helicase pitchoune [Polistes canadensis]
c584707_g2	4.13	1.78	8.98	1.37	4.05	3.66	25.41	61.47	62.68	20.36	65.1	145.03	22.97	5.08	47.53
c578580_g1	0.79	0.41	0.07	0.84	1.39	5.26	1.89	2.72	10.83	2.4	7.39	5.68	3.12	0.72	6.1	gi|954566770|ref|XP_014607391.1| PREDICTED: uncharacterized protein LOC106788554 [Polistes canadensis]
Contig9174	6.57	10.78	8.6	11.69	4.49	6.84	8.97	9.54	0.05	0.35	1.2	0.49	0.76	3.8	5.34	gi|665811965|ref|XP_008554476.1| PREDICTED: stomatin-like protein 2, mitochondrial isoform X2 [Microplitis demolitor]
Contig5418	0.06	1.14	0.74	0.37	0.59	1.41	12.79	24.45	0.59	2.17	1.13	7.01	1.43	0.45	2.09
Contig4400	9.85	4.57	5.44	58.3	10.7	28.79	9.37	8.21	0.3	2.44	0.42	0.45	15.67	4.9	17.43
c582349_g2	1.39	1.79	2.52	0.3	0.83	2.68	4.78	18.46	2.5	71.27	237.66	89.42	295.57	178.8	101.36	gi|910310376|ref|XP_013168707.1| PREDICTED: kielin/chordin-like protein [Papilio xuthus]
Contig4714	7.88	31.8	32.42	31.26	31.71	9.89	26.83	16.58	1.14	3.85	0.31	0.74	10.89	16.68	12.56	gi|795118620|ref|XP_011883524.1| PREDICTED: solute carrier family 25 member 40-like isoform X1 [Vollenhovia emeryi]
Contig10080	0.72	3.7	6.35	2.97	7.37	1.52	9.09	7.96	0.15	0.93	1.04	1.89	5.88	3.87	1.46
Contig18952	0.52	1.14	2.28	0.78	0.86	0.16	7.05	3.12	0.16	8.96	0.93	3.62	0.45	3.25	4.69
c585083_g1	1.07	0.5	1.82	1.58	0.9	1.15	1.95	4.11	0.06	1.27	1.15	0.23	1.27	0.63	0.43	gi|646708719|gb|KDR14906.1| Zinc finger FYVE domain-containing protein 9, partial [Zootermopsis nevadensis]
UN47940	42.38	94.7	31.52	4.36	9.95	10.11	4.41	55.81	50.55	78.48	151.84	170.79	12.57	12.94	21.98
c578960_g2	3.18	4.31	5.45	23.57	4.21	7.61	5.45	2.7	0.2	0.73	3.04	1.52	0.46	1.96	2.41	gi|646693946|gb|KDR07846.1| ATP-dependent DNA helicase PIF1 [Zootermopsis nevadensis]
c571944_g1	3.14	0.28	9.58	42.53	7.58	40.13	19.23	4.51	0.55	1	2.44	1.96	9.01	5.5	3.68
c582054_g3	3.12	1.07	5.52	16.7	6.43	1.13	6.84	5.3	0.85	4.17	2.74	1.36	2.14	1.09	3.89
c582697_g1	5.03	3.53	2.88	0.09	3.41	5.28	2.71	18.23	5.26	4.27	10.19	12.96	2.24	0.81	5.66	gi|641657808|ref|XP_008180483.1| PREDICTED: uncharacterized protein LOC103308594 [Acyrthosiphon pisum]
Contig15472	5314.25	2445.67	2358.57	12111.5	921.89	1499.31	329.36	358.79	642.96	84.34	5.59	16.81	3188.23	1100.7	1805.31	gi|646677240|gb|KDQ97906.1| 60S ribosomal protein L22 [Zootermopsis nevadensis]
c580507_g2	0.47	10.11	1.33	0.85	4.22	1.13	2.57	11.1	46.81	46.78	36.53	12.26	10.85	2.19	34.28
c582356_g1	2.11	1.05	1.98	2.39	7.68	7.5	5.77	3.63	0.15	0.83	0.58	1.5	0.77	0.79	1.37	gi|646697821|gb|KDR09307.1| hypothetical protein L798_00988 [Zootermopsis nevadensis]
c583447_g2	0.92	2.87	1.32	2.88	1.38	0.39	1.15	8.43	0.21	0.16	0.42	0.67	0.16	3.4	2.47	gi|951531958|ref|XP_014469838.1| PREDICTED: endophilin-B1 isoform X2 [Dinoponera quadriceps]
c511333_g1	26.15	1487.8	35.08	20.54	23.43	20.01	185.03	1645.5	299.65	42098.7	9282.38	3804.38	187.16	1077.18	1891.12
c578128_g2	2.19	2.18	1.48	4.29	3.18	6.57	5.64	1.74	1.1	7.17	4.33	7.42	16.16	5.39	11.83
c586073_g2	6.24	30.51	3.94	0.53	7.56	4.26	26.28	43.15	21.28	624.33	259.15	397.35	25.72	20.09	115.9	gi|768424448|ref|XP_011553179.1| PREDICTED: uncharacterized protein LOC105384608 isoform X1 [Plutella xylostella] >gi|768424450|ref|XP_011553180.1| PREDICTED: uncharacterized protein LOC105384608 isoform X2 [Plutella xylostella]
c580147_g1	4	1.99	4.81	16.58	11	12.69	12.1	9.93	0.35	0.43	0.78	0.71	15.21	4.29	6.7	gi|646709207|gb|KDR15188.1| F-box only protein 42, partial [Zootermopsis nevadensis]
UN15552	27.9	19.7	6.08	3.99	6.89	5.34	23.29	25.88	25.03	20.49	42.01	12.52	1.93	0.86	10
c578879_g1	11.27	8.11	22.25	30.6	44.96	49.46	34.4	43.09	5.26	4.8	2.51	2.77	76.73	9.29	13.5
Contig15656	3.03	15.34	6.84	3.92	18.08	15.06	25.79	27.61	89.5	52.68	104.34	45.71	53.77	16.81	52.13
Contig8450	6.53	6.9	12.22	33.6	23.71	35.62	43.13	31.66	0.19	2.8	1.4	0.49	9.33	7.46	2.89	gi|646717411|gb|KDR20286.1| hypothetical protein L798_05071 [Zootermopsis nevadensis]
Contig4678	1.55	2	1.57	2.46	0.18	5.34	8.4	2.64	0.11	0.4	0.41	0.33	0.1	1.46	0.26
c580197_g2	62.53	59.83	188.38	88.67	111.48	58.69	481.85	203.71	247.67	168.91	344.34	116.81	238.05	50.5	198.89
c582589_g1	1.92	3.23	1.86	0.99	1.7	2.11	5.71	4.97	0.49	2.65	2.04	0.84	6.34	1.02	2.65	gi|939694004|ref|XP_014291079.1| PREDICTED: zinc finger protein 709-like isoform X1 [Halyomorpha halys]
Contig2451	4583.18	2929.44	3439.2	3288.41	2768.46	3251.8	1655.99	663.12	34.17	192.69	10.51	91.2	1908.28	1422.39	721.53	gi|559372726|gb|AHB12446.1| 40S Ribosomal Protein S27 [Pantala flavescens]
Contig5341	20.51	5.25	8.59	33.32	16.57	14.7	12.72	2.23	0.23	8.29	0.43	2.42	17.21	3.89	1.37	gi|170056267|ref|XP_001863953.1| conserved hypothetical protein [Culex quinquefasciatus] >gi|167876022|gb|EDS39405.1| conserved hypothetical protein [Culex quinquefasciatus]
Contig8665	21.92	17.03	16.19	19.19	21.17	9.94	23.16	12.67	0.75	2.18	1.56	1.82	0.48	3.74	2.25	gi|242025265|ref|XP_002433046.1| sentrin/sumo-specific protease, putative [Pediculus humanus corporis] >gi|212518562|gb|EEB20308.1| sentrin/sumo-specific protease, putative [Pediculus humanus corporis]
Contig7548	4.15	3.25	2.12	3.17	3.09	8.78	7.06	5.43	0.3	2.01	0.95	2.91	11.42	0.74	0.4	gi|646700917|gb|KDR10870.1| Ubiquitin carboxyl-terminal hydrolase 22 [Zootermopsis nevadensis]
Contig10986	37.48	17.81	10.47	0.69	14.94	9.78	15.97	13.89	0.12	3.75	0.35	5.99	1.92	1.55	0.91	gi|817067725|ref|XP_012255768.1| PREDICTED: la-related protein 1B isoform X3 [Athalia rosae]
c581165g6	3.15	8.14	7.12	0.54	12.52	5.02	34.1	26.88	6.78	27.52	10.39	30.46	4.15	3.92	2.65
Contig10124	5.14	4.07	7.22	0.76	1.91	5.7	13.53	14.74	0.14	1.3	1.15	0.33	5.47	1.35	0.65	gi|939680926|ref|XP_014299382.1| PREDICTED: bifunctional heparan sulfate N-deacetylase/N-sulfotransferase [Microplitis demolitor]
Contig10566	1.35	10.72	3.92	4.55	2.82	6.95	3.58	2.85	0.98	15.6	9.41	8.7	10.19	0.65	2.96	gi|91082351|ref|XP_967256.1| PREDICTED: probable uridine nucleosidase 1 [Tribolium castaneum] >gi|270007493|gb|EFA03941.1| hypothetical protein TcasGA2_TC014082 [Tribolium castaneum]
Contig9507	40.43	27.04	48.56	44.58	25.7	41	12.37	7.86	1.57	2.95	1.43	0.7	72.96	27.14	32.49	gi|646704537|gb|KDR12665.1| Mitotic spindle assembly checkpoint protein MAD1 [Zootermopsis nevadensis]
c585454_g1	0.34	2.64	1.9	49.22	39.52	16.28	20.89	5.26	252.36	24.99	118.79	30.42	33.01	8.3	54.03
Contig8275	13.42	6.35	15.96	22.74	15.38	23.72	17.57	7.45	0.06	3.13	0.65	0.87	12.24	3.57	1.95	gi|646715364|gb|KDR19006.1| Growth factor receptor-bound protein 2 [Zootermopsis nevadensis]
c586265_g1	1.35	8.44	4.17	0.65	0.67	5.46	7.2	12.32	16.24	21.89	42.87	18.31	7.09	5.58	12.35	gi|546677401|gb|ERL88244.1| hypothetical protein D910_05632, partial [Dendroctonus ponderosae]
c558237_g1	13.09	21.16	10.79	23.78	15.39	35.12	15.63	15.71	0.47	0.22	0.54	0.81	77.81	13.6	37.32	gi|646714659|gb|KDR18549.1| Beclin-1-like protein [Zootermopsis nevadensis]
Contig12333	8.84	9.49	32.62	7.87	29.59	8.84	128.23	87.71	122.84	49.96	122.64	58.98	46.41	25.07	71.91
Contig856	532.45	429.83	709.33	1909.34	480.7	409.77	213.02	180.17	1.52	71.77	32.28	37.77	927.37	516.86	732.42	gi|817052413|ref|XP_012256178.1| PREDICTED: cytochrome b-c1 complex subunit 10-like [Athalia rosae]
Contig10852	4.76	18.93	12.54	1.54	9.75	2.41	39.49	212.54	10.6	528.85	59.93	1060.22	3.99	29.93	40.88
UN33154	126.67	396.59	588.52	10.97	240.64	205.15	2221.44	801.32	187.18	257.91	242.88	430.41	70.28	159.22	102.09
c546659_g1	3177.59	1721.02	1384	1447.75	373.53	523.94	218.23	151.34	0.01	246.27	97.9	162.06	139.86	117.82	82.7	gi|559373132|gb|AHB12483.1| 60S Ribosomal Protein L36 [Pantala flavescens]
c575130_g1	42.8	34.15	38.24	47.59	42.3	27.21	42.62	21.62	0.17	0.91	0.35	0.91	8.83	10.01	6.97	gi|646705105|gb|KDR12984.1| Putative RNA-binding protein Luc7-like 2 [Zootermopsis nevadensis]
Contig15369	2.58	6.12	10.42	2.54	17.21	16.63	59.16	46.02	98.06	39.17	94.32	113.27	26.16	14.09	94.02
Contig7160	1.6	19.34	5.58	12.65	5.69	9.55	24.51	12.96	65.22	12.83	22.43	9.18	12.91	11.35	15.12	gi|909561559|ref|XP_013135915.1| PREDICTED: zinc finger protein 567-like [Papilio polytes]
Contig3623	170.99	125.54	148.66	320.15	114.86	184.03	94.08	61.49	37.19	12.45	1.77	5.67	246.66	150.24	69.34	gi|506965664|gb|AGM32184.1| putative ATP synthase oligomycin sensitivity conferral protein [Coptotermes formosanus]
c578837_g2	1.8	3.02	3.66	2.94	1.37	2.38	6.04	0.6	0.13	0.31	0.31	0.32	0.19	0.22	0.87	gi|646710615|gb|KDR16082.1| N-acetylglucosamine-1-phosphotransferase subunits alpha/beta [Zootermopsis nevadensis]
Contig8420	6.86	95.2	55.32	117.3	26.13	38.64	43.38	30.24	11.02	6.89	4.37	5.6	170.74	44.62	71.25	gi|751804668|ref|XP_011212529.1| PREDICTED: endoplasmin [Bactrocera dorsalis]
c572390_g1	6.26	26.57	18.18	14.82	7.64	40.13	6.44	17.67	2.66	0.44	1.79	7.41	1.74	1.45	1.25	gi|766938348|ref|XP_011501673.1| PREDICTED: heterogeneous nuclear ribonucleoprotein 27C isoform X2 [Ceratosolen solmsi marchali]
Contig5763	9.6	31.97	18.7	20.44	6.51	10.87	4.25	3.12	0.42	2.7	0.4	3.47	0.78	0.52	1.06	gi|646693980|gb|KDR07858.1| N-glycosylase/DNA lyase [Zootermopsis nevadensis]
c586309_g2	1.88	4.38	1.63	6.71	1.75	2.52	6.8	8.01	40.5	26.2	55.55	95	10.93	7.66	39.31	gi|641650829|ref|XP_008189887.1| PREDICTED: uncharacterized protein LOC100575276 [Acyrthosiphon pisum]
Contig11732	5.96	13.39	9.9	28.16	36.83	31.21	76.08	83.01	140.25	123.65	200.64	100.95	65	13.94	104.24
Contig21008	3.82	9.68	37.38	38.31	17.96	16.87	24.94	9.99	0.74	1.35	1.76	0.56	22.74	7	3.71
Contig7991	1.25	0.3	3.69	5.99	3.96	10.78	7.12	3.96	0.19	2.7	0.18	2.06	2.99	1.81	16.55	gi|646711270|gb|KDR16505.1| Cysteine-rich hydrophobic domain 2 protein [Zootermopsis nevadensis]
c577590g6	4.06	7.86	17.01	4.53	26.86	9.71	21.98	65.85	7.65	41.9	16.97	46.66	15.23	9.36	20.5
c576449_g3	2.16	8.37	15.08	6.74	2.2	118.72	124.67	33.35	13.56	178.27	82.54	4.14	19.93	14.93	57.23
Contig3441	64.23	39.92	55.97	74.81	39.7	70.35	23.99	26.56	0.67	2.03	3.6	2.38	13.91	3.54	21.25	gi|746857522|ref|XP_011059495.1| PREDICTED: serine/threonine-protein phosphatase 4 catalytic subunit [Acromyrmex echinatior] >gi|746857524|ref|XP_011059497.1| PREDICTED: serine/threonine-protein phosphatase 4 catalytic subunit [Acromyrmex echinatior] >gi|751204156|ref|XP_011175620.1| PREDICTED: serine/threonine-protein phosphatase 4 catalytic subunit [Solenopsis invicta] >gi|751204158|ref|XP_0111…
c577074_g1	14.97	12.65	26.65	29.9	21.49	15.3	29.97	20.75	0.4	0.83	1.32	1.95	6.22	10.92	7.41	gi|646714596|gb|KDR18509.1| hypothetical protein L798_07699 [Zootermopsis nevadensis]
c585180_g3	0.29	2.23	5.63	6.17	4.69	22.04	54.06	26.7	120.12	15.86	120.61	55.18	35.23	12.5	51.71
Contig6661	0.13	0.82	0.5	0.71	0.21	0.84	4.48	0.4	0.08	3.21	2.4	0.52	0.09	0.11	0.33
Contig20352	21.32	25.55	14.84	0.85	3.28	3.85	14.28	31.7	0.55	16.81	4.73	12.07	0.17	0.79	5.55	gi|939685272|ref|XP_014299959.1| PREDICTED: uncharacterized protein LOC103575818 [Microplitis demolitor]
Contig7037	2.08	6.65	1.2	4.27	3.5	4.69	7.08	8.72	43.75	14.07	62.71	27.73	20.95	5.09	14.24	gi|662220833|ref|XP_008484572.1| PREDICTED: uncharacterized protein LOC103521245, partial [Diaphorina citri]
c582225_g1	3.58	5.2	6.53	11.03	9.37	12.04	5.64	9.59	0.51	1.8	2.19	0.53	24.88	5.49	13.42	gi|646723322|gb|KDR23963.1| Retinol dehydrogenase 13 [Zootermopsis nevadensis]
c577979_g2	7.29	7.79	16.82	16.78	14.91	19.46	18.26	7.73	0.2	1.24	0.38	1.72	20.6	7.82	2.01	gi|646717854|gb|KDR20552.1| Nucleobindin-1 [Zootermopsis nevadensis]
c582360_g2	2.13	24.8	3.58	2.66	9.55	4.08	7.7	11.86	35.37	39.14	26.1	50.93	2.46	1.31	24.58
Contig21115	33.23	33.77	44.59	45.04	53.12	47.55	90.55	82.34	0.32	0.96	1.83	1.37	49.93	134.34	42.71	gi|939649505|ref|XP_014274132.1| PREDICTED: DAZ-associated protein 2-like [Halyomorpha halys]
Contig10259	0.94	0.52	3.99	4.45	3.68	14.45	25.12	26.84	2.3	2.47	0.77	0.52	24.22	5.76	24.51
c572829_g2	859.4	328.17	310.37	135.46	167.49	258.78	137.7	81.1	1.36	12.41	6.47	11.4	207.05	73.6	230.89	gi|939662382|ref|XP_014278905.1| PREDICTED: ribosome biogenesis protein NSA2 homolog [Halyomorpha halys]
Contig11692	2.43	0.26	2.16	17.73	0.71	5.89	7.36	2.29	0.29	2.56	0.79	0.65	2.21	1.84	2.6	gi|646698220|gb|KDR09498.1| Leukocyte receptor cluster member 8-like protein [Zootermopsis nevadensis]
c569225_g1	3.43	12.75	9.23	49.07	9.23	57.05	25.02	8.9	0.34	15.1	0.33	5.78	66.57	5.9	5.23	gi|646694470|gb|KDR07997.1| Protein Red [Zootermopsis nevadensis]
c516961_g1	9.3	18.03	10.83	11.76	15.79	51.91	27.99	9.58	19.48	325.05	35.2	68.33	47.43	17.87	121.37
Contig10141	3.78	2.57	2.43	5.28	1.41	1.06	1.5	0.68	0.21	1.65	0.75	1.16	0.89	0.81	5.51	gi|646709571|gb|KDR15371.1| Elongation factor G, mitochondrial [Zootermopsis nevadensis]
Contig12241	9.18	22.19	32.88	4.76	8.63	8.63	48.14	67.15	38.04	41.03	72.93	32.47	25.63	5.43	35.06	gi|675376376|gb|KFM69278.1| hypothetical protein X975_13685, partial [Stegodyphus mimosarum]
Contig6603	4.67	4.35	3.29	16.44	6.09	5.36	5.26	4.27	0.09	1.2	0.36	0.72	0.73	2.47	1.23	gi|646721102|gb|KDR22572.1| Mitochondrial dicarboxylate carrier [Zootermopsis nevadensis]
Contig7451	9.31	3.73	13.98	19.86	9.48	18.04	13.89	6.42	1.35	8.12	1.38	3.84	8.62	3.31	6.03	gi|815820977|ref|XP_012231721.1| PREDICTED: transmembrane 9 superfamily member 3 [Linepithema humile]
c584935_g1	5.29	11.7	10.21	70.44	16.71	17.13	90.56	98.06	21.36	133.38	39.3	51.08	46.54	8.78	49.4
Contig8281	0.02	0.23	1.06	0.01	0.48	1.06	0.01	1.26	0.4	3.25	1.42	0.12	0.42	0.05	1.29
c585711_g2	4	39.62	9.32	3.17	7.24	10.63	14.44	23.35	24.57	73.43	40.37	52.81	15.39	8.88	51.63	gi|909821380|gb|AKU04652.1| polyprotein [Blattella germanica]
Contig10273	13.36	4.03	15.46	51.47	8.25	14.67	2.77	2.88	1.93	0.25	1.44	2.1	0.44	0.25	0.41	gi|939663742|ref|XP_014279437.1| PREDICTED: DNA polymerase alpha catalytic subunit [Halyomorpha halys] >gi|939663745|ref|XP_014279438.1| PREDICTED: DNA polymerase alpha catalytic subunit [Halyomorpha halys]
Contig12340	1.19	8.34	4.29	0.85	4.87	3.81	16.11	31.39	21.72	30.89	39.03	43.05	10.62	4.1	17.7	gi|607365148|gb|EZA59350.1| Zinc finger MYM-type protein, partial [Cerapachys biroi]
Contig1961	37.9	78.98	67.97	185.59	40.61	66.02	56.16	43.68	4.13	45.24	10.47	34.43	5.44	21.05	3.87	gi|744514395|gb|AJC97120.1| Rab18 [Macrobrachium rosenbergii]
c583834_g1	4.43	13.71	5.26	37.92	1.81	2.23	56.28	23.1	91.42	30.53	358.7	15.46	43.1	26.68	0.39	gi|817194510|ref|XP_012272759.1| PREDICTED: phosphoserine phosphatase isoform X3 [Orussus abietinus] >gi|817194512|ref|XP_012272760.1| PREDICTED: phosphoserine phosphatase isoform X3 [Orussus abietinus] >gi|817194514|ref|XP_012272761.1| PREDICTED: phosphoserine phosphatase isoform X3 [Orussus abietinus] >gi|817194516|ref|XP_012272762.1| PREDICTED: phosphoserine phosphatase isoform X3 [Orussus abi…
Contig12102	4.25	2.03	3.44	1.31	2.88	1	12.47	4.69	7.11	9.37	20.15	9.03	4.35	2.41	6.35	gi|270013850|gb|EFA10298.1| hypothetical protein TcasGA2_TC012513 [Tribolium castaneum]
Contig19571	9.6	14.85	8.78	13.22	5.08	7.62	5.44	5.19	0.32	2.96	1.03	5.28	12.77	1.85	4.89
Contig10067	2.52	7.06	4.91	3.25	7.96	2.75	9.62	8.8	0.6	4.01	0.59	1.16	2.71	3.29	0.91	gi|646699385|gb|KDR10015.1| D-2-hydroxyglutarate dehydrogenase, mitochondrial [Zootermopsis nevadensis]
Contig18482	1.77	13.73	16.45	42.15	42.68	49.41	72.52	118.79	488.76	176.82	423.24	125.76	165.58	29.02	199.73
c565829_g1	3.18	8.09	12.31	5.04	15.81	4.82	6.27	10.92	0.61	0.96	1.2	7.53	0.24	0.95	1.31	gi|668465439|gb|KFB52583.1| AGAP001392-PA-like protein [Anopheles sinensis]
c585301_g1	6.15	1.97	7.44	11.1	8.61	9.42	9.89	5.51	2.71	1.1	0.94	0.3	6.06	1.19	2.93	gi|568252012|gb|ETN61411.1| OCIA domain-containing protein 1 [Anopheles darlingi]
c579660_g2	11.12	5.47	4.96	15.73	13.76	18.79	13.22	2.36	2.18	0.86	1.02	2.15	18.68	5.66	4.01	gi|646711049|gb|KDR16382.1| Phosphatidylinositol glycan anchor biosynthesis class U protein [Zootermopsis nevadensis]
Contig10073	12.56	11.81	23.55	13.48	37.61	21.42	43.34	26.54	5.11	5.72	1.43	0.71	15.67	27.18	22.15
Contig20968	4.48	14.47	4.7	1	3.87	24.5	17.57	72.26	82.59	44.68	212.04	109.27	93.19	11.63	62.65
Contig4778	12.89	33.2	47.99	136.34	69.01	56.2	46.52	23.19	3.43	6.26	8.7	1.45	98.54	16.66	40.96	gi|379698894|ref|NP_001243918.1| 3-hydroxyacyl-CoA dehydrogenase [Bombyx mori] >gi|321176375|gb|ADW77640.1| 3-hydroxyacyl-CoA dehydrogenase [Bombyx mori]
c581539_g5	3.61	1.93	6.44	4.85	12.85	13.9	10.04	8.47	0.21	0.76	0.79	0.64	8.67	2.04	0.31	gi|646701105|gb|KDR10989.1| Suppressor of hairless protein [Zootermopsis nevadensis]
Contig4557	5.47	12.37	16.57	18.81	11.15	50.61	9.55	7.89	8.71	0.42	1.53	1.05	12.64	29.02	8.75	gi|970897890|ref|XP_015114527.1| PREDICTED: peptidyl-prolyl cis-trans isomerase 6-like [Diachasma alloeum]
c580451_g2	6.2	5.62	16.99	27.72	23.26	22.17	19.27	27.96	0.57	2.25	1.65	0.25	35.06	22.91	30.36	gi|952529166|gb|KRT82780.1| HLH domain-containing protein, partial [Oryctes borbonicus]
Contig12378	1.84	4.26	1.19	8.51	7.97	7.31	15.09	7.78	52.19	13	34.63	29.81	9.76	3.11	14.98	gi|751770415|ref|XP_011199311.1| PREDICTED: uncharacterized protein LOC105223315 [Bactrocera dorsalis]
Contig20536	2.38	3.63	1.28	0.58	1.52	1.95	3.21	7.87	0.12	4.3	0.8	1.47	15.65	1.11	0.79	gi|646701247|gb|KDR11052.1| Golgin subfamily A member 4 [Zootermopsis nevadensis]
Contig7882	5.02	17.33	1.85	0.09	0.16	1.6	5.75	0.42	0.09	0.95	0.23	0.54	0.25	0.22	0.43	gi|646702043|gb|KDR11479.1| Thioredoxin-like protein 1 [Zootermopsis nevadensis]
Contig4169	116.75	81.91	110.67	136.05	34.54	59.42	77.92	15.33	1.33	6.19	1.07	5.11	8.77	3.8	23.33	gi|195111006|ref|XP_002000070.1| uncharacterized protein Dmoj_GI24885, isoform A [Drosophila mojavensis] >gi|193916664|gb|EDW15531.1| uncharacterized protein Dmoj_GI24885, isoform A [Drosophila mojavensis]
Contig4863	4.76	14.37	16.86	34.43	40.18	43.88	36.29	16.7	0.11	4.61	2.1	0.96	9.86	6.18	3.17	gi|646689194|gb|KDR06502.1| Protein wings apart-like [Zootermopsis nevadensis]
Contig6509	13.35	10.97	8.79	23.99	5.82	15.32	3.41	7.57	0.65	0.39	0.68	1.75	1.88	2.86	9.6	gi|646683230|gb|KDR02550.1| E3 ubiquitin-protein ligase HUWE1 [Zootermopsis nevadensis]
c578497_g2	7.2	8.02	21.26	21.6	20.89	18.4	39.05	71.58	364.74	60.62	152.91	44.39	84.43	5.67	109.13
UN39474	0.16	2.08	1.76	26.27	0.03	46.22	27.13	48.12	267.13	103.47	289.99	437.85	43.38	18.16	109.13
c447105_g1	1.73	1.91	8.62	1.1	2.51	4.72	8.02	5.34	1.24	14.72	3.54	5.67	4.84	0.38	4.36
c577096_g1	2.77	8.94	5.07	30.25	2.01	1.89	2.86	1.22	0.83	1.51	0.32	1.77	0.08	0.71	2.33	gi|943952157|ref|XP_014358929.1| PREDICTED: probable protein arginine N-methyltransferase 6 isoform X1 [Papilio machaon] >gi|930674378|gb|KPJ14747.1| putative protein arginine N-methyltransferase 6 [Papilio machaon]
Contig7994	7.67	11.76	29.18	18.32	27.3	39.94	32.53	20.13	11.41	30.22	10.29	16.86	11.64	18.45	11.79
Contig3094	45.37	35.51	57.92	35.2	29.32	40.9	34.97	33.98	0.22	14.01	2.71	3.68	17.73	72.43	49.58	gi|646707212|gb|KDR14073.1| NADH dehydrogenase [ubiquinone] 1 alpha subcomplex subunit 10, mitochondrial [Zootermopsis nevadensis]
Contig3921	3.79	71.66	30.07	108.81	167.7	182.01	318.92	284.8	1397.48	477.18	1172.55	208.84	526.48	126.07	598.75
c581048_g2	6.16	3.01	1.81	31.24	0.13	0.46	5.44	4.93	0.12	4.61	2.41	2.33	20	91.47	12.26	gi|939684059|ref|XP_014286610.1| PREDICTED: PDZ and LIM domain protein Zasp isoform X2 [Halyomorpha halys]
UN37181	53.52	448.17	6.74	5.85	55.68	61.54	116.29	707.31	852.71	2029.18	1021.28	2076.86	185.96	131.01	982.46
Contig12384	0.71	1.97	5.92	3.46	2.76	7.02	14.07	20.11	30.66	23.89	66.82	41.34	23.47	5.8	29.52	gi|752895874|ref|XP_011266179.1| PREDICTED: uncharacterized protein LOC105257318 [Camponotus floridanus]
c582034_g3	1.54	4.4	6.87	5.64	4.66	6.2	14.48	18.4	0.91	12.2	2.47	7.24	44.53	105.09	33.45	gi|861647948|gb|KMQ96134.1| paxillin-like isoform 2 protein [Lasius niger]
UN33890	25.34	107.55	39.25	10.77	53.2	40.86	337.44	677.38	276.66	2770.38	347.33	4388	104.66	459.9	263.05
Contig9966	3.26	1.65	8.57	13.89	13.75	24.13	22.97	5.28	0.39	3.56	0.93	0.74	0.49	1.61	5.1
Contig14908	12.17	31.44	40.08	2.48	3.54	69.29	23.14	72.93	34.72	46.53	133.24	100.4	27.43	8.91	38.79
c581464_g2	2.09	5.85	2.19	2.18	0.59	1.39	1.26	1.43	0.15	1.86	0.14	0.44	0.33	1.69	2.93	gi|646713067|gb|KDR17568.1| GTP-binding protein GUF1-like protein [Zootermopsis nevadensis]
Contig10354	10.86	7.46	16.65	16.18	40.99	34.58	87.35	69.17	16.43	16.17	1.13	8.49	17.03	24.74	16.24
c581762_g1	3.26	17.42	22.74	7.95	2.21	2.41	33.93	31.41	8.21	161.1	32.54	24.72	18.85	8.02	8.24
Contig12048	2.08	6.24	9.95	16.66	13.48	18.78	20.62	8.96	0.15	1.21	0.98	0.22	3.21	4.14	8.14
Contig5531	4.82	4.89	12.78	9.53	16.75	16.49	39.62	50.14	0.57	4.65	0.59	1.04	27.21	6.16	10.92	gi|646718113|gb|KDR20715.1| Tyrosine-protein kinase Abl [Zootermopsis nevadensis]
Contig13854	3.89	1.09	2.63	3.67	0.04	9.07	1.87	1.85	0.18	0.21	0.54	1.39	0.81	0.8	0.54	gi|951528412|ref|XP_014468217.1| PREDICTED: tRNA (uracil-5-)-methyltransferase homolog A-like isoform X1 [Dinoponera quadriceps]
Contig15377	4.04	5.77	7.7	22.72	23.54	34.26	54.79	96.09	306.86	75.82	256.11	266.88	80.89	39.46	195.01	gi|751223518|ref|XP_011165048.1| PREDICTED: uncharacterized protein LOC105199589 [Solenopsis invicta]
Contig8513	21.56	25.6	17.56	13.93	20.36	16.74	6.44	10.92	0.09	9.34	0.51	6.43	10.1	1.81	0.45	gi|646705029|gb|KDR12930.1| Structural maintenance of chromosomes protein 6 [Zootermopsis nevadensis]
Contig10435	8.21	18.12	16.91	3.84	22.16	8.21	25.77	21.93	0.21	5.03	0.79	3.49	1.5	2.8	4.81	gi|332027757|gb|EGI67824.1| Polypyrimidine tract-binding protein 2 [Acromyrmex echinatior]
c548094_g1	2.46	11.11	22.9	0.37	5.01	0.98	25.88	13.29	0.51	15.98	0.98	16.48	2.36	3.46	1.55
Contig10813	8.39	9.25	30.58	63.97	32.98	78.74	24.96	9.72	0.06	5.4	0.69	1.23	5.15	2.5	4.45	gi|646715166|gb|KDR18870.1| hypothetical protein L798_07317 [Zootermopsis nevadensis]
c585857_g2	1.98	2.19	0.24	0.21	3.26	1.52	4.39	6.15	2.48	7.7	68.37	11.55	1.96	1.88	9.47	gi|270016838|gb|EFA13284.1| hypothetical protein TcasGA2_TC010304 [Tribolium castaneum]
c585195_g4	1.19	3.95	1.19	4.91	4.5	0.81	19.01	13.53	82.39	32.73	33.29	19.48	36.28	9.4	48.9	gi|795008352|ref|XP_011883559.1| PREDICTED: uncharacterized protein LOC105570729 [Vollenhovia emeryi]
Contig7666	1.38	0.01	2.14	11.68	1.11	10.26	15.9	9.09	0.14	0.37	1.72	2.72	4.31	9.65	5.34	gi|646723409|gb|KDR24026.1| Syntaxin-6 [Zootermopsis nevadensis]
c575979_g2	19.6	16.77	17.93	0.68	11.94	5.22	16.99	24.22	0.96	2.69	4.12	5.41	1.72	1.68	1.85	gi|646704615|gb|KDR12709.1| Ubiquitin carboxyl-terminal hydrolase 48 [Zootermopsis nevadensis]
Contig9364	2.35	0.83	4.98	1.72	3.48	2.39	17.76	14.32	0.36	8.18	0.68	1.37	18.43	3.94	8.46
c533957_g1	1.14	3.3	1.59	0.51	1.16	6.79	1.64	2.63	0.71	5.21	3.39	1.09	2.29	0.44	39.43
c568321_g1	8.31	4.05	8.19	5.83	36.99	16.71	39.98	33.74	0.08	8.16	0.49	4.43	1.21	4.04	2.41	gi|345483492|ref|XP_001600023.2| PREDICTED: trithorax group protein osa [Nasonia vitripennis]
UN02590	5.57	339.8	100.56	20.36	60.9	89.69	126.24	451.1	753.93	2739.47	1717.56	586.58	919.09	129.22	886.83
Contig15024	37.78	40.28	53.33	67.35	59.98	96.84	39.28	20.58	0.68	1.99	1.16	1.87	8.87	11.57	12.99	gi|646716640|gb|KDR19797.1| Alpha-endosulfine, partial [Zootermopsis nevadensis]
Contig12363	2.94	10.4	7.57	13.78	23.4	22.51	61.85	59.42	177.1	46.9	162.57	75.84	73.96	14.2	90.93	gi|970884904|ref|XP_015127114.1| PREDICTED: uncharacterized protein LOC107048461 [Diachasma alloeum]
UN23621	6.67	350.7	155	623.66	1432.26	1272.52	4219.2	6158.26	20767.5	4145.21	11531.4	7663.99	2803.02	1841.9	9428.24
Contig5850	1.32	23.7	20.08	27.86	8.17	18.84	37.76	130.39	471.19	74.7	216.13	451.24	85.14	61.67	235.85
Contig8607	11.22	10.15	11.85	30.74	7.21	16.81	21.7	24.95	0.12	4.12	0.35	4.18	4.84	3.76	7.83	gi|926637424|ref|XP_013784687.1| PREDICTED: histone-lysine N-methyltransferase 2C-like [Limulus polyphemus]
Contig15641	1.79	10.52	3.93	14.36	21.88	9.79	26.95	58.59	258.54	79.23	414.69	103.47	95.98	23.87	132.76
Contig6998	3.13	8.82	17.98	21.3	22.47	6.58	22.77	16.43	0.22	1.55	0.57	1.03	6.05	6.75	9.62	gi|646706805|gb|KDR13862.1| Exonuclease 3'-5' domain-containing protein 1 [Zootermopsis nevadensis]
Contig7321	0.58	13.73	3.22	8.11	14.09	5.27	27.64	52.91	80.65	59.59	89.27	44.98	27.6	8.01	58.43	gi|929349023|ref|XP_014102036.1| PREDICTED: trypsin alpha-3-like [Bactrocera oleae]
Contig16339	8.7	10.44	4.63	19.23	18.41	27.74	23.18	53.98	156.45	61.79	90.06	138.94	65.77	30.89	69.25
Contig11892	0.83	1.08	2.07	4.8	3.78	1.33	3.01	6.88	5.82	5.53	26.36	7.46	4.92	4.42	10.77	gi|328715305|ref|XP_003245590.1| PREDICTED: uncharacterized protein LOC100570366 [Acyrthosiphon pisum]
c582361_g1	7.94	6.11	13.05	20.86	14.48	14.55	33.36	29.64	2.12	1.53	4.2	0.91	19.85	11.88	14.53	gi|646715450|gb|KDR19062.1| hypothetical protein L798_06418, partial [Zootermopsis nevadensis]
c582635_g1	0.54	0.66	1.88	0.2	1.74	0.49	5.74	1.62	0.86	0.42	1.29	0.29	0.71	0.96	2.19	gi|646707543|gb|KDR14244.1| putative aarF domain-containing protein kinase 5 [Zootermopsis nevadensis]
c581631_g1	8.25	3.9	10.16	39.4	10.09	11.27	19.56	8.01	0.17	2.63	0.48	1.24	10.14	4.61	0.94	gi|665801058|ref|XP_008548523.1| PREDICTED: dnaJ homolog dnj-5 [Microplitis demolitor] >gi|665801060|ref|XP_008548524.1| PREDICTED: dnaJ homolog dnj-5 [Microplitis demolitor]
Contig9707	0.23	1.3	3.68	0.04	2.3	1.9	28.88	42.72	0.03	9.1	1.1	1.2	16.51	8.8	2.11	gi|646707135|gb|KDR14026.1| Protein turtle, partial [Zootermopsis nevadensis]
Contig2893	63.08	72.05	42.25	55.34	39.88	28.92	33.88	9.76	1.36	5.8	2.37	2.08	12.5	4.99	5.01	gi|646721222|gb|KDR22692.1| BCCIP-like protein [Zootermopsis nevadensis]
c580384_g1	1.49	4.32	3.63	1.33	0.76	10.66	14.75	14.92	102.43	19.81	84.22	116.73	26.53	20.84	78.2
Contig12107	0.44	5.81	4.37	2.84	1.4	3.88	2.26	15.06	5.97	9.75	38.38	15.09	4.69	1.92	7.41	gi|675379920|gb|KFM72822.1| Transposable element P transposase, partial [Stegodyphus mimosarum]
Contig6767	0.48	0.4	3.47	4.74	5.13	7.33	36.13	49.14	0.17	6.09	1.38	4.18	20.99	11.98	20.03
Contig6268	7.38	3.27	5.05	12.33	3.44	2.54	19.15	15.95	0.12	3.89	0.35	1.29	4.43	4.23	0.79	gi|817192208|ref|XP_012271534.1| PREDICTED: DNA-directed RNA polymerase III subunit RPC5 [Orussus abietinus]
c585390_g3	0.71	4.31	6.36	7.97	2.72	13.14	11.96	27.85	2.56	3.59	0.56	3.01	41.06	21.47	15.44
c553256_g2	0.96	14.73	4.63	1.28	3.47	6.79	7.12	3.86	1.32	40.64	3.66	35.99	2.55	2.62	11.45
c352228_g1	1.23	14.33	6.89	13.2	17.57	64.84	137.65	68.56	3.1	11.31	70.69	28.34	36.99	15.15	49.79
c585843_g2	1.69	2.18	1.18	0.75	2.87	9.42	8.13	31.3	28.99	28.4	103.16	52.97	29	9.95	35.22
c585482_g5	2.53	7.49	7.07	0.8	5.75	4.98	27.65	42.28	51.57	50.51	86.72	71.7	35.02	6.17	26.66	gi|350417124|ref|XP_003491268.1| PREDICTED: piggyBac transposable element-derived protein 4-like [Bombus impatiens]
c585778_g1	1.71	1.66	3.59	0.11	3.74	1.46	21.63	17.58	4	5.05	8.04	4.22	2.4	1.79	9.73	gi|768447641|ref|XP_011565815.1| PREDICTED: uncharacterized protein LOC105395561 [Plutella xylostella]
Contig21736	1.75	3.27	3.15	0.55	2.5	1.28	19.8	19.32	22.06	18.76	42.11	18.61	15.37	3.58	23.42
Contig11278	23.39	4.87	42.13	45.13	45.41	33.8	81.06	13.59	1.18	68.45	12.76	42.12	38.43	12.07	61.85
Contig7589	4.67	7.75	6.05	2.92	13.57	14.35	21.65	12.36	91.28	85.33	177.61	206.9	72.32	10.76	80.78
Contig10085	12.08	0.63	1.52	8.7	3.87	5.46	7.06	4.11	0.2	1.99	0.52	0.31	0.03	1.29	0.48	gi|482875820|gb|AGK40932.1| serpin-8 [Nilaparvata lugens]
UN02343	37.5	357.39	57.79	11.03	47.46	59.36	335.64	1153.61	555.73	1025.83	475.95	989.87	107.04	76.43	437.5	gi|672374617|gb|AIJ27486.1| endonuclease-reverse transcriptase [Eyprepocnemis plorans plorans]
Contig7910	4.47	8.9	15.48	34.64	15.54	24.63	21.39	13.81	1.4	1	1.48	1.43	55.15	8.49	13.86	gi|646707336|gb|KDR14142.1| Secretory carrier-associated membrane protein 1 [Zootermopsis nevadensis]
Contig2950	0.19	1	0.45	1.67	0.13	1.23	3.02	4.38	0.81	9.46	2	4.65	56.14	3.96	1.14	gi|817053219|ref|XP_012260776.1| PREDICTED: uncharacterized protein LOC105688799 [Athalia rosae]
c582198_g2	2.04	11.19	36.08	36.57	6.92	8.13	28.56	56.1	91.55	42.34	73.02	53.62	24.86	6.87	37.81
c571498g7	2.24	7.24	7.31	1.33	1.52	12.08	49.31	50.75	20.2	53.57	76.52	38.32	6.47	8.45	30.19
Contig5831	1.89	1.96	1.03	3.21	2.91	0.88	1	3.27	0.25	3.59	1.78	1	0.58	1.2	0.82	gi|242024716|ref|XP_002432772.1| Soluble NSF attachment protein, putative [Pediculus humanus corporis] >gi|212518281|gb|EEB20034.1| Soluble NSF attachment protein, putative [Pediculus humanus corporis]
Contig5897	9.99	4.09	12.1	6.76	18.25	16.06	16.73	14.15	0.56	2.55	0.73	1.17	15.37	4.35	16.89	gi|642914756|ref|XP_008190340.1| PREDICTED: AT-rich interactive domain-containing protein 5B [Tribolium castaneum]
c572275_g4	1.31	17.52	9.27	75.47	169.93	88.9	129.2	136.57	315.08	66.58	71.03	263.66	100.52	36.09	152.85
c585823_g1	20.52	27.93	37.17	27.31	46.83	41.1	127.13	126.52	93.56	277.76	159.22	175.87	51.94	24.4	89.76
c585456_g2	6.45	22.55	7.84	0.66	0.22	1.01	11.46	18.97	45.46	41.27	89.26	69.74	21.01	12.2	54.23	gi|939267945|ref|XP_014254100.1| PREDICTED: RNA-directed DNA polymerase from mobile element jockey-like [Cimex lectularius]
UN43858	3.64	7.05	9.32	4.06	2.47	46.39	244.17	329.07	48.01	119.6	128.94	75.27	78.71	10.25	82.65
c578783_g1	1.68	1.79	3.68	3.56	4.97	7.88	11.42	3.16	0.17	2.57	0.47	0.13	13.43	1.92	3	gi|817198755|ref|XP_012275033.1| PREDICTED: GTP-binding protein 1 [Orussus abietinus] >gi|817198757|ref|XP_012275034.1| PREDICTED: GTP-binding protein 1 [Orussus abietinus]
c569459_g2	0.08	1.18	14.62	64.82	28.25	20.3	45.16	35.61	0.57	14.61	1.45	18.88	47.87	10.02	1.53
c582736_g1	2.12	8.35	7.91	4.02	4.12	12.57	8.1	21.91	15.21	15.73	18.42	2.58	19.61	6.29	17.61	gi|910325815|ref|XP_013166038.1| PREDICTED: blood vessel epicardial substance-like [Papilio xuthus]
Contig4585	264.59	128.24	288.4	192.95	316.42	281.15	283.61	104.55	46.22	16.12	14.58	6.38	567.07	271.9	333.26
Contig7617	9.1	4.22	21.09	40.95	18.42	27.88	23.6	18.69	0.27	2	0.39	0.63	5.53	6.78	0.41	gi|936562650|ref|XP_014215210.1| PREDICTED: uncharacterized protein LOC106644280 isoform X2 [Copidosoma floridanum]
Contig20887	0.19	12.27	0.26	0.75	2.47	7.57	7.49	14.96	13.76	21.22	30.32	24.62	11.07	3.15	12.33
c576719_g1	4.59	2.12	1.14	1.44	7.42	2.23	14.28	2.5	0.12	1.18	0.52	0.01	2.54	0.81	0.35	gi|646697355|gb|KDR09100.1| Mediator of RNA polymerase II transcription subunit 18 [Zootermopsis nevadensis]
UN01524	8.23	54.69	25.76	19.44	78.8	59.65	283.68	546.03	946.62	494.56	655.75	1335.85	164.83	141.56	685.44	gi|662219199|ref|XP_008483668.1| PREDICTED: uncharacterized protein LOC103520360 [Diaphorina citri]
Contig12003	3.1	24.12	40.38	0.48	35.67	5.95	200	504.82	13.68	34.27	25.67	49.07	8.31	24.95	14.98	gi|795011941|ref|XP_011875310.1| PREDICTED: uncharacterized protein LOC105566146, partial [Vollenhovia emeryi]
c584672_g1	8.12	6.76	7.16	2.34	3.7	12.3	9.95	12.06	77.43	58.99	49.74	48.89	7.21	5.59	8.88	gi|817090168|ref|XP_012267993.1| PREDICTED: zinc finger MYM-type protein 1-like [Athalia rosae]
c577780_g2	29.41	10.79	1.86	2.52	7.57	5.36	234.93	91.65	95.18	82.3	117.75	11.28	32.2	14.9	43.29	gi|861619929|gb|KMQ87150.1| gag-pol polyprotein [Lasius niger]
Contig7528	4.13	5.29	7.55	12	13.06	14.76	32.9	17.25	0.15	5.18	2.34	2.84	27.75	2.19	1.57
Contig8612	28.11	17.81	26.9	35.42	28.19	19.39	24.79	14.54	0.14	0.74	1.03	2.28	12.36	3.82	10.65	gi|817080515|ref|XP_012262723.1| PREDICTED: uncharacterized protein C05D11.1-like [Athalia rosae]
UN31989	2.62	35.4	5.85	0.94	13.43	2.5	30.82	24.6	18.49	139.32	61.65	81.61	11.11	0.13	21.63	gi|672374617|gb|AIJ27486.1| endonuclease-reverse transcriptase [Eyprepocnemis plorans plorans]
Contig6716	0.53	11.32	3.09	0.24	2.89	44.47	3.79	8.48	7.56	4.88	7.05	9.5	2.25	1.36	4.44
c585802_g3	0.68	10.61	4.3	0.92	2.09	3.27	14.83	33.85	44.72	20.42	74.46	36.73	33.58	5.79	25.06	gi|170037814|ref|XP_001846750.1| conserved hypothetical protein [Culex quinquefasciatus] >gi|167881154|gb|EDS44537.1| conserved hypothetical protein [Culex quinquefasciatus]
Contig6233	3.23	6.48	14.1	6.75	0.32	0.01	0.81	6.48	0.67	1.25	0.98	0.62	1.33	2.51	0.53	gi|926643647|ref|XP_013788060.1| PREDICTED: CCA tRNA nucleotidyltransferase 1, mitochondrial-like [Limulus polyphemus]
Contig860	3170.28	1115.12	2451.78	4558.24	2578.46	3559.41	1900.31	581.72	264.9	118.14	27.44	28	2543.07	1228.32	940.87	gi|559373096|gb|AHB12480.1| 60S Ribosomal Protein L34 [Pantala flavescens]
Contig8616	42.37	20.78	15.42	22.64	7.77	9.37	4.65	5.1	0.52	4.02	0.37	2.57	3.39	1.82	6.38	gi|646713825|gb|KDR18018.1| WD repeat-containing protein 46 [Zootermopsis nevadensis]
c567628_g1	1.71	1.54	2.34	1.74	3.86	1.07	2.44	5.22	0.22	1.65	0.32	0.69	1.08	1.18	0.23	gi|646709965|gb|KDR15604.1| ST7-like protein [Zootermopsis nevadensis]
c586262_g4	0.68	1.93	1.48	5.33	9.13	12.82	23.54	24.13	50.17	40.44	115.88	32.44	31.72	7.46	41.43	gi|768413206|ref|XP_011568712.1| PREDICTED: myb/SANT-like DNA-binding domain-containing protein 3, partial [Plutella xylostella]
Contig7035	29.74	38.05	10.34	42.24	16.26	19.97	16.4	11.77	0.55	4.71	4.73	3.93	69.6	6.98	12.69	gi|125774696|ref|XP_001358603.1| uncharacterized protein Dpse_GA11514 [Drosophila pseudoobscura pseudoobscura] >gi|121991280|sp|Q299F9.1|FAM50_DROPS RecName: Full=Protein FAM50 homolog >gi|54638342|gb|EAL27744.1| uncharacterized protein Dpse_GA11514 [Drosophila pseudoobscura pseudoobscura]
c570890_g1	3.28	30.95	21.82	57.52	15.18	35.56	16.89	10.02	0.26	10.68	1.21	1.26	3.16	14.64	7.69	gi|646714533|gb|KDR18463.1| Dynein light chain roadblock-type 2 [Zootermopsis nevadensis]
c578782g6	24.53	13	35.25	34.97	24.74	36.68	55.13	40.57	0.01	2.53	0.39	3.9	1.4	12.59	0.4
c575393_g1	17.27	11.61	13.56	11.27	12.08	45.48	20.79	19.23	2.79	48.14	9.13	17.54	10.88	1.22	3.75	gi|646695577|gb|KDR08391.1| General transcription factor 3C polypeptide 1 [Zootermopsis nevadensis]
c563504_g1	90.2	72.57	148.89	70.33	106.21	46.33	90.71	55	0.08	17.58	2.77	5.42	101.58	76.34	75.81	gi|24646906|ref|NP_731941.1| effete, isoform A [Drosophila melanogaster] >gi|187117170|ref|NP_001119686.1| effete [Acyrthosiphon pisum] >gi|442619106|ref|NP_001262578.1| effete, isoform B [Drosophila melanogaster] >gi|442619108|ref|NP_001262579.1| effete, isoform C [Drosophila melanogaster] >gi|58381090|ref|XP_310998.2| AGAP000145-PA [Anopheles gambiae str. PEST] >gi|91077526|ref|XP_970430.1| PRE…
Contig6379	14.29	13.85	27.71	62.4	24.63	29.27	6.19	3.48	0.25	7.19	0.12	2.63	0.57	2.41	1.11	gi|646724057|gb|KDR24447.1| Replication protein A 70 kDa DNA-binding subunit [Zootermopsis nevadensis]
Contig9901	0.6	0.76	4.75	1.39	1.58	0.33	9.91	2.56	0.21	1.59	13.63	0.03	1.56	1.51	3.04	gi|817053277|ref|XP_012261082.1| PREDICTED: fibroblast growth factor receptor homolog 1-like isoform X1 [Athalia rosae]
c574104_g5	3.65	4.5	4.13	16.05	3.99	5.43	0.94	1.68	0.68	3.48	3.03	2.05	0.63	0.33	3.5	gi|646702709|gb|KDR11781.1| Quinone oxidoreductase-like protein 2-like protein [Zootermopsis nevadensis]
Contig2977	19.74	8.5	13.16	144.86	12.1	29.95	5.94	9.75	0.92	0.42	1.67	1.23	229.77	135.86	43.28	gi|926648547|ref|XP_013790695.1| PREDICTED: triosephosphate isomerase-like [Limulus polyphemus]
c580548_g3	2.21	2.19	1.07	5.17	1.01	1.8	0.57	0.14	2.1	3.96	0.17	3.68	2.46	1.82	4.21	gi|665817191|ref|XP_008557353.1| PREDICTED: protein lifeguard 1 [Microplitis demolitor] >gi|665817193|ref|XP_008557354.1| PREDICTED: protein lifeguard 1 [Microplitis demolitor] >gi|665817195|ref|XP_008557355.1| PREDICTED: protein lifeguard 1 [Microplitis demolitor]
c581999_g1	2.34	2.68	5.43	0.2	6.99	2.02	0.76	14.41	6.8	3.89	14.02	1.76	2.44	0.38	6.49
c579893_g1	0.07	3.29	1.91	18.51	3.59	5.93	3.3	12.7	39.17	3.89	0.47	0.5	25.97	1.7	8.4	gi|501291429|dbj|BAN20361.1| conserved hypothetical protein [Riptortus pedestris]
c585776_g1	0.1	2.38	1.54	0.11	1.67	0.54	11.78	5.23	7.15	2.35	18.27	10.79	2.29	1.8	5.98
Contig11148	0.19	1.77	4.23	8.54	4.94	7.93	10.59	12.41	0.66	4.52	0.69	1.63	0.86	3.58	1.09	gi|646711578|gb|KDR16693.1| Cysteine and histidine-rich protein 1-like protein [Zootermopsis nevadensis]
Contig15348	20.02	27.86	27.84	26.83	32.13	37.73	26.49	14.97	0.63	2.06	0.95	0.96	34.69	12.89	7.06	gi|646720343|gb|KDR22101.1| putative actin-related protein 2/3 complex subunit 2 [Zootermopsis nevadensis]
Contig8591	1.96	3.54	3.3	11.25	4.75	3.21	8.52	6.05	0.07	2.22	0.38	0.82	13.32	1.86	1.15	gi|926623697|ref|XP_013777276.1| PREDICTED: BTB/POZ domain-containing protein 9-like [Limulus polyphemus] >gi|926623699|ref|XP_013777278.1| PREDICTED: BTB/POZ domain-containing protein 9-like [Limulus polyphemus]
UN15715	19.49	25.97	2.76	5.63	57.19	5.83	127.53	324.98	38.62	2274.03	101.9	3441.07	19.51	345.74	189.16
Contig3616	121.6	286.21	76.85	748.15	121.17	430.73	64.79	34.44	0.09	19.26	0.02	4.37	223.96	171.06	247.5	gi|559372814|gb|AHB12454.1| 60S Ribosomal Protein L8 [Pantala flavescens]
c574188_g2	5.74	206.51	6.44	41.9	71.38	33.52	133.95	186.35	827.5	756.53	586.73	886.04	308.54	105.29	519.76	gi|909566770|ref|XP_013138772.1| PREDICTED: phospholipase B1, membrane-associated-like [Papilio polytes]
c586176_g1	1.1	4.76	2.57	6.57	1	2.35	14.18	14.04	12.03	10.7	33.44	25.87	7.08	5.09	15.5
Contig16843	67.31	162.03	112.07	510.11	100.5	88.12	68.37	38.42	16.19	10.35	5.23	2.22	172.37	30.4	90.93	gi|769842140|ref|XP_011632272.1| PREDICTED: cytosolic non-specific dipeptidase [Pogonomyrmex barbatus]
c585132_g1	1.02	31.03	10.8	55.67	40.52	101.07	125.93	121.59	1008.82	224.19	507.37	274.4	378.23	67.82	361.79	gi|795008713|ref|XP_011858710.1| PREDICTED: uncharacterized protein LOC105556235, partial [Vollenhovia emeryi]
c573143_g1	18.41	14.34	40.97	32.44	17.24	23.2	17.92	0.52	1.47	0.76	0.24	0.4	0.14	6.66	0.41	gi|907696509|ref|XP_013109058.1| PREDICTED: lactoylglutathione lyase [Stomoxys calcitrans] >gi|907696513|ref|XP_013109059.1| PREDICTED: lactoylglutathione lyase [Stomoxys calcitrans]
Contig5332	1.9	1.03	3.59	3.35	4.98	2.34	8.54	8.19	0.15	0.75	0.54	0.62	1.51	2.6	0.82	gi|646723451|gb|KDR24048.1| Disks large-like protein 5 [Zootermopsis nevadensis]
c584312_g1	0.85	0.77	16.84	3.91	27.9	8.1	33.98	11.08	0.13	2.06	2.5	1.53	8.22	2.68	1.13
c580435_g1	0.2	4.03	0.23	5.12	3.68	0.26	7.83	2.68	1.54	4.16	2.25	3.44	0.74	0.71	1.07	gi|817220662|ref|XP_012285920.1| PREDICTED: vascular endothelial growth factor receptor 1 isoform X3 [Orussus abietinus]
Contig10278	1.42	10.02	16.32	6.95	30.83	31.77	43.54	30.79	1.92	8.62	0.98	1.98	15.81	56.74	13.54	gi|646710893|gb|KDR16283.1| Flotillin-2 [Zootermopsis nevadensis]
Contig9768	2.18	14.07	65.96	94.06	81.34	120.69	111.41	86.96	28.51	10.41	0.65	1.74	122.7	15.21	24.75
Contig16639	3.14	2.86	2.84	1.48	1.13	0.88	16.68	18.27	13.47	12.54	51.6	27.62	9.17	2.84	21.12	gi|641681040|ref|XP_008189310.1| PREDICTED: tigger transposable element-derived protein 4-like [Acyrthosiphon pisum]
Contig9153	3.16	8.08	11.39	20.67	6.6	9.79	12.36	5.52	1.18	11.62	5.69	3.85	5.07	1.55	2.54	gi|646710103|gb|KDR15723.1| NEDD4-binding protein 2-like 2 [Zootermopsis nevadensis]
c580726_g3	3.49	4.12	2.43	0.8	16.1	6.34	14.12	20.83	5.76	1.33	0.85	2.48	5.34	0.68	5.2	gi|972192372|ref|XP_015177943.1| PREDICTED: iron-sulfur cluster assembly 1 homolog, mitochondrial [Polistes dominula]
c579845_g2	2.75	4.54	2.85	0.02	0.23	0.25	2.77	6.76	0.68	2.59	285.54	1.15	0.38	0.06	2.07	gi|646715586|gb|KDR19135.1| C-jun-amino-terminal kinase-interacting protein 3 [Zootermopsis nevadensis]
Contig15874	14.31	15.44	19.14	2.75	6.28	7.78	35.24	25.32	64.69	33.47	77.91	71.39	24.87	12.24	50.29	gi|939665716|ref|XP_008557506.2| PREDICTED: tigger transposable element-derived protein 4-like [Microplitis demolitor]
Contig11266	3.1	4.1	4.21	2.58	3.15	2.73	5.44	2.9	0.1	1.31	0.68	1.09	7.66	2.5	2.98	gi|815822613|ref|XP_012232593.1| PREDICTED: protein lava lamp-like isoform X4 [Linepithema humile]
Contig15640	27.18	138.5	51.9	113.76	192.62	61.91	359.91	320.61	774.83	994.45	996.39	143.72	754.11	60.14	487.64
Contig10375	13.32	9.4	21.78	40.08	32.17	54.56	77.33	50.89	0.91	2.61	1.11	0.4	54.88	7.22	13.03
c584147_g1	14.67	13.63	3.22	2.7	5.84	3.26	4.2	2.57	1.46	3.09	3.89	2.48	6.66	1.28	5.32	gi|157120973|ref|XP_001659805.1| AAEL009195-PA [Aedes aegypti] >gi|108874730|gb|EAT38955.1| AAEL009195-PA [Aedes aegypti]
c586119_g1	0.53	11.66	3.88	28.66	50.02	40.95	74.1	51.03	374.36	58.19	209.86	22.91	142.54	16.62	108.63	gi|646699947|gb|KDR10326.1| Solute carrier family 12 member 2, partial [Zootermopsis nevadensis]
c568800_g1	5.25	5.24	5.87	32.43	10.4	5.74	19.51	6.96	0.38	2.07	1.79	2.88	44.02	14.08	104.62
c565213_g1	73.61	17.27	92.52	113.75	179.76	169.53	279.06	50.4	1.38	17.61	3.93	1.4	86.11	83.62	94.22	gi|939645441|ref|XP_014272705.1| PREDICTED: eukaryotic translation initiation factor 3 subunit K [Halyomorpha halys]
c571547_g2	1.33	46.21	7.68	15.72	39.64	64.19	122.53	252.56	513.49	233.14	364.66	486.02	187.56	41.33	181.48	gi|307174989|gb|EFN65192.1| hypothetical protein EAG_06580, partial [Camponotus floridanus]
Contig8357	6.54	7.81	8.85	9.84	9.05	8.66	8.31	9.41	0.1	3.21	0.59	2.21	89.64	9.92	1.25	gi|939697697|ref|XP_014293004.1| PREDICTED: uncharacterized protein LOC106691667 [Halyomorpha halys]
Contig9229	4.05	4.92	7.76	8.86	4.98	4.95	5.27	9.16	0.83	1.3	2.47	1.8	10.81	3.91	2.97	gi|646702435|gb|KDR11647.1| hypothetical protein L798_13976, partial [Zootermopsis nevadensis]
c579899_g3	0.58	0.7	0.76	20.69	0.07	14.51	1.82	0.78	0.09	0.17	0.34	0.14	0.17	2.78	2.46	gi|646709568|gb|KDR15368.1| Arf-GAP domain and FG repeats-containing protein 1 [Zootermopsis nevadensis]
c575446_g2	3	69.67	12.56	8.02	6.1	14.33	71.23	425.95	361.38	1003.6	343.71	1745.34	280.15	193.41	900.27
c570933_g2	6.54	8.45	18.29	426.34	386.46	229.51	393.7	411.2	5371.3	410.34	1949.62	1496.28	878.72	144.15	991.34
UN23386	8.45	15.12	33.76	3.04	171.38	2.72	511.65	668.94	292.09	611.4	1799.12	272.41	749.78	143.15	556.33
c572437_g1	19.3	14.48	20.21	52.56	26.34	27.03	19.2	10.55	2.05	45.72	3.48	24.51	89.19	4.8	4.06	gi|936578807|ref|XP_014204053.1| PREDICTED: DTW domain-containing protein 2 [Copidosoma floridanum] >gi|936578810|ref|XP_014204054.1| PREDICTED: DTW domain-containing protein 2 [Copidosoma floridanum]
c586271_g1	1.9	11.94	3.64	13.75	16.9	17.01	25.67	55.68	178.72	71.81	159.21	92.47	39.95	9.11	111.34
Contig6677	74.18	98.75	63.67	77.55	63.05	76.11	69.07	97.25	0.11	18.36	0.21	9.66	267.9	257.75	277.96	gi|817193475|ref|XP_012272198.1| PREDICTED: V-type proton ATPase subunit E [Orussus abietinus]
Contig9823	2.31	0.89	1.16	1.4	1.4	1.53	0.38	0.72	0.29	0.7	0.68	0.59	2.42	2.28	1.05	gi|646723876|gb|KDR24334.1| Zinc transporter 1, partial [Zootermopsis nevadensis]
c583462_g2	1.26	4.25	5.05	11.39	13.38	14.67	13.25	11.34	2.2	1.01	1.61	0.63	15.17	2.95	0.14
c574108_g3	21.41	13.33	58.66	5.53	15.48	9.87	157.76	21.26	60.1	187.56	143.22	36.99	25.65	90.94	121.97
c582096_g4	2.53	28.4	2.12	1.07	6.69	2.42	32.84	100.75	42.54	717.74	178.77	333.15	29.07	19.42	44.03
Contig6561	34.52	93.85	29.27	159.07	18.43	34.47	18.45	17.87	0.63	9.78	3.97	9.31	47.2	7.21	22	gi|817058915|ref|XP_012250943.1| PREDICTED: 26S protease regulatory subunit 6A-B [Athalia rosae]
Contig6675	1.72	7.29	3.94	0.28	1.92	1.5	6.79	2.91	1.97	6.48	11.24	4.21	1.09	0.96	4.36
c573472_g1	0.27	0.36	0.12	11.78	0.35	0.24	3.3	0.55	0.55	1.11	3.8	1.17	0.28	1.55	2.06	gi|939270970|ref|XP_014255726.1| PREDICTED: dnaJ homolog subfamily B member 13-like [Cimex lectularius]
Contig1988	3239.68	3182.78	2447.32	983.47	1242.59	938.43	1269.27	937.07	216.7	821.75	343.12	501.27	829.79	1192.25	413.97	gi|645004567|ref|XP_001604670.3| PREDICTED: 40S ribosomal protein S21 [Nasonia vitripennis]
Contig11922	3.47	3.62	4.1	1.67	5.43	3.19	25.51	36.68	12.06	72.2	34.42	59.79	14.93	7.38	25.59	gi|498989158|ref|XP_004531538.1| PREDICTED: uncharacterized protein LOC101452609 [Ceratitis capitata]
Contig3761	443.08	211.99	238.75	456.95	133.62	375.19	106.33	53.28	29.34	0.06	2.84	0.19	17.36	28.47	27.41	gi|646694345|gb|KDR07958.1| Small ubiquitin-related modifier [Zootermopsis nevadensis] >gi|770465255|emb|CEO43912.1| SUMO1 protein [Blattella germanica]
Contig6556	16.96	163.72	34.14	33.77	89.55	53.82	311.67	474.92	661.82	6596.93	1020.83	1677.24	385.18	141.8	520.21
Contig5731	23.13	23.53	22.64	33.61	15.86	14.25	12.24	5.3	0.47	1.54	1.29	1.14	0.22	3.26	1.42	gi|675372187|gb|KFM65089.1| Zinc finger protein 271, partial [Stegodyphus mimosarum]
UN43489	7.64	9.87	0.89	7.91	12.96	109.6	85.58	93.41	196.93	96.62	352.17	124.61	99.35	32.1	109.04
c585661_g3	3.83	4.94	4.23	0.57	8.44	6.86	22.44	32.51	36.85	16.09	73.52	50.09	22.45	5.39	25.76	gi|943963559|ref|XP_014364079.1| PREDICTED: uncharacterized protein K02A2.6-like [Papilio machaon]
Contig4140	20.49	117.92	44.25	213.94	284.55	201.96	719.59	884.73	2106.56	1498.77	3731.04	685.39	1342.61	230.97	1694.97
c581106_g1	1.69	1.94	7.14	12.58	10.56	12.53	18.69	8.35	0.46	5.55	1.91	4.43	10.8	3.3	8.34	gi|646697556|gb|KDR09197.1| Cytoplasmic FMR1-interacting protein [Zootermopsis nevadensis]
Contig5231	30.54	27.31	2.08	11.58	2.14	13.77	2.32	1.63	0.28	1.97	1.8	0.58	4.29	2.36	1.01	gi|646715720|gb|KDR19224.1| Cytochrome c oxidase subunit 7C, mitochondrial [Zootermopsis nevadensis]
Contig6531	5.07	1.27	8.8	35.19	6	6.26	20.96	9.61	5.96	0.75	1.76	1.25	18.88	7.17	2.07
Contig3429	37.58	20.04	33.08	112.11	40.72	91.29	20.79	19.94	6.03	5.38	0.13	0.61	69.42	23.93	24.5	gi|954561905|ref|XP_014604771.1| PREDICTED: RING-box protein 1A [Polistes canadensis]
Contig7245	11.19	5.99	8.99	21.8	7.18	4.44	6.47	3.63	0.31	1.7	0.59	0.71	2.78	0.67	1.41	gi|646719116|gb|KDR21346.1| Nucleolar MIF4G domain-containing protein 1 [Zootermopsis nevadensis]
Contig9605	1.87	1.45	3.73	0.21	3.51	3.43	5.29	7.01	0.36	1.98	1.51	0.55	6.4	3.71	2.18	gi|646712117|gb|KDR17022.1| Myotubularin-related protein 8 [Zootermopsis nevadensis]
Contig4837	0.94	7.1	5.25	1.92	1	1.92	3.07	4.56	3.85	11.69	14.83	10.53	3.77	1.79	7.68	gi|646713866|gb|KDR18042.1| Peptidoglycan-recognition protein 1, partial [Zootermopsis nevadensis]
Contig10551	43.09	35.87	37.49	47.45	20.7	17.65	15.5	10.78	0.25	23.55	1.36	9.25	10.14	3.14	9.91	gi|939673755|ref|XP_014283160.1| PREDICTED: E3 SUMO-protein ligase RanBP2 [Halyomorpha halys]
c577868_g1	3.68	4.85	7.15	6.6	9.49	6.89	11.77	5.51	0.19	0.35	1.36	1.74	0.31	1.46	3.16
c582024_g1	0.12	0.36	2.04	0.8	0.42	1.33	2.42	0.86	0.23	1.48	0.61	1.06	5.17	2.27	1.81
Contig4707	33.53	20.02	27.23	136.99	19.1	51.3	21.35	8.68	3.87	2.91	5.33	2.98	7.64	7.44	14.42	gi|646723614|gb|KDR24161.1| Signal recognition particle 14 kDa protein [Zootermopsis nevadensis]
Contig15549	10.52	5.91	9.22	34.57	4.18	5.36	3.6	9.04	7.35	5.43	14.04	7.9	9.27	4.98	11.16	gi|646697402|gb|KDR09129.1| Cyclin-H [Zootermopsis nevadensis]
c579367_g1	1.91	1.25	2.07	0.01	6.65	12.74	2.18	3.3	0.18	2.63	0.64	2.54	1.31	1.49	2.98	gi|817051525|ref|XP_012251505.1| PREDICTED: histone-lysine N-methyltransferase SMYD3 [Athalia rosae]
Contig11355	1.96	2.53	6.53	1.07	2.44	9.36	19.62	17.13	29.5	19.45	31.44	35	9.16	10.19	13.18	gi|861616050|gb|KMQ86248.1| retrovirus-related pol polyprotein from transposon tnt 1-94 [Lasius niger]
c585588_g1	5.52	24.51	29.64	6.19	25.92	8.06	126.44	133.13	24.14	126.69	61.34	140.47	19.92	17.47	76.37	gi|861621741|gb|KMQ87583.1| mariner transposase [Lasius niger]
c582647_g2	2.51	3.11	12.3	2.29	2.29	1.57	1.16	1.74	0.2	1.84	3.85	0.92	0.65	3.62	5.41
Contig12339	2.45	1.9	6.27	1.5	1.86	1.68	16.7	12.56	17.26	18.98	33.67	19.61	7.44	1.94	10.09	gi|970884904|ref|XP_015127114.1| PREDICTED: uncharacterized protein LOC107048461 [Diachasma alloeum]
Contig5052	17.02	58.78	25.77	52.73	30.83	30.24	29.63	17.48	0.87	8.25	0.42	2.89	15.63	7.76	7.4	gi|646715814|gb|KDR19282.1| Heat shock 70 kDa protein 4L [Zootermopsis nevadensis]
Contig15020	8.68	5.3	5.74	4.42	15.11	11.45	52.5	126.65	75.67	105.03	113.34	67.53	26.36	12.24	67.69	gi|646720065|gb|KDR21932.1| hypothetical protein L798_00484, partial [Zootermopsis nevadensis]
Contig3502	3.95	0.67	2.4	0.15	4.2	3.29	3.41	2.92	0.86	3.55	1.23	0.66	0.1	0.26	0.43
Contig3896	13.64	13.8	16.94	31.96	16.7	19.52	15.17	8.9	4.62	1.1	0.86	0.92	20.55	5.04	4.85	gi|817210122|ref|XP_012281134.1| PREDICTED: cullin-4A [Orussus abietinus]
Contig15045	2.04	14.19	3.94	4.08	9.32	13.13	33.3	42.87	96.07	51.69	152.62	107.93	35.27	15.58	86.22
UN17257	2008.68	5700.87	1206.58	2148.18	993.81	965.19	1652.46	3290.08	12.37	1889.67	57.14	291.03	1459.39	9304.99	2464.31
c580964_g1	0.53	0.09	0.64	0.97	0.77	0.46	15.71	126.84	0.85	10.52	8.78	2.1	59.73	98.26	58.47	gi|924554524|gb|ALC39799.1| Syt1, partial [Drosophila busckii]
c584754_g1	4.69	11.59	8.07	29.23	12.29	39.72	18.06	7.33	11.2	3.31	10.97	8.89	17.32	2.77	15.31	gi|646722097|gb|KDR23200.1| ORM1-like protein 3 [Zootermopsis nevadensis]
Contig20089	1.7	15.57	19.6	3.76	16.09	40.7	14.8	138.93	284.06	47	170.9	268.84	69.53	28.93	120.7
c583667_g1	0.27	5.79	11.4	8.01	22.15	26.01	11.78	16.8	1.71	5.21	1.3	1.56	8.47	8.57	2.06
Contig8707	0.48	0.62	0.78	2.93	0.65	1.77	0.29	0.66	0.07	0.61	0.76	0.1	4.07	0.04	0.54	gi|646706253|gb|KDR13581.1| Proteasome-associated protein ECM29-like protein [Zootermopsis nevadensis]
Contig14971	9.71	17.4	23.84	5.91	16.12	21.21	139.81	200.71	399.58	189.3	325.71	392.8	97.45	35.11	197.57	gi|270011976|gb|EFA08424.1| hypothetical protein TcasGA2_TC006071 [Tribolium castaneum]
Contig8539	8.23	6.55	9.9	42.1	8.01	31.04	18.31	5.65	0.23	1.05	1.86	0.53	30.76	2.74	9.81	gi|646721096|gb|KDR22566.1| E3 ubiquitin-protein ligase RING2-A [Zootermopsis nevadensis]
Contig190	130.75	59.62	124.68	717.13	55.05	273.29	29.35	25.81	2.76	6.05	2.63	3.37	57.84	20.27	14.98	gi|939698465|ref|XP_014293411.1| PREDICTED: RNA polymerase II transcriptional coactivator-like [Halyomorpha halys]
Contig11372	2.21	2.82	3.33	7.9	2.44	5.69	4.22	5.08	0.09	0.01	0.09	0.25	16.49	3.02	6.05	gi|755928913|ref|XP_011309036.1| PREDICTED: protein phosphatase 1 regulatory subunit 12A isoform X6 [Fopius arisanus]
UN05118	21.23	25.66	7.09	1.61	15.12	21.31	37.02	96.55	49.4	42.47	205.21	31.91	85.09	10.36	139.2	gi|662216023|ref|XP_008481924.1| PREDICTED: uncharacterized protein LOC103518623 [Diaphorina citri]
Contig12125	2.96	3.07	1.55	2.59	7.43	7.59	14.16	21.4	44.9	29.6	77.58	28.57	27.1	4.31	50.86	gi|926609219|ref|XP_013782192.1| PREDICTED: uncharacterized protein LOC106466450 [Limulus polyphemus]
Contig7314	4.34	0.64	6.21	1.11	7.31	0.83	26.57	33.05	10.33	12.2	16.88	11.32	15.1	1.13	12.13	gi|913327896|ref|XP_013195427.1| PREDICTED: ubiquinone biosynthesis protein COQ4 homolog, mitochondrial isoform X1 [Amyelois transitella]
c579666_g5	0.58	0.12	1.54	0.7	1.86	0.88	8.51	3.16	2.56	2.18	8.91	3.14	2.48	2.11	4.25	gi|646717780|gb|KDR20510.1| Carbohydrate sulfotransferase 11 [Zootermopsis nevadensis]
c581242_g1	1.56	1.72	3.03	18.85	5.09	8.24	6.62	11.68	0.28	1.28	1.59	0.85	4.88	3.76	2.11	gi|646697209|gb|KDR09039.1| HEAT repeat-containing protein 5B [Zootermopsis nevadensis]
Contig7428	39.13	18.03	10.21	50.88	10.47	10.93	8.25	7.44	1.13	5.62	2.24	3.75	7.77	5.21	17.31	gi|646710496|gb|KDR15987.1| Periodic tryptophan protein 1-like protein [Zootermopsis nevadensis]
c581896_g1	3.45	7.28	7.89	6.94	3.17	3.13	5.88	7.61	3.75	66.34	11.04	9.35	25.96	4.58	4.36	gi|939693620|ref|XP_014290880.1| PREDICTED: ero1-like protein [Halyomorpha halys]
c574898_g2	0.12	1.39	2.75	0.05	1.46	1.43	0.86	1.11	0.3	1.91	1.42	0.91	0.21	1.19	0.15
c581733_g2	5.76	0.83	7.31	12.21	8.4	11.04	4.43	4.12	1.44	1.09	1.4	0.35	9.55	8.49	20.56	gi|646721131|gb|KDR22601.1| Katanin p80 WD40-containing subunit B1 [Zootermopsis nevadensis]
Contig9452	2.8	3.55	5.7	5.28	7.18	2.69	34.98	23.45	84.72	62.83	81.72	87.47	12.2	6.64	45.09
Contig5013	16.25	11.81	22.05	46.47	28.24	35.68	31.3	22.45	1.28	7.35	1.03	0.9	12.53	3.72	2.27	gi|939276189|ref|XP_014258558.1| PREDICTED: metastasis-associated protein MTA3 isoform X2 [Cimex lectularius]
c583640_g3	1.27	0.76	2.62	1.29	2.65	0.87	4.58	6.73	19.88	22.62	82.36	28.21	14.63	3.69	48.49
c584171_g1	3.14	15.5	4.26	29.2	39.28	55.27	82.44	84.16	573.21	174.42	315.7	131.15	200.27	30.13	172.13	gi|662220831|ref|XP_008484571.1| PREDICTED: uncharacterized protein LOC103521244 [Diaphorina citri]
c584399_g4	2.98	3.14	4.58	4.75	0.87	0.02	1.38	2.48	1.22	3.9	4.7	0.17	5.87	0.17	3.94	gi|321464402|gb|EFX75410.1| hypothetical protein DAPPUDRAFT_306759 [Daphnia pulex]
c576682_g1	42.65	12.07	8.89	6.15	7.71	2.01	24.87	9.45	0.35	0.65	3.14	0.46	3.91	1.89	1.84
Contig11551	23.36	37.81	25.58	60.03	22.69	23.97	42.65	33.06	4.05	4.72	0.86	0.17	21.8	23.87	13.45
Contig15518	1.03	11.73	1.6	1.66	4.18	12.34	16.59	9.57	20.76	18.14	36.52	10.5	15.97	1.88	13.56
Contig9878	2.62	8.65	7.96	3.31	10.28	12.41	56.06	91.12	25.76	487.05	110.82	53.69	34.7	11.08	65.39	gi|913324481|ref|XP_013193561.1| PREDICTED: RNA-directed DNA polymerase from mobile element jockey-like isoform X1 [Amyelois transitella] >gi|913324483|ref|XP_013193562.1| PREDICTED: RNA-directed DNA polymerase from mobile element jockey-like isoform X2 [Amyelois transitella]
Contig5039	96.15	19.35	9.83	22.69	6.47	10.58	2.25	5.96	0.43	1.56	0.68	4.13	86.45	33.83	27.36	gi|646698031|gb|KDR09407.1| Serpin B10 [Zootermopsis nevadensis]
c576015_g1	25.57	44.38	29.17	149.36	28.78	48.95	10.75	21.43	0.6	1.53	2.58	0.6	99.5	7.11	8.51	gi|817057700|ref|XP_012269769.1| PREDICTED: calcyclin-binding protein [Athalia rosae]
c554337_g1	0.97	7.15	1.35	4.35	3.44	5.38	5.36	11.35	21.81	39.65	39.71	44.07	18.98	8.29	29.01
Contig1621	180.12	99.9	341.12	239.08	318.15	327.54	257.87	71.51	12.49	9.98	2.34	5	45.71	22.2	74.11	gi|817085958|ref|XP_012265686.1| PREDICTED: proteasome subunit beta type-6 [Athalia rosae]
Contig12238	0.7	3.41	1.35	2.36	1.61	0.42	3.18	7.89	31.18	9.69	46.69	28.33	7.11	2.16	8.66	gi|675366581|gb|KFM59483.1| Retrovirus-related Pol polyprotein from transposon TNT 1-94, partial [Stegodyphus mimosarum]
Contig5505	3.36	11.43	4.58	3.99	11.9	1.31	4.66	2.5	9.65	5.65	11.8	5.64	6.89	1.86	11.32	gi|646707940|gb|KDR14453.1| Aprataxin [Zootermopsis nevadensis]
c583764_g2	5.15	249.42	7.18	105.65	39.95	41.46	113.04	122.61	671.37	147.61	731.48	390.29	119.8	3.97	285.36
c303003_g1	1.96	3.79	2.73	5.24	1.99	32.73	7.06	12.09	7.37	53.83	18.69	18.73	10.16	6.01	14.81
Contig2163	57.08	84.01	77.23	184.25	66.8	88.48	53.26	54.37	33.08	12.5	4.07	4.78	141.36	72.56	45.28	gi|646708822|gb|KDR14969.1| NADH dehydrogenase [ubiquinone] 1 beta subcomplex subunit 9 [Zootermopsis nevadensis]
Contig6424	75.83	36.17	64.34	28.46	48.63	62.31	65.56	40.5	1.07	4.82	2.04	2.24	37.04	4.42	9.03	gi|478258108|gb|ENN78246.1| hypothetical protein YQE_05397, partial [Dendroctonus ponderosae] >gi|546682788|gb|ERL92677.1| hypothetical protein D910_09989 [Dendroctonus ponderosae]
c568400_g4	4.85	1.22	7.26	11.04	6.88	2.62	5.24	1.63	0.85	8.27	2.39	5.74	10.05	2.71	4.45	gi|270002317|gb|EEZ98764.1| hypothetical protein TcasGA2_TC001328 [Tribolium castaneum]
Contig11130	17.19	26.53	29.83	48.4	44.24	69.61	46.31	64.31	7.45	4.2	5.02	3.93	84.88	121.87	49.68	gi|572319397|ref|XP_006625245.1| PREDICTED: spectrin alpha chain-like [Apis dorsata]
Contig9232	35.56	39.22	26.15	44.7	23.28	17.21	20.02	11.38	0.11	0.39	0.2	0.65	10.56	9.76	8.55	gi|646710821|gb|KDR16239.1| Lysyl-tRNA synthetase [Zootermopsis nevadensis]
c586114_g1	31.19	67.01	126.05	81.71	132.68	143.69	411.07	454.01	1581.85	310.98	1006.46	754.35	368.31	93.96	538.77	gi|642913013|ref|XP_008201352.1| PREDICTED: oocyte zinc finger protein XlCOF28-like [Tribolium castaneum] >gi|270001918|gb|EEZ98365.1| hypothetical protein TcasGA2_TC000822 [Tribolium castaneum]
c585824_g1	1.71	3.66	2.23	2.88	1.5	4.55	15	6.36	4.21	4.27	23.71	5.02	13.39	2.38	9.17	gi|759068680|ref|XP_011343849.1| PREDICTED: putative nuclease HARBI1 [Cerapachys biroi]
c582764_g1	7.28	10.23	0.74	13.29	10.88	4.33	23.05	56.19	207.33	29.71	180.52	82.95	73.46	5.78	108.72
Contig9832	4.96	1.9	29.58	3.99	26.1	39.73	51.91	20.84	0.22	2.66	0.11	0.86	3.56	10.78	0.79
c579170_g1	2.45	3.64	7.54	7.66	5.24	8.21	3.84	9.22	0.51	2.44	1.86	0.31	3.16	8.29	0.83	gi|646717124|gb|KDR20105.1| hypothetical protein L798_05568 [Zootermopsis nevadensis]
c583381_g1	3.72	2.06	3.58	1.42	1.85	0.75	3.04	1.84	0.08	1.29	0.75	0.36	5.89	4.85	2.05	gi|805762796|ref|XP_012154361.1| PREDICTED: sodium-coupled monocarboxylate transporter 2-like [Megachile rotundata]
Contig5470	24.33	35.17	39.93	97.15	36.77	46.63	36.24	17.6	0.36	6.42	0.92	1.07	16.05	13.28	2.28	gi|926646407|ref|XP_013789546.1| PREDICTED: CCR4-NOT transcription complex subunit 11-like [Limulus polyphemus]
Contig2765	6451.36	2886.83	2968.02	2670.07	1671.73	1867.98	1263.29	504.78	69.5	102.82	37.24	20.8	3014.63	1187.11	1264.19	gi|559372459|gb|AHB12424.1| 40S Ribosomal Protein S3A, partial [Pantala flavescens]
Contig17416	1.21	9.75	15.26	20.21	23.88	12.03	63.77	37.64	0.76	2.08	1.44	1.93	13.94	5.65	0.51	gi|646706670|gb|KDR13777.1| Arrestin domain-containing protein 2 [Zootermopsis nevadensis]
Contig4243	6.74	7.81	15.78	39.23	9.86	45.47	23.71	9.97	4.78	5.29	1.51	1.32	40.7	9.39	34.19	gi|646722946|gb|KDR23740.1| Signal recognition particle 72 kDa protein [Zootermopsis nevadensis]
c583679_g3	4.47	7.3	12.85	32.43	17.33	6.04	31.66	24.98	0.94	11.47	2.53	5.55	4.59	14.46	20.52	gi|951567955|ref|XP_014482535.1| PREDICTED: phosphatidylinositol-binding clathrin assembly protein unc-11 isoform X2 [Dinoponera quadriceps]
Contig7959	0.21	2.61	0.34	0.05	0.62	0.44	1.55	1.13	0.38	1.68	0.73	1.17	0.42	0.24	0.23
c573963_g2	0.35	2.08	2.66	0.28	1.89	0.41	3.44	9.04	4.84	6.35	5.38	1.66	6.86	0.97	4.28
c576284_g2	0.21	0.55	1.48	0.13	2.59	2.36	0.51	0.22	3.01	1.62	2.83	0.27	1.95	1.95	1.96
c580450_g4	1.08	6.96	3.77	0.8	5.51	10.3	13.08	24.37	23.16	84.36	77.25	82.46	24.86	3.63	43.76
Contig10291	9.34	7.51	6.05	6.03	5.34	7.9	4.63	5.55	0.14	4.05	0.54	1.64	3.65	4.29	8.49	gi|646716742|gb|KDR19868.1| Serine/threonine-protein kinase 38-like [Zootermopsis nevadensis]
c576264_g1	0.57	2.3	1.77	2.93	7.33	40.28	35.17	34.48	27.1	83.47	43.15	15.73	2.84	4.66	21.91
Contig14881	1.36	4.02	3.69	1.11	2.95	9.86	72.7	63.07	60.68	25.88	132.29	128.61	58.04	8.71	65.92
Contig4833	43.02	14.8	22.45	12.76	10.14	14.26	21.62	20	0.21	1.02	0.94	0.19	3.73	7.61	5.79	gi|646718915|gb|KDR21218.1| Ubiquitin carboxyl-terminal hydrolase 10 [Zootermopsis nevadensis]
c575960_g4	35.73	30.16	76.62	0.27	60.52	30.46	395.89	264.35	7.53	56.93	19.25	36.4	2.02	57.63	163.18	gi|646714532|gb|KDR18462.1| XK-related protein 6, partial [Zootermopsis nevadensis]
Contig5134	3.41	9.49	21.32	25.2	22.88	26.97	51.6	44.04	17.47	0.2	0.94	0.34	34.42	12.77	5.96	gi|332018223|gb|EGI58828.1| Chromobox protein-like protein 8, partial [Acromyrmex echinatior]
Contig9691	26.11	20.8	30.03	27.9	20.55	25.54	27.05	22.49	0.21	1.67	0.33	2.46	18.91	1.98	1.27	gi|646714597|gb|KDR18510.1| Protein strawberry notch [Zootermopsis nevadensis]
Contig5376	4.84	3.69	10.88	1.67	8.09	14.43	12.18	10.19	0.2	12.75	0.57	4.41	4.31	2.5	1.2	gi|646705743|gb|KDR13302.1| Tight junction-associated protein 1 [Zootermopsis nevadensis]
c575165_g1	46.54	35.05	25.29	46.99	5.36	5.9	13.07	4.58	0.21	4.91	0.96	7.4	40.08	7.97	8.1	gi|189235480|ref|XP_967613.2| PREDICTED: nucleolar protein 16 [Tribolium castaneum] >gi|270003065|gb|EEZ99512.1| hypothetical protein TcasGA2_TC000093 [Tribolium castaneum]
c578485_g5	21.75	23.51	55.97	30.76	89.92	110.07	415.34	30.6	273.61	530.75	229.6	47.47	173.38	36.22	162.69
Contig1520	0.37	0.16	1.28	0.07	0.59	1.2	6.92	7.6	0.1	2.29	3.99	1.76	2.21	4.87	11.05	gi|768409181|ref|XP_011551461.1| PREDICTED: uncharacterized protein LOC105383140 [Plutella xylostella]
UN40117	896.92	102.96	2870.49	58.55	216.67	102.07	344.97	618.58	1795.62	425.17	1405.2	1605.33	363.54	220.32	794.31
c585703_g3	2.59	0.65	5.71	1.34	19.38	1.2	9.34	21.22	48.31	8.81	135.27	48.34	42.02	10.24	58.58	gi|936698774|ref|XP_014227371.1| PREDICTED: uncharacterized protein LOC106652755 [Trichogramma pretiosum]
Contig11973	3.07	8.49	4.29	16.04	4.54	12.58	17.41	5.42	19.83	62.35	41.9	36.96	16.7	2.02	28.78	gi|751223771|ref|XP_011165190.1| PREDICTED: uncharacterized protein LOC105199691 [Solenopsis invicta]
c307544_g1	6.57	19.09	9.18	14.66	3.34	15.71	17.78	20.3	12.38	75.35	23.55	25.17	32.04	17.67	87.07
Contig11550	2.43	8.43	1.6	0.33	2.7	0.71	4.52	4.67	0.37	2.37	0.79	0.85	0.81	0.23	0.56	gi|646697458|gb|KDR09161.1| Apoptosis inhibitor IAP [Zootermopsis nevadensis]
Contig3762	33.44	11.47	17.94	12.58	12.51	19.97	7.86	5.44	1.38	1.15	3.26	4.04	6.93	5.34	1.02	gi|411145887|gb|AFW04603.1| giwi protein [Gampsocleis gratiosa]
UN41956	1.69	2.13	8	35.74	81.34	65.59	146.14	89.56	563.38	156.1	390.64	419.64	290	60.39	323.95
UN07465	63.7	15.61	28.52	8.64	3.08	2.41	12.62	5.45	10.12	8.08	18.39	0.96	0.29	2.58	5.64
c576626_g1	1.07	1.26	2.04	5.37	2.05	5.11	3.32	5.78	0.15	0.27	0.97	0.23	10.95	3.29	3.37	gi|646724194|gb|KDR24529.1| Ras-related protein Rab-9B [Zootermopsis nevadensis]
Contig6097	1.52	0.27	1.53	1.48	1.08	0.51	1.02	0.11	0.35	0.16	1.18	0.27	0.69	0.38	0.62	gi|768418838|ref|XP_011550121.1| PREDICTED: uncharacterized protein LOC105382004 [Plutella xylostella] >gi|768424236|ref|XP_011553062.1| PREDICTED: uncharacterized protein LOC105384507 [Plutella xylostella] >gi|768439288|ref|XP_011561267.1| PREDICTED: uncharacterized protein LOC105391485 [Plutella xylostella] >gi|768449353|ref|XP_011566757.1| PREDICTED: uncharacterized protein LOC105396454 [Plute…
c585954_g1	15.74	8.17	10.56	5.86	29.53	18.97	43.4	32.56	90.32	44.93	189.71	37.41	78.85	11.43	61.36
UN03906	1.03	17.85	10.43	14.47	32.49	40.61	135.63	308.57	784.99	198.37	502.45	1682.42	120.3	77.12	341.12
c573237_g1	1.16	5.57	7	2.95	2.42	4.9	3.74	4.61	0.34	2.44	1.89	0.84	4.75	1.45	2.98	gi|646724083|gb|KDR24473.1| Actin-related protein 3 [Zootermopsis nevadensis]
Contig12306	4.66	6.05	1.12	0.8	3.19	4.93	4.45	3.42	5.39	2.99	8.2	2.78	1.78	0.47	4.26	gi|646691506|gb|KDR07133.1| hypothetical protein L798_02588 [Zootermopsis nevadensis]
Contig3613	4.7	4.52	4.72	11.98	1.88	8.07	8.27	6.58	0.2	0.37	0.38	0.15	0.65	0.8	2.23
Contig3980	5.5	2.45	3.48	3.92	5.49	3.68	19.82	5.02	0.63	4.79	0.72	3.76	13.99	24.85	13.51
c539423_g1	1.45	1.4	6.57	0.97	2.95	12.11	16.98	6.71	1.82	43.17	9.51	2.77	14.2	2.22	17.36	gi|270015323|gb|EFA11771.1| hypothetical protein TcasGA2_TC004098 [Tribolium castaneum]
c585214_g1	1.21	5.9	1.5	0.09	1.91	5.93	3.17	5.88	0.33	6.4	1.4	4.35	0.32	1.89	0.04
Contig9607	29.49	25.34	37.05	70.91	43.56	41.52	42.48	13.25	0.39	1.2	0.37	1.4	6.64	10.53	12.68	gi|646715259|gb|KDR18930.1| hypothetical protein L798_06668 [Zootermopsis nevadensis]
c572508_g1	31.49	26.06	63.78	123.25	29.56	66.28	38.94	11.63	0.39	0.38	0.2	0.31	0.76	1.26	0.21	gi|826443219|ref|XP_012530741.1| PREDICTED: methyltransferase-like protein 5 [Monomorium pharaonis]
Contig12332	13.06	12.17	29.81	9.33	24.08	17.86	92.04	89.58	77.23	27.19	120.2	69.01	37.25	12.44	58.12
Contig4387	78.86	49.76	126.02	221	120.16	154.98	125.25	66.13	3.84	6.31	1.83	2.34	203.08	59.44	17.75	gi|646701569|gb|KDR11231.1| Coiled-coil-helix-coiled-coil-helix domain-containing protein 3, mitochondrial [Zootermopsis nevadensis]
Contig11040	3.75	3.64	7.88	1.8	3.29	8.26	2.49	3.59	0.19	3.37	0.64	0.81	0.18	1.52	0.53	gi|646719150|gb|KDR21358.1| Dynein heavy chain, cytoplasmic [Zootermopsis nevadensis]
Contig9358	15.42	18.61	20.14	1.54	1.38	2.94	9.05	17.47	0.46	4.79	3.51	4.95	1.63	0.47	2.79
Contig5730	8.48	3.97	16.97	0.26	12.22	0.7	47.54	35.27	0.74	4.7	1.4	0.56	0.17	1.35	0.37
Contig4179	0.31	6.25	2.16	0.15	8.74	0.82	23.5	61.91	25.05	55.92	23.37	14.48	11.34	1.85	22.48	gi|768430323|ref|XP_011556385.1| PREDICTED: uncharacterized protein LOC105387367 [Plutella xylostella]
Contig6838	30.05	7.08	19.99	25.56	13.69	38.32	19.99	11.8	0.54	0.99	3.21	0.82	13.47	7.44	7.47
c586231_g2	12.3	12.19	10.39	2.17	11.65	13.68	43.88	31.07	12.22	17.06	20.51	29.59	4.46	1.32	9.75
Contig20345	0.26	3.64	0.88	3.47	6.36	0.64	17.94	11.21	33.98	36.37	60.6	17.51	29.67	1.8	25.04	gi|913304460|ref|XP_013201177.1| PREDICTED: uncharacterized protein LOC106143594 [Amyelois transitella]
c571544_g1	0.78	0.96	1.38	0.12	1.87	1.61	1.38	2.29	0.39	0.72	0.54	1.37	0.18	0.38	0.23	gi|646698629|gb|KDR09708.1| Cytokine receptor [Zootermopsis nevadensis]
Contig6435	2.08	25.16	117.66	110.4	266.75	62.32	0.39	0.74	0.21	1.55	0.39	0.17	1.55	1.11	11.66	gi|646713892|gb|KDR18068.1| Carboxypeptidase M [Zootermopsis nevadensis]
c485097_g2	4.72	15.47	20.28	114.66	19.22	8.68	13.1	15.7	0.91	36.63	26.52	45.89	21.78	8.37	17.41
Contig8964	10.28	1.27	1.92	2.4	2.27	7.83	0.47	2.43	0.16	0.9	1.41	1.25	3.93	0.4	0.5	gi|646724189|gb|KDR24524.1| U3 small nucleolar RNA-associated protein 15-like protein [Zootermopsis nevadensis]
UN15697	5.56	73.98	5.83	11.69	14.31	73.36	45.98	130.57	157.31	379.93	174.46	44.93	81.83	46.78	104.57	gi|672374617|gb|AIJ27486.1| endonuclease-reverse transcriptase [Eyprepocnemis plorans plorans]
c585587_g3	7.62	23.57	0.89	28.21	71.05	63.96	126.84	138.42	429.02	119.6	528.04	140.51	139.15	31.13	150.57
Contig18595	1.72	4.44	1.6	3.07	3.5	32.9	14.49	7.09	12.97	73.85	16.44	32.96	45	3.52	75.91
Contig12086	2.17	9.25	2.52	3.61	6.12	14.06	20.91	61.34	57.38	90.25	177.86	46.74	37.78	5.45	74.89	gi|672374615|gb|AIJ27485.1| endonuclease-reverse transcriptase [Eyprepocnemis plorans plorans]
c585264_g1	35.7	25.25	130.81	6.03	27.76	19.62	244.74	139.81	15.76	476.04	24.79	219.14	7.24	22.43	32.9
c585496_g1	0.36	2	1.05	0.02	0.48	1.23	0.54	1.26	0.11	0.39	0.46	0.66	0.32	0.3	0.98
c575284_g2	1.99	2.37	4.14	0.85	1.77	4.17	2.53	6.68	0.87	19.66	5.6	11.51	2.51	2.4	5.49
c421846_g1	1.97	1.27	22.98	2.64	4.02	9.44	9.5	10.17	2.48	28.68	4.72	17.65	8.73	5.06	11.63
Contig3993	12.38	15.36	12.75	37	14.84	11.63	20.49	21.07	0.4	1.85	0.73	2.43	0.68	5.27	1.13	gi|665815036|ref|XP_008556155.1| PREDICTED: tyrosine-protein phosphatase non-receptor type 1 isoform X2 [Microplitis demolitor]
c578403_g1	105.6	80.25	99.92	190.07	155.16	109.05	99.62	24.01	3.13	1.43	1.49	0.41	30.78	23.32	13.37	gi|646723536|gb|KDR24110.1| T-complex protein 1 subunit epsilon [Zootermopsis nevadensis]
c583827_g1	1.65	5.73	0.82	0.07	3.58	2.24	0.62	4.97	4.26	26.38	7.83	14.5	1.3	0.12	6.65	gi|939259521|ref|XP_014249586.1| PREDICTED: eukaryotic translation initiation factor 2-alpha kinase 3-like isoform X2 [Cimex lectularius]
c575634_g1	2.83	4.55	15.51	13.95	17.09	7.67	22.35	33.45	2.29	6.38	23.82	4.06	6.67	12.11	6.58	gi|915655191|gb|KOC58992.1| Putative uncharacterized protein FLJ37770 [Habropoda laboriosa]
c578760_g5	0.65	0.4	1.1	0.28	0.21	1.6	5.58	5.28	2.06	11.77	4.55	3.23	7.75	17.39	4.08	gi|646698461|gb|KDR09625.1| Carbonic anhydrase, partial [Zootermopsis nevadensis]
c584678_g1	3	3.33	0.9	9.96	7.87	9.24	10.07	11.27	12.4	15.75	13.84	7.4	6.44	0.99	54.72
UN18858	8	8.45	3.05	2.6	17.77	10.43	74.87	80.89	327.35	55.73	319.73	253.57	77.22	12.29	174.41
Contig8789	5.57	3.23	2.37	5.03	4.81	7.05	6.45	5.59	0.22	1.26	0.12	0.2	8.56	2.99	4.79	gi|646707753|gb|KDR14371.1| E3 ubiquitin-protein ligase HECTD1 [Zootermopsis nevadensis]
Contig9570	28.96	20.76	24.46	39.7	24.87	26.22	21.36	11.74	0.16	5.15	0.74	0.95	7.48	7.18	5.66	gi|646721637|gb|KDR22915.1| CAAX prenyl protease 1-like protein [Zootermopsis nevadensis]
Contig8727	3.26	2.27	26.3	31.77	43.95	34.8	64.92	70.96	0.42	24.37	1.4	23.08	38.38	24.3	5.7	gi|817077647|ref|XP_012261161.1| PREDICTED: procollagen-lysine,2-oxoglutarate 5-dioxygenase 3 isoform X2 [Athalia rosae]
Contig10304	15	20.3	17.8	18.11	14.72	18.79	8.76	6.66	0.14	1.63	0.59	1.05	7.59	3.02	12.88	gi|157107363|ref|XP_001649746.1| AAEL004773-PA [Aedes aegypti] >gi|108879623|gb|EAT43848.1| AAEL004773-PA [Aedes aegypti]
Contig10060	3.35	2.87	12.48	4.95	34.35	32.79	66.17	46.73	0.03	7.93	0.08	1.88	56.29	40.67	10.06	gi|646714771|gb|KDR18625.1| Flotillin-1 [Zootermopsis nevadensis]
c583056_g2	2.41	3.3	16.28	5.02	7.96	10.71	37.17	16.17	1.8	10.54	10.18	17.89	1.53	12.25	4.31
c549134_g2	0.2	2.29	0.83	5.28	4.82	8.49	12.48	14.31	42.11	20.81	51.36	31.74	22.3	5.45	35.84
UN29095	3.94	370.99	33.53	341.6	532.05	603.93	1018.43	1762.54	6348.99	935.33	3258.27	2148.65	941.82	416.24	2587.19
Contig3199	4.27	9.74	11	0.75	9.89	11.61	32.65	48.14	0.42	53.45	3	36.91	1.45	1.93	3.38
c579591_g1	51.41	16.4	73.9	31.66	43.81	52.88	51.31	28.78	13.56	4.66	13.37	4.44	27.14	19.98	19.24	gi|646723619|gb|KDR24166.1| Solute carrier family 25 member 45, partial [Zootermopsis nevadensis]
UN31320	2.36	94.34	5.48	17.66	45.69	73.41	31.58	51.09	178.01	37.92	129.8	5.56	28.62	10.89	113.29
c579147_g2	0.42	0.91	0.89	1.61	1.02	0.7	1.3	1.75	0.06	0.48	0.3	0.56	0.12	1.36	0.06
Contig2209	29.45	23.43	33.8	28.07	30.47	34.93	37.56	20.02	0.39	4.86	0.19	1.2	14.01	9.9	6.84	gi|328777746|ref|XP_396692.3| PREDICTED: roughened isoform X3 [Apis mellifera] >gi|340717290|ref|XP_003397118.1| PREDICTED: ras-like protein 3 [Bombus terrestris] >gi|350407287|ref|XP_003488045.1| PREDICTED: ras-like protein 3 [Bombus impatiens] >gi|380017382|ref|XP_003692636.1| PREDICTED: ras-like protein 3 [Apis florea] >gi|571537886|ref|XP_006558879.1| PREDICTED: roughened isoform X1 [Apis mel…
Contig11890	0.53	2.74	1.04	5.47	7.71	5.24	9.82	12.87	45.08	22.55	45.92	14.35	20.79	3.37	19.44	gi|189241943|ref|XP_971607.2| PREDICTED: uncharacterized aarF domain-containing protein kinase 1 [Tribolium castaneum] >gi|270015338|gb|EFA11786.1| hypothetical protein TcasGA2_TC008565 [Tribolium castaneum]
Contig10417	3.19	6.04	2.89	10.14	2	3.08	3.55	4.61	0.51	2.8	1.22	2.21	0.12	2.08	1.03	gi|646711367|gb|KDR16553.1| Myeloid zinc finger 1 [Zootermopsis nevadensis]
c583580_g3	1.15	4.44	0.8	0.26	1.75	2.74	6.2	9.74	0.72	21.03	5.48	18.56	2.98	4.4	3.29
c574660_g4	11.59	163.91	7.15	39.21	94.4	61.81	83.67	151.22	716.03	768.08	417.79	350.02	403.6	46.8	297.35
Contig6343	21.71	9.82	35.4	28.42	28	70.96	80.99	118.54	113.66	19.92	3.46	5.55	123.64	110.12	110.56
c586124_g1	0.44	2.88	3.11	0.39	5.62	2.54	37.52	46.22	16.52	24.63	79.34	17.89	20.08	7.34	20.62	gi|861639142|gb|KMQ92759.1| rna-directed dna polymerase from mobile element jockey-like protein [Lasius niger]
c577450_g2	1.48	8.98	5.1	7.18	3.62	1.89	4.27	5.64	0.37	0.91	0.94	0.76	0.11	2.35	13.2
c586147_g3	0.88	2.84	2.26	0.52	3.89	5.62	22.79	24.05	54.97	28.29	107.02	45.58	24.07	10.38	38.92	gi|913333448|ref|XP_013198398.1| PREDICTED: piggyBac transposable element-derived protein 4-like [Amyelois transitella]
c577783_g4	0.75	1.11	4.24	0.14	3.35	1.9	4.07	6.68	4.66	14.19	19.43	4.86	3.83	3.63	5.82
c577801_g2	23.02	21.27	11.38	91.27	3.71	38.92	27.27	66.64	19.13	7.12	7.78	0.59	32.24	53.97	6.11	gi|817203983|ref|XP_012277842.1| PREDICTED: annexin B10 isoform X1 [Orussus abietinus]
Contig3005	7.18	2.34	3.17	30.98	1.85	13.75	1.37	0.7	0.19	2.56	1.45	0.87	0.26	2.32	2.67	gi|646718565|gb|KDR20977.1| hypothetical protein L798_04489 [Zootermopsis nevadensis]
c579924_g1	65.11	154.64	634.93	21.52	52.87	141.65	709.93	1831.32	746.97	9588.7	324.21	5590.46	203.55	893.51	389.92
Contig17551	2.28	1.48	0.74	0.07	0.47	0.73	6.87	8.47	0.57	3.49	1.64	1.17	4.39	3.28	1.54
c585333_g3	5.96	4.82	8.87	16.43	7.08	3.08	5.42	9.28	0.32	1.38	5.13	0.49	4.95	11.41	2.6	gi|646698330|gb|KDR09557.1| 6-phosphofructo-2-kinase/fructose-2,6-biphosphatase 2 [Zootermopsis nevadensis]
Contig6968	1.92	5.15	10.23	10.39	21.58	28.93	30.71	11.53	0.14	3.89	3.85	2.06	58.73	8.91	21.05	gi|668465906|gb|KFB52959.1| AGAP005244-PB-like protein [Anopheles sinensis]
Contig3545	54.73	47.38	129.06	108.01	120.61	67.24	50.01	37.99	0.17	2.18	0.16	1.3	4.7	11.27	2.4	gi|646715265|gb|KDR18936.1| Importin subunit alpha-2 [Zootermopsis nevadensis]
c586139_g1	2.79	7.09	1.67	7.61	2.76	11.52	25.07	8.91	42.69	28.75	53.93	15.79	17.73	2.09	20.48
c558629_g2	40.19	18.88	11.34	1.27	25.93	19.41	31.27	219.02	107.68	247.43	155.64	62.41	20.18	31.11	160.08
c585830_g3	21.93	20.94	19.21	0.03	3.88	0.7	14.1	25.82	0.38	11.9	2.05	12.43	2.17	2.05	1.27	gi|646724058|gb|KDR24448.1| Splicing factor, arginine/serine-rich 16 [Zootermopsis nevadensis]
c575772_g2	0.83	0.09	2.04	2.25	1.55	1.33	1	1.86	0.17	0.21	0.72	0.62	65.28	11.05	47.72	gi|939646599|ref|XP_014273105.1| PREDICTED: myosin heavy chain 95F isoform X1 [Halyomorpha halys] >gi|939646602|ref|XP_014273106.1| PREDICTED: myosin heavy chain 95F isoform X1 [Halyomorpha halys]
Contig11979	4.59	19.57	16.68	5.88	10.28	32.93	18.23	63.84	293.42	105.31	266.58	210.87	106.86	35.98	141.4
Contig7177	13.31	30.69	2.91	6.13	0.61	4.57	3.88	1.84	0.15	4.1	1.42	0.68	1.02	1.29	1.35	gi|332373274|gb|AEE61778.1| unknown [Dendroctonus ponderosae] >gi|546681998|gb|ERL91994.1| hypothetical protein D910_09316 [Dendroctonus ponderosae]
Contig11780	1.28	3.96	2.29	1.61	7.12	5.7	11.13	33.73	37.11	24.94	60.51	58.67	9.28	8.03	24.94
UN15108	2709.33	526.48	2213.31	1790.53	816.57	1655.8	637.79	100.36	0.4	1.39	0.57	2	442.97	13.68	365.52	gi|817075622|ref|XP_012260050.1| PREDICTED: probable small nuclear ribonucleoprotein G [Athalia rosae]
Contig4178	43.3	21.43	21.03	6.03	3.96	15.18	1.48	3.8	0.26	0.94	1.71	0.78	6.85	1.89	1.03	gi|646702687|gb|KDR11770.1| Mitochondrial ribonuclease P protein 1-like protein [Zootermopsis nevadensis]
Contig10701	5.77	7.14	32.23	40.3	13.76	13.81	11.53	6.64	22.92	0.99	0.81	0.35	12.8	1.6	0.62	gi|646677237|gb|KDQ97903.1| Tubulin gamma-2 chain [Zootermopsis nevadensis]
c582662_g1	0.15	1.72	1.05	0.03	1.87	0.57	1.39	6.75	0.58	28.4	0.92	30.86	2.08	0.4	3.69	gi|242024104|ref|XP_002432470.1| mind bomb, putative [Pediculus humanus corporis] >gi|212517903|gb|EEB19732.1| mind bomb, putative [Pediculus humanus corporis]
Contig7281	2.9	0.78	3.63	19.77	4.07	10.05	0.54	4.48	0.25	0.46	3.7	1.72	7.56	11.37	2.78	gi|646706781|gb|KDR13847.1| E3 ubiquitin-protein ligase UBR2 [Zootermopsis nevadensis]
c580593_g2	349.14	281.57	527.47	1842.06	525.96	612.11	265.12	95.86	0.29	19.44	2.54	8.56	210.7	86.92	42.09	gi|646718839|gb|KDR21173.1| Tudor domain-containing protein 3 [Zootermopsis nevadensis]
c579854_g3	13.11	45.75	18.71	103.73	139.28	184.42	301.17	461.54	893.78	526.5	940.28	414.78	515.99	139.33	457.25
c580765_g3	44.49	78.18	37.13	58.89	27.65	36.65	23.42	35.36	0.77	11.32	6.59	4.89	10.16	13.02	38.94	gi|952540616|gb|KRT85791.1| WD40 domain-containing protein [Oryctes borbonicus]
Contig20769	12.96	71.94	37.88	89.15	120.33	100	219.26	299.75	1255.1	1795.95	829.94	753.81	367.86	64.52	444
c584076_g1	0.98	10.6	5.05	0.44	4.58	3.71	31.39	21.91	38.87	42.47	60.72	37.74	14.55	6.61	27.72	gi|913324481|ref|XP_013193561.1| PREDICTED: RNA-directed DNA polymerase from mobile element jockey-like isoform X1 [Amyelois transitella] >gi|913324483|ref|XP_013193562.1| PREDICTED: RNA-directed DNA polymerase from mobile element jockey-like isoform X2 [Amyelois transitella]
UN15816	7.84	231.84	285.23	407.67	843.04	1157.19	1684.92	2849.88	8964.08	2552.74	7251.56	2487.21	1386.07	805.25	4360.55
c583518_g1	6.33	1.51	3	69.27	4.37	0.02	14.95	2.43	6.3	0.35	14.15	10.46	4.71	2.37	1.1
c586117_g1	4.67	3.62	13.81	3.38	4.9	3.57	17.96	16.98	30.02	15.51	81.65	17.89	75.58	8.74	55.25
c573441_g1	5.44	22.8	28.35	141.74	131.9	251.47	278.8	417.95	3829.57	535.18	2164.63	466.66	2667.33	260.4	1347.91
Contig6339	3.97	3.22	9.86	10.38	9.79	18.45	21	5.87	0.29	0.4	0.55	0.88	23.16	5.22	10.54
Contig6949	153.1	77.14	153.36	227.94	208.78	193.47	112.2	38.66	2.38	6.11	1.34	1.04	24.71	6.94	16.17	gi|817067685|ref|XP_012255746.1| PREDICTED: putative oxidoreductase GLYR1 homolog [Athalia rosae]
c793560_g1	0.65	10.07	1.82	4.06	2.65	9.32	14.07	6.02	4.9	32.78	1.55	7.47	6	3.99	1.64
c582808_g1	0.58	4.55	1.99	0.55	1.72	2.94	5.55	5.77	0.79	13.4	2.82	20.62	26.07	5.46	12.21
Contig11449	3.04	0.99	1.7	5.16	2.13	1.8	1.05	1.34	0.1	1.25	0.76	1.43	4.24	0.72	0.23	gi|817070806|ref|XP_012257437.1| PREDICTED: ubiquitin carboxyl-terminal hydrolase 7 isoform X5 [Athalia rosae]
c577945_g1	0.31	1.66	18.09	0.77	1.07	7.32	2.36	22.84	0.37	8.79	8	0.56	9.19	0.49	13.18	gi|646697542|gb|KDR09193.1| hypothetical protein L798_01094 [Zootermopsis nevadensis]
Contig9895	23.47	16.89	115.72	84.9	74.2	101.12	110.14	20.91	0.48	3.51	0.82	3.66	25.55	2.12	17.28
c578004_g2	4.25	2	7.43	1.45	2	4.5	1.88	0.91	1.07	5.04	1.81	2.42	3.91	0.42	0.8	gi|350414177|ref|XP_003490230.1| PREDICTED: uncharacterized protein LOC100740464 isoform X2 [Bombus impatiens]
Contig21078	8.83	30.31	27.79	30.46	52.49	76.01	214.92	312.24	1156.55	240.57	765.68	1106.16	273.15	78.9	447.15	gi|930655534|gb|KPI97862.1| hypothetical protein RR46_10983, partial [Papilio xuthus]
c585893_g5	6.72	7.15	2.76	1.29	5.37	6.3	23.32	34.63	23.52	17.54	70.57	57.59	10.8	4.66	38.28	gi|498989158|ref|XP_004531538.1| PREDICTED: uncharacterized protein LOC101452609 [Ceratitis capitata]
Contig15517	3.59	18.97	55.47	16.59	145.65	105.93	711.98	987.73	1292.05	561.89	2003.2	949.5	1560.31	220.9	1084.27
Contig12291	2.95	3.68	3.32	1.51	4.03	8.83	15.42	29.01	20.94	128.4	62.39	42.34	15.16	3.24	25.17	gi|913324481|ref|XP_013193561.1| PREDICTED: RNA-directed DNA polymerase from mobile element jockey-like isoform X1 [Amyelois transitella] >gi|913324483|ref|XP_013193562.1| PREDICTED: RNA-directed DNA polymerase from mobile element jockey-like isoform X2 [Amyelois transitella]
Contig1272	34.5	522.39	325.11	272.74	205.27	208.65	242.91	148.26	7.16	57.24	5.45	18.85	126.55	111.09	115.73	gi|972988154|gb|ALX00044.1| calreticulin, partial [Melanoplus sanguinipes]
Contig1981	47.7	61.45	49.06	35.88	25.66	55.52	27.6	23.19	26.32	1.95	1.69	2.17	1.96	10.44	0.71	gi|826465538|ref|XP_012535067.1| PREDICTED: mitochondrial intermembrane space import and assembly protein 40-A [Monomorium pharaonis]
Contig12248	12.82	4.98	6.53	27.86	12.98	3.84	18.94	2.88	0.75	1.47	0.23	0.1	14.63	2.01	2.96	gi|391334493|ref|XP_003741638.1| PREDICTED: uncharacterized protein LOC100898406 [Metaseiulus occidentalis]
c580817_g1	4.43	1.79	3.92	2.5	1.96	3.31	18.19	20.27	9.73	84.84	23.01	18.86	7.48	6.42	3.89
UN02643	96.53	179.31	36.62	13.13	40.03	44.24	291.61	542.36	314.25	498.77	351.13	380.92	99.17	25.69	225.13	gi|672374617|gb|AIJ27486.1| endonuclease-reverse transcriptase [Eyprepocnemis plorans plorans]
Contig11106	35.39	50.67	67.48	127.59	77.76	99.22	69.23	31.79	2.19	3.2	3.33	2	2.01	3.75	7.04	gi|646723030|gb|KDR23802.1| putative Ufm1-specific protease 2 [Zootermopsis nevadensis]
c568095_g1	5.79	6.41	13.17	26.32	5.65	4.05	5.26	2.55	0.08	0.47	0.23	0.04	0.15	1.67	0.54	gi|557761586|ref|XP_005180511.1| PREDICTED: ornithine aminotransferase, mitochondrial [Musca domestica]
c579957_g2	15.61	60.14	45.37	5.18	76.57	47.94	364.21	1377.82	126.98	431.65	297.5	182.94	122.91	25.88	178.95
Contig11592	0.92	2.74	1.68	0.13	1.15	1.35	7.16	3.72	2.49	5.52	7.11	11.13	2.21	0.87	5.9	gi|985419474|ref|XP_015375252.1| PREDICTED: piggyBac transposable element-derived protein 4-like, partial [Diuraphis noxia]
Contig10959	6.53	4.7	18.13	13.47	15.8	29.57	31.94	25.98	0.05	3.45	1.35	2.99	3.71	3.73	7.81	gi|189241962|ref|XP_968788.2| PREDICTED: remodeling and spacing factor 1-like [Tribolium castaneum]
UN46914	21.47	133.56	119.7	19.76	133.09	118.66	531.73	534.3	553.35	1072.65	896.46	527.44	253.52	126.23	743.24	gi|672374617|gb|AIJ27486.1| endonuclease-reverse transcriptase [Eyprepocnemis plorans plorans]
Contig8453	2.29	4.49	4.18	3.61	3.18	5.18	8.03	6.97	0.15	2.55	0.86	1.27	0.76	0.88	0.23	gi|646700285|gb|KDR10489.1| PHD finger protein rhinoceros [Zootermopsis nevadensis]
Contig22247	0.96	4.2	2.52	0.75	4.17	8.06	26.95	31.97	40.54	50.28	104.17	59.99	23.63	8.33	50.16
c574400_g1	9.44	8.5	11.99	37.02	8.35	5.02	4.13	8.25	0.48	0.44	1.37	2.92	27.08	4.1	20.71	gi|939688809|ref|XP_014288318.1| PREDICTED: maf-like protein CLL_A0561 isoform X2 [Halyomorpha halys]
Contig11391	21.05	10.71	7.13	36.25	6.93	2.54	14.2	11.17	0.8	0.98	0.51	1.22	57.81	4.25	0.81	gi|646701980|gb|KDR11447.1| 28S ribosomal protein S22, mitochondrial [Zootermopsis nevadensis]
Contig15231	1.6	8.98	11.21	18.13	16.69	17.33	46.53	28.7	31.05	3.82	2.13	5.92	32.29	5.93	10.2
Contig15375	12.75	19.26	4.59	19.82	4.37	6.34	4.78	2.34	0.32	2.61	3.02	3.63	4.08	1.75	2.39	gi|795054306|ref|XP_011871134.1| PREDICTED: microfibrillar-associated protein 1 [Vollenhovia emeryi]
Contig3632	4.34	6.51	11.74	18.14	15.17	14.56	24.1	20.57	0.23	2.71	0.71	0.26	4.14	6.63	6.71	gi|646709971|gb|KDR15610.1| Plexin-A4, partial [Zootermopsis nevadensis]
Contig5437	2.29	4.73	11.11	8.05	10.05	6.59	8.63	4.34	0.2	0.95	0.62	0.6	0.12	1.2	0.2	gi|646694551|gb|KDR08023.1| Frizzled-7, partial [Zootermopsis nevadensis]
c583480_g2	0.91	2.43	1.69	5.83	9.56	5.72	12.04	7.45	7.3	4.81	8.29	1.32	3.63	4.65	4.34	gi|572315756|ref|XP_006623520.1| PREDICTED: tetratricopeptide repeat protein 18-like isoform X2 [Apis dorsata]
Contig6283	0.7	4.68	2.47	0.33	0.95	0.22	3.52	3.3	0.7	0.21	1.56	0.71	0.75	0.07	0.94
c569920_g1	4.65	8.28	10.11	36	7.95	26.83	16.96	13.27	7.93	0.51	0.36	3	3.89	4.61	3.57	gi|646719109|gb|KDR21339.1| Sorting nexin-6 [Zootermopsis nevadensis]
c568872_g3	13.25	96.13	22.35	3.46	11.79	29.55	40.17	87.42	124.86	170.84	206.91	60.55	58.79	31.53	102.02
UN38341	3.68	8.15	30.86	8.92	2.14	12.57	13.29	31.71	100.89	42.74	54.47	126.2	19.75	6.76	58.41
c583260_g1	1.56	3.57	1.82	2.35	1.96	1.84	4.09	4.03	0.11	1.37	0.72	0.66	7.19	3.35	11.99	gi|646722663|gb|KDR23594.1| putative peroxisomal acyl-coenzyme A oxidase 1 [Zootermopsis nevadensis]
Contig3087	0.29	0.63	0.36	1.16	0.86	0.31	6.6	11.7	0.41	2.99	1.09	1.5	4.37	31.6	40.37
Contig12126	0.66	1.57	2.1	0.24	2.26	3.07	17.44	14.2	16.75	23.6	27.49	32.16	6.19	1.66	23.34	gi|861611749|gb|KMQ85356.1| rna-directed dna polymerase from mobile element jockey-like protein [Lasius niger]
Contig8137	0.81	4.69	2.35	21.05	31.28	29.24	75.31	81.39	312.82	102.8	217.97	157.85	130.06	21.56	168.98	gi|795016637|ref|XP_011858564.1| PREDICTED: uncharacterized protein LOC105556100 [Vollenhovia emeryi]
Contig12044	16.26	15.51	22.38	2.23	16.31	21.54	173.88	137.64	88.02	16.07	109.43	96.85	22.52	10.77	46.12	gi|795060437|ref|XP_011873175.1| PREDICTED: histone-lysine N-methyltransferase SETMAR-like [Vollenhovia emeryi]
Contig12113	0.76	2.57	8.06	1.6	5.01	4.52	24.24	11.11	8.08	21.26	18.08	7.25	4.91	1.6	11.7	gi|861626849|gb|KMQ88922.1| gag-pol polyprotein [Lasius niger]
UN25630	1.19	8.62	2.33	1.49	8.74	5.32	40.41	74.71	43.2	109.83	37.19	129.43	17.34	2.56	48.07
Contig12370	3.1	9.51	12.91	2.77	11.05	8.65	34.07	46.71	77.87	49.04	166.19	64.8	45.4	11.71	35.51	gi|641649259|ref|XP_008185329.1| PREDICTED: uncharacterized protein LOC100573760 [Acyrthosiphon pisum]
c585297_g3	0.11	4.17	7.09	1.93	0.43	3.34	17.44	6.08	55.71	27.7	46.59	83.59	40.5	6.7	14.7	gi|795008921|ref|XP_011859517.1| PREDICTED: uncharacterized protein LOC105557001, partial [Vollenhovia emeryi]
UN48596	5.42	125.81	45.78	398.41	539.75	578.2	667	982.53	5406.53	1044.37	3454.62	2278.69	2186.89	423.22	2327.87
Contig2981	2.08	3.87	3.52	6.53	3.75	2.87	6.35	4.57	1.21	1.28	1.24	0.92	5.31	2.09	0.71	gi|642924780|ref|XP_975331.2| PREDICTED: protein FAM122A [Tribolium castaneum]
c570279_g1	16.07	16.57	28.9	19.69	23.36	34.14	50.87	15.18	0.32	0.7	1.11	0.18	21.11	6.94	23.03	gi|805820146|ref|XP_003707316.2| PREDICTED: cyclin-K [Megachile rotundata]
c585549_g1	10.77	36.59	26.97	18.85	33.19	40.14	153.76	186.11	710.03	174.58	554.79	354.62	235.18	38.16	301.1
Contig16866	1.24	9.34	12.1	67.11	75.59	95.47	125.06	169.1	693.9	135.87	580.15	173.12	294.88	56.67	310.93	gi|646712546|gb|KDR17278.1| putative E3 ubiquitin-protein ligase HERC2 [Zootermopsis nevadensis]
c580185_g2	8.81	32.35	1.37	84.64	6.12	0.31	37.17	22.66	12.8	2.25	29.03	3.76	10.39	1.05	8.21
Contig5154	24.32	14.95	12.02	25.68	7.4	20.22	10.98	15.59	0.75	3.74	1.42	2.56	27.05	5.02	0.56	gi|952537602|gb|KRT84284.1| ABC transporter ATP-binding protein, partial [Oryctes borbonicus]
c577722_g2	0.6	1.73	2.81	2.53	2.37	5.56	3.87	11.36	3.23	2.43	0.62	1.26	7.52	4.71	18.59	gi|646706235|gb|KDR13572.1| hypothetical protein L798_12353 [Zootermopsis nevadensis]
c579378_g1	0.68	5.28	2.85	2.13	4.85	4.88	1.23	6.31	4.28	70.29	15.46	5.22	9.04	3.14	16.33
Contig2764	2914.19	1187.97	3660.65	1558.36	4745.7	2624.05	1722.15	445.81	10.26	21.92	7	4.43	297.45	557.94	279.98	gi|501290150|dbj|BAN20139.1| peptidyl-prolyl cis-trans isomerase f, ppif [Riptortus pedestris]
c581888_g1	3.96	4.58	3.56	4.82	1.76	0.1	1.45	1.89	0.74	2.51	2.95	0.48	1.19	1.3	2.69	gi|646694600|gb|KDR08048.1| Pancreatic lipase-related protein 2 [Zootermopsis nevadensis]
Contig6227	2.86	0.33	3.05	13.5	1.88	10.85	2.43	4.15	0.42	7.32	0.4	11.27	0.19	0.39	0.64	gi|646721141|gb|KDR22611.1| Membrane-bound transcription factor site-2 protease [Zootermopsis nevadensis]
Contig5739	14.74	19.09	38.94	34.7	39.89	31.43	23.1	10.73	0.18	1.1	0.57	1.46	0.79	0.78	0.77	gi|571564826|ref|XP_006565266.1| PREDICTED: chromatin-remodeling complex ATPase chain Iswi [Apis mellifera]
Contig18441	17.87	23.09	17.76	19.92	39.63	41.41	28.67	24.79	0.2	4.37	0.19	0.61	2.48	3.78	9.23	gi|970887985|ref|XP_015109127.1| PREDICTED: structural maintenance of chromosomes protein 3 [Diachasma alloeum]
Contig3366	0.31	0.79	261	36.89	2602	3345.58	11.49	2.22	1.29	0.94	3.18	2.94	5.68	0.79	4.66
c578378_g2	4.85	3.95	2.92	9.68	1.04	3.75	1.32	8.49	0.6	3.07	3.28	2.03	6.12	1.12	1.63	gi|646701007|gb|KDR10930.1| Coiled-coil domain-containing protein 19, mitochondrial [Zootermopsis nevadensis]
Contig12422	0.57	2.88	3.52	1.49	3.73	11.22	13.01	30.24	92.46	38.33	126.5	109.87	31.71	17.41	74.7	gi|768430149|ref|XP_011556288.1| PREDICTED: uncharacterized protein LOC105387281 [Plutella xylostella]
UN57248	2.09	46.62	16.45	11.69	13.86	35.06	98.82	255.13	105.67	203.95	172.28	116.86	53.26	25.81	105.35	gi|646721657|gb|KDR22935.1| hypothetical protein L798_14792, partial [Zootermopsis nevadensis]
c585733_g3	7.4	7.21	26.66	4.8	13.07	12.54	11.37	15.32	81.58	54.57	135.69	150.68	29.38	25.91	56.08	gi|939257459|ref|XP_014248554.1| PREDICTED: uncharacterized protein LOC106666134 [Cimex lectularius]
c568227_g1	6.63	237.44	25.4	0.02	56.62	140.92	73.72	106.45	205.53	185.01	467.88	94.34	107.13	25.09	208.51	gi|672374615|gb|AIJ27485.1| endonuclease-reverse transcriptase [Eyprepocnemis plorans plorans]
c580072g9	0.09	2.53	0.4	0.45	1.76	2.64	1.72	2.24	0.56	0.03	0.86	0.06	0.04	0.02	0.4
c578048_g3	66.83	52.46	93.63	72.79	132.33	93.07	161.87	65.89	0.43	5.43	2.02	4.54	1.17	54.09	13.67
Contig9387	1.65	4.22	2.12	1.91	2.69	1.26	6.43	4.79	0.33	1.36	1.42	0.25	15.73	9.49	17.17	gi|646720585|gb|KDR22246.1| Oxysterol-binding protein-related protein 6 [Zootermopsis nevadensis]
UN05793	76.76	35.85	36.42	22.62	115.42	92.32	551.84	1172.1	1389.03	605.75	1163.16	703.79	393.66	133.3	603.78	gi|672374617|gb|AIJ27486.1| endonuclease-reverse transcriptase [Eyprepocnemis plorans plorans]
UN15627	5.32	6.19	3.8	0.95	33.61	2.55	99.02	169.15	108.97	37.7	270.7	45.75	31.34	17.83	64.55
UN03626	270.62	38.74	750.09	13.63	27.55	37.73	33.32	125.94	247.81	84.97	139.77	235.44	53.96	36.3	103.99
c579713_g3	8.38	7.02	22.76	5.97	16.59	21.08	27.13	16.05	0.2	1.63	1.32	2.3	1.82	1.33	1.79	gi|646720859|gb|KDR22442.1| Nuclear receptor corepressor 1, partial [Zootermopsis nevadensis]
c566313_g5	0.42	1.63	0.59	5.69	12	31.19	25.75	84.58	137.6	57.8	246.14	55.37	119.95	2.59	130.32
Contig10957	3.56	5.52	8.4	29.78	9.52	10.59	5.71	0.73	0.4	4.13	2.65	4.85	1.8	5.83	4.59
Contig4614	5.76	1.86	8.28	21.95	9.45	12.51	11.56	0.99	0.13	0.98	1.66	0.61	8.62	1.31	1.75
Contig3578	7.61	5.8	5.64	28.28	4.43	16.04	6.22	5.32	0.91	0.62	3.77	3.62	0.58	4.33	2.67	gi|646705170|gb|KDR13037.1| hypothetical protein L798_13305 [Zootermopsis nevadensis]
c549571_g1	13.47	110.82	47.17	21.04	66.15	64.42	36.47	10.41	84.61	401.71	40.24	296.8	62.19	20.7	93.52
Contig1528	1099.37	691.95	1225.05	1385.14	450.63	954.29	582.56	674.41	49.85	85.78	93	32.17	1459.43	1425.43	697.42	gi|817052713|ref|XP_012257908.1| PREDICTED: cytochrome c oxidase subunit 5B, mitochondrial-like [Athalia rosae]
Contig3726	192.51	66.34	5.77	1.58	2.6	5.08	0.85	1.46	0.3	5.42	1.13	1.36	0.95	0.36	1.49
Contig6742	14.89	8.12	11.28	13.36	15.67	18.03	7.01	7.06	1.05	3.15	1.82	0.58	6.33	5.09	0.67	gi|646717115|gb|KDR20096.1| mRNA-decapping enzyme 1A [Zootermopsis nevadensis]
c579634g6	361.63	135.86	256.57	157.77	307.58	410.08	168.58	35.4	0.2	2.24	0.15	2.3	42.96	17.34	19.4
c569839_g1	2.33	9.77	9.35	12.03	7.31	12.06	14	8.39	2.44	0.44	1.16	1.11	0.34	1.94	12.49	gi|752884558|ref|XP_011260024.1| PREDICTED: DNA repair protein complementing XP-G cells isoform X2 [Camponotus floridanus]
Contig5388	6.86	3.25	8.63	9.42	12.03	13.49	12.52	5.65	0.19	0.7	0.64	0.15	6.12	2.06	5	gi|951579305|ref|XP_014487320.1| PREDICTED: protein pellino isoform X2 [Dinoponera quadriceps]
c578406_g1	99.05	15.05	8.97	2.05	18.93	16.45	18.63	12.4	2.88	5.26	2.74	4.39	1.32	5.6	8.69
Contig6976	12.71	22.73	21.14	13.18	21.9	15.75	31.57	12.88	0.26	4.96	1.11	4.73	0.95	3.4	1.17	gi|646721694|gb|KDR22950.1| Mediator of RNA polymerase II transcription subunit 23 [Zootermopsis nevadensis]
Contig17835	2.89	4.99	1.35	4.59	7.53	9.84	48.19	38.72	67.19	106.69	127.48	129.38	67.68	20.11	151.84
Contig11367	0.2	4.48	3.16	7.36	6.78	9.58	16.4	23.73	0.99	7.9	2.77	2.27	67.87	21.21	6.49	gi|746842035|ref|XP_011051215.1| PREDICTED: LOW QUALITY PROTEIN: uncharacterized protein LOC105144179 [Acromyrmex echinatior]
Contig15521	1.61	23.19	5.71	6.25	12.78	13.96	77.99	128.7	256.03	146.01	301.07	571.72	55.27	44.42	247.31
UN15320	142.15	405.21	252.67	76.56	198.71	222.67	750.16	1677.21	1880.78	1095.15	1972.69	1702.83	567.1	146.9	932.21	gi|672374615|gb|AIJ27485.1| endonuclease-reverse transcriptase [Eyprepocnemis plorans plorans]
c576105_g1	3.24	1.57	13.44	8.73	9.83	10.66	44.05	31.53	14.19	24.24	44.51	48.96	31.39	12.21	11.38
Contig5871	2.02	2.95	10.83	0.94	12.25	12.94	44.08	50.73	0.26	10.24	4.08	5.43	4.03	4.08	7.76
c558181_g1	10.75	7.81	16.26	9.43	6.65	31.44	23.25	12.89	5.75	17.26	3.36	7.99	3.07	6.06	3.55
Contig11088	25.31	12.49	67.46	7.48	6.55	19.89	13.11	20.1	74.35	47.03	84.51	86.19	17.97	1.36	28.41
Contig2407	9.43	15.55	23.98	22.35	13.62	22.03	27.89	16.76	4.11	5.45	6.57	1.71	11.84	12.9	15.95	gi|817082576|ref|XP_012263855.1| PREDICTED: sorting nexin-12 [Athalia rosae]
c455569_g1	92.49	14033.2	301.59	470.57	2837.58	2931.93	10961.8	17251.7	27241.7	72798.9	43682.1	9946.63	51302.6	5117.55	44723.7
Contig9204	7.33	10.13	9.42	0.08	6.87	6.85	11.26	5.99	0.21	2.71	1.21	0.65	1.56	0.26	0.21	gi|646705753|gb|KDR13312.1| Abhydrolase domain-containing protein [Zootermopsis nevadensis]
Contig9382	1.64	4.77	4.17	15.79	10.07	19.01	2.35	4.05	1.49	1.58	4.45	6.27	1	0.22	1.47	gi|936698479|ref|XP_014227223.1| PREDICTED: sepiapterin reductase-like [Trichogramma pretiosum]
Contig12285	3.24	2.76	2.76	2.4	4.82	1.86	15.45	18.04	9.05	9.67	18.21	8.33	11.38	4.88	11.71	gi|759033152|ref|XP_011347445.1| PREDICTED: CDP-diacylglycerol--glycerol-3-phosphate 3-phosphatidyltransferase, mitochondrial isoform X1 [Cerapachys biroi]
Contig12053	1.13	3.43	2.2	0.09	1.1	0.47	5.33	5.32	0.74	8.36	2.12	7.74	1.99	0.38	7.46	gi|242019922|ref|XP_002430407.1| Neuroglian precursor, putative [Pediculus humanus corporis] >gi|212515537|gb|EEB17669.1| Neuroglian precursor, putative [Pediculus humanus corporis]
c585404_g4	2.8	8.31	12.08	6.47	13.48	14.59	8.26	12.21	37.17	18.66	62.18	69.36	18.67	7.42	22.92	gi|662194698|ref|XP_008470306.1| PREDICTED: putative nuclease HARBI1 [Diaphorina citri] >gi|662200141|ref|XP_008473268.1| PREDICTED: putative nuclease HARBI1 [Diaphorina citri]
Contig7646	2.03	3.03	2.75	3.8	6.5	4.49	5.31	1.64	0.16	0.29	1.12	0.48	0.11	1.59	0.71
Contig12133	0.01	0.2	2.04	0.11	1.62	0.49	6.65	38.41	20.6	73.49	62.22	42.55	18.6	7.5	33.17	gi|913324481|ref|XP_013193561.1| PREDICTED: RNA-directed DNA polymerase from mobile element jockey-like isoform X1 [Amyelois transitella] >gi|913324483|ref|XP_013193562.1| PREDICTED: RNA-directed DNA polymerase from mobile element jockey-like isoform X2 [Amyelois transitella]
Contig7235	1.06	5.06	4.21	7.33	5.45	5.5	10.06	12.58	3.06	3.15	0.95	5.17	52.49	91.93	26.87	gi|571549030|ref|XP_006561774.1| PREDICTED: glycogen phosphorylase [Apis mellifera] >gi|572259032|ref|XP_006607872.1| PREDICTED: glycogen phosphorylase-like [Apis dorsata]
Contig10437	10.21	14.92	45.1	60.2	67.13	43.38	63.55	41.81	0.29	8.39	1.64	0.88	46.05	31.33	4.71
c575145_g1	126.48	139.77	179.65	131.31	196.37	85.19	3.82	4.29	0.02	4.82	3.18	7.48	1.23	20.77	7.95	gi|939657028|ref|XP_014276810.1| PREDICTED: cold shock domain-containing protein CG9705 [Halyomorpha halys]
c571670_g1	1.79	1.59	3.96	2.24	2.32	2.7	0.3	2.22	8.01	3.8	11.83	3.04	4.66	2.97	3.89
Contig5811	89	77.25	212.25	237.74	269.99	130.74	261.39	93.16	0.51	6.35	2.53	5.3	100.3	22.95	34.82	gi|646652495|gb|KDQ78910.1| hypothetical protein L798_07639, partial [Zootermopsis nevadensis]
Contig10717	5.85	7.49	10.33	20.12	11.86	12.59	23.76	16.45	1.13	11.82	0.47	8.05	21.95	4.18	28.22
c579417_g1	1.87	1.26	3.04	161.03	2.24	3.19	1.51	23.74	0.44	9.01	4.59	43.88	5.21	2.69	10.56
UN52694	0.54	4.18	1.51	1.92	3.29	2.58	13.62	22.16	12.19	17.32	28.39	12.4	8.09	6.63	6.81
Contig12142	10	23.98	14.84	1.56	10.71	5.92	67.76	135.77	87.85	80.92	140.98	476.64	37.74	40.1	127.07	gi|675368932|gb|KFM61834.1| RNA-directed DNA polymerase from mobile element jockey, partial [Stegodyphus mimosarum]
c571306_g2	12.36	6.96	17.84	1.6	16.92	8.59	127.26	136.62	20.31	32.97	24.51	6.88	13.48	4.14	9.07
Contig9243	0.7	2.01	0.66	0.68	1.6	0.65	2.84	3.13	0.11	6.3	0.86	8.37	1.56	1.52	1.02
Contig4724	6.92	12.79	20.81	21.1	17.08	23.01	18.36	9.2	1.73	6.52	1.2	1.93	23.8	7.54	12.61	gi|506968271|gb|AGM32479.1| GTP-binding protein Rheb-like protein [Coptotermes formosanus]
c585467_g3	14.24	2.9	20.94	0.67	12.97	7.17	48.7	40.53	12.24	24.07	29.55	12.92	2.16	7.49	21.76
c571894_g1	5.63	3.78	9.48	17.49	12.91	20.36	28.01	29.33	0.67	4.68	1.06	1.53	0.92	7.16	4.25	gi|665795538|ref|XP_008545520.1| PREDICTED: uncharacterized protein LOC103569795 [Microplitis demolitor]
c541719_g2	64.26	86.58	111.96	59.53	140.23	193.86	196.14	286.17	327.69	974.16	269.48	696.89	190.7	129.26	478.47
c582856_g3	7.33	14.82	8.16	6.04	5.47	7.43	8.51	7.93	0.29	4.44	0.5	3.35	42.66	3.65	5.96	gi|332278186|sp|P86875.2|HUGA_VESMG RecName: Full=Hyaluronidase; Short=Hya; AltName: Full=Hyaluronoglucosaminidase; AltName: Allergen=Vesp ma 2; Flags: Precursor [Vespa magnifica] >gi|315133295|emb|CBY83816.1| hyaluronidase [Vespa magnifica]
Contig7324	4.43	3.81	6.67	3.74	8.66	10.36	13.97	10.17	0.55	3.13	1.73	2.84	11.78	5.49	6.18	gi|939695148|ref|XP_014291667.1| PREDICTED: multiple PDZ domain protein-like [Halyomorpha halys]
Contig15532	31.63	64.82	66.13	50.96	41.97	51.5	37.53	63.92	14.88	23.43	7.52	9.93	181.06	141.27	35.6	gi|568260112|gb|ETN67895.1| hypothetical protein AND_000276 [Anopheles darlingi]
c586227_g1	0.36	1.39	0.37	1.36	2	0.43	7.42	27.08	32.13	15.18	37.83	60.32	14.66	7.42	42	gi|270016196|gb|EFA12642.1| hypothetical protein TcasGA2_TC004168 [Tribolium castaneum]
c580828_g2	18.2	15.75	27.19	104.88	11.33	15.41	32.03	6.8	1.83	1.24	0.32	1.18	6.05	10.19	12.97	gi|646652496|gb|KDQ78911.1| putative methylmalonate-semialdehyde dehydrogenase [acylating], mitochondrial [Zootermopsis nevadensis]
Contig7302	0.66	1.19	1.44	3.49	1.56	0.81	1.8	2.58	0.06	0.55	0.35	0.65	0.14	2.4	0.06	gi|646694636|gb|KDR08064.1| HMG box transcription factor BBX [Zootermopsis nevadensis]
Contig12405	1.79	1.16	2.61	0.4	0.46	3.21	9.83	10.73	4.97	10.45	17.66	9.44	3.1	0.98	12.25	gi|817084413|ref|XP_012264858.1| PREDICTED: piggyBac transposable element-derived protein 4-like [Athalia rosae]
UN30935	40.83	259	259.27	112.29	250.27	195.17	726.84	944.68	964.71	1437.06	1801.63	1099.36	493.03	218.82	737.07
Contig10605	1.74	2.27	3.34	1.27	4.78	5.07	11.24	6.41	0.11	0.31	1.35	0.35	16.9	3.68	3.76	gi|646703491|gb|KDR12139.1| Myosin-IA [Zootermopsis nevadensis]
c584290_g2	6.21	48.61	28.29	80.69	90.8	109.88	214.29	261.61	861.29	275.23	490.02	206.77	217.61	31.68	202.25
Contig5753	15.38	7.99	23.44	18.68	21.8	20.77	25.41	15.5	0.4	1.73	5.78	0.46	19.61	5.3	1.45	gi|817219707|ref|XP_012285560.1| PREDICTED: contactin [Orussus abietinus] >gi|817219710|ref|XP_012285561.1| PREDICTED: contactin [Orussus abietinus]
Contig6613	6318	2410.55	2564.61	6744.57	1059.28	3114.06	504.06	358.81	118.25	36.94	13.32	32.04	2228.3	803.23	1303.16	gi|559372633|gb|AHB12438.1| 40S Ribosomal Protein S18 [Pantala flavescens]
UN15455	3.21	47.07	35.86	84.93	81.26	162.35	746.03	770.44	1062.56	2003.23	1677.76	541.57	462.18	227.93	1658.34	gi|672374617|gb|AIJ27486.1| endonuclease-reverse transcriptase [Eyprepocnemis plorans plorans]
c580292_g1	10.01	19.01	18.61	33.4	17.07	70.04	38.27	15.3	0.54	3.74	0.41	0.14	9.45	4.52	2.7	gi|909555271|ref|XP_013149136.1| PREDICTED: GPN-loop GTPase 3 [Papilio polytes]
Contig3963	3.08	1.75	2.09	9.77	4.75	3.35	8.82	17.69	0.85	3.22	0.54	1.65	20.87	6.4	7.54	gi|646712424|gb|KDR17185.1| G/T mismatch-specific thymine DNA glycosylase [Zootermopsis nevadensis]
c585112_g1	2.53	2.07	3.72	2.38	3.26	5.1	31.26	17.7	57.24	37.9	126.07	44.42	28.29	8.19	42.72	gi|930670667|gb|KPJ11482.1| Retrovirus-related Pol polyprotein from transposon TNT 1-94 [Papilio machaon]
UN38063	12.71	212.77	21.57	7.46	14.72	9.93	180.86	150.61	31.61	45.89	78.45	148.24	24.73	41.9	64.71
Contig5078	0.7	0.54	0.52	0.08	1.14	0.67	5.03	4.74	0.35	0.21	1	0.53	0.11	0.36	0.23
c567205_g1	6.71	41.59	20.65	0.58	4.63	12.08	39.01	9.49	1.68	18.37	1.9	18.15	3.37	7.57	4.09	gi|817065710|ref|XP_012254661.1| PREDICTED: erythroid differentiation-related factor 1 [Athalia rosae]
Contig10940	10.17	6.95	12.41	40.65	16.77	21.56	11.46	7.82	0.12	0.42	1.21	0.88	40.68	7.21	8.02	gi|646723620|gb|KDR24167.1| Salvador-like protein 1 [Zootermopsis nevadensis]
c574279_g2	5.42	3.23	3.47	5	2.9	5.6	4.23	1.8	0.69	0.95	0.3	0.49	0.88	0.26	0.1	gi|646716559|gb|KDR19762.1| Tensin-3 [Zootermopsis nevadensis]
c584429_g2	0.32	9.26	0.81	0.39	0.32	6.25	8.53	39.56	12.01	180.91	54.21	438.65	6.67	9.65	27.87
c571601_g1	0.3	7.25	0.12	0.06	0.17	0.44	1.45	0.99	0.2	0.15	1.86	0.6	76.65	0.15	1.15
Contig12258	0.43	1.54	2.72	7.96	0.54	4.11	14.55	8.52	10.03	9.02	24.64	22.81	5.3	3.7	12.35	gi|646718799|gb|KDR21133.1| Zinc transporter 2 [Zootermopsis nevadensis]
c583929_g1	578.75	265.38	116.07	64.63	56.74	61.74	98.88	91.95	16.22	108.34	32.73	77.22	39.98	53.23	34.58
c578555_g3	0.11	0.35	0.04	0.02	0.18	0.52	0.18	0.24	0.14	0.5	0.15	0.39	0.95	0.08	0.19
c565592_g1	0.11	1.16	0.88	0.49	1.11	0.8	5.03	0.93	0.14	0.95	0.91	0.54	0.1	0.81	0.33
c585677_g1	11	18.38	4.5	1.83	5.49	8.78	34.02	33.73	51.81	45.57	147.69	28.01	31.06	16.08	66.75	gi|675389257|gb|KFM82154.1| THAP domain-containing protein 9, partial [Stegodyphus mimosarum]
UN15313	22.99	42.9	30.32	7.18	46.78	20.3	179.94	173.62	161.71	153.32	220.12	126.12	57.73	33.49	173.71	gi|646706158|gb|KDR13536.1| hypothetical protein L798_11449, partial [Zootermopsis nevadensis]
Contig5430	109.21	118.82	66.04	48.41	63.46	31.3	110.7	48.39	0.22	8.83	0.19	7.89	7.6	3.85	32.19	gi|646716239|gb|KDR19568.1| Transcription elongation regulator 1 [Zootermopsis nevadensis]
Contig11552	7.22	3.5	13.11	22.82	9.92	22.16	12.16	8	0.6	0.55	1.29	1.38	39.52	5.83	18.68
c578743_g3	0.95	4.68	7.07	0.54	6.37	4.88	3.57	3.77	1.39	2.4	5.31	4.01	0.67	2.36	0.96
c564755_g1	13.19	7.3	8.74	26.38	12.04	15.57	29.38	22.24	0.65	2.36	0.2	0.98	41.04	7.77	25.31
Contig3659	1	0.49	3.86	1.43	14.58	8.56	26.75	25.81	0.39	1.73	0.15	0.36	20.37	10.86	22.28	gi|646717888|gb|KDR20568.1| Tyrosine-protein phosphatase 99A, partial [Zootermopsis nevadensis]
c585863_g2	1.49	1.65	1.94	1.52	0.65	5.61	4.23	15.48	3.75	10.27	7.9	40.45	1.23	1.64	1.62
Contig2531	20.47	16.16	20.15	51.15	25.15	33.78	18.12	10.91	0.93	0.73	0.89	0.1	23.76	5.31	6.84	gi|939673033|ref|XP_014282900.1| PREDICTED: UPF0047 protein YjbQ [Halyomorpha halys]
c574491_g1	0.11	0.55	2.43	5.79	5.84	5.77	20.16	12.61	1.53	0.65	0.7	0.03	2.23	4.38	2.94
Contig8909	4.75	10.79	9.73	10.12	25.45	25.34	14.29	6.4	0.32	0.62	1.91	1.17	0.66	0.53	0.45	gi|817083675|ref|XP_012264453.1| PREDICTED: lipase maturation factor 2-like [Athalia rosae]
Contig12356	0.61	6.08	4.5	18	18.75	20.3	32.11	24.83	121.38	54.31	90.75	40.42	85.07	10.84	52.28	gi|972184590|ref|XP_015173765.1| PREDICTED: neprilysin isoform X1 [Polistes dominula]
c577124_g1	3.11	4.31	21.37	159.05	31.55	51.69	26.06	15.9	2.27	1.83	0.52	0.59	36.28	11.69	28.18	gi|939238000|ref|XP_014261664.1| PREDICTED: hydroxysteroid dehydrogenase-like protein 2 [Cimex lectularius]
Contig8896	0.56	2.47	6.12	6.4	3.37	7.58	8.68	10.03	4.35	0.84	0.14	0.26	17.23	42.59	13.29	gi|328700027|ref|XP_003241125.1| PREDICTED: 6-phosphofructokinase isoform X1 [Acyrthosiphon pisum]
Contig11964	3.83	13.72	7.17	3.87	15.89	17.73	59.21	88.66	120.02	66.31	226.06	108.28	67.73	15.66	93.96	gi|641647878|ref|XP_008179985.1| PREDICTED: piggyBac transposable element-derived protein 3-like [Acyrthosiphon pisum]
Contig7264	0.39	1.17	1.42	3.02	1.27	1.65	2.18	0.53	0.22	0.2	0.67	0.5	6.29	0.4	16.05	gi|646712175|gb|KDR17053.1| Multidrug resistance-associated protein 7 [Zootermopsis nevadensis]
c581705_g3	2.77	2.45	3.13	0.96	1.98	8.38	5.45	4.36	0.49	8.93	0.7	0.56	0.11	0.6	0.61	gi|939233471|ref|XP_014240450.1| PREDICTED: phosphatidylinositol N-acetylglucosaminyltransferase subunit C isoform X2 [Cimex lectularius]
Contig2961	10.36	14.09	11.6	43.24	19.97	28.64	33.55	17.48	9.88	5.56	2.72	1.41	29.34	46.24	13.08
Contig5664	10.21	11.37	10.32	24.29	15.69	11.83	17.99	8.96	0.18	3.41	1.27	0.54	2.73	2.66	0.27	gi|646722537|gb|KDR23495.1| Ras GTPase-activating protein 1 [Zootermopsis nevadensis]
c585177_g1	0.07	0.76	3.83	3.36	2.71	1.75	2.17	0.86	0.79	3.79	3.79	0.2	1.1	8.35	1.61	gi|646720359|gb|KDR22117.1| Sterol regulatory element-binding protein cleavage-activating protein [Zootermopsis nevadensis]
Contig2199	3.44	9.42	11.92	2.48	7.64	8.2	30.1	37.6	25.44	68.63	43.46	53.97	10.39	8.5	35.76
c583520_g2	25.14	2.22	10.39	1.07	2.05	2.75	19.7	47.23	4.69	29.74	16.93	14.35	7.16	5.21	10.25	gi|817074168|ref|XP_012259263.1| PREDICTED: uncharacterized protein LOC105687898, partial [Athalia rosae]
Contig2681	3152.24	2068.08	907.15	2564.71	616.41	608.88	108.6	163.84	12.45	24.41	3.07	11.95	322.28	133.92	250.58	gi|559372791|gb|AHB12452.1| 60S Ribosomal Protein L7 [Pantala flavescens]
UN03458	19.74	36.84	114.09	18.04	42.3	3.5	36.96	89.34	164.02	71.78	256.32	58.01	139.31	3.05	99	gi|328697148|ref|XP_001950909.2| PREDICTED: zinc finger protein OZF-like [Acyrthosiphon pisum]
Contig15694	45.12	53.09	35.47	19.73	25.2	21.47	29.51	19.57	0.14	3.96	1.51	4.41	20.6	3.89	6.25	gi|646698236|gb|KDR09514.1| Zinc finger CCCH domain-containing protein 15-like protein [Zootermopsis nevadensis]
Contig9467	6.19	3.79	11.17	0.1	21.79	18.21	31.49	21.94	11.49	0.88	0.92	1.47	0.47	7.5	0.29	gi|242023194|ref|XP_002432021.1| conserved hypothetical protein [Pediculus humanus corporis] >gi|212517372|gb|EEB19283.1| conserved hypothetical protein [Pediculus humanus corporis]
Contig3948	0.97	6.03	3.53	3.47	8.71	6.51	64.58	49.88	54.23	35.69	106.41	38.75	26.48	8.67	49.59	gi|752864096|ref|XP_011268436.1| PREDICTED: uncharacterized protein LOC105258696, partial [Camponotus floridanus]
c577574_g3	42.38	46.77	15.63	74.1	34.6	16.31	24.25	8.02	0.55	1.39	4.32	8.85	38.51	11.42	8.99	gi|241247639|ref|XP_002402857.1| antigenic peptide RU2S, putative [Ixodes scapularis] >gi|215496413|gb|EEC06053.1| antigenic peptide RU2S, putative [Ixodes scapularis]
c575797_g1	25.46	6.62	13.48	5.99	23.91	56.16	38.76	48.07	0.77	2.8	1.2	1.57	15.67	3.98	9.19
Contig11393	4.31	4.05	6.85	20.87	16.55	14.12	25.25	35.51	0.46	1.46	0.87	1.04	142.53	18.5	22.82	gi|646705030|gb|KDR12931.1| RING finger and CHY zinc finger domain-containing protein 1 [Zootermopsis nevadensis]
c577662_g1	1051.67	245.42	325.74	642.21	196.89	186.05	104.28	64.08	0.32	5.51	1.56	5.02	138.84	31.3	10.81	gi|665804716|ref|XP_008550516.1| PREDICTED: nucleolar and coiled-body phosphoprotein 1 isoform X2 [Microplitis demolitor]
Contig7505	7.24	7.81	6.12	9.41	6.7	4.23	10.84	10.8	0.83	5.38	1.13	1.34	13.72	6.92	8.31
UN31244	16.22	95.39	29.65	130.49	258.41	227.73	940.92	1057.9	1329.04	670.4	1269.49	1514.25	448.27	220.76	844.3
UN41297	29.13	42.24	21.7	79.15	157.67	114.84	800.51	969.66	1514.82	1109.61	1601.44	1540.07	249.9	256.86	1145.44	gi|646711563|gb|KDR16678.1| hypothetical protein L798_09068 [Zootermopsis nevadensis]
Contig9096	3.86	6.37	7.57	10.04	13.38	8	12.3	8.08	0.31	2.93	0.75	1.75	0.24	3.69	5.91	gi|646701755|gb|KDR11321.1| Cytoplasmic dynein 1 light intermediate chain 2 [Zootermopsis nevadensis]
Contig9345	4.55	13.06	24.09	62.34	27.63	42.07	27.8	15.69	0.22	3.41	1.78	0.67	95.12	21.12	3.09	gi|646706041|gb|KDR13466.1| putative hydroxyacid-oxoacid transhydrogenase, mitochondrial [Zootermopsis nevadensis]
Contig18764	6.74	33.28	33.59	8.42	8.29	11.88	64.21	78.7	138.06	124.66	225.12	142.28	108.48	19.82	105.09
c583134_g1	49.52	72.84	53.38	0.07	13.18	10.51	124.41	84.68	1.19	23.24	2.87	57.64	5.28	2.65	1.37
Contig8485	1.06	3.35	2.67	4.06	5.06	4.39	4.29	2	0.45	1.57	0.52	0.83	5.34	1.47	0.41	gi|646704521|gb|KDR12649.1| Low-density lipoprotein receptor-related protein 2 [Zootermopsis nevadensis]
Contig8405	12.29	6.16	12.48	40.67	6.53	12.47	7.25	8.62	1.21	0.69	0.64	0.92	2.39	2.21	7.87	gi|646722325|gb|KDR23338.1| Nuclear pore complex protein Nup98-Nup96 [Zootermopsis nevadensis]
c586039_g1	20.12	18.26	67.08	2.09	23.88	11.5	51.05	45.94	2.09	65.71	8.64	170.79	1.24	10.37	11.01	gi|909553023|ref|XP_013147927.1| PREDICTED: uncharacterized protein K02A2.6-like [Papilio polytes]
Contig11714	77.25	42.63	151.07	54.75	61.92	31.22	676.51	210.31	185.15	308.56	254.96	200.14	144.82	48.52	147.89
Contig15131	95.21	346.41	19.29	9.99	13.22	19.24	16.12	20.91	117.74	22.31	75.7	27.85	42.31	5.43	51.22	gi|559372781|gb|AHB12451.1| 60S Ribosomal Protein L6 [Pantala flavescens]
Contig4294	14.15	9.56	9.6	2.54	3.71	6.9	30.27	49.49	12.97	13.41	40.27	19.2	11.3	2.97	28.07	gi|675365924|gb|KFM58826.1| PiggyBac transposable element-derived protein 4, partial [Stegodyphus mimosarum]
c575365_g1	0.26	5.63	3.42	1.32	4.13	1.85	1.51	9.32	15.54	2.25	7.84	5.85	3.07	0.34	6.05
UN42838	42.1	286.15	93.34	244.64	630.77	637.83	2251.36	3023.79	4818.13	3672.4	6027.15	2438.65	1086.74	719.98	3423.33
Contig4364	4.49	3.58	3.78	7.96	6.89	2.94	4	3.04	0.31	1.98	0.74	0.47	9.8	1.89	0.62	gi|646714856|gb|KDR18679.1| Ubiquitin fusion degradation protein 1-like protein [Zootermopsis nevadensis]
Contig12005	2.44	13.48	13.14	0.5	8.81	1.8	24.43	18.59	0.24	34.94	2.37	19.09	3.04	4.05	2.61
Contig9440	6.11	5.85	8.26	8.32	5.63	3.42	4.1	5.81	0.47	1.13	0.51	0.28	0.58	1.26	0.8	gi|646717783|gb|KDR20513.1| Ubiquitin-like modifier-activating enzyme 1 [Zootermopsis nevadensis]
Contig5354	1.1	0.49	4.91	14.01	6.12	21.05	25.05	26.68	0.32	8.74	0.1	2.43	3.37	3.58	5.02
Contig15039	129.39	57.52	222.12	4.48	68.28	28.96	349.65	1215.06	394.4	969.67	292.39	816.48	147.08	123.12	190.38
Contig12275	6.42	11.96	16.95	43.92	19.58	18.49	45.46	55.37	79.34	31.42	84.45	57.78	26.29	11.23	35.56	gi|952511862|gb|KRT78689.1| hypothetical protein AMK59_7334 [Oryctes borbonicus]
Contig12423	16.4	33.84	52.93	5.14	23.08	15.87	151.49	171.94	88.71	229.7	139.81	171	43.39	15.58	76.4	gi|641659641|ref|XP_008181190.1| PREDICTED: piggyBac transposable element-derived protein 4-like [Acyrthosiphon pisum]
Contig6493	35.88	44.65	10.2	9.67	7.78	12.89	5.47	5.03	0.14	1.71	1.29	0.22	25.28	1.81	13.19	gi|380014478|ref|XP_003691258.1| PREDICTED: LOW QUALITY PROTEIN: guanine nucleotide-binding protein-like 3 homolog [Apis florea]
c575738_g1	2.29	0.52	2.42	4.64	3.08	4.04	3.21	1.72	0.45	0.41	0.53	0.26	1.33	0.58	0.11	gi|409194603|gb|AFV31612.1| tdrd7 [Gryllus bimaculatus]
Contig6279	29.71	57.6	187.54	296.85	268.11	87.96	194.44	60.2	17.93	20.06	2.94	12.65	452.22	817.92	146.18	gi|646697674|gb|KDR09236.1| Fructose-bisphosphate aldolase [Zootermopsis nevadensis]
Contig6323	12.32	8.98	3.49	5.43	1.99	4.94	2.16	4.03	0.27	3.99	5.19	5.83	3.2	0.67	1.23	gi|972179806|ref|XP_015171183.1| PREDICTED: BUD13 homolog [Polistes dominula]
Contig19811	13.09	32.84	34.69	8.43	2.59	31.88	11.49	10.97	78.16	121.55	532.65	131.21	26.46	17.98	79.14	gi|641669592|ref|XP_008184880.1| PREDICTED: uncharacterized protein LOC103309928 [Acyrthosiphon pisum]
Contig8844	9.7	5.59	19.42	77.13	27.78	50.8	36.93	10.54	1.65	3.01	12.54	1.51	40.27	4.43	1.32	gi|755984660|ref|XP_011310594.1| PREDICTED: mediator of RNA polymerase II transcription subunit 11 [Fopius arisanus]
Contig10047	17.22	13.05	11.17	7.06	21.61	21.86	22.03	11.82	0.23	2.9	0.93	2.51	2.81	2.73	2.58	gi|646705137|gb|KDR13016.1| Metalloendopeptidase OMA1, mitochondrial [Zootermopsis nevadensis]
Contig7645	0.16	51.12	73.45	287.26	3.02	5.23	5.21	13.02	0.39	0.36	1.49	6.58	590.27	124.93	43.35	gi|242007864|ref|XP_002424738.1| conserved hypothetical protein [Pediculus humanus corporis] >gi|212508231|gb|EEB12000.1| conserved hypothetical protein [Pediculus humanus corporis]
c578465_g2	5.4	38.63	17.99	14.83	19.45	61.58	50.98	60.33	3.13	78.13	134.99	41.38	36.44	8.94	77.6
c586065_g1	0.9	5.23	4.71	0.9	2.52	6.45	4.87	18.06	27.96	58.79	43.78	19.38	31.26	1.55	14.47	gi|270016838|gb|EFA13284.1| hypothetical protein TcasGA2_TC010304 [Tribolium castaneum]
Contig2582	623.22	638.18	596.28	288.85	589.39	336.74	387.1	211.98	10.1	119.59	19.21	94.41	121.09	198.09	53.69	gi|972184596|ref|XP_015173768.1| PREDICTED: eukaryotic translation initiation factor 3 subunit G [Polistes dominula]
c579128_g3	12.94	76.28	88.75	5.91	47.31	45.91	164.63	175.26	286.39	172.63	300.78	429.87	83.97	26.63	142.5
Contig4247	0.55	4.07	1.55	1.48	1.13	31.58	31.93	5.13	1.39	47.7	7.93	14.83	3.19	3.72	13.96	gi|270016062|gb|EFA12510.1| hypothetical protein TcasGA2_TC004208 [Tribolium castaneum]
c578819_g2	2.87	16.15	7.64	0.7	12.17	15.33	16.93	31.12	10.46	12.33	6.23	87.37	2.38	9.51	4.05
Contig12014	6.79	22.25	8.48	0.7	7.18	5.62	51.59	45.58	57.39	41.62	66.59	68.89	27.19	8.81	36.41	gi|939698816|ref|XP_014293598.1| PREDICTED: jerky protein homolog-like [Halyomorpha halys]
c578916_g2	0.01	4.35	2.29	7.28	2.74	9.86	13.27	5.45	3.18	44.67	6.27	27.09	42.97	8.19	4.95	gi|646713262|gb|KDR17681.1| hypothetical protein L798_08082 [Zootermopsis nevadensis]
Contig7378	6.03	9.79	6.74	14.96	14.61	7.69	31.29	7.27	0.58	4.74	1.01	0.96	23.19	3.26	8.84
Contig5014	0.91	0.39	0.81	0.23	0.77	1.09	4.19	16.71	0.51	2.78	1.39	3	27.73	21.31	4.4	gi|751457290|ref|XP_011183254.1| PREDICTED: sodium channel protein para isoform X19 [Bactrocera cucurbitae]
Contig9189	23.66	15.8	18.62	649.03	27.87	36.91	27.07	14.62	0.18	14.36	0.35	8.65	12.44	8.73	6.07	gi|817074812|ref|XP_012259609.1| PREDICTED: membrane magnesium transporter 1 [Athalia rosae]
Contig3673	12.34	10.92	19.8	48.27	15.98	25.14	10.45	1.41	0.77	1.4	0.18	0.29	0.79	1.4	0.19	gi|929382277|ref|XP_014101633.1| PREDICTED: origin recognition complex subunit 3-like [Bactrocera oleae]
Contig7121	1	0.57	1.76	0.59	4.96	4.28	14.68	15.52	3.36	3.03	0.42	0.45	2.17	3.27	1.48
c575352_g1	0.6	2.69	1.25	3.63	3.7	7.17	0.01	2.15	0.08	1.94	1.07	2.62	0.75	0.68	0.3	gi|646703586|gb|KDR12197.1| hypothetical protein L798_13933 [Zootermopsis nevadensis]
Contig5392	2.08	1.85	3.58	12.47	4.17	4.9	12.95	11.19	0.17	0.94	1.39	0.52	21.22	1	2.24	gi|646706309|gb|KDR13614.1| Alpha-mannosidase 2 [Zootermopsis nevadensis]
c577916_g3	6.76	1.94	14.02	22.51	18.25	34.87	26.48	27.65	15.73	1.27	0.28	0.06	18.78	7.12	38.85	gi|332024672|gb|EGI64865.1| hypothetical protein G5I_06663 [Acromyrmex echinatior]
Contig1158	285.98	226.81	226.86	781.14	311.1	376.38	131.3	67.44	6.65	28.83	15.01	5.07	297.32	255.11	247.12	gi|506968537|gb|AGM32612.1| cytochrome c oxidase subunit VIIa [Coptotermes formosanus]
Contig5619	6.02	18.85	4.72	14.74	7.37	34.8	3.02	8.23	0.32	0.88	0.46	0.07	1.11	1.78	0.81	gi|926640520|ref|XP_013786360.1| PREDICTED: inactive peptidyl-prolyl cis-trans isomerase FKBP6-like [Limulus polyphemus]
Contig7248	0.17	6.05	1.27	3.41	2.91	4.98	6.73	6.57	0.54	0.8	0.21	0.17	13.21	46.11	73.89	gi|646723346|gb|KDR23980.1| Villin-1 [Zootermopsis nevadensis]
c582638_g2	47.97	457.98	163.18	336.01	664.49	596.9	993.21	1678.52	4575.59	3297.15	3793.51	2811.66	2151.68	401.38	2788.8
Contig7155	2.44	2.18	6.11	9.87	2.8	6.27	8.79	2.32	0.31	3.15	0.6	0.72	42.39	4.8	6.31	gi|972193348|ref|XP_015178474.1| PREDICTED: vanin-like protein 2 [Polistes dominula]
c572166g6	6.5	10.77	25.77	0.28	60	7.4	36.15	55.67	4.47	34.77	4.31	5.91	0.42	8.3	3.16
c583337_g3	1.27	2.46	9.21	19.84	10.99	11.77	29.23	16.44	0.2	2.19	0.19	0.61	52.69	10.61	3.21
c582415_g2	0.74	3.57	8.37	2.47	2.44	6.17	16.63	17.37	0.23	13.53	0.22	9.18	19.89	15.01	36.07
UN35373	8.96	12.17	11.73	10.8	19.58	91.91	96.11	190.88	494.39	176.88	439.25	402.34	86.2	33.85	340.05
c579600_g4	2.24	3.56	3.53	2.15	1.64	6.32	5.19	2.13	6.35	7.4	10.69	1.7	3.28	3.71	4.85	gi|195494146|ref|XP_002094713.1| uncharacterized protein Dyak_GE20057 [Drosophila yakuba] >gi|194180814|gb|EDW94425.1| uncharacterized protein Dyak_GE20057 [Drosophila yakuba]
c580253_g1	0.61	1.06	0.06	0.04	3.67	1.23	10.43	15.5	2.44	3.69	1.24	2.61	14.13	3.52	2.03	gi|646699978|gb|KDR10344.1| Carboxypeptidase E [Zootermopsis nevadensis]
Contig12373	3.61	1.8	3.33	6.6	2.13	3.34	12.61	11.5	17.11	16.02	40.47	26.54	9.77	4.11	15.43	gi|307187147|gb|EFN72391.1| Transposable element Tc3 transposase, partial [Camponotus floridanus]
c582604_g2	3.44	2.44	2.07	3.93	1.28	4.95	9.15	2.61	0.09	5.41	2.41	5.15	8.51	2.29	0.93	gi|909562342|ref|XP_013136339.1| PREDICTED: putative ATP-dependent RNA helicase DHX57 [Papilio polytes]
Contig10311	17.9	15.54	36.23	68.85	36.22	46.38	59.24	31.79	2.41	3.3	0.89	2.92	63.29	21.74	32.57	gi|91076812|ref|XP_974369.1| PREDICTED: Krueppel-like factor 13 [Tribolium castaneum] >gi|270001931|gb|EEZ98378.1| hypothetical protein TcasGA2_TC000837 [Tribolium castaneum]
Contig16827	27.93	44.36	26.47	39.59	16.79	31.28	17.22	22.74	5.31	12.51	9.62	5.39	20.76	11.94	16.22	gi|91081949|ref|XP_967168.1| PREDICTED: uncharacterized protein C18orf19 homolog B [Tribolium castaneum]
c586175_g3	0.99	20.66	5.2	0.55	1.26	7.11	12.53	14.17	3.11	76.21	16	14.25	6.72	4	8.14	gi|641650839|ref|XP_008189893.1| PREDICTED: uncharacterized protein LOC100166636 [Acyrthosiphon pisum]
c583996_g1	1154.11	791.22	863.27	249.26	742.03	744.3	715.12	213.32	7.52	7.42	1.86	5.13	87.78	70.32	44.76	gi|506968669|gb|AGM32678.1| RNA recognition motif (RRM), partial [Coptotermes formosanus]
c576813_g1	3.4	7.16	15.17	31.36	10.67	20.13	21.34	10.72	0.32	8.86	1.19	3.03	124.28	8.46	8.78	gi|646701238|gb|KDR11043.1| Delta-1-pyrroline-5-carboxylate dehydrogenase, mitochondrial [Zootermopsis nevadensis]
c569356_g2	17.38	19.07	12.03	29.65	10.65	3.68	8.33	9.98	0.77	2.82	0.74	2.95	91.77	25.05	17.08	gi|157104915|ref|XP_001648630.1| AAEL014379-PA [Aedes aegypti] >gi|108869118|gb|EAT33343.1| AAEL014379-PA [Aedes aegypti]
Contig10529	7.64	3.53	10	8.05	8.18	15.11	5.51	5.44	0.32	3.07	0.65	0.72	3.31	2.93	0.63	gi|646699278|gb|KDR09984.1| Ribosomal protein S6 kinase beta-1 [Zootermopsis nevadensis]
Contig4014	4.93	15.33	17.46	24.16	25.44	15.6	15.78	15.23	0.17	3.82	1.99	3.19	30.04	21.12	18.05	gi|646695970|gb|KDR08564.1| Protein NipSnap [Zootermopsis nevadensis]
Contig11199	5.1	5.6	9.15	5.41	12.94	16.58	38.24	61.01	88.56	49.49	122.44	93.37	36.91	15.98	63.71
c582751_g2	0.74	1.04	0.33	0.32	0.87	4.32	8.77	3.13	3.92	9.26	8.5	11.86	3.42	0.65	3.95
Contig8444	19.33	43.31	23.44	4.15	41.91	28.31	104.4	292.22	290.52	345.86	334.84	126.26	145.52	70.92	257.06
Contig6245	0.85	3.62	0.59	0.95	6.5	7.12	21.5	55.89	84.07	84.93	92.54	207.91	44.18	8.83	90.78
c579420_g1	0.57	33.28	10.97	2.63	4.66	0.78	18.01	15.17	7.81	24.39	11.34	9.4	7.18	1.51	6.82
Contig12264	5.03	3.66	8.23	1.6	2.84	6.02	20.44	37.22	27.89	23.92	60.58	33.59	18.26	5.73	22.36	gi|861619723|gb|KMQ87090.1| rna-directed dna polymerase from mobile element jockey-like protein [Lasius niger]
c579445_g1	0.06	7.31	3.95	1.05	16.37	12.51	67.4	263.67	82.73	67.52	184.91	574.19	66.73	30.6	120.1	gi|646718317|gb|KDR20834.1| Cuticle protein 19 [Zootermopsis nevadensis]
c585405_g3	0.27	1.56	2.07	0.43	0.27	0.03	2.91	3.36	2.37	1.64	7.16	2.06	1.55	1.03	4.07
Contig11955	1	3.33	1.6	0.68	3.4	5.7	11.02	20.05	23.38	29.55	62.25	28.34	13.11	5.21	21.8
c573560_g2	4.99	1.29	3.72	18.39	46.15	120.18	30	92.99	528.38	52.57	351.44	135.75	184.41	62.29	124.51
Contig3667	26.18	28.96	29.63	66.37	34.06	43.56	30.83	23.31	0.54	5.88	1.19	5.45	1.73	3.17	3.23	gi|646698644|gb|KDR09714.1| RNA polymerase-associated protein Rtf1 [Zootermopsis nevadensis]
Contig22720	12.87	16.86	125.69	28.97	305.03	288.51	1879.82	2936.77	2049.09	1536.27	6268.23	1534.73	2905.48	562.52	2709.95
Contig10497	0.79	3.75	0.82	6.74	1.7	1.5	2.74	0.31	0.06	1.31	0.57	1.23	4.04	0.4	1.38	gi|646720352|gb|KDR22110.1| StAR-related lipid transfer protein 3 [Zootermopsis nevadensis]
c570376_g1	1.08	0.2	2.81	1.93	4.09	5.67	7.26	14.18	0.52	1.66	2.96	0.59	13.93	4.68	1.82	gi|662203089|ref|XP_008474864.1| PREDICTED: phosphofurin acidic cluster sorting protein 1-like [Diaphorina citri] >gi|662203091|ref|XP_008474865.1| PREDICTED: phosphofurin acidic cluster sorting protein 1-like [Diaphorina citri]
Contig10545	1.17	5.54	1.09	5.22	2.29	7.87	4.22	1.2	6.2	0.6	1.76	0.5	0.7	1.13	0.55
c577565_g1	62.68	16.85	60.93	263.13	58.79	138.97	49.92	17.53	0.45	6.99	1.36	0.37	11.51	6.92	2.24	gi|195391074|ref|XP_002054188.1| uncharacterized protein Dvir_GJ24301 [Drosophila virilis] >gi|194152274|gb|EDW67708.1| uncharacterized protein Dvir_GJ24301 [Drosophila virilis]
Contig10578	5.22	12.78	15.08	0.79	13.76	7.36	37.6	70.8	19.03	145.69	53.36	60.82	11.95	13.18	16.3	gi|641650544|ref|XP_008189773.1| PREDICTED: uncharacterized protein LOC103311818 [Acyrthosiphon pisum]
c584996_g1	1.03	1.34	0.36	0.31	0.23	0.18	3.37	5.98	9.75	5.02	13.79	5.49	117.59	18.57	72.29
Contig11853	6.38	4.44	11.1	24.37	8.29	8.91	8.27	9.72	0.26	0.63	0.86	0.2	1.89	2.18	8.63	gi|646723626|gb|KDR24173.1| Zinc finger FYVE domain-containing protein 26 [Zootermopsis nevadensis]
Contig4407	29.7	36.56	54.41	9.4	75.2	41.08	542.8	430.14	590.79	221.47	494.99	818.36	233.06	74.34	275.67	gi|751219596|ref|XP_011162891.1| PREDICTED: piggyBac transposable element-derived protein 4-like [Solenopsis invicta]
Contig4608	7.14	14.05	30.98	33.62	21.56	15.11	15.41	6.69	0.88	3.49	0.42	1.34	1.15	7.37	8.27	gi|926636247|ref|XP_013784049.1| PREDICTED: 3-hydroxyisobutyryl-CoA hydrolase, mitochondrial-like [Limulus polyphemus]
c581880_g3	29.15	27.72	66.22	1.92	29.47	29.63	156.69	172.56	0.41	22.5	2.52	10.59	10.79	19.63	29.16	gi|972190657|ref|XP_015177022.1| PREDICTED: trinucleotide repeat-containing gene 6C protein isoform X2 [Polistes dominula]
Contig12301	5.35	9.95	5.08	0.95	11.55	2.05	56.38	46.94	27.95	38.77	70.04	68.87	22.84	7.56	41.05
Contig5371	1.87	4.57	3.23	5.44	3.3	1.41	9.23	43.6	0.74	20.07	1.41	14.69	32.23	20.77	25.57
Contig7221	2.49	3.52	6.31	3.3	4.34	5.75	6.1	5.81	0.11	0.48	3.33	1.05	10.06	5	6.55	gi|340718019|ref|XP_003397470.1| PREDICTED: etoposide-induced protein 2.4 [Bombus terrestris] >gi|808128140|ref|XP_012166970.1| PREDICTED: etoposide-induced protein 2.4 [Bombus terrestris] >gi|808128142|ref|XP_012166971.1| PREDICTED: etoposide-induced protein 2.4 [Bombus terrestris]
c388973_g1	0.52	12.17	0.73	1.4	5.33	2.5	1.89	3.24	2.63	14.41	10.01	8.03	5.44	0.8	13.22
Contig11492	5.99	36.14	0.4	0.01	0.76	0.82	4.61	21.82	0.14	10.52	1.26	7.56	0.45	0.02	1.05	gi|157124486|ref|XP_001654069.1| AAEL009893-PA [Aedes aegypti] >gi|108873960|gb|EAT38185.1| AAEL009893-PA [Aedes aegypti]
Contig12159	3.46	45.44	17.78	80.38	107.25	143.77	262.94	377.39	1788.27	379.79	1234.58	951.9	437.87	113.67	549.71	gi|672374615|gb|AIJ27485.1| endonuclease-reverse transcriptase [Eyprepocnemis plorans plorans]
Contig10495	6	7.16	12.95	24.18	20.69	18.96	25.22	18.93	0.9	0.47	2.57	2.75	22.86	40.92	10.36	gi|646721840|gb|KDR23045.1| Ras suppressor protein 1 [Zootermopsis nevadensis]
Contig4498	22.68	48.92	43.69	22.01	24.98	36.75	20.99	23.43	0.9	1.29	1.37	0.65	18.97	19.29	13.46	gi|646710678|gb|KDR16124.1| Molybdenum cofactor synthesis protein 2B [Zootermopsis nevadensis]
Contig11093	6.52	10.97	4.19	5.75	13.23	6.64	8.02	7.38	0.07	1.91	0.6	0.74	0.45	2.69	2.38	gi|751227092|ref|XP_011167008.1| PREDICTED: LOW QUALITY PROTEIN: tripeptidyl-peptidase 2 [Solenopsis invicta]
c583062_g1	0.88	2.09	1.91	2.41	2.07	2.04	3.37	1.48	4.23	0.37	0.38	2.05	0.25	0.82	2.29	gi|646723652|gb|KDR24182.1| hypothetical protein L798_07589 [Zootermopsis nevadensis]
Contig12173	1.03	6.44	3.33	1.76	4.88	3.03	39.17	68.91	39.94	59.4	111.78	58.44	20.31	9.24	36.34	gi|913324481|ref|XP_013193561.1| PREDICTED: RNA-directed DNA polymerase from mobile element jockey-like isoform X1 [Amyelois transitella] >gi|913324483|ref|XP_013193562.1| PREDICTED: RNA-directed DNA polymerase from mobile element jockey-like isoform X2 [Amyelois transitella]
Contig8743	1.34	0.97	1.75	2.69	6.47	4.4	12.67	27.64	22.68	46.4	56.72	32.99	12.44	4.37	14.77	gi|861619833|gb|KMQ87120.1| dna-mediated transposase [Lasius niger]
Contig5694	8.46	9.03	13.51	42.21	7.47	13.21	7.79	9.73	3.47	3.37	2.37	1.49	47.57	11.07	4.14	gi|954575323|ref|XP_014612034.1| PREDICTED: cholinephosphotransferase 1 isoform X2 [Polistes canadensis]
Contig17094	17.11	22.47	12.27	15.78	22.43	26.54	146.65	142.11	348.07	259.93	318.37	166	99.43	31.67	172.19
UN03134	1.78	9.5	4.36	8.34	15.4	14.92	22.41	85.12	143.6	107.83	149.38	83.43	41.65	10.96	78.68	gi|242002024|ref|XP_002435655.1| endonuclease/reverse transcriptase, putative [Ixodes scapularis] >gi|215498991|gb|EEC08485.1| endonuclease/reverse transcriptase, putative [Ixodes scapularis]
UN49127	3.18	28.76	1.48	12.78	22.7	37.37	52.58	42.6	75.24	214.11	85.07	465.16	19.81	38.75	82.16
UN43058	2008.98	535.83	2112.53	6646.04	1511.86	3194.22	711.4	39.86	457.73	62.82	48.24	8.14	20.8	0.02	62.95
c584726_g1	0.85	1.6	4.45	6.52	4.99	16.95	24.21	36.49	0.13	12.42	2.53	10.99	1.76	2.13	0.81	gi|572266889|ref|XP_006611535.1| PREDICTED: kazrin-like isoform X1 [Apis dorsata]
c578111_g2	8.09	15.67	9.18	1.8	11.84	2.69	19.16	21.09	19.05	27.66	29.59	84.25	11.96	5.08	16.85
c585658_g1	0.93	11.17	2.73	1.16	5.3	5.34	19.13	34.19	55.13	142.06	144.2	109.74	29.73	11.15	40.14	gi|795013456|ref|XP_011883359.1| PREDICTED: uncharacterized protein LOC105570619 [Vollenhovia emeryi]
c586131_g2	70.53	305.53	4.64	1.48	59.15	71.44	47.93	138.49	24.88	38.08	92.66	60.11	19.16	30.61	33.53
c582784_g1	1.51	4.05	1.93	8.1	9.03	6	5.59	15	0.53	1.73	0.5	1.92	12.41	7.39	7.39	gi|229577311|ref|NP_001153349.1| uncharacterized protein LOC100117022 [Nasonia vitripennis] >gi|644998023|ref|XP_008215028.1| PREDICTED: uncharacterized protein LOC100117022 isoform X1 [Nasonia vitripennis] >gi|644998026|ref|XP_008215029.1| PREDICTED: uncharacterized protein LOC100117022 isoform X1 [Nasonia vitripennis] >gi|644998029|ref|XP_008215030.1| PREDICTED: uncharacterized protein LOC10011…
c573901_g1	61.69	29.96	23.82	0.47	7.42	0.06	67.55	17.13	0.08	7.58	2.58	3.67	0.51	0.37	1.53	gi|755957485|ref|XP_011303769.1| PREDICTED: ATP-dependent RNA helicase WM6 [Fopius arisanus] >gi|755957488|ref|XP_011303770.1| PREDICTED: ATP-dependent RNA helicase WM6 [Fopius arisanus] >gi|970881523|ref|XP_015117655.1| PREDICTED: ATP-dependent RNA helicase WM6 [Diachasma alloeum]
Contig4083	57.19	44.65	12.99	30.89	4.93	2.05	13.18	24.65	0.07	13.69	0.31	4.14	9.43	0.65	2.32	gi|817057012|ref|XP_012269396.1| PREDICTED: luc7-like protein 3 [Athalia rosae] >gi|817057014|ref|XP_012269397.1| PREDICTED: luc7-like protein 3 [Athalia rosae] >gi|817057016|ref|XP_012269398.1| PREDICTED: luc7-like protein 3 [Athalia rosae] >gi|817057018|ref|XP_012269399.1| PREDICTED: luc7-like protein 3 [Athalia rosae]
Contig3715	6.98	7.38	8.64	39.24	6.4	17.75	7.67	4.31	0.24	0.44	1.36	1.34	51.52	9.8	25.55	gi|939687106|ref|XP_014287609.1| PREDICTED: hippocampus abundant transcript 1 protein isoform X2 [Halyomorpha halys]
Contig12330	0.4	1.12	2.43	2.1	3.09	2.08	5.87	7.26	17.63	13.6	19.1	13.72	4.97	2.45	9.31	gi|861606922|gb|KMQ84588.1| transposable element tc3 transposase [Lasius niger]
c574764_g2	8.36	42.36	16.17	2.3	32.73	15.38	150.86	230.5	6.46	610.68	167.49	1463.62	3.71	52.37	76.3
Contig17636	0.9	12.69	2.93	9.39	14.9	25.74	88.27	88.64	130.77	122.15	184.57	123.9	44.92	31.97	112.42
Contig8704	0.29	0.56	0.27	1.47	0.45	1.39	1.92	3.44	9.86	5.71	10.97	40.65	1.88	2.46	9.04	gi|646718404|gb|KDR20887.1| putative cytochrome P450 301a1, mitochondrial, partial [Zootermopsis nevadensis]
c583448_g1	0.81	0.77	0.93	4.71	0.27	2.95	0.59	0.22	0.71	2.13	3.28	3.84	1.35	0.42	1.01	gi|646701443|gb|KDR11157.1| hypothetical protein L798_14939 [Zootermopsis nevadensis]
c584976_g3	2.79	8.89	51.04	0.09	7.84	19.41	28.68	90.32	46.74	66.54	76.16	240.63	31.29	4.56	85.5	gi|675370958|gb|KFM63860.1| Histone-lysine N-methyltransferase SETMAR, partial [Stegodyphus mimosarum]
Contig8105	9.78	9.12	14.3	16.26	8.35	9.36	10.5	8.5	0.47	3.88	1.01	1.93	2.59	2.76	2.2	gi|646721460|gb|KDR22789.1| Bifunctional arginine demethylase and lysyl-hydroxylase JMJD6 [Zootermopsis nevadensis]
c580336_g3	8.48	5.21	10.2	8.85	7.2	7.12	9.94	4.06	3.38	0.84	0.84	0.78	2.2	1.91	2.73	gi|242006724|ref|XP_002424197.1| NMDA receptor-regulated protein, putative [Pediculus humanus corporis] >gi|212507538|gb|EEB11459.1| NMDA receptor-regulated protein, putative [Pediculus humanus corporis]
c585182_g4	1.28	2.6	0.94	1.02	1.5	1.07	10.4	12.11	18.44	17.23	35.06	35.91	10.12	2.92	18.71	gi|189242337|ref|XP_001810078.1| PREDICTED: retrovirus-related Pol polyprotein from transposon 297 [Tribolium castaneum] >gi|270016528|gb|EFA12974.1| hypothetical protein TcasGA2_TC004277 [Tribolium castaneum]
Contig8777	1.37	3.39	6.55	14.59	27.18	28.01	33.76	13.15	0.73	3.61	4.11	3.01	15.03	14.87	44.14	gi|646710046|gb|KDR15666.1| Dual specificity protein phosphatase 10, partial [Zootermopsis nevadensis]
Contig3806	0.34	1.05	5.94	20.3	6.79	9.43	19.39	15.24	0.94	2.5	1.22	0.52	4.87	2.09	1.72	gi|642936283|ref|XP_008198382.1| PREDICTED: protein tincar isoform X3 [Tribolium castaneum]
c737419_g1	97.63	2253.41	468.18	38.15	195.81	9.16	525.27	1522.68	2743.71	10850.7	4575.65	2008.45	3215.66	552.68	4139.14
Contig9824	1.26	11	6.95	4.4	2.45	2.93	6.02	5.86	0.74	5.86	0.19	2.04	3.35	1.86	0.27	gi|646697983|gb|KDR09385.1| RING finger protein 10 [Zootermopsis nevadensis]
Contig10439	16.09	6.38	11.05	9.17	12.75	14.01	24.48	32.37	0.2	2.76	0.29	1.08	25.06	20.29	7.4
UN00610	4.55	0.87	10.88	34.69	33.96	21.28	187.55	262.25	878.39	184.67	471.41	512.71	168.55	91.99	264.32	gi|270017020|gb|EFA13466.1| hypothetical protein TcasGA2_TC002248 [Tribolium castaneum]
c583756_g1	20.07	137.61	17.26	2.45	34.58	36.92	128.18	157.45	131.89	127.51	154.96	136.08	71.28	14.24	136.43
UN52165	16.27	77.24	46.52	20.23	23.73	20.04	196.14	497.09	300.48	511.49	462.1	364.01	92.23	58.34	296.6	gi|646711563|gb|KDR16678.1| hypothetical protein L798_09068 [Zootermopsis nevadensis]
Contig5041	39.05	25.93	28.12	49.94	34.11	62.91	37.78	33.51	0.24	1.6	2.31	2.51	34.3	4.23	27.69	gi|646720136|gb|KDR21974.1| Serrate RNA effector molecule-like protein [Zootermopsis nevadensis]
Contig6149	8.78	12.67	25.55	17.13	27.74	15.06	9.62	4.3	0.61	2.5	2.75	2.55	0.49	3.16	1.53	gi|925675914|gb|KOX73196.1| F-box only protein 43 [Melipona quadrifasciata]
Contig15021	0.32	0.62	21.31	2.96	14.36	17.24	21.99	12.98	82.9	17.91	61.01	93.67	43.63	19.55	30.53
c583864_g5	2.82	13.84	7.15	4.4	3.15	14.54	18.48	12.29	1.81	11.13	13.43	7.03	11.11	3.11	1.95
Contig10889	0.26	0.01	0.68	0.32	0.12	0.28	0.9	0.68	0.02	0.22	0.02	1.39	0.09	0.12	0.33
Contig6666	0.87	2.69	0.97	0.31	4.6	2.49	22.56	16.15	23.56	12.75	49.38	54.56	10.62	6.94	18.85
Contig7863	11.22	8.66	5.61	15.19	2.61	1.19	2.84	2.17	1.14	0.19	0.59	0.48	0.19	0.95	0.21	gi|646694770|gb|KDR08120.1| Unhealthy ribosome biogenesis protein 2-like protein [Zootermopsis nevadensis]
Contig15396	18.58	104.83	50.87	7.49	41.48	21.5	224.38	235.22	364.81	192.88	232.57	712.15	81.03	46.17	187.26
Contig17926	2.52	2.29	2.76	1.45	1.51	3.3	15.67	37.18	39.68	33.5	77.36	48.96	24.78	6.9	29.11	gi|795016637|ref|XP_011858564.1| PREDICTED: uncharacterized protein LOC105556100 [Vollenhovia emeryi]
Contig5862	6.46	9.54	12.66	10.01	11.96	15.57	20.8	18.96	3.32	5.45	0.95	2.19	12.01	8.62	11.22	gi|646718732|gb|KDR21101.1| Striatin-3 [Zootermopsis nevadensis]
Contig4687	2.76	2.5	2.33	4.64	2.01	3.6	1.75	1.55	0.09	1.07	1.42	1.24	9.96	1.24	1.22	gi|939246666|ref|XP_014242749.1| PREDICTED: uncharacterized protein LOC106662856 [Cimex lectularius]
c584420_g1	0.78	3.55	0.48	0.31	0.7	0.83	5.93	10.67	20.34	12.74	18.31	2.65	7.58	2.29	19.62	gi|759056488|ref|XP_011337487.1| PREDICTED: RNA-directed DNA polymerase from mobile element jockey-like [Cerapachys biroi]
c584853_g3	0.57	4.38	2.37	9.09	7.51	21.77	4.08	62.26	98.07	2.6	59.48	17.34	32.65	9.78	34.28
Contig4931	5.34	3.94	7.11	10.51	6.66	10.98	8.88	7.07	0.11	1.22	2.53	0.83	12.45	11.94	3.27	gi|817076178|ref|XP_012260348.1| PREDICTED: charged multivesicular body protein 3 [Athalia rosae]
c578799_g1	1.06	0.4	1.24	0.23	1.15	0.88	0.93	9.97	2.96	14.15	38.31	12.44	3.83	1.07	13.38	gi|807026362|ref|XP_012156592.1| PREDICTED: putative nuclease HARBI1 [Ceratitis capitata]
Contig3724	13.66	10.12	29.73	38.9	21.39	35.4	15.13	5.21	0.14	9.24	1.04	4.17	1.76	1.34	2.2
Contig20193	2.8	3.62	2.34	4.9	3.58	1.84	5.15	5.85	0.55	3.27	1.57	1.26	0.76	2.87	2.36	gi|607357197|gb|EZA51663.1| BCL-6 corepressor [Cerapachys biroi]
c573826_g3	6.87	10.27	9.75	3.89	11.39	4.93	15.05	28.73	11.5	34.61	22.5	1.39	8.37	0.49	5.88
Contig12157	26.36	32.1	80.49	26.07	43.91	32.96	260.89	246.02	361.3	112.28	432.48	182.95	138.09	49.17	189.03
Contig2726	12.6	16.79	33.57	1078.91	87.44	179.91	43.37	24.04	6.43	1.36	0.94	0.38	57.86	19.52	66.88	gi|925684000|gb|KOX80539.1| Histidine triad nucleotide-binding protein 1 [Melipona quadrifasciata]
c580980_g3	2.47	4.1	11.99	7.47	2.24	9.05	8.53	11.65	0.18	2.14	0.86	0.97	5.1	2.61	19.24	gi|91085575|ref|XP_968070.1| PREDICTED: glutathione synthetase-like isoform X2 [Tribolium castaneum]
c582264_g3	4.89	6.11	2.07	5.15	5.67	1.18	86.84	56.73	58.2	9.09	72.42	38.6	36.82	6.21	22.81
c582112_g2	7.17	8.91	7.62	4.91	3.89	8.1	26.32	15.32	5.14	5.17	2.92	1.8	31.2	9.37	3.83	gi|646687665|gb|KDR05712.1| Rab11 family-interacting protein 4 [Zootermopsis nevadensis]
UN00078	65.28	3246.24	147.61	514.6	1221.2	1126.88	4254.36	5416.43	15301.8	6395.78	8991.62	7007.83	2056.46	1508.65	6859.2
c584743_g2	12.75	78.73	31.25	5.58	35.04	16.05	167.53	284.6	113.3	1012.01	315.66	1311.47	97.83	71.09	125.73	gi|646723373|gb|KDR24007.1| hypothetical protein L798_07949 [Zootermopsis nevadensis]
Contig3958	24.19	32.14	24.38	38.95	25.16	29.82	24.78	14.32	0.29	2.1	1.37	0.22	9.51	11.78	16.61	gi|766922752|ref|XP_011505965.1| PREDICTED: protein LSM12 homolog [Ceratosolen solmsi marchali]
Contig10754	4.42	2.14	6.9	11.06	7.97	11.17	26.07	28.87	1.18	5.26	0.59	1.3	17.55	7.97	5.48	gi|646693975|gb|KDR07853.1| putative Ras GTPase-activating protein [Zootermopsis nevadensis]
c586180_g1	0.27	1.57	0.92	1.66	5.08	8.33	15.64	23.52	55.92	38.85	121.96	12.58	26.72	3.48	30.39	gi|322782453|gb|EFZ10413.1| hypothetical protein SINV_11190, partial [Solenopsis invicta]
c584053_g3	0.34	3.55	11.04	3.73	11.89	10.68	53.11	248.76	9.21	9.46	21.75	7.24	11.83	9.56	23.13	gi|746843684|ref|XP_011052079.1| PREDICTED: uncharacterized protein LOC105144710, partial [Acromyrmex echinatior]
Contig10623	1.47	0.64	0.16	0.18	0.28	0.29	1	0.31	0.16	0.91	0.3	0.27	0.12	0.14	0.33
UN02703	5.69	41.9	59.63	39.93	37.45	30.8	192.93	325.28	613.82	269.81	499.89	449.34	178.58	83.01	504.63
Contig10322	0.22	0.77	1.48	1.06	0.65	3.22	1.33	1.95	0.17	0.38	0.14	0.36	0.92	0.55	0.58
Contig17578	1.02	1.97	7.11	1.36	3.11	4.87	7.35	1.57	7.67	39.69	2.43	21.45	2.35	6.26	17.99
Contig8464	7.51	4.46	7.27	24.1	4.19	10.71	11.36	11.41	0.3	4.44	1.3	6.73	1.4	2.05	0.92
Contig3089	553.93	69.76	345.05	31.83	851.78	600.96	252.82	96.32	0.09	7.05	0.91	0.78	97.11	31.93	42.55	gi|646689677|gb|KDR06666.1| Protein arginine N-methyltransferase 8 [Zootermopsis nevadensis]
Contig15819	3.2	2.63	1.28	1.09	5.02	0.22	1.95	11.46	0.3	0.28	0.14	0.98	2.01	1.99	0.52	gi|817081117|ref|XP_012263052.1| PREDICTED: WD repeat domain phosphoinositide-interacting protein 2 isoform X2 [Athalia rosae]
Contig11678	0.5	0.97	1.57	0.11	2.54	2.98	22.03	12.7	4.38	11.8	10.72	10.98	1.87	1.53	6.6	gi|662215047|ref|XP_008481385.1| PREDICTED: piggyBac transposable element-derived protein 3-like [Diaphorina citri]
Contig6948	7.39	5.32	13.44	21.19	8.61	12.27	19.93	15.3	0.13	2.14	0.74	1.89	17.39	7.13	11.19	gi|915669880|gb|KOC71327.1| Carboxypeptidase N subunit 2 [Habropoda laboriosa]
Contig4241	4.93	4.67	8.96	3.23	16.18	9.96	7.91	9.82	0.28	2.26	0.52	2.1	2.59	11.2	1.25	gi|646696174|gb|KDR08621.1| RING finger protein 103 [Zootermopsis nevadensis]
Contig20031	8.02	44.05	5.61	17.64	44.36	9.55	125.33	230.06	176.03	617.67	178.13	1657.85	68.74	127.46	125.08	gi|270016198|gb|EFA12644.1| hypothetical protein TcasGA2_TC004170 [Tribolium castaneum]
Contig5151	30.08	17.77	26.64	52.98	17.54	28.08	16.26	13.42	1.21	5.91	8.27	1.54	43.08	9.15	17.87	gi|506968769|gb|AGM32728.1| Shwachman-Bodian-diamond syndrome (SBDS) C-terminal domain containing protein [Coptotermes formosanus]
Contig4590	391.08	364.48	240.54	461.81	266.21	290.67	356.66	92.34	0.85	28.04	7.3	11.71	219.87	49.05	192.89	gi|506965690|gb|AGM32197.1| RNA binding domain containing protein [Coptotermes formosanus]
Contig15298	10.79	29.17	13.15	4.74	16.42	14.81	186.66	241.45	142.52	1079.43	161.21	742.31	62.01	26.03	176.42
c571575_g4	5.97	24.34	14.77	10.74	10.02	10.51	26.45	14.56	0.26	0.48	2.5	0.4	34.07	14.48	14.8	gi|943942960|ref|XP_014354981.1| PREDICTED: BAG domain-containing protein Samui isoform X5 [Papilio machaon]
Contig7569	1.41	1.65	5.83	1.11	2.03	1.28	7.87	2.39	0.13	2.81	0.65	0.76	0.39	0.17	0.43	gi|328711363|ref|XP_001946669.2| PREDICTED: zinc finger protein 845-like [Acyrthosiphon pisum]
Contig10399	10.16	5.99	14.76	2.45	4.72	4.11	4.65	7.98	0.22	6.45	1.03	5.6	2.88	9.9	1.3	gi|752885945|ref|XP_011260777.1| PREDICTED: max-like protein X isoform X1 [Camponotus floridanus]
UN35075	18.09	83.97	6.19	16.93	50.37	19.43	91.02	15.6	300.24	98.05	264.1	19.76	144.95	21.17	101.75
Contig3910	0.78	0.51	3.65	0.23	9.85	8.75	19.35	16.57	0.33	6.6	1.25	2	0.91	1.61	0.99
c472285_g1	1.65	3.2	2.3	2.94	3.36	19.72	8.93	7.65	6.22	34.05	11.82	12.64	19.04	2.53	6.25
Contig9040	0.18	2.96	8.93	2.27	18.79	30.75	50.09	39.63	0.55	4.17	1.04	1.39	37.15	91.67	33.93	gi|646722821|gb|KDR23674.1| Tensin, partial [Zootermopsis nevadensis]
Contig11793	5.07	12.9	8.3	8.77	15.81	17.81	53.2	69.78	205.66	96.34	293.49	196.15	81.58	37.38	175.44
c574079_g1	6.37	0.38	2.19	0.08	1.26	1.41	0.88	1.75	1.43	2.6	5.53	1.43	1.65	0.14	1.23	gi|861609586|gb|KMQ84994.1| transposase [Lasius niger]
c583098_g4	0.82	0.25	0.82	0.64	1	3.13	0.94	0.81	0.08	1.5	0.55	1.5	1.17	1.01	2.15
Contig15475	3.49	0.17	7.01	2.34	1.18	2.43	0.79	2.02	0.08	0.05	0.85	1.67	0.03	4.02	0.09	gi|478257125|gb|ENN77288.1| hypothetical protein YQE_06114, partial [Dendroctonus ponderosae]
c585774_g1	2.35	3.73	2.97	3.46	2.65	2.71	10.02	2.45	0.36	5.85	0.27	2.93	0.2	0.57	0.57
Contig11123	0.98	1.7	3.24	1.88	1.45	2.8	0.04	0.58	0.16	0.38	0.95	0.4	0.24	0.62	0.05	gi|646713084|gb|KDR17585.1| Neurexin-4 [Zootermopsis nevadensis]
Contig11175	2.62	5.46	4.34	14.91	6.85	4.13	4.36	9.06	0.07	15.3	1.17	9.7	9.86	4.64	12.99
c566443_g3	0.59	0.7	2.65	1.69	2.21	5.4	5.21	6.42	0.11	0.62	0.65	0.17	4.79	3.61	5.13
c574006_g1	11.82	8.44	7.28	5.9	1.96	9.69	1.92	5.24	0.37	2.76	0.93	1.5	1.82	1.47	1.92	gi|801385157|ref|XP_012055828.1| PREDICTED: zinc finger protein 429-like [Atta cephalotes]
Contig6745	21.78	26.3	39.7	25.41	42.1	59.29	43.04	14.89	0.16	2.62	0.61	0.85	10.17	5.65	5.76	gi|817080364|ref|XP_012262641.1| PREDICTED: transcription factor Dp-1 isoform X2 [Athalia rosae]
c573181_g1	5.49	1.41	14.36	48.06	15	23.16	11.16	23.22	3.04	2.77	1.6	3.51	31.72	32.16	19.71	gi|907602363|ref|XP_013105664.1| PREDICTED: NADH dehydrogenase [ubiquinone] iron-sulfur protein 4, mitochondrial [Stomoxys calcitrans]
c579473_g1	0.57	1.48	3.75	0.09	2.21	1.68	3.11	3.45	0.16	3.81	1.07	1.59	1.29	0.49	2.98	gi|646717247|gb|KDR20183.1| Dual specificity protein phosphatase 7, partial [Zootermopsis nevadensis]
c564601_g1	0.67	2.61	4.71	2.4	13.72	9.66	55.92	85.34	59.23	114.35	152.92	64.53	74.64	4.14	59.52	gi|913329021|ref|XP_013196049.1| PREDICTED: uncharacterized protein LOC106139207 [Amyelois transitella]
c573248_g2	0.59	7.44	2.24	10.63	7.41	4.23	132.95	13.88	85.98	20.4	82.7	12.25	73.43	20.41	10.71
Contig7909	2.83	6.72	1.82	0.36	26.72	8.05	3.24	1.7	0.17	0.62	0.85	0.72	0.84	2.72	0.49	gi|646704244|gb|KDR12542.1| Proteasome subunit beta type-4 [Zootermopsis nevadensis]
UN00029	1.12	4.33	5.94	12.88	19.59	17.32	91	172.81	291.68	139.32	411.59	326.99	86.49	64.31	188.62
c570621_g1	0.72	0.23	0.83	2.45	3.4	0.57	17.64	14.18	1.8	5.74	0.57	0.46	27.1	25.55	0.75	gi|817069313|ref|XP_012256626.1| PREDICTED: uncharacterized protein LOC105686408 isoform X5 [Athalia rosae]
c585815_g4	15.26	27.94	54.24	6.54	88.35	54.03	283.73	136.68	11.17	158.81	39.35	171.79	5.27	23.09	10.01	gi|662217363|ref|XP_008482660.1| PREDICTED: uncharacterized protein K02A2.6-like [Diaphorina citri]
c576877_g1	2.21	2.6	10.3	20.9	5.05	3.04	15.6	12.32	0.58	1.2	4.49	0.26	0.77	3.71	1.87
Contig10061	1.27	5.2	2.31	14.12	0.01	4.82	3.03	4.35	0.56	1.94	1.03	0.88	2.52	2.9	7.91	gi|646704899|gb|KDR12858.1| hypothetical protein L798_13163 [Zootermopsis nevadensis]
c579625_g1	7.53	16.07	18.27	26.24	8.07	9.55	19.99	9.85	0.2	2.33	2.43	2.72	4.83	5.89	1.4	gi|240977043|ref|XP_002402585.1| conserved hypothetical protein [Ixodes scapularis] >gi|215491211|gb|EEC00852.1| conserved hypothetical protein [Ixodes scapularis]
c585893g6	7.05	2.73	8.2	1.56	10.52	0.29	38.02	26.77	27.74	11.85	60.62	20.78	20.51	3.97	23.24
Contig4205	31.89	37.17	89.16	24.4	56.49	49.36	153.6	191.36	629.19	198.03	515.47	348.01	146.31	43.48	255.24
UN29671	10.86	32.87	2.79	3.79	5.4	22.82	22.97	40.96	35.38	51.08	197.28	127.24	44.83	18.74	91.03
c582653_g3	56.52	330.33	25.67	22.47	91.65	126.38	308.36	470.46	411.04	523.28	754.33	310.71	181.99	143.94	467.36	gi|646701012|gb|KDR10935.1| hypothetical protein L798_14458, partial [Zootermopsis nevadensis]
UN15386	9.91	22.76	21.75	24.19	48.19	26.42	180.32	428.65	376.72	437.69	388.45	322.89	107.72	50.45	297.75	gi|646701895|gb|KDR11390.1| hypothetical protein L798_14022 [Zootermopsis nevadensis]
Contig8989	11.67	18.59	9.3	6.52	3.97	9.18	6.63	5.45	0.08	2.56	0.3	2.85	7.32	0.95	1.64	gi|939651729|ref|XP_014274906.1| PREDICTED: zinc finger matrin-type protein 2 isoform X1 [Halyomorpha halys]
c584992_g2	8.44	12.79	10.57	13.11	12.63	25.25	9.05	4.76	0.66	1.41	3.05	2.02	25.17	7.03	1.67	gi|157129193|ref|XP_001655318.1| AAEL011390-PA [Aedes aegypti] >gi|108872315|gb|EAT36540.1| AAEL011390-PA [Aedes aegypti]
Contig7340	11.68	2.82	1.86	43.38	18.48	3.9	12.12	14.34	0.3	2.57	2.28	0.61	3.5	17.06	6.83	gi|571543838|ref|XP_006561543.1| PREDICTED: molybdenum cofactor sulfurase-like isoform X3 [Apis mellifera]
Contig6514	36.22	43.44	179.18	3.7	39.99	10.55	180.9	47.7	17.49	191.71	38.82	166.59	18.77	20.35	29.43
c571984_g3	2.32	1.27	10.78	0.55	0.81	12.21	2.96	0.17	0.56	1.28	2.02	1.36	3.87	0.12	0.98	gi|768448379|ref|XP_011566217.1| PREDICTED: uncharacterized protein LOC105395935 [Plutella xylostella]
Contig4932	5.56	3.52	5.58	6.81	5.18	6.22	4.18	1.7	0.15	1.06	1.04	0.44	1.27	1.69	2.44	gi|817074641|ref|XP_012259518.1| PREDICTED: MOB kinase activator 1B [Athalia rosae]
UN53878	9.01	20.55	6.67	30.76	28.07	48.18	84.21	113.05	584.83	128.93	513.15	130.03	140.14	22.82	219.54
c581445_g1	0.68	0.67	4.15	0.93	2.99	6.32	6.22	7.9	1.2	6.28	4.57	4.96	1.06	1.06	1.98
c575110_g3	94.35	15.73	918.73	8.15	18.6	87.35	14.65	81.53	73.94	18.62	75.17	42.77	24.6	17.15	56.36
Contig8857	7.82	18.2	36.41	36.32	17.69	31.81	25.7	25.63	0.2	5.03	1.31	1.5	10.57	13.47	32.6	gi|662203639|ref|XP_008475166.1| PREDICTED: protein kinase C and casein kinase substrate in neurons protein 2-like isoform X2 [Diaphorina citri]
Contig10890	8.06	8.65	29.7	38.27	14.93	27.46	22.93	37	17.8	8.41	3.78	3.74	15.37	30.41	7.09	gi|970889320|ref|XP_015109865.1| PREDICTED: alpha-2-macroglobulin-like [Diachasma alloeum]
Contig2198	29.74	29.58	23.17	53.56	15.01	27.7	15.2	15.46	0.66	8.45	3.77	8.07	1.22	12.95	19.94	gi|157125332|ref|XP_001654295.1| AAEL010181-PA [Aedes aegypti] >gi|108873670|gb|EAT37895.1| AAEL010181-PA [Aedes aegypti]
Contig11539	0.14	1.87	0.39	2.71	0.84	5.94	5.97	7.25	10.05	14.55	25.87	28.8	3.9	2.65	15.15	gi|861617446|gb|KMQ86587.1| gag pol polyprotein [Lasius niger]
UN53016	47.93	285.98	125.5	406.43	688.46	845.82	2107.03	3025.09	5937.27	2708.68	5548.52	3958.51	1358.6	732.11	3550.01
Contig10041	75.8	75.84	29.25	2.26	13.11	5.29	16.66	8.84	1.63	4.47	2.8	9.22	1.05	3.2	2.3
Contig11089	2.61	6.35	5.91	5.44	8.19	9.32	14.82	9.1	0.26	2	0.69	2.22	3.78	5.44	4.71	gi|646700393|gb|KDR10554.1| A-kinase anchor protein 13 [Zootermopsis nevadensis]
Contig8380	1.72	1.67	13.06	62.7	8.86	21.63	10.73	15.71	0.32	0.99	1.85	0.83	59.47	3.44	5.33	gi|646721980|gb|KDR23124.1| Farnesyl pyrophosphate synthetase [Zootermopsis nevadensis]
c586034_g2	2.82	1.56	0.09	2.74	10.01	3.07	15.45	19.15	32.63	24.08	62.2	21.99	13.47	5.67	30.48	gi|780617306|ref|XP_011699787.1| PREDICTED: uncharacterized protein LOC105457055 [Wasmannia auropunctata]
Contig5838	0.33	5.47	18.05	19.97	6.85	9.05	10.84	8.08	0.38	2.21	0.93	0.69	7.14	4.06	9.25
c580834_g2	9.01	5.1	8.14	26.76	9.49	13.81	6.4	6.26	0.76	0.7	1.94	0.78	28.18	8.41	11.89
Contig2406	230.58	260.79	166.14	276.28	149.39	116.49	57.15	91.34	1.15	15.97	2.67	2.91	189.55	89.91	36.74	gi|645006183|ref|XP_008204358.1| PREDICTED: eukaryotic translation initiation factor 1A, X-chromosomal isoform X2 [Nasonia vitripennis]
c581546_g1	0.93	1.64	4.58	8.41	10.11	13.74	19.53	14.16	0.17	0.42	0.05	0.13	0.03	5.5	0.33	gi|939663240|ref|XP_014297558.1| PREDICTED: spastin isoform X2 [Microplitis demolitor]
c581674_g2	16.61	16.23	15.07	42.07	12.39	15.01	11.37	6.73	0.48	1.75	2.78	2.21	49.81	0.59	8.75	gi|766930175|ref|XP_011497212.1| PREDICTED: histidine protein methyltransferase 1 homolog [Ceratosolen solmsi marchali]
Contig6853	15.16	2.84	16.07	70.91	28.06	54.37	41.5	23.29	8.44	1.58	1.75	0.83	12.53	6.35	16.85	gi|826454731|ref|XP_012532965.1| PREDICTED: afadin isoform X8 [Monomorium pharaonis]
c581886_g3	1.07	2.74	0.89	0.05	1.06	1.78	3.74	8.67	0.33	12.1	1.64	5.6	2.71	1.43	0.15
Contig10139	148.15	409.68	227.13	74.33	279.35	185.37	569.45	303.16	1.64	58.72	4.85	13.74	84.56	30	11.42	gi|646714568|gb|KDR18481.1| hypothetical protein L798_07670, partial [Zootermopsis nevadensis]
c585714_g2	0.96	3.32	1.03	0.26	1.95	2.82	3.99	13.77	8.5	8.64	19.38	12.58	2.44	0.91	4.33	gi|939674655|ref|XP_014298655.1| PREDICTED: uncharacterized protein LOC106693841 [Microplitis demolitor]
Contig8234	2.77	5.01	11.03	9.06	7.05	6.4	8.5	8.42	0.46	0.64	0.44	0.35	1.97	1.21	0.82	gi|646705989|gb|KDR13427.1| ADP-ribosylation factor-like protein 6-interacting protein 1 [Zootermopsis nevadensis]
c583768_g1	5.03	10.51	19.83	3.74	6.78	9.21	31.41	11.54	1.88	11.73	5.69	8.53	1.17	10.02	2.08	gi|952520848|gb|KRT81134.1| hypothetical protein AMK59_5777, partial [Oryctes borbonicus]
c572550_g1	260.81	290.21	285.13	92.68	354.43	329.45	776.59	503.37	628.08	308.12	730.39	851.46	274.41	142.53	484
c586084_g2	6.71	15.8	7.72	2	9.38	15.1	94.03	107.74	274.36	100.2	412.49	214.26	79.72	30.53	160.43	gi|780703461|ref|XP_011702627.1| PREDICTED: uncharacterized protein LOC105458780 [Wasmannia auropunctata]
Contig20288	4.17	13.63	13.91	3.76	17.44	22.58	91.58	104.72	154.01	156.97	274.81	211.64	94.15	26.75	102.39	gi|662202607|ref|XP_008474607.1| PREDICTED: piggyBac transposable element-derived protein 2-like [Diaphorina citri]
Contig10847	0.51	0.06	0.49	0.03	0.32	5.47	0.34	0.1	0.32	3.34	0.45	0.36	0.58	0.15	0.48
c579807_g1	5.12	8.04	5.89	2.36	3.2	0.36	5.84	8.11	0.1	0.05	0.63	2.74	0.25	0.08	0.08	gi|662214251|ref|XP_008480950.1| PREDICTED: serine/arginine repetitive matrix protein 1-like [Diaphorina citri]
c565937_g2	12.67	210.4	7.59	64.42	102.7	77.9	88.04	131.03	391.68	169.74	450.18	404.76	242.69	22.25	419.13
c583683_g2	17.76	5.18	6.92	11.86	3.12	14.45	3.17	3.01	0.24	2.68	0.96	6.86	10.69	3.15	2.22	gi|646716970|gb|KDR19997.1| Brain protein 16 [Zootermopsis nevadensis]
c584213_g3	49.75	87.67	49.02	52.18	18.81	38.48	30.28	17.76	0.16	3.58	1.06	1.6	9.7	4.53	23.61	gi|646682262|gb|KDR02267.1| G kinase-anchoring protein 1 [Zootermopsis nevadensis]
c572521_g5	0.79	12.18	22.79	20.53	15.37	34.14	24.48	13.45	0.69	3.78	1.97	0.87	2.12	3.52	1.16
c295654_g1	8.94	43.32	9.37	3.99	18.21	32.08	121.06	6.91	16.85	194.91	58.77	42.84	27.79	6.87	56.45
Contig2767	22.52	20.21	16.71	11.92	15.42	42.9	24.8	12.39	0.16	1.17	0.91	2.93	16.08	8.6	0.96	gi|646710074|gb|KDR15694.1| Transcription initiation factor TFIID subunit 7 [Zootermopsis nevadensis]
c570998_g1	60.54	164.37	141.82	668.46	57.84	70.05	73.88	69.07	7.71	0.08	20.97	5.31	445.81	42.71	121.88
c583621_g1	0.31	11.78	1.75	24.71	34.78	58.11	50.12	56.65	571.39	137.02	226.09	109.82	164.06	11.42	352.91	gi|662220831|ref|XP_008484571.1| PREDICTED: uncharacterized protein LOC103521244 [Diaphorina citri]
Contig9742	3.36	3.57	5.22	15.19	4.35	4.92	12.5	14.47	0.14	2.23	0.71	1.45	3.31	5.95	8.4	gi|646717771|gb|KDR20501.1| Roquin [Zootermopsis nevadensis]
Contig3752	5.03	1.96	7.3	19	9.85	6.53	8.45	2.65	0.39	1.43	1.3	0.6	0.18	0.54	1.28	gi|328704791|ref|XP_003242604.1| PREDICTED: zinc finger protein 271-like [Acyrthosiphon pisum]
Contig4431	3.34	2.94	16.01	13.55	16.54	27.59	23.83	22.63	5.72	2.96	0.73	1.31	25.41	8.34	5.94
Contig7330	2.25	4.43	1.51	15.35	2.82	2.21	1.38	5.95	0.35	0.83	1.3	2.15	2.5	1.88	1.88	gi|350397829|ref|XP_003485005.1| PREDICTED: uncharacterized protein LOC100744193 [Bombus impatiens]
c578120_g1	3.47	3.33	6.36	7.94	1.15	3.17	2.75	16.56	0.17	0.46	0.55	1.01	4.38	2.03	0.17	gi|641666055|ref|XP_008183596.1| PREDICTED: zinc finger protein 271-like [Acyrthosiphon pisum]
c582166_g2	5	0.96	3.22	13.95	8.82	27.06	9.41	7.73	0.51	0.17	0.03	1.12	10.4	4.7	34.5	gi|242015508|ref|XP_002428395.1| kif21, putative [Pediculus humanus corporis] >gi|212513007|gb|EEB15657.1| kif21, putative [Pediculus humanus corporis]
c584089_g2	1.31	1.19	2.33	0.42	3.6	3.05	3.47	0.04	3.51	27.47	7.7	13.34	2.11	1.62	2.11
Contig10416	32.25	29.68	85.9	88.51	63.22	89.65	176.81	151.37	5.57	22.2	0.48	3.86	172.41	12.7	0.51
Contig8725	2.98	4.62	3.52	14.81	6.53	6.14	6.45	9.35	0.81	2.73	1.21	1.23	1.27	3.31	2.55	gi|646696172|gb|KDR08619.1| Exocyst complex component 6 [Zootermopsis nevadensis]
c572933_g2	11.62	9.73	24.82	16.5	28.26	17.42	26.07	11.13	0.15	10.11	0.6	5.62	2.91	4.49	0.95	gi|270016838|gb|EFA13284.1| hypothetical protein TcasGA2_TC010304 [Tribolium castaneum]
Contig7820	14.74	7.6	12.08	13.25	12.96	9.13	7.08	5.74	0.4	1.7	1.77	1.22	4.59	2.04	9.77	gi|939244306|ref|XP_014241489.1| PREDICTED: THAP domain-containing protein 2-like isoform X2 [Cimex lectularius]
Contig9557	0.27	2.9	0.61	14.72	6.46	5.24	14.85	7.26	0.03	1.49	0.29	1.35	2.38	3.64	3.23	gi|646701108|gb|KDR10992.1| Endonuclease/exonuclease/phosphatase family domain-containing protein 1 [Zootermopsis nevadensis]
c578704_g1	0.22	5.43	1.36	0.1	21.86	0.52	22.25	1.67	4.59	61.34	31.53	25.28	25.13	30.13	62.75
c585553_g1	1.47	11.37	1.46	5.42	17.07	6.67	60.52	103.27	202.75	83.66	248.93	184.73	48.14	24.8	135.47
UN14559	3.69	30.46	9.96	1.52	14.21	4.91	162.75	103.23	8.53	107.58	77.1	118.39	20.37	16.91	35.53
c585643_g1	3.3	5.48	3.24	7.02	5.98	0.87	1.44	10.53	0.27	1	2.34	0.97	4.35	1.95	1.1
UN15401	1.6	8.26	2.06	60.62	130.38	151.09	318.46	474.72	2424.43	401.53	1170.76	772.3	321.66	168.45	1231.68
c576360_g2	1.38	0.32	0.07	8.73	0.68	5.5	0.96	0.59	0.71	0.19	2.2	1.77	0.29	0.64	0.76	gi|646693416|gb|KDR07688.1| hypothetical protein L798_02742 [Zootermopsis nevadensis]
Contig5615	0.12	0.19	0.4	3.28	2.85	11.43	0.61	6.42	0.36	0.55	0.46	0.09	0.47	1.56	3.17	gi|646714144|gb|KDR18237.1| Ig-like and fibronectin type-III domain-containing protein C25G4.10 [Zootermopsis nevadensis]
Contig5387	0.37	1.45	0.52	6.63	0.76	0.67	0.51	0.87	0.35	3	0.34	0.18	7.34	0.5	4.84	gi|939247459|ref|XP_014243184.1| PREDICTED: serine/threonine-protein kinase MAK-like [Cimex lectularius]
Contig19308	14.24	7.97	17.08	5.21	41.01	23.4	50.53	32.69	119.7	18.87	98.87	47.26	35.27	11.59	47.46
c579777_g2	5.53	6.09	7.9	14.42	5.76	10.82	6.13	12.04	0.16	5.19	0.3	1.2	1.52	3.86	4.13	gi|478256222|gb|ENN76416.1| hypothetical protein YQE_07077, partial [Dendroctonus ponderosae]
Contig3254	1.17	1.07	1.29	0.49	2.26	2.96	4.21	3.03	0.51	0.69	0.36	0.31	14.67	2.03	0.56	gi|572261927|ref|XP_006609236.1| PREDICTED: solute carrier family 26 member 6-like isoform X2 [Apis dorsata]
c586026_g4	1.01	7.85	0.47	0.7	1.83	1.61	6.5	3.48	9.61	8.26	25.27	11.21	9.35	2.77	13.35	gi|861636813|gb|KMQ91985.1| gag-pol polyprotein [Lasius niger]
Contig15110	34.17	571.61	220.89	675.53	2262.93	2022.49	4933.5	6135.59	29558	4751.23	15336.8	11087.4	3794.45	2435.56	11417.6
c415773_g1	894.83	932.86	635.76	1451.43	523.97	688.09	263.82	135.52	13.98	1.28	21.28	7.47	105.45	12.78	14.98	gi|665792207|ref|XP_008543696.1| PREDICTED: probable small nuclear ribonucleoprotein Sm D2 [Microplitis demolitor]
c581491_g1	1.51	1.29	2.97	0.62	4.65	3.68	8.79	8.24	0.26	3.41	0.43	0.69	23.8	3.11	0.06	gi|646705315|gb|KDR13092.1| Type II inositol-1,4,5-trisphosphate 5-phosphatase [Zootermopsis nevadensis]
Contig5049	4.3	11.75	2.67	20.67	6.61	4.93	4.92	2.72	0.23	1.53	0.8	0.71	0.03	3.67	1.38	gi|817071820|ref|XP_012257990.1| PREDICTED: E3 ubiquitin-protein ligase RFWD2-like [Athalia rosae]
Contig7002	17.35	48.41	39.85	25.55	16.32	17.45	16.76	27.67	3.89	6.59	0.79	0.42	54.23	4.08	12.84	gi|646699628|gb|KDR10172.1| Juvenile hormone epoxide hydrolase 1 [Zootermopsis nevadensis]
Contig7676	15.69	67.71	78.65	0.16	16.02	32.41	29.03	44	1.78	5.14	1.35	7.12	1.12	0.65	3.38	gi|501293196|dbj|BAN20572.1| sphingolipid delta 4 desaturase/c-4 hydroxylase protein des2 [Riptortus pedestris]
c582847_g4	6.42	9.33	9.78	19.5	21.61	27.87	30.73	27.91	0.26	37.15	3.72	28.09	25.68	5.2	2.87
Contig10947	1.3	1.8	2.72	8.65	1.7	5.55	1.67	2.58	0.23	0.21	1.33	0.53	24.63	2.42	22.96	gi|646710598|gb|KDR16065.1| hypothetical protein L798_10076, partial [Zootermopsis nevadensis]
Contig5627	6.41	10.65	12.42	22.65	9.14	27.17	13.23	17.84	3.45	3.36	0.44	0.7	26.76	3.38	4.4	gi|646721521|gb|KDR22828.1| Protein yippee-like 5 [Zootermopsis nevadensis]
Contig9197	13.23	11.03	16.37	11.85	10.82	40.82	13.01	13.34	0.12	2.39	1.36	0.91	27.75	4.08	0.72	gi|646698332|gb|KDR09559.1| LIN1-like protein [Zootermopsis nevadensis]
UN15746	8.38	30.44	1.29	82.89	79.24	116.48	195.08	320.76	1053.86	346.46	744.16	256.78	560.02	67.24	576.52	gi|675381621|gb|KFM74523.1| PiggyBac transposable element-derived protein 4, partial [Stegodyphus mimosarum]
c573217_g1	0.03	0.47	0.18	0.58	1.34	4.55	3.7	0.93	6.09	7.51	2.68	14.6	2.65	1	1
Contig10344	0.22	1.71	2.55	39.1	2.94	4.22	1.81	1.98	1.26	1.66	3.4	1.08	34.32	1.54	2.13	gi|646715159|gb|KDR18863.1| Seryl-tRNA synthetase, mitochondrial [Zootermopsis nevadensis]
Contig4695	31.36	19.37	27.62	63.53	28.8	38.43	39.25	16.88	7.54	2.7	0.9	1.64	4.88	6.5	15.64	gi|646705722|gb|KDR13281.1| Thioredoxin-related transmembrane protein 1 [Zootermopsis nevadensis]
Contig2421	53.55	49.27	98.15	65.07	95.57	92.04	93.77	51.24	3.28	1.61	1.2	0.58	37.24	37.38	9.51	gi|646718796|gb|KDR21130.1| Rab GDP dissociation inhibitor alpha [Zootermopsis nevadensis]
Contig3417	50.59	31.41	81.21	59.11	109.17	152.28	246.59	89.81	2.91	8.5	1.38	0.44	102.24	14.95	9.35	gi|646722535|gb|KDR23493.1| Methyl-CpG-binding domain protein 2 [Zootermopsis nevadensis]
Contig5113	6.24	3.56	7.52	10.58	4.81	5.27	4.74	4.54	0.26	0.84	0.44	1.21	3.06	2.58	2.58	gi|646719147|gb|KDR21355.1| hypothetical protein L798_03131 [Zootermopsis nevadensis]
c585697_g3	11.18	33.97	35.05	0.27	25.23	13.01	91.64	99	6.08	382.72	18.78	112.34	9.42	17.19	12.21	gi|307202358|gb|EFN81799.1| hypothetical protein EAI_04162 [Harpegnathos saltator]
Contig7779	14.43	12.34	57.25	76.97	86.35	49.24	102.3	84.96	0.27	4.38	1.01	1.22	40	54.08	87.5	gi|646720719|gb|KDR22341.1| AP-2 complex subunit mu-1 [Zootermopsis nevadensis]
Contig6596	0.8	1.13	66.7	24.38	12.51	43.73	35.76	13.24	0.02	8.31	1.19	6.47	55.39	5.31	30.48	gi|501297629|dbj|BAN21195.1| signal peptide peptidase [Riptortus pedestris]
Contig16834	15.59	19.25	44.22	4.64	26.92	9.78	156.65	198.47	118.16	106.61	141.7	91.57	31.54	11.42	79.78
Contig8099	0.78	0.93	1.29	1.89	1.25	2.22	0.73	0.42	0.09	0.63	0.57	1.7	0.04	2.99	3.54	gi|755927023|ref|XP_011302840.1| PREDICTED: diphthamide biosynthesis protein 2 [Fopius arisanus] >gi|755927026|ref|XP_011302848.1| PREDICTED: diphthamide biosynthesis protein 2 [Fopius arisanus]
c566558_g2	0.48	51.36	4.65	24.58	20.57	80.52	28.88	9.79	90.17	32	87.59	2.43	21.1	0.92	111.37
Contig12254	1.64	6.84	1.62	1.68	2.36	4.95	4.4	7.9	8.41	7.26	25.46	12.6	10.96	3.09	13.07
c578302_g2	0.35	1.38	0.83	0.11	4.09	2.26	6.83	9.14	4.16	8.68	12.15	5.44	2.05	1.45	3.58
Contig7809	18.27	34.41	27.3	5.43	39.29	18.2	94.2	90.14	183.61	119.84	119.28	328.98	30.75	37.83	85.84
c573455_g1	0.52	0.7	1.12	1.84	0.51	2.8	2.87	1.56	0.59	0.51	0.79	1.63	1.23	1.01	2.08
c572146_g2	2.65	38.36	9.38	15.22	2.02	38.5	4.78	25.09	27.47	32.31	32.07	22.22	21.44	3.71	46.09
c585645_g1	0.67	0.29	1.04	2.32	0.91	8.53	3.22	6.89	7.65	11.93	25.04	7.97	6.17	2.17	12.19	gi|768421144|ref|XP_011551371.1| PREDICTED: uncharacterized protein LOC105383056 [Plutella xylostella]
c568549_g1	103.23	181.01	124.8	21.94	91.78	117.57	278.05	131.68	14.41	1030.19	35.25	150.73	30.27	74.3	37.24
Contig16944	3.21	0.09	58.78	6.02	21	38.05	60.81	217.31	413.05	130.06	379.36	445.68	228.82	42.9	278
c566118_g1	15.2	7.09	57.01	12.8	111.07	103.55	213.75	78.25	2.44	9.5	0.87	2.36	4.19	13.61	1.35	gi|307193500|gb|EFN76277.1| Colorectal mutant cancer protein [Harpegnathos saltator]
Contig4100	0.34	1.7	0.75	0.31	1.59	0.93	2.12	1.51	0.37	0.9	2.1	0.75	7.22	0.23	0.86
Contig7418	0.48	17.76	30.33	29.06	129.33	61.9	59.78	29.07	0.4	6.27	1.34	1.54	8.35	4.94	7.31	gi|939651017|ref|XP_014274633.1| PREDICTED: peroxiredoxin-6-like isoform X1 [Halyomorpha halys]
Contig3824	2.86	2.1	1.97	4.26	2.65	1.04	1.96	1.34	0.36	1	1.99	0.55	1.04	0.39	2.74	gi|970916959|ref|XP_015124936.1| PREDICTED: E3 ubiquitin-protein ligase MSL2 isoform X2 [Diachasma alloeum]
c582655_g1	0.1	0.41	0.74	0.08	0.24	0.65	1.71	2.83	0.49	1.56	1.33	0.71	0.61	0.25	0.89
c565192_g1	1.87	11.26	5.32	17.79	22.35	19.26	48.84	19.45	5.26	0.09	0.79	0.42	4.97	8.93	11.7	gi|646720023|gb|KDR21890.1| Selenoprotein S [Zootermopsis nevadensis]
Contig15335	28.61	53.39	89.1	33.44	76.25	104.58	242.71	288.23	1188.03	155.67	616.71	1187.72	353.53	80.3	447.93	gi|913320975|ref|XP_013191628.1| PREDICTED: jerky protein homolog-like [Amyelois transitella]
c375253_g1	5.95	11.53	24.1	1.59	1.21	5.69	12.88	11.03	2.99	24.56	8.53	11.4	2.06	1.83	4.51
Contig3472	20.96	23.58	23.76	34.68	14.63	13.32	17.73	18.12	0.92	5.38	0.18	0.84	6.77	8.56	30.17	gi|759054567|ref|XP_011336492.1| PREDICTED: MOB kinase activator 1B [Cerapachys biroi]
Contig11771	6.73	16.76	2.47	2.86	12.1	22.22	16.23	11.88	48.71	7.35	30.25	20.04	25.34	2.46	28.32
Contig1815	15.77	19.81	29.52	42.39	32.87	45.07	69.15	35.22	0.62	5.09	0.74	1.65	29.22	32.95	26.28	gi|242013209|ref|XP_002427307.1| hypothetical protein Phum_PHUM308880 [Pediculus humanus corporis] >gi|212511648|gb|EEB14569.1| hypothetical protein Phum_PHUM308880 [Pediculus humanus corporis]
c583800_g1	0.13	1.4	2.03	0.46	0.78	0.48	0.18	4.14	0.17	3.4	0.83	0.58	0.6	0.67	0.67	gi|646716974|gb|KDR20001.1| hypothetical protein L798_05967 [Zootermopsis nevadensis]
c586021_g1	2	5.1	3.16	4.79	5.25	8.81	34.97	25.87	68.93	35.75	119.79	35.71	22.49	6.31	38.95	gi|675383923|gb|KFM76820.1| PiggyBac transposable element-derived protein 3, partial [Stegodyphus mimosarum]
Contig9632	1.53	5.23	4.1	8.74	3.88	5.19	4.87	3.76	0.4	1.46	1.33	0.61	0.76	1.06	2.21
Contig8848	14.17	7.72	9.07	28.51	13.81	11.22	10.9	3.58	0.48	1.77	0.61	0.86	3.16	2.37	0.97	gi|985386345|ref|XP_015369222.1| PREDICTED: probable splicing factor, arginine/serine-rich 7 [Diuraphis noxia]
c583541_g2	0.38	1.8	4.18	0.16	3.49	2.22	0.46	1.82	2.87	7.46	14.39	3.06	3.74	0.77	6.23	gi|270013850|gb|EFA10298.1| hypothetical protein TcasGA2_TC012513 [Tribolium castaneum]
Contig6363	303.43	189.14	37.55	23.26	14.1	18.26	6.06	10.22	1.15	9.34	1.22	6.63	13.45	2.97	20.43	gi|952530693|gb|KRT83798.1| hypothetical protein AMK59_3953 [Oryctes borbonicus]
Contig8997	11.69	8.61	22.77	17.85	29.28	30.02	102.56	69.88	0.73	15.27	0.63	9	35.75	18.39	27.39	gi|646705101|gb|KDR12980.1| hypothetical protein L798_13186 [Zootermopsis nevadensis]
c586042_g1	0.91	3.53	8.59	1.83	0.93	13.07	5.75	11.96	30.89	42.83	69.65	31.41	16.3	9.8	34.49
Contig15470	2.4	20.89	24.27	1.69	7.91	3.82	66.31	54.11	19.57	189.13	70.62	242.62	17.29	5.52	12.49
Contig8522	13.5	22.21	24.65	50.92	34.94	28.4	26.04	22.08	4.25	5.7	4.78	3.31	50.64	13.95	12.99	gi|646718025|gb|KDR20658.1| Next to BRCA1 gene 1 protein [Zootermopsis nevadensis]
Contig10872	0.6	2.33	0.84	1.15	0.52	3.49	3.56	4.9	9.8	13.36	15.78	9.03	6.19	1.91	11.47	gi|641657808|ref|XP_008180483.1| PREDICTED: uncharacterized protein LOC103308594 [Acyrthosiphon pisum]
Contig3975	39.65	59.42	63.27	11.22	12.07	15.15	22.51	16.43	10.27	15.01	4.89	15.28	2.83	8.95	3.1
c580567_g1	2.68	3.26	3.58	7.47	26.65	32.97	13.91	16.4	0.5	1.81	0.61	2.69	15.72	11.42	32.86	gi|646721089|gb|KDR22559.1| Cytochrome P450 2J2 [Zootermopsis nevadensis]
Contig10007	1.12	0.75	6.09	4.2	8.22	8.67	9.97	3.6	11.98	0.5	0.46	0.17	4.98	2.06	6.48
c584307_g1	0.01	0.94	0.69	16.63	0.89	1.71	1.48	1.41	1.57	14.44	2.64	18.45	4.08	4.46	1.74	gi|952512662|gb|KRT79362.1| ABC transporter ATP-binding protein, partial [Oryctes borbonicus]
Contig7415	4.76	10.23	19.81	24.57	17.07	33.66	18.49	11.35	0.13	11.16	2.35	1.98	83.38	10.82	26.78	gi|805813858|ref|XP_012148053.1| PREDICTED: fatty acid hydroxylase domain-containing protein 2 isoform X1 [Megachile rotundata]
c579282_g2	0.38	0.6	2.08	2.55	0.14	0.09	2.03	17.27	0.02	1.43	0.14	0.49	4.79	3.69	2.03	gi|646709978|gb|KDR15617.1| Calcium-dependent secretion activator [Zootermopsis nevadensis]
UN36063	0.62	10.63	13.8	9.07	41.33	12.78	87.13	205.12	315.09	98.16	447.02	398.95	91.7	33.72	185.47
c581263_g3	0.55	0.61	1.43	0.42	0.48	3.01	1.99	4.38	1.58	3.97	9.41	3.62	1.55	0.97	2.19
Contig4356	2.17	0.57	4.63	4.04	4.87	7.92	8.51	3.53	0.28	1.18	1.41	1.55	0.26	1.13	1.58	gi|646709910|gb|KDR15565.1| Zinc finger CCHC domain-containing protein 2 [Zootermopsis nevadensis]
c583877_g1	3.06	2.37	3.79	7.02	3.92	9.62	9	2.57	1.1	2.81	1.46	0.34	0.2	1.01	0.33
c574318_g2	58.69	22.15	57.33	74.97	18.12	28.22	9.48	6.42	1.43	6.5	4.64	7.44	7.38	2.98	14.71
Contig2996	4.65	17.23	3.66	0.01	0.16	0.36	0.38	1.21	0.22	0.95	0.25	0.2	7.04	0.07	2.73	gi|970916613|ref|XP_015124748.1| PREDICTED: serine/threonine-protein phosphatase 5-like [Diachasma alloeum] >gi|970916615|ref|XP_015124749.1| PREDICTED: serine/threonine-protein phosphatase 5-like [Diachasma alloeum]
Contig18357	3.75	45.76	16.06	2.4	15.54	0.01	132.7	208.65	30.47	385.37	39.12	375.78	17.89	46.14	21.88
Contig8860	3.98	4.55	9.44	2.31	5.93	14.44	13.98	6.03	0.13	1.47	1.53	0.92	2.44	0.99	1.35	gi|646708812|gb|KDR14959.1| Out at first protein, partial [Zootermopsis nevadensis]
c585927_g1	69.65	277.66	493.39	30.85	154.26	92.77	1245.12	3140.73	1315.48	5007.26	1240.34	3798.25	544.57	683.1	1057.66
c579695_g1	0.18	8.84	5.02	9.89	2.59	41.37	126.97	63.88	90.1	141.77	61.32	149.4	35.17	14.92	65.35
Contig12318	3.71	7.91	4.86	0.83	6.42	4.88	26.11	21.78	14.91	14.04	40.33	22.74	9.04	3.78	14.4	gi|951560307|ref|XP_014479202.1| PREDICTED: piggyBac transposable element-derived protein 4-like isoform X1 [Dinoponera quadriceps]
c579094_g3	4.21	2.78	4.36	6.26	5.67	6.48	10.63	4.51	1.27	0.38	2.12	0.89	4	0.97	2.87	gi|817067815|ref|XP_012255817.1| PREDICTED: uncharacterized protein C4orf29 homolog isoform X1 [Athalia rosae]
c565001_g1	225.39	1438.01	588.62	554.06	126.53	133.58	199.51	328.98	7.01	126.57	32.67	54.51	389.56	318.68	912.28	gi|646701916|gb|KDR11411.1| hypothetical protein L798_14044 [Zootermopsis nevadensis]
Contig10174	0.28	0.63	0.45	4.26	1.15	2.32	0.44	2.75	0.2	2.78	0.1	0.46	0.37	0.06	0.41	gi|952530252|gb|KRT83504.1| hypothetical protein AMK59_4541 [Oryctes borbonicus]
Contig19355	1.18	22.76	40.85	19.05	171.15	116.65	1097.78	1213.73	1128.19	1041.33	2617.18	828.75	1690.64	223.4	1424.05
Contig22100	74.19	110.92	275.01	23.55	85.31	115.3	106.47	98.65	75.07	279.07	95.74	106.78	45.83	23.67	34.9
Contig10442	6.48	7.91	8.89	7.7	11.53	13.5	15.75	11.13	0.35	1.93	0.29	2.68	12.06	2.86	3.79	gi|646716875|gb|KDR19941.1| hypothetical protein L798_05938 [Zootermopsis nevadensis]
Contig11936	2.66	1.03	3.06	0.24	1.49	3.18	4.32	9.85	6.34	1.83	9.21	7.89	1.53	2.96	4.53	gi|646709454|gb|KDR15303.1| Ras-related protein Rab-10 [Zootermopsis nevadensis]
Contig3793	8.22	8.38	7.79	7.85	8.02	10.34	10.75	13.07	0.12	0.22	0.46	0.18	8.82	2.88	2.43	gi|646709450|gb|KDR15299.1| G patch domain-containing protein 1-like protein [Zootermopsis nevadensis]
Contig7970	9.75	5.7	7.35	26.32	10.72	26.28	15.09	12.2	0.19	1.07	2.59	3.85	19.56	2.97	6.06
Contig6829	3.35	10.11	5.42	3.92	5.54	10.34	8.07	5.3	0.56	1.71	1.34	1.86	1.85	1.72	1.51	gi|646710923|gb|KDR16301.1| Serine/threonine-protein kinase 11 [Zootermopsis nevadensis]
Contig9415	2.14	10.31	14.72	24.49	14.12	15.6	15.7	15.99	0.19	4.99	1.43	1.72	1.04	1.96	0.19	gi|189239365|ref|XP_970191.2| PREDICTED: probable chitinase 2 [Tribolium castaneum] >gi|270010475|gb|EFA06923.1| hypothetical protein TcasGA2_TC009872 [Tribolium castaneum]
c579226_g1	4.76	7.93	8.34	13.11	9.22	14.91	6.66	6.63	0.34	2.77	0.64	0.26	7.2	5.36	3.22	gi|646722132|gb|KDR23235.1| Coatomer subunit gamma-2 [Zootermopsis nevadensis]
Contig5689	1.6	3.2	2.16	5.23	3.89	5.43	3.91	4.71	0.26	1.78	2.34	0.89	7.93	2.58	2.8	gi|646703853|gb|KDR12314.1| hypothetical protein L798_13566 [Zootermopsis nevadensis]
c582564_g2	0.83	1.51	2.38	0.04	2.57	2.79	2.28	1.5	0.37	8.7	3.15	0.8	1.11	1.27	1.72
Contig19760	12.36	9.29	44.37	1.7	41.49	4.38	96.13	74.9	28.6	153.29	91.44	121.46	32.38	19.34	46.32
c562657_g1	72.06	88.39	71.03	44.9	91.19	63.44	74.66	57	3.22	3.06	1.95	2.88	75.55	17.19	39.92	gi|506968361|gb|AGM32524.1| putative cyclohex-1-ene-1-carboxyl-coA hydratase, partial [Coptotermes formosanus]
c585998_g1	0.68	3.77	2.99	0.35	2.57	9.77	15.8	28.86	9.29	121.83	46.25	100.27	15.85	12.56	42.79	gi|270013850|gb|EFA10298.1| hypothetical protein TcasGA2_TC012513 [Tribolium castaneum]
Contig10459	36.66	20.02	44.44	36.46	38.02	39.1	50.08	30.44	0.73	6.57	0.77	2.22	21.49	11.45	23.04	gi|242008404|ref|XP_002424996.1| DEAD box ATP-dependent RNA helicase, putative [Pediculus humanus corporis] >gi|212508625|gb|EEB12258.1| DEAD box ATP-dependent RNA helicase, putative [Pediculus humanus corporis]
UN34995	0.56	2.16	1.56	23.91	11.37	34.71	31.92	13.8	270.7	37.13	202.77	72.73	104.5	23.16	171.68
Contig6325	28.16	45.31	22.37	19.61	27.98	36.12	24.22	16.42	0.2	2.36	1.87	0.8	2.04	5.06	0.71	gi|820841633|ref|XP_012339164.1| PREDICTED: LOW QUALITY PROTEIN: peptidyl-prolyl cis-trans isomerase cyp11-like [Apis florea]
Contig21696	64.23	42.1	118.16	4.8	41.04	43.81	313.95	169.77	125.56	113.74	251.65	319.33	72.93	49.63	184.65	gi|675372060|gb|KFM64962.1| putative RNA-directed DNA polymerase from transposon X-element, partial [Stegodyphus mimosarum]
c586197_g1	3.65	13.61	8.05	1.88	6.58	10.08	20.28	53.83	25.41	107.63	93.99	83.97	23.02	6.91	53.2	gi|913307062|ref|XP_013183995.1| PREDICTED: piggyBac transposable element-derived protein 4-like [Amyelois transitella]
c581583_g2	2.05	2.86	3.94	1.47	4.4	8.29	4.41	2.28	0.43	1.17	0.2	0.64	4.34	0.13	0.14	gi|646719493|gb|KDR21588.1| Lethal(3)malignant brain tumor-like 3 protein [Zootermopsis nevadensis]
Contig7305	4.43	2.02	2.85	2.64	2.73	4.52	5.3	1.84	0.09	1.83	0.12	0.67	1.44	0.8	2.2	gi|646699936|gb|KDR10315.1| Poly(A) RNA polymerase gld-2-like protein A [Zootermopsis nevadensis]
c580454_g2	3.99	5.72	12.37	16.42	12.02	25.73	28.2	21.46	2.4	0.8	4.4	0.33	63.01	8.67	4.82
Contig6371	459.43	269.44	399.98	203.71	460.6	305.33	173.05	42.74	7.14	4.94	0.19	1.18	14.9	16.65	4.07	gi|646695052|gb|KDR08226.1| putative histone-binding protein Caf1 [Zootermopsis nevadensis]
Contig8492	16.39	25	5.15	15.51	2.82	5.04	1.9	0.67	0.17	2.72	2.2	1.77	6.69	0.61	2.99	gi|646713943|gb|KDR18092.1| Nucleolar complex protein 4-like protein B [Zootermopsis nevadensis]
c573250_g3	1.66	6.13	4.79	14.02	1.64	6.56	18.83	10.24	0.91	6.36	6.06	26.52	37.01	10.22	3.41	gi|646709564|gb|KDR15364.1| RanBP-type and C3HC4-type zinc finger-containing protein 1 [Zootermopsis nevadensis]
Contig6122	19.06	6.3	11.62	19.36	12.22	11.96	10.38	5.02	7.38	2.01	0.9	0.48	37.74	3.75	6.16
Contig5649	18.78	11.34	25.56	12.63	9.94	1.17	7.93	15.08	1.84	1.12	0.58	6.54	118.54	2.62	8.01	gi|646719848|gb|KDR21818.1| Hypermethylated in cancer 2 protein [Zootermopsis nevadensis]
Contig9481	2.23	2.01	3.55	7.64	5.7	5.21	9.18	2.24	0.26	2.62	1.12	1.39	0.3	2.71	4.85
Contig9070	3	5.77	3.73	16.3	3.67	8.18	6.42	5.77	0.17	1.84	0.53	1.19	23.29	1.37	1.07	gi|646722744|gb|KDR23636.1| Exonuclease 3'-5' domain-containing protein 1 [Zootermopsis nevadensis]
Contig10160	5.04	9.64	5.21	0.68	1.83	5.95	3.24	7.26	0.87	1.27	0.33	3.71	0.4	0.11	1.05	gi|646701596|gb|KDR11250.1| hypothetical protein L798_14515 [Zootermopsis nevadensis]
UN02241	154.01	120.24	181.57	262.56	136.77	186.79	26.51	21.24	1.83	3.35	0.85	4.94	27.81	28.61	119.81	gi|926644871|ref|XP_013788716.1| PREDICTED: polyubiquitin [Limulus polyphemus] >gi|926644873|ref|XP_013788717.1| PREDICTED: polyubiquitin [Limulus polyphemus]
UN29169	153.01	738.67	188.63	41.64	128.3	148.63	860.34	2859.83	1039.84	2475.99	864.36	2013.14	267.18	109.73	481.72	gi|646706158|gb|KDR13536.1| hypothetical protein L798_11449, partial [Zootermopsis nevadensis]
Contig15550	1.41	28.05	14641.9	3421.73	28801	19287.2	25.4	4.35	1.26	17.99	2.88	8.47	1.74	2.47	4.31
Contig9891	1.17	2.69	1.11	0.75	1.81	0.8	2.94	3.02	0.42	0.77	0.06	0.74	0.44	1.18	0.12	gi|817085278|ref|XP_012265320.1| PREDICTED: beta-galactosidase-1-like protein 2 [Athalia rosae] >gi|817085280|ref|XP_012265321.1| PREDICTED: beta-galactosidase-1-like protein 2 [Athalia rosae] >gi|817085282|ref|XP_012265322.1| PREDICTED: beta-galactosidase-1-like protein 2 [Athalia rosae] >gi|817085284|ref|XP_012265323.1| PREDICTED: beta-galactosidase-1-like protein 2 [Athalia rosae] >gi|81708528…
c584000_g1	6.52	13.25	15.45	34.8	15.1	12.21	29.61	12.2	1.24	3.91	1.51	6.12	10.9	3.89	6.47	gi|646696801|gb|KDR08841.1| MICAL-like protein 2 [Zootermopsis nevadensis]
c579217_g1	4.56	2.93	9.46	15.11	1.47	11.39	10.35	17.15	0.3	1.54	2.74	1.96	0.68	0.17	6.34	gi|646717120|gb|KDR20101.1| Integrator complex subunit 4 [Zootermopsis nevadensis]
c581573_g1	125.04	6.27	98.5	9.77	3.61	13.51	59.46	78.12	2.5	4.54	7.69	3.61	1.11	13.37	4.58	gi|952540004|gb|KRT85485.1| hypothetical protein AMK59_2325, partial [Oryctes borbonicus]
c575937_g1	24.14	37.33	72.04	56.14	101.69	152.86	110.37	168.35	7.35	1.23	2.2	0.71	303.37	87.91	77.74	gi|939235739|ref|XP_014252392.1| PREDICTED: cytochrome b reductase 1 isoform X2 [Cimex lectularius]
Contig4561	3.59	3.13	4.51	13.55	6.42	1.75	10.59	10.43	0.92	8.41	0.7	3.65	133.69	243.84	200.39	gi|817058631|ref|XP_012250788.1| PREDICTED: sorbitol dehydrogenase-like [Athalia rosae]
UN15629	1.11	23.59	13	0.49	5.93	5.29	229.6	101.82	12.51	226.99	19.84	74.22	13.45	29.86	15.41
c580546_g1	8.59	2.88	3.97	5.01	10.47	7.77	2.69	1.25	0.68	0.93	1.29	1.3	0.16	2.18	0.34
Contig16500	42.62	61.52	48.23	0.6	7.15	5.17	31.21	61.59	0.85	38.74	4.52	40.64	6.55	5.29	4.95	gi|936710540|ref|XP_014233235.1| PREDICTED: serine/threonine-protein phosphatase 1 regulatory subunit 10-like isoform X2 [Trichogramma pretiosum]
Contig12163	10.67	9.95	11.14	1.87	2.06	7.11	16.58	31.3	13.22	22.63	27.78	15.53	5.22	5.19	18.18	gi|270017072|gb|EFA13518.1| hypothetical protein TcasGA2_TC001491 [Tribolium castaneum]
Contig5945	77.06	44.48	50.71	174.38	45.37	23.8	12.26	11.82	13.33	2.11	0.31	5.78	2.96	5.52	4.35	gi|646721294|gb|KDR22726.1| hypothetical protein L798_14972 [Zootermopsis nevadensis]
c571817_g1	2.16	3.8	6.34	1.38	4.32	12.73	14.5	22.2	3.5	2.88	4.19	3.15	15.31	7.32	12.24	gi|752874624|ref|XP_011254639.1| PREDICTED: uncharacterized protein LOC105250317 isoform X3 [Camponotus floridanus]
Contig12146	18.41	10.88	22.44	6.52	13.96	22.12	87.64	89.96	100.95	35.43	100.36	35.76	38.61	11.93	53.59
c572588_g1	4.65	7.07	0.83	2.83	1.59	1.65	0.52	4.67	0.97	0.3	4.94	0.26	3.93	2.16	2.28	gi|675387926|gb|KFM80823.1| hypothetical protein X975_16588, partial [Stegodyphus mimosarum]
UN02795	28.93	388.79	21.67	27.35	61.41	119.37	401.28	1274.74	380.14	7388.5	730.55	14631	124.33	1205.33	512.48
Contig19789	5.22	23.34	5.77	5.21	7.86	11.14	24.78	35.93	61.6	28.5	92.41	111.38	32.19	11.46	53.81	gi|969456569|ref|XP_015036440.1| uncharacterized protein Dpse_GA25130 [Drosophila pseudoobscura pseudoobscura] >gi|950771748|gb|KRT04514.1| uncharacterized protein Dpse_GA25130 [Drosophila pseudoobscura pseudoobscura]
Contig9631	0.3	2.04	10.48	21.9	17.14	24.98	11.86	2.72	0.46	1.05	0.5	0.34	13.02	0.14	14.23	gi|646719460|gb|KDR21572.1| Prolyl endopeptidase [Zootermopsis nevadensis]
c571505_g3	227.77	257.22	77.86	216.47	70.09	70.54	65.08	70.91	37.06	15.04	1.96	3.14	158.91	69.27	16.55	gi|642933899|ref|XP_008197558.1| PREDICTED: 39S ribosomal protein L55, mitochondrial [Tribolium castaneum] >gi|270013570|gb|EFA10018.1| hypothetical protein TcasGA2_TC012190 [Tribolium castaneum]
c572914_g5	1.43	5.11	0.15	0.2	0.45	1.58	3.57	2.04	5.78	2.02	17.06	2.53	2.79	0.51	3.33	gi|322797279|gb|EFZ19427.1| hypothetical protein SINV_14924, partial [Solenopsis invicta]
Contig18076	1.02	13.85	6.45	2.73	8.8	7.32	20.33	78.28	71.16	66.42	68.11	89.45	15.66	6.08	52.28	gi|672374617|gb|AIJ27486.1| endonuclease-reverse transcriptase [Eyprepocnemis plorans plorans]
Contig9815	8.8	20.06	7.27	28.28	34.11	28.71	27.78	8.79	0.27	0.62	0.6	0.3	6.44	5.05	0.25	gi|914576249|gb|KOB78154.1| DNA primase large subunit [Operophtera brumata]
c583053_g1	0.22	0.77	3.24	11.32	5.38	6.44	7.74	6.16	0.31	0.8	1.07	0.38	0.35	3.41	1.13	gi|645005302|ref|XP_008217741.1| PREDICTED: probable serine/threonine-protein kinase dyrk2 [Nasonia vitripennis]
Contig11151	1.07	5.8	2.09	0.1	2.61	0.51	11.2	20.5	13	20.61	40.65	17.63	11.11	2.14	19.45	gi|270016196|gb|EFA12642.1| hypothetical protein TcasGA2_TC004168 [Tribolium castaneum]
c569468_g1	205.75	105.56	167.13	208.47	61.22	130.44	31.38	38.67	3.18	7.93	1.97	0.36	214.82	111.81	123.09	gi|939251808|ref|XP_014245521.1| PREDICTED: acyl carrier protein, mitochondrial isoform X1 [Cimex lectularius]
c585977_g1	2.02	6.51	2.02	0.93	2.46	10.75	10.39	16.1	22.63	162.12	62.84	64.59	11.14	5.17	30.81	gi|861568369|gb|KMQ81609.1| golgin imh1 [Lasius niger]
UN36175	2.12	18.23	2.22	38.66	131.98	17.08	10.41	26.98	202.01	16.84	230.94	2.03	116.85	3.57	92.71
Contig15469	1.34	0.58	9.55	6.29	15.73	31.97	30.03	30.76	102.7	36.12	191.35	54.08	91.56	4.44	72.01
Contig3398	4.81	3.06	6.99	10.76	8.37	12.88	8.15	5.97	0.21	0.37	0.2	0.52	2.67	1.8	1.24	gi|646723454|gb|KDR24051.1| Bone morphogenetic protein receptor type-1A [Zootermopsis nevadensis]
Contig12351	1.97	3.82	11.29	1.73	6.16	5.76	20.16	29.36	21.68	32.76	29.88	12.19	6.95	4.68	11.49	gi|641659641|ref|XP_008181190.1| PREDICTED: piggyBac transposable element-derived protein 4-like [Acyrthosiphon pisum]
Contig9562	4.78	6.82	16.62	13.9	13.93	16.75	21.9	12.02	0.2	2.3	0.77	2.1	13.8	12.53	6.19	gi|646721498|gb|KDR22817.1| Homeodomain-interacting protein kinase 2 [Zootermopsis nevadensis]
c581033_g5	29.81	16.78	33	136.14	31.01	48.91	19.71	20.12	0.04	1.51	0.03	0.23	32.43	26.08	38.27	gi|646717512|gb|KDR20339.1| Electron transfer flavoprotein subunit alpha, mitochondrial [Zootermopsis nevadensis]
UN49173	2.17	37.94	7.5	9.71	7.83	40.29	68.48	47.43	163.86	74.86	111.97	316.26	34.77	11.5	98.58
UN48154	5.39	37.61	18.08	18.79	46.12	82.52	153.31	213.12	562.05	350.27	706.09	1252.38	203.73	47.41	309.34
c255975_g1	0.39	1.51	2.46	1.05	6.76	28.03	26.8	12.68	5.4	16.13	20.54	1.5	7.67	0.3	4.44
c577427_g1	14.94	31.83	25.08	95	16.33	14.44	27.13	20.47	2.01	8.1	5.65	9.28	83.55	14.75	9.91
c579119_g2	31.85	1.86	26.08	57.76	20.68	3	16.2	6.6	3.54	11.3	7.94	1.99	165.94	4.9	21.79	gi|646700731|gb|KDR10757.1| Para-hydroxybenzoate--polyprenyltransferase, mitochondrial [Zootermopsis nevadensis]
UN13680	0.79	4.11	0.37	0.71	1.57	0.04	28.23	17.19	13.54	15.8	17.72	13.2	3.84	4.07	20.01
UN42004	29.07	40.39	62.85	21.29	100.54	29.23	336.64	225.76	655.55	140.11	401.01	299.49	74.44	104.54	184.03
c581578g6	1.75	1.51	3.81	0.26	3.96	0.93	14.04	8.12	0.24	4.02	2.79	1.58	0.45	1.05	10.07
c583650_g2	4.11	4.61	2.95	0.05	15.14	1.29	45.52	9.2	0.41	9.22	2.59	42.86	0.31	0.17	0.14	gi|241555300|ref|XP_002399428.1| ubinuclein, putative [Ixodes scapularis] >gi|215499649|gb|EEC09143.1| ubinuclein, putative [Ixodes scapularis]
Contig10943	1.8	3.29	5.8	2.74	6.45	8.28	17.69	18.48	1.15	2.85	1.41	2	9.5	5.83	14.27	gi|646712543|gb|KDR17275.1| Oxysterol-binding protein-related protein 8 [Zootermopsis nevadensis]
c572212_g1	0.45	1.44	1.99	1.21	1.04	3.21	3.95	4.42	0.91	2.08	2.09	2.53	1.52	5.76	4.49	gi|646698089|gb|KDR09436.1| Calcium-independent phospholipase A2-gamma [Zootermopsis nevadensis]
Contig5456	2.45	11.35	4.38	0.67	6.38	7.17	36.89	52.64	51.88	51.27	81.42	56.14	26.58	7.64	34.92	gi|755860148|ref|XP_005178413.2| PREDICTED: uncharacterized protein LOC101893908 [Musca domestica]
Contig6380	13.24	7.29	11.78	10.66	15.37	22.88	47.81	35.81	0.76	5.58	0.59	0.85	12.8	6.67	13.2
c532265_g1	0.4	1.57	1.7	4.7	0.82	9.68	8.77	1.25	3.05	50.14	3.87	16.26	16.03	1.87	13.78
Contig10555	7.72	5.75	18.03	20.4	11.94	17.2	10.74	3.26	0.22	3.67	0.85	5.61	1.08	0.2	0.22	gi|954549677|ref|XP_014598174.1| PREDICTED: rac GTPase-activating protein 1-like [Polistes canadensis]
c584212_g1	0.05	0.9	1.26	0.37	2.17	0.59	16.26	0.67	2.05	1.43	6.72	0.48	2.18	5.45	6.73	gi|242023979|ref|XP_002432408.1| Anion exchange protein, putative [Pediculus humanus corporis] >gi|212517831|gb|EEB19670.1| Anion exchange protein, putative [Pediculus humanus corporis]
c585262_g1	0.49	3.71	3.87	1.59	3.09	8.19	18.48	20.7	44.37	35.28	88.8	36.97	32.93	6.3	63.84	gi|751206786|ref|XP_011155927.1| PREDICTED: uncharacterized protein K02A2.6-like [Solenopsis invicta]
Contig5568	0.39	0.12	4.1	17.31	25.11	47.24	56.72	24.14	0.08	0.55	0.86	0.57	8.95	1.29	4.61	gi|599127533|gb|AHN53441.1| Myb/SANT-like DNA-binding domain [Nuttalliella namaqua]
Contig10627	42.45	32.78	72.48	7.78	29.27	20.49	157.98	116.9	97.42	280.26	172.79	698.54	47.35	31.89	88.04
c585699_g1	2.52	154.15	12.49	83.57	87.24	55.92	99.31	159.7	477.02	1002.27	230.07	761.79	87.76	37.11	138.85	gi|328700128|ref|XP_003241156.1| PREDICTED: uncharacterized protein LOC100568550 [Acyrthosiphon pisum]
Contig9173	12.45	27.14	6.89	27.78	8.46	1.07	11.35	5.1	1.13	1.03	0.8	1.72	23.56	1.03	6.6	gi|646716167|gb|KDR19527.1| Maspardin [Zootermopsis nevadensis]
c585053_g4	1.02	1.32	4.77	0.3	0.73	0.82	4.93	1.05	6.86	15.66	17.13	6.54	5.12	1.57	8.62
Contig15381	0.65	3.32	5.91	15.33	8.21	8.19	4.73	6.85	1.9	5.55	0.12	4.63	6.69	1.01	0.38	gi|675370180|gb|KFM63082.1| hypothetical protein X975_08766, partial [Stegodyphus mimosarum]
Contig4525	9.45	5.15	13.55	22.93	22.25	12.94	22.74	12.77	0.62	3.39	0.59	0.57	21.81	5.67	17.02	gi|646710613|gb|KDR16080.1| hypothetical protein L798_10094 [Zootermopsis nevadensis]
Contig11713	0.13	3.15	5.09	14.7	8.45	2.73	26.56	14.39	2.15	9.17	1.42	3.96	38.71	9.82	7.76
Contig5471	0.89	13.76	1.49	15.53	15.34	25.98	38.45	47.92	122.67	105.28	186.25	42.2	91.14	10.84	69.03	gi|662220831|ref|XP_008484571.1| PREDICTED: uncharacterized protein LOC103521244 [Diaphorina citri]
Contig5519	0.97	0.3	1.29	0.16	1.61	1.35	5.54	13.28	0.19	3.87	1.83	0.39	27.58	10.42	4.91	gi|646715811|gb|KDR19279.1| GRAM domain-containing protein 1B [Zootermopsis nevadensis]
Contig11893	9.38	7.96	9.3	1.62	21.82	10.19	125.19	74.43	30.82	27.75	71.08	26.87	24.59	12.13	37.61	gi|270003365|gb|EEZ99812.1| hypothetical protein TcasGA2_TC002592 [Tribolium castaneum]
c573526_g2	4.62	4.13	2.73	0.95	0.36	1.7	27.47	56.59	112.12	44.05	53.11	19.08	134.61	174.32	40.85
c579560_g1	1.6	10.3	1.49	3.56	2.58	5.54	3.62	6.31	0.06	0.22	0.48	0.36	2.75	1.57	2.81	gi|820866225|ref|XP_012349549.1| PREDICTED: mitogen-activated protein kinase kinase kinase kinase 5 isoform X1 [Apis florea]
c579645_g1	6.63	4.82	11.74	39.61	6.99	5.09	4.06	3.47	1.78	2.17	0.42	0.45	2.6	1	1.49	gi|646712545|gb|KDR17277.1| COMM domain-containing protein 5 [Zootermopsis nevadensis]
c577226_g1	573.38	358.42	638.25	370.09	704.18	844.68	563.34	294.81	2.28	16.85	1.74	1.41	58.51	52.95	59.88	gi|646714767|gb|KDR18621.1| Heterogeneous nuclear ribonucleoprotein K [Zootermopsis nevadensis]
Contig11830	1.22	3.09	1.76	2.17	5.3	3.01	13.02	11.15	19.5	26.18	60.65	20.42	14.48	2.97	22.45	gi|861616090|gb|KMQ86259.1| retrovirus-related gag-pol polyprotein [Lasius niger]
c585739_g1	13.92	2.97	31.12	8.15	22.77	21.64	108.33	66.3	5.49	75.04	20.68	39.61	39.33	8.92	6.65
Contig12013	5.01	8.57	8.18	1.45	7.15	7.78	28.65	44.83	26.97	27.76	44.31	39.64	15.02	4.5	30.06
Contig3709	0.47	1.56	1.03	5.28	1.84	2.72	4.35	6.2	0.42	1.53	0.16	0.77	37.15	6.58	10.3	gi|815814065|ref|XP_012228043.1| PREDICTED: WD repeat-containing protein 47 isoform X4 [Linepithema humile]
Contig12215	17.14	24.91	31.18	1.12	37.51	20.49	238.34	375.17	61.91	379.26	194.98	188.14	50.08	64.76	116.79	gi|861618183|gb|KMQ86754.1| rna-directed dna polymerase from mobile element jockey-like protein [Lasius niger]
Contig19214	3.76	5.55	8.85	1.12	2.55	6.85	21.97	27.66	90.42	30.69	73.14	283.36	31.99	17.61	53.34	gi|915655191|gb|KOC58992.1| Putative uncharacterized protein FLJ37770 [Habropoda laboriosa]
c581067_g2	5.26	7.39	11.06	22.53	10.15	14.98	26.99	22.59	0.35	17.89	5.32	21.52	0.57	2.67	7.7	gi|645017048|ref|XP_008205420.1| PREDICTED: patched isoform X4 [Nasonia vitripennis]
Contig15485	90.92	167.33	393.61	5.18	50.88	41.67	368.44	722.58	539.92	2205.93	495.56	1085.98	216.39	188.15	336.04
Contig9900	2.31	9.85	33.8	11.37	56.2	24.1	96.92	136.55	352.36	143	253.51	367.76	89.19	31.41	139.92
c562093_g1	31.7	177.5	34.46	24.49	78.93	98.76	402.62	179.3	867.04	145.49	535.54	613.02	113.53	119.13	547.65
Contig5416	4.07	11.59	10.66	14.77	6	4.97	6.73	5.62	0.22	0.4	0.21	1.16	7.3	4.73	0.44	gi|646710543|gb|KDR16023.1| Carnitine O-palmitoyltransferase 2, mitochondrial [Zootermopsis nevadensis]
Contig9662	18.22	26.31	17.95	42.55	21.69	23.72	14.89	12.91	0.52	3.59	0.5	0.8	40.44	5.62	6.2	gi|350410061|ref|XP_003488933.1| PREDICTED: ceramide synthase 6 [Bombus impatiens] >gi|815909157|ref|XP_012240222.1| PREDICTED: ceramide synthase 6 [Bombus impatiens] >gi|815909160|ref|XP_012240223.1| PREDICTED: ceramide synthase 6 [Bombus impatiens] >gi|815909162|ref|XP_012240224.1| PREDICTED: ceramide synthase 6 [Bombus impatiens]
c576574_g3	0.72	0.92	1.33	7.66	3.28	5.99	4.73	7.37	0.15	1.09	0.85	0.91	4.61	3.76	1.96
c584190_g1	9.97	0.86	2.48	1.57	1.89	2.4	9.98	60.17	26.68	25.45	65.11	8.6	29.81	3.49	54.88	gi|641669337|ref|XP_008184780.1| PREDICTED: RNA-directed DNA polymerase from mobile element jockey-like [Acyrthosiphon pisum]
c584216_g2	1.61	8.76	4.74	0.43	2.63	0.77	23.89	25.44	6.49	57.04	97.61	45.78	7.08	3.72	5.3
Contig20362	5.47	2.3	8.48	0.32	2.24	9.1	72.56	66.16	73.22	80.65	128.48	61.77	44.62	5.12	57.06	gi|641661493|ref|XP_008181902.1| PREDICTED: uncharacterized protein LOC103309089 [Acyrthosiphon pisum]
Contig6418	3.23	4.6	10.42	8.65	17.46	25.24	20	8.15	0.17	1.82	2.68	1.26	11.19	3.04	2.33
c583494_g2	2.24	3.11	4.87	2.05	12.12	3.2	6.68	8.24	5.58	5.3	18.24	3.74	97.92	42.88	32.26
UN58213	14.41	139.62	67.12	108.9	61.57	83.28	273.26	389.98	1167.78	242.59	1090.28	926.06	454.98	116.8	573.77
Contig5020	17.22	38.05	37.98	47.45	32.63	35.66	54.5	20.61	0.12	7.44	1.33	0.53	52.28	32.95	40.57	gi|646703280|gb|KDR12041.1| Protein transport protein Sec61 subunit alpha isoform 2 [Zootermopsis nevadensis]
Contig11582	0.62	3.09	21.51	2.69	17.48	12.7	37.05	71.1	10.67	16.65	13.75	2.37	89.88	142.39	304.3	gi|307191816|gb|EFN75248.1| PiggyBac transposable element-derived protein 4, partial [Harpegnathos saltator]
c586090_g2	6.96	31.84	18.57	57.32	106.14	78.82	178.15	211.64	771.85	320.26	625.82	244.38	290.95	78.74	390.83	gi|759069195|ref|XP_011344134.1| PREDICTED: uncharacterized protein LOC105283232 isoform X1 [Cerapachys biroi]
Contig1612	3.56	7.75	3.06	0.11	5.09	2.39	10.38	9.08	0.63	5.45	0.6	2.87	1.8	0.38	2.21	gi|642916745|ref|XP_008192460.1| PREDICTED: protein Jumonji [Tribolium castaneum]
c572902_g2	6.11	17.77	1.14	1.27	1.45	0.97	7.36	3.15	0.77	12.62	7.55	6.64	2.7	1.88	9.52
Contig9977	0.29	0.86	1.61	0.61	1.55	2.82	11.95	4.4	0.31	0.56	0.64	0.28	6.88	1.02	1.8
Contig9909	1.25	2.29	2.19	5.74	3.1	2.17	1.81	3.37	0.34	1.98	0.65	1.74	22.52	3.32	2.81	gi|332028993|gb|EGI69007.1| Segmentation protein cap'n'collar [Acromyrmex echinatior]
c583606_g2	1.96	1.82	3.51	0.2	1.14	8.29	3.03	4.49	1.3	1.03	1.91	2.9	6.9	1.8	0.28
Contig5472	14.05	6.69	13.41	1.16	9.81	15.57	20.74	7.8	1.17	2.29	3.1	2.04	6.02	1.79	2.52
c584866_g3	12.73	5.28	13.11	17.67	16.68	19.94	12.11	39.44	1.47	11.32	7.14	22.01	2.41	4.75	12.37	gi|926645636|ref|XP_013789132.1| PREDICTED: autophagy protein 12-like [Limulus polyphemus]
[truncated: 4,795 more rows]

## Sheet: GO Annotation
	GO
Contig6826
Contig9479	GO:0000266,GO:0000422,GO:0001836,GO:0003674,GO:0005102,GO:0005488,GO:0005515,GO:0005575,GO:0005739,GO:0005777,GO:0005779,GO:0005783,GO:0005829,GO:0006461,GO:0006605,GO:0006626,GO:0006810,GO:0006839,GO:0006873,GO:0006874,GO:0006875,GO:0006886,GO:0006914,GO:0006996,GO:0007005,GO:0007165,GO:0007204,GO:0008053,GO:0008104,GO:0008150,GO:0008152,GO:0008637,GO:0009056,GO:0009653,GO:0009893,GO:0009966,GO:…
Contig11652	GO:0000166,GO:0000943,GO:0001882,GO:0001883,GO:0003674,GO:0003676,GO:0003677,GO:0003723,GO:0003824,GO:0003887,GO:0003964,GO:0004175,GO:0004190,GO:0004518,GO:0004519,GO:0004521,GO:0004523,GO:0004540,GO:0005488,GO:0005524,GO:0005575,GO:0005634,GO:0005737,GO:0006139,GO:0006259,GO:0006260,GO:0006278,GO:0006310,GO:0006725,GO:0006807,GO:0008150,GO:0008152,GO:0008233,GO:0008270,GO:0009058,GO:0009059,GO:…
c582147_g1
c583605_g1	GO:0000186,GO:0000302,GO:0001775,GO:0001932,GO:0001934,GO:0002237,GO:0002274,GO:0002376,GO:0003674,GO:0003824,GO:0004175,GO:0004222,GO:0005080,GO:0005102,GO:0005178,GO:0005488,GO:0005515,GO:0005518,GO:0005575,GO:0005615,GO:0005654,GO:0005737,GO:0005739,GO:0005794,GO:0005886,GO:0005912,GO:0005924,GO:0005925,GO:0006508,GO:0006509,GO:0006950,GO:0006979,GO:0007155,GO:0007160,GO:0007165,GO:0007166,GO:…
c575183_g2
c585363_g4
UN29026
Contig16362
Contig3129
Contig11487	GO:0000139,GO:0003674,GO:0005488,GO:0005496,GO:0005575,GO:0005789,GO:0006066,GO:0006355,GO:0006357,GO:0006629,GO:0006950,GO:0006984,GO:0006991,GO:0007165,GO:0008150,GO:0008152,GO:0008202,GO:0008203,GO:0008289,GO:0009889,GO:0009891,GO:0009893,GO:0009987,GO:0010468,GO:0010556,GO:0010557,GO:0010604,GO:0010628,GO:0012506,GO:0012507,GO:0015485,GO:0016020,GO:0016021,GO:0016125,GO:0019219,GO:0019222,GO:…
c567083_g3
c707642_g1
Contig7271
c574898_g1	GO:0003674,GO:0003676,GO:0003677,GO:0003824,GO:0004518,GO:0004519,GO:0005488,GO:0005575,GO:0005634,GO:0006139,GO:0006259,GO:0006310,GO:0006725,GO:0006807,GO:0008150,GO:0008152,GO:0009987,GO:0015074,GO:0016787,GO:0016788,GO:0034641,GO:0043167,GO:0043169,GO:0043170,GO:0043226,GO:0043227,GO:0043229,GO:0043231,GO:0044237,GO:0044238,GO:0044260,GO:0044424,GO:0044464,GO:0046483,GO:0046872,GO:0071704,GO:…
Contig10896	GO:0005575,GO:0016021,GO:0031224,GO:0044425
Contig4142	GO:0001071,GO:0003674,GO:0003676,GO:0003677,GO:0003700,GO:0005488,GO:0005575,GO:0006355,GO:0006357,GO:0008150,GO:0009889,GO:0010468,GO:0010556,GO:0019219,GO:0019222,GO:0031323,GO:0031326,GO:0033643,GO:0033646,GO:0033647,GO:0033648,GO:0042025,GO:0043565,GO:0044217,GO:0044421,GO:0050789,GO:0050794,GO:0051171,GO:0051252,GO:0060255,GO:0065007,GO:0080090,GO:0097159,GO:1901363,GO:1903506,GO:2000112,GO:…
c582496_g2
Contig3954	GO:0003674,GO:0003676,GO:0003677,GO:0005488,GO:0005575,GO:0005634,GO:0005654,GO:0005737,GO:0006139,GO:0006351,GO:0006355,GO:0006725,GO:0006807,GO:0008150,GO:0008152,GO:0009058,GO:0009059,GO:0009889,GO:0009987,GO:0010468,GO:0010556,GO:0016070,GO:0018130,GO:0019219,GO:0019222,GO:0019438,GO:0030425,GO:0031323,GO:0031326,GO:0032774,GO:0032991,GO:0034641,GO:0034645,GO:0034654,GO:0034708,GO:0035097,GO:…
Contig9142	GO:0000228,GO:0003674,GO:0005488,GO:0005575,GO:0005694,GO:0006139,GO:0006259,GO:0006260,GO:0006261,GO:0006325,GO:0006338,GO:0006351,GO:0006355,GO:0006725,GO:0006807,GO:0008150,GO:0008152,GO:0008270,GO:0008623,GO:0009058,GO:0009059,GO:0009889,GO:0009987,GO:0010468,GO:0010556,GO:0016043,GO:0016070,GO:0016568,GO:0016590,GO:0018130,GO:0019219,GO:0019222,GO:0019438,GO:0031010,GO:0031323,GO:0031326,GO:…
c579810_g1	GO:0000096,GO:0000097,GO:0000287,GO:0003674,GO:0003824,GO:0005488,GO:0005575,GO:0005634,GO:0005737,GO:0006082,GO:0006520,GO:0006555,GO:0006790,GO:0006807,GO:0008150,GO:0008152,GO:0008652,GO:0009058,GO:0009066,GO:0009067,GO:0009086,GO:0009987,GO:0016053,GO:0016787,GO:0016788,GO:0016791,GO:0019509,GO:0019752,GO:0042578,GO:0043094,GO:0043102,GO:0043167,GO:0043169,GO:0043226,GO:0043227,GO:0043229,GO:…
c585424_g3	GO:0003674,GO:0003824,GO:0003964,GO:0006139,GO:0006259,GO:0006260,GO:0006278,GO:0006310,GO:0006313,GO:0006725,GO:0006807,GO:0008150,GO:0008152,GO:0009058,GO:0009059,GO:0009987,GO:0016740,GO:0016772,GO:0016779,GO:0032196,GO:0034061,GO:0034641,GO:0034645,GO:0043170,GO:0044237,GO:0044238,GO:0044249,GO:0044260,GO:0044699,GO:0044710,GO:0044763,GO:0046483,GO:0071704,GO:0090304,GO:1901360,GO:1901576
c586277_g1	GO:0003674,GO:0003824,GO:0004497,GO:0004748,GO:0005488,GO:0005506,GO:0005575,GO:0005789,GO:0005829,GO:0005971,GO:0006139,GO:0006725,GO:0006753,GO:0006793,GO:0006796,GO:0006805,GO:0006807,GO:0006950,GO:0006952,GO:0008150,GO:0008152,GO:0009056,GO:0009058,GO:0009117,GO:0009165,GO:0009262,GO:0009263,GO:0009404,GO:0009407,GO:0009605,GO:0009607,GO:0009617,GO:0009636,GO:0009987,GO:0010033,GO:0014070,GO:…
c579769_g3
c579997_g1	GO:0003674,GO:0003676,GO:0003677,GO:0003723,GO:0005488,GO:0005575,GO:0005634,GO:0005694,GO:0006139,GO:0006259,GO:0006260,GO:0006281,GO:0006351,GO:0006355,GO:0006725,GO:0006807,GO:0006950,GO:0006974,GO:0008150,GO:0008152,GO:0009058,GO:0009059,GO:0009889,GO:0009987,GO:0010468,GO:0010556,GO:0016070,GO:0018130,GO:0019219,GO:0019222,GO:0019438,GO:0031323,GO:0031326,GO:0032774,GO:0033554,GO:0034641,GO:…
Contig6614	GO:0002178,GO:0003674,GO:0003824,GO:0004758,GO:0005488,GO:0005575,GO:0005739,GO:0006066,GO:0006576,GO:0006629,GO:0006643,GO:0006644,GO:0006665,GO:0006667,GO:0006670,GO:0006672,GO:0006684,GO:0006686,GO:0006793,GO:0006796,GO:0006807,GO:0008150,GO:0008152,GO:0008610,GO:0008654,GO:0009058,GO:0009308,GO:0009987,GO:0016021,GO:0016408,GO:0016409,GO:0016454,GO:0016740,GO:0016746,GO:0016747,GO:0017059,GO:…
Contig8247	GO:0000166,GO:0000910,GO:0001882,GO:0001883,GO:0001932,GO:0001934,GO:0001952,GO:0003008,GO:0003012,GO:0003674,GO:0003676,GO:0003723,GO:0003824,GO:0004672,GO:0004674,GO:0005198,GO:0005488,GO:0005524,GO:0005575,GO:0005634,GO:0005813,GO:0005815,GO:0005829,GO:0005886,GO:0006464,GO:0006468,GO:0006793,GO:0006796,GO:0006928,GO:0006936,GO:0006939,GO:0006996,GO:0007010,GO:0007165,GO:0007166,GO:0007167,GO:…
Contig5991	GO:0001071,GO:0001221,GO:0001223,GO:0003674,GO:0003676,GO:0003677,GO:0003700,GO:0005488,GO:0005515,GO:0005575,GO:0005634,GO:0005737,GO:0006139,GO:0006351,GO:0006355,GO:0006357,GO:0006725,GO:0006807,GO:0007050,GO:0008134,GO:0008150,GO:0008152,GO:0008285,GO:0009058,GO:0009059,GO:0009889,GO:0009891,GO:0009893,GO:0009987,GO:0010468,GO:0010556,GO:0010557,GO:0010604,GO:0010628,GO:0016070,GO:0018130,GO:…
UN55786
c582803_g2	GO:0000123,GO:0003674,GO:0003676,GO:0003677,GO:0005488,GO:0005575,GO:0005634,GO:0005654,GO:0005737,GO:0006139,GO:0006325,GO:0006351,GO:0006355,GO:0006464,GO:0006473,GO:0006475,GO:0006725,GO:0006807,GO:0006996,GO:0008150,GO:0008152,GO:0008270,GO:0009058,GO:0009059,GO:0009889,GO:0009891,GO:0009893,GO:0009987,GO:0010468,GO:0010556,GO:0010557,GO:0010604,GO:0010628,GO:0016043,GO:0016070,GO:0016568,GO:…
c562163_g3	GO:0005575,GO:0005730,GO:0005739,GO:0043226,GO:0043227,GO:0043228,GO:0043229,GO:0043231,GO:0043232,GO:0044422,GO:0044424,GO:0044428,GO:0044444,GO:0044446,GO:0044464
c586109_g1	GO:0003674,GO:0003676,GO:0003824,GO:0003964,GO:0004175,GO:0004190,GO:0004518,GO:0004519,GO:0005488,GO:0006139,GO:0006259,GO:0006725,GO:0006807,GO:0008150,GO:0008152,GO:0008233,GO:0009987,GO:0015074,GO:0016740,GO:0016772,GO:0016779,GO:0016787,GO:0016788,GO:0034061,GO:0034641,GO:0043170,GO:0044237,GO:0044238,GO:0044260,GO:0046483,GO:0070001,GO:0070011,GO:0071704,GO:0090304,GO:0097159,GO:1901360,GO:…
Contig7389	GO:0000166,GO:0001731,GO:0003674,GO:0003676,GO:0003723,GO:0003743,GO:0005488,GO:0005575,GO:0005852,GO:0006417,GO:0006446,GO:0008135,GO:0008150,GO:0009889,GO:0010468,GO:0010556,GO:0010608,GO:0016043,GO:0016282,GO:0019222,GO:0022607,GO:0022618,GO:0030529,GO:0031323,GO:0031326,GO:0032268,GO:0032991,GO:0033290,GO:0034622,GO:0036094,GO:0043234,GO:0043933,GO:0044424,GO:0044444,GO:0044464,GO:0050789,GO:…
Contig8402	GO:0000813,GO:0000988,GO:0000989,GO:0001558,GO:0001932,GO:0003674,GO:0003676,GO:0003677,GO:0003712,GO:0003713,GO:0003714,GO:0005096,GO:0005488,GO:0005515,GO:0005575,GO:0005730,GO:0005737,GO:0005768,GO:0005769,GO:0005770,GO:0005771,GO:0005794,GO:0005886,GO:0006355,GO:0006464,GO:0006508,GO:0006511,GO:0006513,GO:0006810,GO:0006900,GO:0006996,GO:0007030,GO:0007034,GO:0007041,GO:0007050,GO:0008047,GO:…
Contig9976	GO:0003674,GO:0003824,GO:0004842,GO:0005102,GO:0005488,GO:0005515,GO:0005575,GO:0005634,GO:0005654,GO:0006139,GO:0006259,GO:0006281,GO:0006282,GO:0006464,GO:0006725,GO:0006807,GO:0006950,GO:0006974,GO:0008134,GO:0008150,GO:0008152,GO:0009790,GO:0009892,GO:0009987,GO:0010605,GO:0010639,GO:0016567,GO:0016740,GO:0016874,GO:0019219,GO:0019222,GO:0019538,GO:0019787,GO:0031056,GO:0031057,GO:0031323,GO:…
UN28686
Contig3134	GO:0002084,GO:0003674,GO:0003824,GO:0005575,GO:0005737,GO:0006082,GO:0006464,GO:0006629,GO:0006631,GO:0008150,GO:0008152,GO:0008474,GO:0009056,GO:0009057,GO:0009987,GO:0016787,GO:0016788,GO:0016790,GO:0019538,GO:0019752,GO:0030163,GO:0032787,GO:0035601,GO:0036211,GO:0042157,GO:0042159,GO:0043170,GO:0043412,GO:0043436,GO:0044237,GO:0044238,GO:0044255,GO:0044260,GO:0044267,GO:0044281,GO:0044424,GO:…
c571910_g1	GO:0000813,GO:0003674,GO:0005488,GO:0005515,GO:0005575,GO:0005654,GO:0005737,GO:0005768,GO:0005813,GO:0005815,GO:0005886,GO:0006508,GO:0006511,GO:0006810,GO:0008104,GO:0008150,GO:0008152,GO:0009056,GO:0009057,GO:0009987,GO:0010008,GO:0010638,GO:0015031,GO:0016020,GO:0016032,GO:0016043,GO:0016197,GO:0016485,GO:0019058,GO:0019068,GO:0019082,GO:0019538,GO:0019941,GO:0030496,GO:0031090,GO:0031902,GO:…
Contig6521
Contig9509	GO:0000041,GO:0002237,GO:0002526,GO:0003674,GO:0005488,GO:0005506,GO:0005575,GO:0005615,GO:0005887,GO:0006810,GO:0006811,GO:0006812,GO:0006826,GO:0006950,GO:0006952,GO:0006953,GO:0006954,GO:0007162,GO:0008150,GO:0009605,GO:0009607,GO:0009893,GO:0009986,GO:0010033,GO:0010604,GO:0010715,GO:0010721,GO:0010755,GO:0010756,GO:0010769,GO:0010771,GO:0010810,GO:0010812,GO:0010954,GO:0016021,GO:0019222,GO:…
Contig4849	GO:0000785,GO:0000975,GO:0000976,GO:0001067,GO:0002009,GO:0003674,GO:0003676,GO:0003677,GO:0003682,GO:0005488,GO:0005575,GO:0005677,GO:0006325,GO:0006333,GO:0006338,GO:0006342,GO:0006355,GO:0007560,GO:0008150,GO:0009653,GO:0009886,GO:0009887,GO:0009889,GO:0009890,GO:0009892,GO:0009987,GO:0010468,GO:0010556,GO:0010558,GO:0010605,GO:0010629,GO:0016043,GO:0016458,GO:0016568,GO:0019219,GO:0019222,GO:…
Contig5010
Contig11477
c576070_g3	GO:0000166,GO:0001882,GO:0001883,GO:0003674,GO:0003676,GO:0003824,GO:0005215,GO:0005488,GO:0005524,GO:0005575,GO:0005886,GO:0006725,GO:0006726,GO:0006727,GO:0006810,GO:0006856,GO:0008055,GO:0008150,GO:0008152,GO:0008168,GO:0008270,GO:0009058,GO:0009987,GO:0015399,GO:0015405,GO:0016020,GO:0016021,GO:0016462,GO:0016740,GO:0016741,GO:0016787,GO:0016817,GO:0016818,GO:0016820,GO:0016887,GO:0017076,GO:…
Contig2721	GO:0000166,GO:0000375,GO:0000377,GO:0000398,GO:0003674,GO:0003676,GO:0003723,GO:0005488,GO:0005575,GO:0005634,GO:0005681,GO:0005737,GO:0006139,GO:0006396,GO:0006397,GO:0006725,GO:0006807,GO:0007275,GO:0008150,GO:0008152,GO:0008380,GO:0009893,GO:0009987,GO:0010468,GO:0010604,GO:0010628,GO:0016070,GO:0016071,GO:0017069,GO:0017070,GO:0019219,GO:0019222,GO:0030529,GO:0031323,GO:0031325,GO:0032501,GO:…
c581537_g2	GO:0003008,GO:0003012,GO:0003299,GO:0003300,GO:0003674,GO:0003824,GO:0005575,GO:0005622,GO:0006629,GO:0006644,GO:0006650,GO:0006793,GO:0006796,GO:0006950,GO:0007165,GO:0008150,GO:0008152,GO:0009056,GO:0009395,GO:0009966,GO:0009987,GO:0010646,GO:0014887,GO:0014888,GO:0014896,GO:0014897,GO:0014898,GO:0016042,GO:0016787,GO:0016788,GO:0019637,GO:0023051,GO:0031161,GO:0032501,GO:0035556,GO:0042578,GO:…
c582345_g3	GO:0000166,GO:0001882,GO:0001883,GO:0003674,GO:0003824,GO:0004017,GO:0005488,GO:0005524,GO:0005525,GO:0005575,GO:0005739,GO:0005759,GO:0006139,GO:0006163,GO:0006164,GO:0006172,GO:0006213,GO:0006220,GO:0006725,GO:0006753,GO:0006793,GO:0006796,GO:0006807,GO:0008150,GO:0008152,GO:0009058,GO:0009116,GO:0009117,GO:0009119,GO:0009123,GO:0009124,GO:0009126,GO:0009127,GO:0009132,GO:0009133,GO:0009135,GO:…
c502630_g1
c579270_g2	GO:0003674,GO:0003824,GO:0004806,GO:0005488,GO:0005575,GO:0005576,GO:0006629,GO:0008150,GO:0008152,GO:0009056,GO:0016042,GO:0016298,GO:0016787,GO:0016788,GO:0043167,GO:0043169,GO:0044238,GO:0044699,GO:0044710,GO:0044712,GO:0046872,GO:0052689,GO:0071704,GO:1901575
c562195_g1	GO:0005575,GO:0019898,GO:0031982,GO:0031988,GO:0043226,GO:0043227,GO:0043230,GO:0044421,GO:0044425,GO:0065010,GO:0070062,GO:1903561
c585341_g2
Contig6526
c582600_g1	GO:0005575,GO:0009507,GO:0009536,GO:0043226,GO:0043227,GO:0043229,GO:0043231,GO:0044424,GO:0044444,GO:0044464
c578737_g3	GO:0003674,GO:0003824,GO:0004497,GO:0005488,GO:0005506,GO:0005575,GO:0005789,GO:0016020,GO:0016491,GO:0016705,GO:0016712,GO:0020037,GO:0031090,GO:0043167,GO:0043169,GO:0044422,GO:0044424,GO:0044425,GO:0044432,GO:0044444,GO:0044446,GO:0044464,GO:0046872,GO:0046906,GO:0046914,GO:0070330,GO:0097159,GO:0098588,GO:0098589,GO:1901363
Contig15128
Contig3728	GO:0000226,GO:0000776,GO:0000777,GO:0001816,GO:0002532,GO:0002534,GO:0005575,GO:0006810,GO:0006950,GO:0006952,GO:0006996,GO:0006997,GO:0006999,GO:0007010,GO:0007017,GO:0007080,GO:0007154,GO:0008104,GO:0008150,GO:0008608,GO:0009267,GO:0009605,GO:0009607,GO:0009617,GO:0009966,GO:0009967,GO:0009987,GO:0009991,GO:0010646,GO:0010647,GO:0015031,GO:0015931,GO:0016043,GO:0022402,GO:0023051,GO:0023056,GO:…
c538131_g1	GO:0000502,GO:0000724,GO:0000725,GO:0005575,GO:0006139,GO:0006259,GO:0006281,GO:0006302,GO:0006310,GO:0006508,GO:0006725,GO:0006807,GO:0006950,GO:0006974,GO:0008150,GO:0008152,GO:0009987,GO:0019538,GO:0032991,GO:0033554,GO:0034641,GO:0043170,GO:0043234,GO:0044237,GO:0044238,GO:0044260,GO:0044424,GO:0044464,GO:0044699,GO:0044710,GO:0044763,GO:0046483,GO:0050896,GO:0051716,GO:0071704,GO:0090304,GO:…
c585518_g2
Contig3675	GO:0000323,GO:0002064,GO:0003674,GO:0005215,GO:0005216,GO:0005244,GO:0005253,GO:0005254,GO:0005575,GO:0005634,GO:0005764,GO:0005773,GO:0005887,GO:0005911,GO:0006810,GO:0006811,GO:0006820,GO:0006821,GO:0008150,GO:0008509,GO:0009987,GO:0015075,GO:0015103,GO:0015108,GO:0015267,GO:0015698,GO:0016020,GO:0016021,GO:0016324,GO:0022803,GO:0022832,GO:0022836,GO:0022838,GO:0022857,GO:0022891,GO:0022892,GO:…
Contig5153	GO:0003674,GO:0005085,GO:0005088,GO:0005575,GO:0005737,GO:0005768,GO:0008150,GO:0009893,GO:0017112,GO:0019222,GO:0022407,GO:0022409,GO:0030155,GO:0043085,GO:0043087,GO:0043226,GO:0043227,GO:0043229,GO:0043231,GO:0043547,GO:0044093,GO:0044424,GO:0044444,GO:0044464,GO:0045785,GO:0048518,GO:0048522,GO:0050789,GO:0050790,GO:0050794,GO:0051336,GO:0051345,GO:0055037,GO:0065007,GO:0065009,GO:2000047,GO:…
Contig9214
c581558_g1
Contig16614	GO:0003674,GO:0003735,GO:0005198,GO:0005575,GO:0005840,GO:0006412,GO:0008150,GO:0008152,GO:0009058,GO:0009059,GO:0009987,GO:0019538,GO:0030529,GO:0032991,GO:0034645,GO:0043170,GO:0043226,GO:0043228,GO:0043229,GO:0043232,GO:0044237,GO:0044238,GO:0044249,GO:0044260,GO:0044267,GO:0044424,GO:0044444,GO:0044464,GO:0071704,GO:1901576
c545024_g1
Contig4072	GO:0001745,GO:0001763,GO:0002009,GO:0002682,GO:0002683,GO:0003006,GO:0003674,GO:0005102,GO:0005198,GO:0005488,GO:0005515,GO:0005575,GO:0005634,GO:0005635,GO:0005638,GO:0005652,GO:0005811,GO:0005813,GO:0005815,GO:0005819,GO:0005875,GO:0005882,GO:0006325,GO:0006342,GO:0006355,GO:0006996,GO:0006997,GO:0006998,GO:0007084,GO:0007097,GO:0007154,GO:0007267,GO:0007276,GO:0007283,GO:0007417,GO:0007430,GO:…
c584194_g1
c585650_g2
Contig12338
Contig17027
Contig8150	GO:0000166,GO:0001882,GO:0001883,GO:0003674,GO:0003824,GO:0004467,GO:0005488,GO:0005524,GO:0005575,GO:0005741,GO:0005778,GO:0005789,GO:0015645,GO:0016020,GO:0016021,GO:0016874,GO:0016877,GO:0017076,GO:0019867,GO:0030554,GO:0031090,GO:0031224,GO:0031903,GO:0031966,GO:0031968,GO:0032549,GO:0032550,GO:0032553,GO:0032555,GO:0032559,GO:0035639,GO:0036094,GO:0042579,GO:0043167,GO:0043168,GO:0043226,GO:…
Contig20485
c574471_g1
Contig7442
Contig20465
Contig7620
c583479_g3	GO:0003674,GO:0005215,GO:0005575,GO:0006810,GO:0006857,GO:0008104,GO:0008150,GO:0015031,GO:0015291,GO:0015293,GO:0015833,GO:0016021,GO:0022804,GO:0022857,GO:0031224,GO:0033036,GO:0042886,GO:0044425,GO:0044699,GO:0044765,GO:0045184,GO:0051179,GO:0051234,GO:0071702,GO:0071705,GO:1902578
Contig11813	GO:0003674,GO:0003676,GO:0003824,GO:0003964,GO:0005488,GO:0005575,GO:0006139,GO:0006259,GO:0006310,GO:0006313,GO:0006725,GO:0006807,GO:0008150,GO:0008152,GO:0008270,GO:0009987,GO:0016740,GO:0016772,GO:0016779,GO:0019013,GO:0032196,GO:0034061,GO:0034641,GO:0043167,GO:0043169,GO:0043170,GO:0044237,GO:0044238,GO:0044260,GO:0044423,GO:0044699,GO:0044710,GO:0044763,GO:0046483,GO:0046872,GO:0046914,GO:…
c580196_g1	GO:0000272,GO:0001871,GO:0003674,GO:0003824,GO:0004553,GO:0005488,GO:0005975,GO:0005976,GO:0006073,GO:0008150,GO:0008152,GO:0008810,GO:0009056,GO:0009057,GO:0009251,GO:0009987,GO:0016052,GO:0016787,GO:0016798,GO:0030243,GO:0030245,GO:0030246,GO:0030247,GO:0030248,GO:0043170,GO:0044042,GO:0044237,GO:0044238,GO:0044247,GO:0044248,GO:0044260,GO:0044262,GO:0044264,GO:0044275,GO:0051273,GO:0051275,GO:…
Contig11486
c584940_g3	GO:0000166,GO:0000217,GO:0000403,GO:0000724,GO:0000725,GO:0000726,GO:0000731,GO:0000732,GO:0000733,GO:0001882,GO:0001883,GO:0003674,GO:0003676,GO:0003677,GO:0003678,GO:0003824,GO:0004003,GO:0004386,GO:0005488,GO:0005524,GO:0005575,GO:0005634,GO:0006139,GO:0006259,GO:0006260,GO:0006281,GO:0006282,GO:0006302,GO:0006303,GO:0006310,GO:0006725,GO:0006807,GO:0006950,GO:0006974,GO:0006996,GO:0007131,GO:…
Contig6696	GO:0005575,GO:0005759,GO:0006082,GO:0006105,GO:0006950,GO:0006979,GO:0008150,GO:0008152,GO:0009628,GO:0009987,GO:0019752,GO:0031974,GO:0032501,GO:0036296,GO:0043233,GO:0043436,GO:0043648,GO:0044237,GO:0044281,GO:0044422,GO:0044424,GO:0044429,GO:0044444,GO:0044446,GO:0044464,GO:0044699,GO:0044707,GO:0044710,GO:0044763,GO:0050879,GO:0050881,GO:0050896,GO:0055093,GO:0070013,GO:0070482,GO:0071704
Contig5008	GO:0000139,GO:0000166,GO:0001745,GO:0001882,GO:0001883,GO:0003006,GO:0003674,GO:0003824,GO:0003924,GO:0005488,GO:0005525,GO:0005575,GO:0005794,GO:0006403,GO:0006810,GO:0006887,GO:0006890,GO:0006891,GO:0006928,GO:0006950,GO:0006952,GO:0007017,GO:0007165,GO:0007264,GO:0007265,GO:0007293,GO:0007316,GO:0007411,GO:0008103,GO:0008104,GO:0008150,GO:0008298,GO:0009605,GO:0009607,GO:0009620,GO:0009653,GO:…
c582852_g1	GO:0003674,GO:0005096,GO:0005488,GO:0005543,GO:0005546,GO:0005547,GO:0005575,GO:0005737,GO:0005829,GO:0008047,GO:0008150,GO:0008289,GO:0009653,GO:0009893,GO:0009987,GO:0010721,GO:0010975,GO:0010977,GO:0016020,GO:0016043,GO:0019222,GO:0030030,GO:0030234,GO:0030695,GO:0031344,GO:0031345,GO:0032502,GO:0032989,GO:0032990,GO:0035091,GO:0042995,GO:0043005,GO:0043085,GO:0043087,GO:0043167,GO:0043168,GO:…
Contig11048	GO:0007165,GO:0008150,GO:0050789,GO:0050794,GO:0065007
c559614_g1	GO:0000154,GO:0000315,GO:0001510,GO:0003674,GO:0003676,GO:0003723,GO:0003824,GO:0005488,GO:0005575,GO:0005762,GO:0006139,GO:0006364,GO:0006725,GO:0006807,GO:0008150,GO:0008152,GO:0008168,GO:0009451,GO:0009987,GO:0015934,GO:0016070,GO:0016072,GO:0016740,GO:0016741,GO:0030529,GO:0031167,GO:0032259,GO:0032991,GO:0034470,GO:0034641,GO:0034660,GO:0043170,GO:0043412,GO:0043414,GO:0044237,GO:0044238,GO:…
Contig9794	GO:0005575,GO:0016021,GO:0031224,GO:0031982,GO:0031988,GO:0043226,GO:0043227,GO:0043230,GO:0044421,GO:0044425,GO:0065010,GO:0070062,GO:1903561
Contig8938
Contig6162	GO:0000122,GO:0001817,GO:0001818,GO:0002251,GO:0002376,GO:0002385,GO:0003674,GO:0003676,GO:0003677,GO:0003824,GO:0004843,GO:0005488,GO:0005515,GO:0005575,GO:0005634,GO:0005737,GO:0006355,GO:0006357,GO:0006464,GO:0006955,GO:0008150,GO:0008152,GO:0008233,GO:0008234,GO:0008270,GO:0009889,GO:0009890,GO:0009892,GO:0009966,GO:0009968,GO:0009987,GO:0010468,GO:0010556,GO:0010558,GO:0010605,GO:0010629,GO:…
Contig8422	GO:0003674,GO:0003824,GO:0005488,GO:0006082,GO:0008150,GO:0008152,GO:0009987,GO:0016829,GO:0016830,GO:0016831,GO:0019752,GO:0030170,GO:0043167,GO:0043168,GO:0043436,GO:0044237,GO:0044281,GO:0044699,GO:0044710,GO:0044763,GO:0048037,GO:0071704,GO:0097159,GO:1901363
c583205_g3	GO:0000166,GO:0003674,GO:0003676,GO:0003677,GO:0003723,GO:0005488,GO:0005515,GO:0005575,GO:0005634,GO:0005654,GO:0005737,GO:0006139,GO:0006351,GO:0006355,GO:0006725,GO:0006807,GO:0008150,GO:0008152,GO:0009058,GO:0009059,GO:0009889,GO:0009987,GO:0010468,GO:0010556,GO:0016070,GO:0018130,GO:0019219,GO:0019222,GO:0019438,GO:0031323,GO:0031326,GO:0031982,GO:0031988,GO:0032774,GO:0034641,GO:0034645,GO:…
c576772_g4
c578448_g1	GO:0000166,GO:0000381,GO:0003674,GO:0003676,GO:0003723,GO:0003729,GO:0005488,GO:0005575,GO:0005634,GO:0005849,GO:0006139,GO:0006378,GO:0006379,GO:0006396,GO:0006397,GO:0006461,GO:0006725,GO:0006807,GO:0008150,GO:0008152,GO:0009987,GO:0010468,GO:0016020,GO:0016043,GO:0016070,GO:0016071,GO:0019219,GO:0019222,GO:0022607,GO:0031123,GO:0031124,GO:0031323,GO:0032991,GO:0034641,GO:0036094,GO:0043170,GO:…
c582333_g1	GO:0003008,GO:0003674,GO:0003824,GO:0004721,GO:0004725,GO:0004871,GO:0004872,GO:0004888,GO:0005001,GO:0005575,GO:0005886,GO:0006464,GO:0006470,GO:0006793,GO:0006796,GO:0006928,GO:0007411,GO:0007417,GO:0007424,GO:0007610,GO:0007611,GO:0007613,GO:0007616,GO:0008045,GO:0008150,GO:0008152,GO:0009987,GO:0016020,GO:0016021,GO:0016311,GO:0016787,GO:0016788,GO:0016791,GO:0019198,GO:0019538,GO:0030424,GO:…
c581104_g2	GO:0001676,GO:0002526,GO:0002532,GO:0002538,GO:0002540,GO:0003008,GO:0003674,GO:0003824,GO:0004051,GO:0005488,GO:0005506,GO:0005575,GO:0005615,GO:0005635,GO:0005641,GO:0005829,GO:0005886,GO:0006082,GO:0006629,GO:0006631,GO:0006633,GO:0006636,GO:0006690,GO:0006691,GO:0006950,GO:0006952,GO:0006954,GO:0007584,GO:0007600,GO:0008150,GO:0008152,GO:0008610,GO:0009058,GO:0009605,GO:0009628,GO:0009987,GO:…
Contig8452	GO:0000280,GO:0000922,GO:0003006,GO:0003674,GO:0003824,GO:0004842,GO:0004857,GO:0004866,GO:0004869,GO:0005575,GO:0005768,GO:0005802,GO:0005815,GO:0006464,GO:0006468,GO:0006793,GO:0006796,GO:0006915,GO:0006996,GO:0007067,GO:0008150,GO:0008152,GO:0008219,GO:0008284,GO:0009888,GO:0009892,GO:0009966,GO:0009968,GO:0009987,GO:0010466,GO:0010564,GO:0010605,GO:0010646,GO:0010648,GO:0010941,GO:0010951,GO:…
Contig11630
Contig9853
Contig11658	GO:0003674,GO:0005488,GO:0005515,GO:0005575,GO:0005615,GO:0008021,GO:0016020,GO:0016023,GO:0017016,GO:0017137,GO:0019899,GO:0030054,GO:0030672,GO:0031090,GO:0031267,GO:0031410,GO:0031982,GO:0031988,GO:0043226,GO:0043227,GO:0043229,GO:0043231,GO:0044421,GO:0044422,GO:0044424,GO:0044433,GO:0044444,GO:0044446,GO:0044456,GO:0044464,GO:0051020,GO:0098588
c576656_g1
Contig5498	GO:0003674,GO:0003824,GO:0005575,GO:0016021,GO:0016787,GO:0031224,GO:0044425
UN40332
c549199_g1	GO:0000123,GO:0000125,GO:0000902,GO:0000904,GO:0000988,GO:0000989,GO:0001525,GO:0001763,GO:0001886,GO:0002009,GO:0003382,GO:0003674,GO:0003712,GO:0003713,GO:0005102,GO:0005215,GO:0005216,GO:0005244,GO:0005253,GO:0005254,GO:0005488,GO:0005515,GO:0005575,GO:0005634,GO:0005654,GO:0005667,GO:0005669,GO:0005737,GO:0005739,GO:0005813,GO:0005815,GO:0005829,GO:0005886,GO:0005902,GO:0005911,GO:0006139,GO:…
c579450_g1	GO:0000166,GO:0000226,GO:0000280,GO:0001882,GO:0001883,GO:0003674,GO:0003676,GO:0003677,GO:0003824,GO:0004386,GO:0005488,GO:0005524,GO:0005575,GO:0005634,GO:0005737,GO:0006139,GO:0006353,GO:0006355,GO:0006725,GO:0006807,GO:0006996,GO:0007010,GO:0007017,GO:0007126,GO:0007143,GO:0007276,GO:0007283,GO:0008094,GO:0008150,GO:0008152,GO:0009058,GO:0009059,GO:0009889,GO:0009987,GO:0010468,GO:0010556,GO:…
Contig19198
c583729_g1
Contig11303
c572025_g1	GO:0003674,GO:0003824,GO:0004738,GO:0004739,GO:0005575,GO:0005739,GO:0005759,GO:0005975,GO:0006082,GO:0006084,GO:0006085,GO:0006086,GO:0006090,GO:0006091,GO:0006096,GO:0006637,GO:0006732,GO:0006790,GO:0006793,GO:0008150,GO:0008152,GO:0009056,GO:0009058,GO:0009108,GO:0009987,GO:0016052,GO:0016491,GO:0016624,GO:0016903,GO:0019752,GO:0031974,GO:0032787,GO:0035383,GO:0035384,GO:0043226,GO:0043227,GO:…
c585012_g1
Contig4389
c585604_g2
Contig9542	GO:0000045,GO:0003674,GO:0003824,GO:0004672,GO:0004674,GO:0005575,GO:0005634,GO:0005737,GO:0005739,GO:0005773,GO:0005776,GO:0005829,GO:0006139,GO:0006351,GO:0006355,GO:0006725,GO:0006807,GO:0006915,GO:0006950,GO:0006979,GO:0006996,GO:0007033,GO:0007050,GO:0008150,GO:0008152,GO:0008219,GO:0008285,GO:0009058,GO:0009059,GO:0009266,GO:0009314,GO:0009408,GO:0009411,GO:0009416,GO:0009628,GO:0009889,GO:…
UN01564
Contig8666	GO:0000139,GO:0002376,GO:0002474,GO:0002478,GO:0002495,GO:0002504,GO:0003674,GO:0005488,GO:0005575,GO:0005789,GO:0005829,GO:0005975,GO:0006461,GO:0006464,GO:0006486,GO:0006487,GO:0006810,GO:0006886,GO:0006888,GO:0006901,GO:0006996,GO:0008104,GO:0008150,GO:0008152,GO:0008270,GO:0009987,GO:0012506,GO:0012507,GO:0015031,GO:0016020,GO:0016043,GO:0016050,GO:0016192,GO:0016482,GO:0018193,GO:0018196,GO:…
Contig15410	GO:0000463,GO:0000470,GO:0003674,GO:0003676,GO:0003723,GO:0003729,GO:0003735,GO:0005198,GO:0005488,GO:0005575,GO:0006139,GO:0006364,GO:0006412,GO:0006725,GO:0006807,GO:0008150,GO:0008152,GO:0009058,GO:0009059,GO:0009987,GO:0015934,GO:0016020,GO:0016070,GO:0016072,GO:0019538,GO:0022625,GO:0030529,GO:0032991,GO:0034470,GO:0034641,GO:0034645,GO:0034660,GO:0043170,GO:0044237,GO:0044238,GO:0044249,GO:…
Contig4164	GO:0005575,GO:0007399,GO:0008150,GO:0016021,GO:0031224,GO:0032502,GO:0044425,GO:0048731,GO:0048856
c701553_g1
Contig6478	GO:0003674,GO:0003824,GO:0004175,GO:0004298,GO:0005575,GO:0005634,GO:0005737,GO:0005839,GO:0006508,GO:0006511,GO:0006793,GO:0008150,GO:0008152,GO:0008233,GO:0008483,GO:0009056,GO:0009057,GO:0009987,GO:0016740,GO:0016769,GO:0016787,GO:0019538,GO:0019634,GO:0019637,GO:0019700,GO:0019773,GO:0019941,GO:0031982,GO:0031988,GO:0032991,GO:0043170,GO:0043226,GO:0043227,GO:0043229,GO:0043230,GO:0043231,GO:…
UN02337
c575588_g2
Contig9615	GO:0000166,GO:0001882,GO:0001883,GO:0001887,GO:0003674,GO:0003824,GO:0005488,GO:0005524,GO:0006082,GO:0006520,GO:0006541,GO:0006575,GO:0006807,GO:0006996,GO:0007005,GO:0007049,GO:0007444,GO:0008150,GO:0008152,GO:0008283,GO:0008284,GO:0008652,GO:0009058,GO:0009064,GO:0009069,GO:0009070,GO:0009888,GO:0009892,GO:0009987,GO:0016043,GO:0016053,GO:0016259,GO:0016260,GO:0016301,GO:0016740,GO:0016772,GO:…
c571587_g5	GO:0000166,GO:0001882,GO:0001883,GO:0003674,GO:0003824,GO:0003951,GO:0005488,GO:0005515,GO:0005524,GO:0005575,GO:0005739,GO:0006139,GO:0006725,GO:0006732,GO:0006733,GO:0006739,GO:0006741,GO:0006753,GO:0006793,GO:0006796,GO:0006807,GO:0008150,GO:0008152,GO:0009058,GO:0009108,GO:0009117,GO:0009165,GO:0009987,GO:0016301,GO:0016740,GO:0016772,GO:0016773,GO:0017076,GO:0018130,GO:0019359,GO:0019362,GO:…
c586110_g1
c584253g8
c577481_g1	GO:0003674,GO:0003824,GO:0004180,GO:0004181,GO:0004185,GO:0005488,GO:0005575,GO:0005615,GO:0005886,GO:0006518,GO:0006807,GO:0008150,GO:0008152,GO:0008233,GO:0008235,GO:0008236,GO:0008237,GO:0008238,GO:0008270,GO:0009986,GO:0009987,GO:0016020,GO:0016485,GO:0016787,GO:0017171,GO:0019538,GO:0031224,GO:0031225,GO:0031982,GO:0031988,GO:0034641,GO:0043167,GO:0043169,GO:0043170,GO:0043226,GO:0043227,GO:…
Contig12355
Contig22336
c581391_g1	GO:0003674,GO:0003824,GO:0005575,GO:0006082,GO:0006629,GO:0006631,GO:0006633,GO:0008150,GO:0008152,GO:0008610,GO:0009058,GO:0009987,GO:0016021,GO:0016053,GO:0016740,GO:0019752,GO:0030176,GO:0031224,GO:0031227,GO:0031300,GO:0031301,GO:0032787,GO:0043436,GO:0044237,GO:0044238,GO:0044249,GO:0044255,GO:0044281,GO:0044283,GO:0044422,GO:0044424,GO:0044425,GO:0044432,GO:0044444,GO:0044446,GO:0044464,GO:…
c585620_g1
c582711_g1
Contig15281
Contig2602
Contig2683	GO:0001516,GO:0003674,GO:0003824,GO:0005575,GO:0005737,GO:0006082,GO:0006629,GO:0006631,GO:0006633,GO:0006636,GO:0006690,GO:0006692,GO:0006693,GO:0008150,GO:0008152,GO:0008610,GO:0009058,GO:0009987,GO:0016053,GO:0016853,GO:0016860,GO:0019752,GO:0032787,GO:0033559,GO:0043436,GO:0044237,GO:0044238,GO:0044249,GO:0044255,GO:0044281,GO:0044283,GO:0044424,GO:0044464,GO:0044699,GO:0044710,GO:0044711,GO:…
c584522_g1
UN27068
Contig16830
UN15475
Contig2587
Contig9135	GO:0003674,GO:0003676,GO:0003723,GO:0005488,GO:0005575,GO:0005654,GO:0005730,GO:0005737,GO:0005815,GO:0006139,GO:0006364,GO:0006725,GO:0006807,GO:0008150,GO:0008152,GO:0009987,GO:0016020,GO:0016070,GO:0016072,GO:0032991,GO:0034470,GO:0034641,GO:0034660,GO:0034708,GO:0035097,GO:0043170,GO:0043226,GO:0043228,GO:0043229,GO:0043232,GO:0043234,GO:0044237,GO:0044238,GO:0044260,GO:0044422,GO:0044424,GO:…
c568379_g1	GO:0001745,GO:0001752,GO:0007165,GO:0007166,GO:0007167,GO:0007169,GO:0007173,GO:0007476,GO:0007525,GO:0007526,GO:0008150,GO:0008586,GO:0009653,GO:0009886,GO:0009887,GO:0009987,GO:0032502,GO:0035107,GO:0035114,GO:0035120,GO:0038127,GO:0042706,GO:0044699,GO:0044763,GO:0044767,GO:0045165,GO:0046552,GO:0048513,GO:0048569,GO:0048592,GO:0048663,GO:0048856,GO:0048869,GO:0050789,GO:0050794,GO:0061061,GO:…
Contig9041
c586298_g2
c580713_g1	GO:0000814,GO:0003674,GO:0005488,GO:0005515,GO:0005575,GO:0005634,GO:0005654,GO:0005667,GO:0005737,GO:0005768,GO:0005829,GO:0005886,GO:0006139,GO:0006351,GO:0006355,GO:0006357,GO:0006605,GO:0006623,GO:0006725,GO:0006807,GO:0006810,GO:0006886,GO:0007034,GO:0008022,GO:0008104,GO:0008134,GO:0008150,GO:0008152,GO:0009058,GO:0009059,GO:0009889,GO:0009893,GO:0009894,GO:0009896,GO:0009987,GO:0010008,GO:…
c511207_g2
c580866_g2	GO:0005575,GO:0006810,GO:0008150,GO:0009987,GO:0016021,GO:0031224,GO:0044425,GO:0044699,GO:0044763,GO:0044765,GO:0051179,GO:0051234,GO:0055085,GO:1902578
Contig8122	GO:0000339,GO:0000340,GO:0000932,GO:0003674,GO:0003676,GO:0003723,GO:0003824,GO:0004518,GO:0004519,GO:0004521,GO:0004540,GO:0005488,GO:0005575,GO:0005634,GO:0005844,GO:0005845,GO:0006139,GO:0006351,GO:0006355,GO:0006379,GO:0006396,GO:0006397,GO:0006417,GO:0006446,GO:0006725,GO:0006807,GO:0008150,GO:0008152,GO:0009058,GO:0009059,GO:0009889,GO:0009890,GO:0009892,GO:0009893,GO:0009894,GO:0009896,GO:…
Contig12253
Contig4278	GO:0003674,GO:0003824,GO:0005488,GO:0006464,GO:0008150,GO:0008152,GO:0008270,GO:0009987,GO:0016567,GO:0016874,GO:0019538,GO:0032446,GO:0036211,GO:0043167,GO:0043169,GO:0043170,GO:0043412,GO:0044237,GO:0044238,GO:0044260,GO:0044267,GO:0046872,GO:0046914,GO:0070647,GO:0071704
c572515_g1	GO:0000049,GO:0002097,GO:0002098,GO:0003674,GO:0003676,GO:0003723,GO:0003824,GO:0005488,GO:0005575,GO:0005829,GO:0006139,GO:0006399,GO:0006400,GO:0006464,GO:0006725,GO:0006807,GO:0008033,GO:0008150,GO:0008152,GO:0009451,GO:0009987,GO:0016070,GO:0016740,GO:0016772,GO:0016779,GO:0019538,GO:0032446,GO:0032447,GO:0034227,GO:0034470,GO:0034641,GO:0034660,GO:0036211,GO:0043170,GO:0043412,GO:0044237,GO:…
c584475_g1	GO:0001725,GO:0001952,GO:0003674,GO:0003779,GO:0003824,GO:0004842,GO:0005488,GO:0005515,GO:0005575,GO:0005829,GO:0005856,GO:0005911,GO:0005912,GO:0005913,GO:0005915,GO:0005924,GO:0005925,GO:0005927,GO:0006464,GO:0006996,GO:0007010,GO:0007276,GO:0007283,GO:0008092,GO:0008150,GO:0008152,GO:0008270,GO:0009987,GO:0010810,GO:0010927,GO:0015629,GO:0016020,GO:0016043,GO:0016323,GO:0016567,GO:0016740,GO:…
c586149_g1
Contig2792	GO:0000166,GO:0000209,GO:0000280,GO:0001745,GO:0001751,GO:0001754,GO:0001882,GO:0001883,GO:0003006,GO:0003674,GO:0003824,GO:0004842,GO:0005488,GO:0005515,GO:0005524,GO:0005575,GO:0005875,GO:0006464,GO:0006508,GO:0006511,GO:0006996,GO:0007067,GO:0007126,GO:0007140,GO:0007276,GO:0007281,GO:0007286,GO:0007292,GO:0008054,GO:0008150,GO:0008152,GO:0009056,GO:0009057,GO:0009653,GO:0009887,GO:0009987,GO:…
c579258_g3
Contig21382
Contig18151	GO:0000166,GO:0001882,GO:0001883,GO:0003674,GO:0003824,GO:0003989,GO:0004075,GO:0005488,GO:0005524,GO:0005575,GO:0005623,GO:0005737,GO:0006082,GO:0006139,GO:0006163,GO:0006164,GO:0006629,GO:0006631,GO:0006633,GO:0006637,GO:0006725,GO:0006732,GO:0006753,GO:0006790,GO:0006793,GO:0006796,GO:0006807,GO:0008150,GO:0008152,GO:0008610,GO:0009058,GO:0009108,GO:0009116,GO:0009117,GO:0009119,GO:0009150,GO:…
Contig7642
Contig11779
Contig12310
c580339_g1	GO:0000165,GO:0000166,GO:0000186,GO:0000226,GO:0001525,GO:0001570,GO:0001667,GO:0001725,GO:0001764,GO:0001775,GO:0001882,GO:0001883,GO:0001890,GO:0001932,GO:0001934,GO:0001952,GO:0002252,GO:0002253,GO:0002376,GO:0002429,GO:0002431,GO:0002433,GO:0002682,GO:0002684,GO:0002757,GO:0002764,GO:0002768,GO:0003006,GO:0003007,GO:0003674,GO:0003779,GO:0003824,GO:0004672,GO:0004713,GO:0004715,GO:0004871,GO:…
c578678_g1
c583858_g1	GO:0000122,GO:0000123,GO:0000988,GO:0000989,GO:0001085,GO:0001103,GO:0003674,GO:0003712,GO:0003714,GO:0005488,GO:0005515,GO:0005575,GO:0005634,GO:0005654,GO:0005657,GO:0005737,GO:0005788,GO:0006139,GO:0006259,GO:0006281,GO:0006304,GO:0006305,GO:0006306,GO:0006325,GO:0006338,GO:0006351,GO:0006355,GO:0006357,GO:0006464,GO:0006473,GO:0006475,GO:0006725,GO:0006807,GO:0006950,GO:0006974,GO:0006996,GO:…
Contig12417	GO:0003674,GO:0003676,GO:0005488,GO:0005575,GO:0005634,GO:0006139,GO:0006351,GO:0006355,GO:0006725,GO:0006807,GO:0008150,GO:0008152,GO:0009058,GO:0009059,GO:0009889,GO:0009987,GO:0010468,GO:0010556,GO:0016070,GO:0018130,GO:0019219,GO:0019222,GO:0019438,GO:0031323,GO:0031326,GO:0032774,GO:0034641,GO:0034645,GO:0034654,GO:0043167,GO:0043169,GO:0043170,GO:0043226,GO:0043227,GO:0043229,GO:0043231,GO:…
c570189_g1	GO:0003674,GO:0003824,GO:0005575,GO:0005787,GO:0006465,GO:0006518,GO:0006605,GO:0006807,GO:0006810,GO:0006886,GO:0008104,GO:0008150,GO:0008152,GO:0008233,GO:0009987,GO:0015031,GO:0016021,GO:0016482,GO:0016485,GO:0016787,GO:0019538,GO:0031224,GO:0032991,GO:0033036,GO:0033365,GO:0034613,GO:0034641,GO:0043170,GO:0043234,GO:0043603,GO:0044237,GO:0044238,GO:0044260,GO:0044267,GO:0044422,GO:0044424,GO:…
c578159_g3	GO:0000975,GO:0000976,GO:0000977,GO:0000978,GO:0000987,GO:0001012,GO:0001067,GO:0001071,GO:0001159,GO:0003674,GO:0003676,GO:0003677,GO:0003700,GO:0005488,GO:0005515,GO:0005575,GO:0005634,GO:0005829,GO:0006139,GO:0006351,GO:0006355,GO:0006357,GO:0006725,GO:0006807,GO:0007517,GO:0008134,GO:0008150,GO:0008152,GO:0008284,GO:0009058,GO:0009059,GO:0009889,GO:0009891,GO:0009893,GO:0009987,GO:0010468,GO:…
c585393_g3
Contig11335
c585469_g2
UN15631
Contig4383	GO:0000975,GO:0000976,GO:0000977,GO:0000978,GO:0000987,GO:0001012,GO:0001067,GO:0001071,GO:0001159,GO:0001539,GO:0002791,GO:0003341,GO:0003351,GO:0003674,GO:0003676,GO:0003677,GO:0003700,GO:0005488,GO:0005575,GO:0005634,GO:0006139,GO:0006351,GO:0006355,GO:0006357,GO:0006725,GO:0006807,GO:0006928,GO:0007017,GO:0007018,GO:0008150,GO:0008152,GO:0009058,GO:0009059,GO:0009889,GO:0009987,GO:0010468,GO:…
c580956_g1	GO:0005575,GO:0005634,GO:0005737,GO:0043226,GO:0043227,GO:0043229,GO:0043231,GO:0044424,GO:0044464
Contig10000	GO:0000166,GO:0003674,GO:0003676,GO:0003723,GO:0005488,GO:0005575,GO:0005634,GO:0005654,GO:0007049,GO:0008150,GO:0009987,GO:0036094,GO:0043226,GO:0043227,GO:0043229,GO:0043231,GO:0044422,GO:0044424,GO:0044428,GO:0044446,GO:0044464,GO:0044699,GO:0044763,GO:0044822,GO:0051321,GO:0097159,GO:1901265,GO:1901363
Contig7641	GO:0005575,GO:0005634,GO:0005737,GO:0043226,GO:0043227,GO:0043229,GO:0043231,GO:0044424,GO:0044464
UN38322
c581823_g1	GO:0000079,GO:0000307,GO:0001932,GO:0001934,GO:0003674,GO:0005575,GO:0005634,GO:0006139,GO:0006351,GO:0006355,GO:0006357,GO:0006396,GO:0006725,GO:0006807,GO:0008150,GO:0008152,GO:0009058,GO:0009059,GO:0009889,GO:0009891,GO:0009893,GO:0009987,GO:0010468,GO:0010556,GO:0010557,GO:0010562,GO:0010604,GO:0010628,GO:0016070,GO:0016538,GO:0016604,GO:0016607,GO:0018130,GO:0019207,GO:0019219,GO:0019220,GO:…
c571268_g1
c585388_g1
Contig10250	GO:0000166,GO:0000902,GO:0001825,GO:0001882,GO:0001883,GO:0003674,GO:0005198,GO:0005200,GO:0005488,GO:0005524,GO:0005575,GO:0005730,GO:0005737,GO:0005884,GO:0005885,GO:0006139,GO:0006725,GO:0006807,GO:0006996,GO:0007010,GO:0007015,GO:0008064,GO:0008150,GO:0008152,GO:0008582,GO:0009653,GO:0009987,GO:0010638,GO:0016043,GO:0016070,GO:0017076,GO:0030554,GO:0030832,GO:0030833,GO:0030838,GO:0031334,GO:…
Contig8482	GO:0000018,GO:0000166,GO:0000278,GO:0000375,GO:0000377,GO:0000398,GO:0000724,GO:0000725,GO:0000726,GO:0000974,GO:0001882,GO:0001883,GO:0002200,GO:0002376,GO:0002566,GO:0003674,GO:0003676,GO:0003677,GO:0003682,GO:0003684,GO:0003723,GO:0003824,GO:0003887,GO:0005488,GO:0005515,GO:0005524,GO:0005575,GO:0005634,GO:0005654,GO:0005662,GO:0005681,GO:0005694,GO:0005730,GO:0005737,GO:0006139,GO:0006259,GO:…
Contig8435	GO:0000166,GO:0003674,GO:0003779,GO:0003824,GO:0004497,GO:0005488,GO:0005515,GO:0005575,GO:0005634,GO:0005737,GO:0005856,GO:0006810,GO:0006887,GO:0006996,GO:0007010,GO:0007015,GO:0008092,GO:0008150,GO:0008152,GO:0008154,GO:0008270,GO:0009987,GO:0016043,GO:0016192,GO:0016491,GO:0016705,GO:0016709,GO:0022411,GO:0030042,GO:0032940,GO:0032984,GO:0036094,GO:0043167,GO:0043168,GO:0043169,GO:0043226,GO:…
c578398_g2
Contig9024
c581950_g1	GO:0003674,GO:0005488,GO:0005515,GO:0005575,GO:0005615,GO:0005643,GO:0005737,GO:0005886,GO:0006405,GO:0006406,GO:0006810,GO:0006913,GO:0008104,GO:0008150,GO:0015031,GO:0015931,GO:0016020,GO:0016482,GO:0016973,GO:0032991,GO:0033036,GO:0042802,GO:0043234,GO:0044421,GO:0044422,GO:0044424,GO:0044425,GO:0044428,GO:0044446,GO:0044464,GO:0044699,GO:0044765,GO:0045184,GO:0046907,GO:0046930,GO:0050657,GO:…
c585828_g2
Contig12349
Contig6726	GO:0000785,GO:0000790,GO:0000975,GO:0000976,GO:0000977,GO:0000979,GO:0000988,GO:0000989,GO:0001012,GO:0001046,GO:0001047,GO:0001067,GO:0001076,GO:0001104,GO:0001105,GO:0001190,GO:0003674,GO:0003676,GO:0003677,GO:0003682,GO:0003712,GO:0003713,GO:0005488,GO:0005575,GO:0006355,GO:0006357,GO:0006521,GO:0008150,GO:0009719,GO:0009725,GO:0009889,GO:0009891,GO:0009893,GO:0009987,GO:0010033,GO:0010468,GO:…
c580522_g2	GO:0002376,GO:0003674,GO:0003676,GO:0003723,GO:0005488,GO:0005575,GO:0005654,GO:0005737,GO:0006950,GO:0006952,GO:0006955,GO:0008150,GO:0044422,GO:0044424,GO:0044428,GO:0044446,GO:0044464,GO:0044822,GO:0045087,GO:0050896,GO:0097159,GO:1901363
Contig6719	GO:0003674,GO:0003824,GO:0004139,GO:0005575,GO:0005634,GO:0005737,GO:0005975,GO:0006139,GO:0006725,GO:0006753,GO:0006793,GO:0006796,GO:0006807,GO:0008150,GO:0008152,GO:0009056,GO:0009116,GO:0009117,GO:0009120,GO:0009164,GO:0009166,GO:0009262,GO:0009264,GO:0009987,GO:0016052,GO:0016829,GO:0016830,GO:0016832,GO:0019439,GO:0019637,GO:0019692,GO:0031982,GO:0031988,GO:0034641,GO:0034655,GO:0043226,GO:…
c582592_g1
Contig11547
Contig8360	GO:0000139,GO:0003674,GO:0005488,GO:0005575,GO:0005789,GO:0005793,GO:0005794,GO:0006810,GO:0006888,GO:0006996,GO:0007029,GO:0007030,GO:0008104,GO:0008150,GO:0009987,GO:0010638,GO:0015031,GO:0016020,GO:0016021,GO:0016023,GO:0016043,GO:0016192,GO:0016482,GO:0030017,GO:0030133,GO:0030134,GO:0030135,GO:0030246,GO:0031090,GO:0031224,GO:0031410,GO:0031982,GO:0031988,GO:0033036,GO:0033043,GO:0033116,GO:…
c583037_g1	GO:0003674,GO:0005488,GO:0005509,GO:0005575,GO:0005576,GO:0005788,GO:0016023,GO:0031410,GO:0031974,GO:0031982,GO:0031988,GO:0033018,GO:0042470,GO:0043167,GO:0043169,GO:0043226,GO:0043227,GO:0043229,GO:0043231,GO:0043233,GO:0044422,GO:0044424,GO:0044432,GO:0044444,GO:0044446,GO:0044464,GO:0046872,GO:0048770,GO:0070013
c584186_g1
Contig2116
c581915_g2
Contig6349
Contig3588	GO:0003674,GO:0003824,GO:0004802,GO:0005488,GO:0005575,GO:0005737,GO:0008150,GO:0016740,GO:0016744,GO:0040008,GO:0043167,GO:0043169,GO:0044424,GO:0044464,GO:0046872,GO:0050789,GO:0065007
c581870_g3
Contig7322	GO:0000166,GO:0001882,GO:0001883,GO:0003674,GO:0003824,GO:0004143,GO:0005488,GO:0005524,GO:0005575,GO:0005737,GO:0007165,GO:0007166,GO:0007186,GO:0007205,GO:0008150,GO:0016020,GO:0016021,GO:0016301,GO:0016740,GO:0016772,GO:0016773,GO:0017076,GO:0030554,GO:0031224,GO:0032549,GO:0032550,GO:0032553,GO:0032555,GO:0032559,GO:0035556,GO:0035639,GO:0036094,GO:0043167,GO:0043168,GO:0043169,GO:0044424,GO:…
Contig7309
Contig2428
Contig6693	GO:0005575,GO:0005887,GO:0007165,GO:0007166,GO:0008150,GO:0016021,GO:0031224,GO:0031226,GO:0044425,GO:0044459,GO:0044464,GO:0050789,GO:0050794,GO:0065007
UN14967
Contig11206
Contig3890
c586288_g2
c579960_g2
Contig10556	GO:0003674,GO:0003824,GO:0005575,GO:0005829,GO:0006793,GO:0006796,GO:0008150,GO:0008152,GO:0009987,GO:0016311,GO:0016787,GO:0016788,GO:0016791,GO:0042578,GO:0044237,GO:0044424,GO:0044444,GO:0044464
c581315_g2	GO:0003674,GO:0003824,GO:0005488,GO:0005515,GO:0008150,GO:0008168,GO:0009892,GO:0010468,GO:0010605,GO:0010629,GO:0016740,GO:0016741,GO:0019222,GO:0019899,GO:0042826,GO:0048519,GO:0050789,GO:0060255,GO:0065007
c586210_g1	GO:0003674,GO:0003676,GO:0003677,GO:0003723,GO:0003824,GO:0003887,GO:0003964,GO:0004175,GO:0004190,GO:0004518,GO:0004519,GO:0004521,GO:0004523,GO:0004527,GO:0004532,GO:0004533,GO:0004540,GO:0005198,GO:0005488,GO:0005575,GO:0006139,GO:0006259,GO:0006310,GO:0006725,GO:0006807,GO:0006810,GO:0006913,GO:0008150,GO:0008152,GO:0008233,GO:0008270,GO:0008289,GO:0009892,GO:0009987,GO:0010468,GO:0010605,GO:…
c579369_g2	GO:0000179,GO:0003674,GO:0003676,GO:0003723,GO:0003824,GO:0005488,GO:0005575,GO:0005730,GO:0008150,GO:0008168,GO:0008170,GO:0008173,GO:0008649,GO:0008757,GO:0008988,GO:0009987,GO:0016433,GO:0016740,GO:0016741,GO:0022008,GO:0030154,GO:0032502,GO:0043226,GO:0043228,GO:0043229,GO:0043232,GO:0044422,GO:0044424,GO:0044428,GO:0044446,GO:0044464,GO:0044699,GO:0044763,GO:0044767,GO:0048869,GO:0052909,GO:…
c557176_g2
c586269_g3
Contig4856	GO:0003674,GO:0003676,GO:0003723,GO:0005488,GO:0006139,GO:0006725,GO:0006807,GO:0008150,GO:0008152,GO:0009987,GO:0034641,GO:0044237,GO:0044238,GO:0046483,GO:0071704,GO:0097159,GO:1901360,GO:1901363
Contig15389
c567985_g1	GO:0003674,GO:0005488,GO:0005575,GO:0005634,GO:0005737,GO:0005874,GO:0006915,GO:0007165,GO:0008150,GO:0008219,GO:0008285,GO:0009893,GO:0009987,GO:0010604,GO:0012501,GO:0016265,GO:0019222,GO:0031323,GO:0031325,GO:0031396,GO:0031398,GO:0031399,GO:0031401,GO:0032268,GO:0032270,GO:0032879,GO:0032880,GO:0032991,GO:0035556,GO:0042127,GO:0043167,GO:0043169,GO:0043226,GO:0043227,GO:0043229,GO:0043231,GO:…
c580134_g2
c573402_g1	GO:0003674,GO:0003676,GO:0005488,GO:0008270,GO:0043167,GO:0043169,GO:0046872,GO:0046914,GO:0097159,GO:1901363
Contig10599	GO:0000166,GO:0001882,GO:0001883,GO:0003674,GO:0003824,GO:0003924,GO:0005488,GO:0005525,GO:0005575,GO:0005739,GO:0006412,GO:0006996,GO:0007005,GO:0008150,GO:0008152,GO:0009058,GO:0009059,GO:0009987,GO:0016043,GO:0016462,GO:0016787,GO:0016817,GO:0016818,GO:0017076,GO:0017111,GO:0019001,GO:0019538,GO:0022411,GO:0032543,GO:0032549,GO:0032550,GO:0032553,GO:0032555,GO:0032561,GO:0032790,GO:0032984,GO:…
Contig2134	GO:0000151,GO:0000166,GO:0000209,GO:0001882,GO:0001883,GO:0003674,GO:0003824,GO:0004842,GO:0005488,GO:0005515,GO:0005524,GO:0005575,GO:0005634,GO:0005737,GO:0005815,GO:0006464,GO:0006508,GO:0006511,GO:0007088,GO:0007346,GO:0008150,GO:0008152,GO:0009056,GO:0009057,GO:0009893,GO:0009894,GO:0009896,GO:0009987,GO:0010458,GO:0010498,GO:0010564,GO:0010604,GO:0010638,GO:0010965,GO:0016567,GO:0016740,GO:…
c585435_g1
c585397_g1
Contig11069
Contig7690
Contig6433	GO:0003674,GO:0003735,GO:0005198,GO:0005575,GO:0005840,GO:0006412,GO:0008150,GO:0008152,GO:0009058,GO:0009059,GO:0009987,GO:0019538,GO:0030529,GO:0032991,GO:0034645,GO:0043170,GO:0043226,GO:0043228,GO:0043229,GO:0043232,GO:0044237,GO:0044238,GO:0044249,GO:0044260,GO:0044267,GO:0044424,GO:0044444,GO:0044464,GO:0071704,GO:1901576
c580639_g2
c584781_g1	GO:0003674,GO:0003676,GO:0005488,GO:0008270,GO:0043167,GO:0043169,GO:0046872,GO:0046914,GO:0097159,GO:1901363
c586300_g1	GO:0000014,GO:0000075,GO:0000726,GO:0000729,GO:0000737,GO:0000738,GO:0003674,GO:0003676,GO:0003677,GO:0003690,GO:0003697,GO:0003824,GO:0004518,GO:0004519,GO:0004520,GO:0004536,GO:0005488,GO:0005515,GO:0005575,GO:0005634,GO:0006139,GO:0006259,GO:0006281,GO:0006282,GO:0006302,GO:0006303,GO:0006308,GO:0006325,GO:0006464,GO:0006479,GO:0006725,GO:0006807,GO:0006950,GO:0006974,GO:0006996,GO:0007093,GO:…
Contig8172
Contig4451	GO:0000123,GO:0003674,GO:0003676,GO:0003677,GO:0005488,GO:0005575,GO:0005634,GO:0006139,GO:0006325,GO:0006338,GO:0006351,GO:0006355,GO:0006464,GO:0006473,GO:0006475,GO:0006725,GO:0006807,GO:0006996,GO:0008150,GO:0008152,GO:0009058,GO:0009059,GO:0009889,GO:0009892,GO:0009987,GO:0010468,GO:0010556,GO:0010605,GO:0010629,GO:0016043,GO:0016070,GO:0016568,GO:0016569,GO:0016570,GO:0016573,GO:0018130,GO:…
c582122_g1
Contig3718	GO:0005575,GO:0005737,GO:0006810,GO:0008104,GO:0008150,GO:0015031,GO:0033036,GO:0044424,GO:0044464,GO:0045184,GO:0051179,GO:0051234,GO:0071702
Contig10587	GO:0000375,GO:0000377,GO:0000398,GO:0003674,GO:0003676,GO:0003723,GO:0005488,GO:0005515,GO:0005575,GO:0005654,GO:0005681,GO:0005684,GO:0005685,GO:0005737,GO:0006139,GO:0006396,GO:0006397,GO:0006725,GO:0006807,GO:0006928,GO:0006996,GO:0007010,GO:0008150,GO:0008152,GO:0008360,GO:0008380,GO:0009987,GO:0010564,GO:0016020,GO:0016043,GO:0016070,GO:0016071,GO:0016363,GO:0016477,GO:0016604,GO:0016607,GO:…
Contig10575	GO:0003674,GO:0003824,GO:0004175,GO:0004222,GO:0004857,GO:0004866,GO:0004867,GO:0005198,GO:0005201,GO:0005488,GO:0005575,GO:0005604,GO:0007275,GO:0008150,GO:0008233,GO:0008237,GO:0008270,GO:0009987,GO:0016043,GO:0016787,GO:0030198,GO:0030234,GO:0030414,GO:0032501,GO:0032502,GO:0043062,GO:0043167,GO:0043169,GO:0044420,GO:0044421,GO:0044699,GO:0044707,GO:0044763,GO:0044767,GO:0046872,GO:0046914,GO:…
Contig6486	GO:0002682,GO:0002683,GO:0005575,GO:0005634,GO:0005635,GO:0005654,GO:0005730,GO:0005737,GO:0006405,GO:0006406,GO:0006810,GO:0006913,GO:0006950,GO:0006952,GO:0007154,GO:0008104,GO:0008150,GO:0009267,GO:0009605,GO:0009607,GO:0009617,GO:0009893,GO:0009987,GO:0009991,GO:0010562,GO:0010941,GO:0015031,GO:0015931,GO:0016482,GO:0016973,GO:0019220,GO:0019222,GO:0031323,GO:0031325,GO:0031347,GO:0031348,GO:…
Contig8439	GO:0001667,GO:0002009,GO:0003674,GO:0004871,GO:0004872,GO:0004888,GO:0004930,GO:0005575,GO:0005886,GO:0006928,GO:0006950,GO:0007165,GO:0007166,GO:0007186,GO:0007369,GO:0007472,GO:0007476,GO:0007509,GO:0007560,GO:0008078,GO:0008150,GO:0008340,GO:0009605,GO:0009653,GO:0009886,GO:0009887,GO:0009987,GO:0009991,GO:0016020,GO:0016021,GO:0016477,GO:0030029,GO:0030048,GO:0031224,GO:0031667,GO:0032501,GO:…
Contig12198	GO:0003674,GO:0003824,GO:0003964,GO:0006139,GO:0006259,GO:0006260,GO:0006278,GO:0006310,GO:0006313,GO:0006725,GO:0006807,GO:0008150,GO:0008152,GO:0009058,GO:0009059,GO:0009987,GO:0016740,GO:0016772,GO:0016779,GO:0032196,GO:0034061,GO:0034641,GO:0034645,GO:0043170,GO:0044237,GO:0044238,GO:0044249,GO:0044260,GO:0044699,GO:0044710,GO:0044763,GO:0046483,GO:0071704,GO:0090304,GO:1901360,GO:1901576
Contig10684	GO:0000086,GO:0000226,GO:0000242,GO:0000278,GO:0003674,GO:0005488,GO:0005515,GO:0005575,GO:0005737,GO:0005813,GO:0005814,GO:0005815,GO:0005829,GO:0006461,GO:0006996,GO:0007010,GO:0007017,GO:0007049,GO:0007051,GO:0008150,GO:0009892,GO:0009987,GO:0010563,GO:0010921,GO:0010923,GO:0016043,GO:0019220,GO:0019222,GO:0019899,GO:0019902,GO:0022402,GO:0022607,GO:0031023,GO:0031323,GO:0031324,GO:0035303,GO:…
c584998_g3
c36124_g1
Contig5186
c584943_g1
c579915_g1	GO:0005575,GO:0005634,GO:0006139,GO:0006351,GO:0006355,GO:0006725,GO:0006807,GO:0008150,GO:0008152,GO:0009058,GO:0009059,GO:0009889,GO:0009987,GO:0010468,GO:0010556,GO:0016070,GO:0018130,GO:0019219,GO:0019222,GO:0019438,GO:0031323,GO:0031326,GO:0032774,GO:0034641,GO:0034645,GO:0034654,GO:0043170,GO:0043226,GO:0043227,GO:0043229,GO:0043231,GO:0044237,GO:0044238,GO:0044249,GO:0044260,GO:0044271,GO:…
Contig6193	GO:0000302,GO:0003674,GO:0003824,GO:0004028,GO:0004029,GO:0004030,GO:0005575,GO:0005634,GO:0005739,GO:0005743,GO:0005777,GO:0005783,GO:0005829,GO:0006066,GO:0006081,GO:0006629,GO:0006714,GO:0006720,GO:0006721,GO:0006950,GO:0006979,GO:0007417,GO:0007422,GO:0008150,GO:0008152,GO:0008544,GO:0009888,GO:0009987,GO:0016020,GO:0016021,GO:0016101,GO:0016491,GO:0016614,GO:0016620,GO:0016899,GO:0016903,GO:…
c573030_g1	GO:0000164,GO:0000166,GO:0001882,GO:0001883,GO:0003674,GO:0005488,GO:0005515,GO:0005525,GO:0005575,GO:0005622,GO:0005634,GO:0005654,GO:0005737,GO:0007165,GO:0007264,GO:0008150,GO:0008157,GO:0008287,GO:0009966,GO:0009967,GO:0010646,GO:0010647,GO:0017076,GO:0019001,GO:0019899,GO:0019902,GO:0019903,GO:0023051,GO:0023056,GO:0032549,GO:0032550,GO:0032553,GO:0032555,GO:0032561,GO:0032991,GO:0035556,GO:…
c579748_g1
c580440_g1	GO:0000166,GO:0001882,GO:0001883,GO:0003674,GO:0003676,GO:0003723,GO:0005488,GO:0005515,GO:0005524,GO:0005575,GO:0005654,GO:0005739,GO:0005743,GO:0005758,GO:0005759,GO:0005811,GO:0006417,GO:0006457,GO:0006950,GO:0008150,GO:0008152,GO:0009386,GO:0009889,GO:0009892,GO:0009966,GO:0009968,GO:0009987,GO:0010468,GO:0010556,GO:0010608,GO:0010646,GO:0010648,GO:0010941,GO:0016020,GO:0017076,GO:0019222,GO:…
c579858_g1	GO:0003674,GO:0003824,GO:0004112,GO:0004114,GO:0005488,GO:0005575,GO:0005886,GO:0006139,GO:0006163,GO:0006725,GO:0006753,GO:0006793,GO:0006796,GO:0006807,GO:0007165,GO:0008081,GO:0008150,GO:0008152,GO:0009117,GO:0009150,GO:0009187,GO:0009259,GO:0009987,GO:0016020,GO:0016324,GO:0016787,GO:0016788,GO:0019637,GO:0019693,GO:0032239,GO:0032240,GO:0032879,GO:0034641,GO:0042578,GO:0043167,GO:0043169,GO:…
Contig8853	GO:0000166,GO:0001882,GO:0001883,GO:0003674,GO:0003824,GO:0004672,GO:0005488,GO:0005524,GO:0016301,GO:0016740,GO:0016772,GO:0016773,GO:0017076,GO:0030554,GO:0032549,GO:0032550,GO:0032553,GO:0032555,GO:0032559,GO:0035639,GO:0036094,GO:0043167,GO:0043168,GO:0097159,GO:0097367,GO:1901265,GO:1901363
c582924_g5
c396105_g1	GO:0003674,GO:0003824,GO:0004518,GO:0005488,GO:0005575,GO:0005634,GO:0005737,GO:0016787,GO:0016788,GO:0043167,GO:0043169,GO:0043226,GO:0043227,GO:0043229,GO:0043231,GO:0044424,GO:0044464,GO:0046872
c586151_g1
c577632_g1	GO:0002115,GO:0003674,GO:0005215,GO:0005216,GO:0005217,GO:0005218,GO:0005261,GO:0005262,GO:0005488,GO:0005509,GO:0005513,GO:0005575,GO:0005789,GO:0005886,GO:0006810,GO:0006811,GO:0006812,GO:0006816,GO:0007423,GO:0007476,GO:0008150,GO:0008324,GO:0009593,GO:0009653,GO:0009886,GO:0009987,GO:0010035,GO:0010038,GO:0010959,GO:0012505,GO:0015075,GO:0015085,GO:0015267,GO:0015276,GO:0015278,GO:0015279,GO:…
Contig3817	GO:0000314,GO:0003674,GO:0003676,GO:0003723,GO:0003735,GO:0005198,GO:0005488,GO:0005575,GO:0005743,GO:0005763,GO:0006412,GO:0006996,GO:0007005,GO:0008150,GO:0008152,GO:0009058,GO:0009059,GO:0009987,GO:0015935,GO:0016020,GO:0016043,GO:0019538,GO:0019866,GO:0030529,GO:0031090,GO:0031966,GO:0032543,GO:0032991,GO:0034645,GO:0043170,GO:0044237,GO:0044238,GO:0044249,GO:0044260,GO:0044267,GO:0044391,GO:…
c585308_g1
Contig9450	GO:0000118,GO:0000122,GO:0000975,GO:0000976,GO:0000977,GO:0000988,GO:0000989,GO:0001012,GO:0001067,GO:0001967,GO:0003674,GO:0003676,GO:0003677,GO:0003682,GO:0003712,GO:0005488,GO:0005515,GO:0005575,GO:0005634,GO:0005654,GO:0006139,GO:0006325,GO:0006351,GO:0006355,GO:0006357,GO:0006725,GO:0006807,GO:0007596,GO:0007599,GO:0007610,GO:0007631,GO:0008150,GO:0008152,GO:0008270,GO:0009058,GO:0009059,GO:…
Contig12372
Contig11183
Contig5104
c583344_g1	GO:0005575,GO:0016021,GO:0031224,GO:0044425
Contig12216
c572702_g1	GO:0001948,GO:0003674,GO:0003824,GO:0004553,GO:0004559,GO:0004571,GO:0005488,GO:0005509,GO:0005515,GO:0005575,GO:0005783,GO:0005975,GO:0006491,GO:0006508,GO:0006511,GO:0006516,GO:0006950,GO:0006984,GO:0007165,GO:0008150,GO:0008152,GO:0009056,GO:0009057,GO:0009100,GO:0009311,GO:0009987,GO:0010498,GO:0015923,GO:0015924,GO:0016021,GO:0016787,GO:0016798,GO:0019538,GO:0019941,GO:0030163,GO:0030176,GO:…
c586097_g2
Contig7283	GO:0003674,GO:0003824,GO:0005488,GO:0005575,GO:0006139,GO:0006725,GO:0006753,GO:0006793,GO:0006796,GO:0006807,GO:0008150,GO:0008152,GO:0009058,GO:0009117,GO:0009165,GO:0009225,GO:0009226,GO:0009987,GO:0016491,GO:0016614,GO:0016616,GO:0016853,GO:0018130,GO:0019438,GO:0019637,GO:0019673,GO:0019835,GO:0031982,GO:0031988,GO:0034641,GO:0034654,GO:0042350,GO:0042351,GO:0043226,GO:0043227,GO:0043230,GO:…
UN56924
c580272_g1	GO:0005575,GO:0005634,GO:0043226,GO:0043227,GO:0043229,GO:0043231,GO:0044424,GO:0044464
c582410_g2	GO:0000166,GO:0000902,GO:0001882,GO:0001883,GO:0002009,GO:0002376,GO:0003674,GO:0003824,GO:0004672,GO:0004713,GO:0004715,GO:0005102,GO:0005488,GO:0005515,GO:0005524,GO:0005543,GO:0005575,GO:0005886,GO:0005912,GO:0006464,GO:0006468,GO:0006793,GO:0006796,GO:0006928,GO:0006950,GO:0006952,GO:0006955,GO:0007015,GO:0007165,GO:0007166,GO:0007167,GO:0007169,GO:0007391,GO:0007394,GO:0007411,GO:0008150,GO:…
Contig6056	GO:0005575,GO:0016021,GO:0031224,GO:0044425
UN28857
Contig10920
c571366_g2	GO:0003674,GO:0003824,GO:0004793,GO:0005575,GO:0005829,GO:0006082,GO:0006520,GO:0006544,GO:0006545,GO:0006566,GO:0006567,GO:0006807,GO:0008150,GO:0008152,GO:0008652,GO:0008732,GO:0009056,GO:0009058,GO:0009063,GO:0009066,GO:0009068,GO:0009069,GO:0009070,GO:0009987,GO:0016053,GO:0016054,GO:0016829,GO:0016830,GO:0016832,GO:0019752,GO:0043436,GO:0044237,GO:0044238,GO:0044248,GO:0044249,GO:0044281,GO:…
Contig7560	GO:0003674,GO:0005488,GO:0005575,GO:0006139,GO:0006725,GO:0006807,GO:0008150,GO:0008152,GO:0008270,GO:0009987,GO:0016070,GO:0016073,GO:0016180,GO:0032039,GO:0032991,GO:0034470,GO:0034641,GO:0034660,GO:0043167,GO:0043169,GO:0043170,GO:0043234,GO:0044237,GO:0044238,GO:0044260,GO:0044422,GO:0044424,GO:0044428,GO:0044446,GO:0044451,GO:0044464,GO:0046483,GO:0046872,GO:0046914,GO:0071704,GO:0090304,GO:…
c573164_g1	GO:0000702,GO:0000703,GO:0002097,GO:0002100,GO:0003674,GO:0003676,GO:0003677,GO:0003697,GO:0003824,GO:0003906,GO:0004000,GO:0004518,GO:0004519,GO:0004520,GO:0004536,GO:0004844,GO:0005488,GO:0005575,GO:0005730,GO:0006139,GO:0006259,GO:0006281,GO:0006284,GO:0006399,GO:0006400,GO:0006725,GO:0006807,GO:0006950,GO:0006974,GO:0008033,GO:0008150,GO:0008152,GO:0008251,GO:0008270,GO:0009451,GO:0009987,GO:…
c584960_g2	GO:0005575,GO:0005634,GO:0005737,GO:0008150,GO:0019229,GO:0031430,GO:0031674,GO:0042312,GO:0043226,GO:0043227,GO:0043228,GO:0043229,GO:0043231,GO:0043232,GO:0043292,GO:0044057,GO:0044422,GO:0044424,GO:0044444,GO:0044449,GO:0044464,GO:0045907,GO:0045908,GO:0048518,GO:0048519,GO:0050789,GO:0051239,GO:0051240,GO:0051241,GO:0065007,GO:1903522,GO:1903523,GO:1903524
c575775_g1
Contig22428	GO:0003674,GO:0003824,GO:0003964,GO:0006139,GO:0006259,GO:0006260,GO:0006278,GO:0006310,GO:0006313,GO:0006725,GO:0006807,GO:0008150,GO:0008152,GO:0009058,GO:0009059,GO:0009987,GO:0016740,GO:0016772,GO:0016779,GO:0032196,GO:0034061,GO:0034641,GO:0034645,GO:0043170,GO:0044237,GO:0044238,GO:0044249,GO:0044260,GO:0044699,GO:0044710,GO:0044763,GO:0046483,GO:0071704,GO:0090304,GO:1901360,GO:1901576
Contig8330	GO:0000166,GO:0000502,GO:0001540,GO:0001618,GO:0001882,GO:0001883,GO:0001948,GO:0003674,GO:0003824,GO:0004175,GO:0004222,GO:0004872,GO:0005102,GO:0005488,GO:0005515,GO:0005524,GO:0005575,GO:0005615,GO:0005634,GO:0005654,GO:0005737,GO:0005739,GO:0005777,GO:0005782,GO:0005829,GO:0005886,GO:0006461,GO:0006508,GO:0006518,GO:0006807,GO:0007165,GO:0007166,GO:0007167,GO:0007169,GO:0008150,GO:0008152,GO:…
UN53195
UN26207
c578389_g1	GO:0001775,GO:0002376,GO:0002521,GO:0003674,GO:0005488,GO:0005509,GO:0005515,GO:0005575,GO:0005737,GO:0005783,GO:0008150,GO:0008284,GO:0009987,GO:0030098,GO:0030154,GO:0030183,GO:0032502,GO:0042113,GO:0042127,GO:0042802,GO:0042803,GO:0043167,GO:0043169,GO:0043226,GO:0043227,GO:0043229,GO:0043231,GO:0044424,GO:0044444,GO:0044464,GO:0044699,GO:0044763,GO:0044767,GO:0045321,GO:0046649,GO:0046872,GO:…
c584762_g2	GO:0000122,GO:0000975,GO:0000976,GO:0000977,GO:0000981,GO:0001012,GO:0001067,GO:0001071,GO:0001227,GO:0001889,GO:0003674,GO:0003676,GO:0003677,GO:0003682,GO:0003700,GO:0005488,GO:0005575,GO:0005634,GO:0005654,GO:0006139,GO:0006325,GO:0006351,GO:0006355,GO:0006357,GO:0006725,GO:0006807,GO:0007275,GO:0007417,GO:0008150,GO:0008152,GO:0008285,GO:0009058,GO:0009059,GO:0009889,GO:0009890,GO:0009892,GO:…
Contig4798	GO:0000062,GO:0000166,GO:0000960,GO:0000961,GO:0001669,GO:0003006,GO:0003674,GO:0003676,GO:0003723,GO:0003824,GO:0005488,GO:0005575,GO:0005634,GO:0005737,GO:0005739,GO:0005929,GO:0006139,GO:0006351,GO:0006355,GO:0006725,GO:0006807,GO:0006928,GO:0006996,GO:0007005,GO:0007281,GO:0007286,GO:0007338,GO:0008150,GO:0008152,GO:0008168,GO:0008289,GO:0009058,GO:0009059,GO:0009566,GO:0009653,GO:0009889,GO:…
c572094_g1
Contig10680	GO:0005575,GO:0005886,GO:0006928,GO:0007411,GO:0007413,GO:0008037,GO:0008038,GO:0008150,GO:0009987,GO:0016020,GO:0016021,GO:0031224,GO:0044425,GO:0044464,GO:0044699,GO:0044763,GO:0097485
c585633_g2
UN15420
Contig10607	GO:0000902,GO:0000975,GO:0000976,GO:0000977,GO:0000979,GO:0000988,GO:0000989,GO:0001012,GO:0001046,GO:0001047,GO:0001067,GO:0001076,GO:0001101,GO:0001570,GO:0002009,GO:0003143,GO:0003401,GO:0003674,GO:0003676,GO:0003677,GO:0003682,GO:0003712,GO:0003713,GO:0003714,GO:0005488,GO:0005575,GO:0005634,GO:0005654,GO:0005667,GO:0005737,GO:0005829,GO:0006139,GO:0006352,GO:0006355,GO:0006357,GO:0006367,GO:…
Contig9988	GO:0005575,GO:0005737,GO:0005856,GO:0043226,GO:0043228,GO:0043229,GO:0043232,GO:0044424,GO:0044464
Contig10242	GO:0000165,GO:0000166,GO:0000381,GO:0002065,GO:0002067,GO:0002183,GO:0002190,GO:0002192,GO:0002790,GO:0003674,GO:0003676,GO:0003723,GO:0003729,GO:0003730,GO:0005488,GO:0005575,GO:0005634,GO:0005654,GO:0005730,GO:0005737,GO:0006139,GO:0006396,GO:0006397,GO:0006413,GO:0006417,GO:0006446,GO:0006725,GO:0006793,GO:0006796,GO:0006807,GO:0006810,GO:0006950,GO:0007165,GO:0007623,GO:0008104,GO:0008150,GO:…
UN15412
Contig9493
c578549_g1
c583510_g1
c566794_g1
c575637_g1
c565398_g1	GO:0001731,GO:0002183,GO:0002190,GO:0002192,GO:0003674,GO:0003676,GO:0003723,GO:0003743,GO:0005488,GO:0005575,GO:0005654,GO:0005737,GO:0006413,GO:0006996,GO:0008135,GO:0008150,GO:0008152,GO:0009987,GO:0015935,GO:0016043,GO:0022411,GO:0022607,GO:0022618,GO:0022627,GO:0030529,GO:0032790,GO:0032984,GO:0032988,GO:0032991,GO:0034622,GO:0043933,GO:0044237,GO:0044391,GO:0044422,GO:0044424,GO:0044428,GO:…
Contig8946
c584834_g3	GO:0000166,GO:0000902,GO:0001882,GO:0001883,GO:0003674,GO:0005096,GO:0005488,GO:0005525,GO:0005575,GO:0005737,GO:0005886,GO:0006996,GO:0007010,GO:0008047,GO:0008150,GO:0009653,GO:0009893,GO:0009987,GO:0016020,GO:0016043,GO:0017076,GO:0019001,GO:0019222,GO:0030234,GO:0030695,GO:0032502,GO:0032549,GO:0032550,GO:0032553,GO:0032555,GO:0032561,GO:0032989,GO:0035639,GO:0036094,GO:0043085,GO:0043087,GO:…
Contig19461
c439700_g1
c584719_g1	GO:0001071,GO:0003674,GO:0003676,GO:0003677,GO:0003700,GO:0005488,GO:0005575,GO:0005634,GO:0005654,GO:0005737,GO:0006139,GO:0006351,GO:0006355,GO:0006725,GO:0006807,GO:0008150,GO:0008152,GO:0009058,GO:0009059,GO:0009889,GO:0009987,GO:0010468,GO:0010556,GO:0016070,GO:0018130,GO:0019219,GO:0019222,GO:0019438,GO:0031323,GO:0031326,GO:0032774,GO:0034641,GO:0034645,GO:0034654,GO:0043167,GO:0043169,GO:…
Contig19710	GO:0000166,GO:0003674,GO:0003676,GO:0003677,GO:0003723,GO:0005488,GO:0005575,GO:0005634,GO:0006139,GO:0006351,GO:0006355,GO:0006396,GO:0006397,GO:0006725,GO:0006807,GO:0006915,GO:0008150,GO:0008152,GO:0008219,GO:0008380,GO:0009058,GO:0009059,GO:0009889,GO:0009987,GO:0010468,GO:0010556,GO:0012501,GO:0016070,GO:0016071,GO:0016265,GO:0018130,GO:0019219,GO:0019222,GO:0019438,GO:0030529,GO:0031323,GO:…
Contig18806
c580245_g1
c563312_g1	GO:0000302,GO:0000975,GO:0000976,GO:0000977,GO:0000979,GO:0001012,GO:0001046,GO:0001047,GO:0001067,GO:0003674,GO:0003676,GO:0003677,GO:0005488,GO:0005575,GO:0005634,GO:0006139,GO:0006351,GO:0006355,GO:0006725,GO:0006807,GO:0006950,GO:0006979,GO:0008150,GO:0008152,GO:0009058,GO:0009059,GO:0009889,GO:0009987,GO:0010035,GO:0010468,GO:0010556,GO:0016070,GO:0018130,GO:0019219,GO:0019222,GO:0019438,GO:…
c570031_g1
UN02103
c546081_g1
Contig6640	GO:0000075,GO:0005575,GO:0005634,GO:0006139,GO:0006259,GO:0006281,GO:0006725,GO:0006807,GO:0006950,GO:0006974,GO:0007093,GO:0007346,GO:0008150,GO:0008152,GO:0009314,GO:0009628,GO:0009987,GO:0010212,GO:0022402,GO:0032991,GO:0033554,GO:0034641,GO:0043170,GO:0043226,GO:0043227,GO:0043229,GO:0043231,GO:0043234,GO:0044237,GO:0044238,GO:0044260,GO:0044422,GO:0044424,GO:0044428,GO:0044446,GO:0044464,GO:…
c465189_g1
c570192_g1	GO:0005575,GO:0006139,GO:0006351,GO:0006355,GO:0006725,GO:0006807,GO:0008150,GO:0008152,GO:0009058,GO:0009059,GO:0009889,GO:0009987,GO:0010468,GO:0010556,GO:0016070,GO:0016604,GO:0016607,GO:0018130,GO:0019219,GO:0019222,GO:0019438,GO:0031323,GO:0031326,GO:0032774,GO:0034641,GO:0034645,GO:0034654,GO:0043170,GO:0044237,GO:0044238,GO:0044249,GO:0044260,GO:0044271,GO:0044422,GO:0044424,GO:0044428,GO:…
Contig12131
Contig5698	GO:0003674,GO:0003676,GO:0003677,GO:0005488,GO:0005515,GO:0005575,GO:0005737,GO:0006605,GO:0006625,GO:0006810,GO:0006886,GO:0006915,GO:0006996,GO:0007031,GO:0008104,GO:0008150,GO:0008219,GO:0008270,GO:0009966,GO:0009987,GO:0010033,GO:0010646,GO:0010941,GO:0012501,GO:0015031,GO:0016043,GO:0016265,GO:0016482,GO:0023051,GO:0031593,GO:0032182,GO:0033036,GO:0033365,GO:0034097,GO:0034612,GO:0034613,GO:…
Contig12076
Contig10448	GO:0000082,GO:0000307,GO:0001547,GO:0001889,GO:0001932,GO:0003006,GO:0003674,GO:0003824,GO:0005488,GO:0005515,GO:0005575,GO:0005634,GO:0005654,GO:0005737,GO:0005813,GO:0005815,GO:0006139,GO:0006259,GO:0006270,GO:0006464,GO:0006468,GO:0006725,GO:0006793,GO:0006796,GO:0006807,GO:0007154,GO:0007165,GO:0007166,GO:0007584,GO:0008150,GO:0008152,GO:0009605,GO:0009719,GO:0009725,GO:0009987,GO:0009991,GO:…
c567991_g1	GO:0001101,GO:0003674,GO:0003676,GO:0003677,GO:0003684,GO:0003824,GO:0003908,GO:0005488,GO:0005509,GO:0005575,GO:0005634,GO:0005654,GO:0006139,GO:0006259,GO:0006282,GO:0006304,GO:0006307,GO:0006725,GO:0006807,GO:0006950,GO:0006974,GO:0006979,GO:0007584,GO:0008150,GO:0008152,GO:0008168,GO:0008172,GO:0009314,GO:0009605,GO:0009628,GO:0009636,GO:0009719,GO:0009893,GO:0009987,GO:0009991,GO:0010033,GO:…
Contig21197
UN04013
Contig7772
Contig7375	GO:0000988,GO:0000989,GO:0003674,GO:0003712,GO:0003713,GO:0005575,GO:0005634,GO:0005737,GO:0006139,GO:0006351,GO:0006355,GO:0006357,GO:0006461,GO:0006725,GO:0006807,GO:0008140,GO:0008150,GO:0008152,GO:0009058,GO:0009059,GO:0009889,GO:0009891,GO:0009893,GO:0009987,GO:0010468,GO:0010556,GO:0010557,GO:0010604,GO:0010628,GO:0016043,GO:0016070,GO:0018130,GO:0019219,GO:0019222,GO:0019438,GO:0022607,GO:…
Contig8514	GO:0000166,GO:0001882,GO:0001883,GO:0003674,GO:0003824,GO:0003924,GO:0005488,GO:0005525,GO:0005575,GO:0005783,GO:0005829,GO:0006810,GO:0006913,GO:0008104,GO:0008150,GO:0015030,GO:0015031,GO:0016462,GO:0016482,GO:0016604,GO:0016787,GO:0016817,GO:0016818,GO:0017076,GO:0017111,GO:0019001,GO:0022613,GO:0032549,GO:0032550,GO:0032553,GO:0032555,GO:0032561,GO:0033036,GO:0035639,GO:0036094,GO:0042254,GO:…
Contig2877	GO:0000375,GO:0000377,GO:0000398,GO:0003674,GO:0003676,GO:0003723,GO:0005488,GO:0005575,GO:0005654,GO:0005681,GO:0005686,GO:0006139,GO:0006396,GO:0006397,GO:0006725,GO:0006807,GO:0008150,GO:0008152,GO:0008380,GO:0009987,GO:0016070,GO:0016071,GO:0017069,GO:0030529,GO:0030532,GO:0030620,GO:0032991,GO:0034641,GO:0043170,GO:0044237,GO:0044238,GO:0044260,GO:0044422,GO:0044424,GO:0044428,GO:0044446,GO:…
Contig17123
c572592_g1
c584437_g5	GO:0000975,GO:0000976,GO:0001047,GO:0001067,GO:0001071,GO:0002791,GO:0003674,GO:0003676,GO:0003677,GO:0003700,GO:0005488,GO:0005575,GO:0005634,GO:0005667,GO:0006139,GO:0006351,GO:0006355,GO:0006508,GO:0006511,GO:0006725,GO:0006807,GO:0006950,GO:0007276,GO:0007283,GO:0007568,GO:0007569,GO:0007623,GO:0008150,GO:0008152,GO:0009056,GO:0009057,GO:0009058,GO:0009059,GO:0009889,GO:0009890,GO:0009891,GO:…
c583770_g1
Contig17232
Contig10088
Contig8317
c574643_g1	GO:0003674,GO:0005215,GO:0005575,GO:0005768,GO:0005769,GO:0005886,GO:0006810,GO:0006811,GO:0006812,GO:0008150,GO:0008324,GO:0015075,GO:0015095,GO:0015693,GO:0016020,GO:0016021,GO:0022857,GO:0022890,GO:0022891,GO:0022892,GO:0030001,GO:0031224,GO:0043226,GO:0043227,GO:0043229,GO:0043231,GO:0044424,GO:0044425,GO:0044444,GO:0044464,GO:0044699,GO:0044765,GO:0046873,GO:0051179,GO:0051234,GO:0070838,GO:…
c572205g6
Contig6695	GO:0000123,GO:0003674,GO:0003824,GO:0004402,GO:0005575,GO:0006325,GO:0006464,GO:0006473,GO:0006475,GO:0006996,GO:0008080,GO:0008150,GO:0008152,GO:0009987,GO:0010485,GO:0016043,GO:0016407,GO:0016410,GO:0016568,GO:0016569,GO:0016570,GO:0016573,GO:0016740,GO:0016746,GO:0016747,GO:0018193,GO:0018205,GO:0018393,GO:0018394,GO:0019538,GO:0031248,GO:0032991,GO:0036211,GO:0043170,GO:0043234,GO:0043412,GO:…
Contig4538
UN15261
Contig9444
c582183_g1
c551738_g1	GO:0003674,GO:0003682,GO:0005488,GO:0005575,GO:0005634,GO:0006139,GO:0006259,GO:0006260,GO:0006281,GO:0006301,GO:0006725,GO:0006807,GO:0006950,GO:0006974,GO:0006996,GO:0008150,GO:0008152,GO:0009058,GO:0009059,GO:0009314,GO:0009411,GO:0009416,GO:0009628,GO:0009987,GO:0016043,GO:0018130,GO:0019438,GO:0019985,GO:0031023,GO:0033554,GO:0034641,GO:0034645,GO:0034654,GO:0043170,GO:0043226,GO:0043227,GO:…
Contig2692	GO:0005575,GO:0006325,GO:0006464,GO:0006479,GO:0006996,GO:0008150,GO:0008152,GO:0008213,GO:0009987,GO:0016043,GO:0016568,GO:0016569,GO:0016570,GO:0016571,GO:0018022,GO:0018023,GO:0018193,GO:0018205,GO:0019538,GO:0032259,GO:0032991,GO:0034708,GO:0034968,GO:0035097,GO:0036211,GO:0043170,GO:0043234,GO:0043412,GO:0043414,GO:0043933,GO:0044237,GO:0044238,GO:0044260,GO:0044267,GO:0044422,GO:0044424,GO:…
Contig4404	GO:0000291,GO:0000428,GO:0000932,GO:0000956,GO:0003674,GO:0003676,GO:0003677,GO:0003697,GO:0003723,GO:0003727,GO:0003824,GO:0003899,GO:0005488,GO:0005515,GO:0005575,GO:0005634,GO:0005665,GO:0006139,GO:0006351,GO:0006352,GO:0006366,GO:0006367,GO:0006401,GO:0006402,GO:0006417,GO:0006446,GO:0006725,GO:0006807,GO:0008150,GO:0008152,GO:0009056,GO:0009057,GO:0009058,GO:0009059,GO:0009889,GO:0009891,GO:…
Contig8710
Contig9816	GO:0000151,GO:0000153,GO:0003674,GO:0003824,GO:0005575,GO:0005811,GO:0005912,GO:0005924,GO:0005927,GO:0006464,GO:0006629,GO:0006996,GO:0007010,GO:0007165,GO:0008150,GO:0008152,GO:0009056,GO:0009987,GO:0016042,GO:0016043,GO:0016567,GO:0016787,GO:0016788,GO:0019538,GO:0019915,GO:0030029,GO:0030036,GO:0030054,GO:0030055,GO:0030891,GO:0031032,GO:0032446,GO:0032991,GO:0035556,GO:0036211,GO:0043170,GO:…
Contig11729	GO:0000062,GO:0000166,GO:0003674,GO:0003824,GO:0003995,GO:0003997,GO:0005102,GO:0005488,GO:0005515,GO:0005575,GO:0005739,GO:0005777,GO:0005782,GO:0006082,GO:0006629,GO:0006631,GO:0006635,GO:0008150,GO:0008152,GO:0009055,GO:0009056,GO:0009062,GO:0009987,GO:0016020,GO:0016042,GO:0016054,GO:0016402,GO:0016491,GO:0016627,GO:0016634,GO:0019395,GO:0019752,GO:0030258,GO:0031907,GO:0031974,GO:0032787,GO:…
Contig7683
Contig11008	GO:0001666,GO:0001919,GO:0001921,GO:0003674,GO:0003824,GO:0004175,GO:0004222,GO:0005488,GO:0005515,GO:0005575,GO:0005765,GO:0005768,GO:0005769,GO:0005774,GO:0005794,GO:0005886,GO:0006140,GO:0006518,GO:0006807,GO:0006915,GO:0006950,GO:0007423,GO:0007507,GO:0008150,GO:0008152,GO:0008219,GO:0008233,GO:0008237,GO:0008277,GO:0009056,GO:0009605,GO:0009612,GO:0009628,GO:0009653,GO:0009889,GO:0009891,GO:…
Contig5843	GO:0003674,GO:0003676,GO:0003824,GO:0003964,GO:0004175,GO:0004190,GO:0004518,GO:0004519,GO:0005488,GO:0006139,GO:0006259,GO:0006725,GO:0006807,GO:0008150,GO:0008152,GO:0008233,GO:0008270,GO:0009987,GO:0015074,GO:0016740,GO:0016772,GO:0016779,GO:0016787,GO:0016788,GO:0034061,GO:0034641,GO:0043167,GO:0043169,GO:0043170,GO:0044237,GO:0044238,GO:0044260,GO:0046483,GO:0046872,GO:0046914,GO:0070001,GO:…
UN05554	GO:0003674,GO:0003676,GO:0003723,GO:0003729,GO:0003735,GO:0005198,GO:0005488,GO:0005575,GO:0006412,GO:0008150,GO:0008152,GO:0009058,GO:0009059,GO:0009987,GO:0015935,GO:0019538,GO:0022627,GO:0030529,GO:0032991,GO:0034645,GO:0043170,GO:0044237,GO:0044238,GO:0044249,GO:0044260,GO:0044267,GO:0044391,GO:0044422,GO:0044424,GO:0044444,GO:0044445,GO:0044446,GO:0044464,GO:0044822,GO:0071704,GO:0097159,GO:…
c583964_g1	GO:0001932,GO:0001933,GO:0002682,GO:0002683,GO:0002761,GO:0002762,GO:0003674,GO:0003824,GO:0004721,GO:0004725,GO:0005575,GO:0005634,GO:0005737,GO:0005829,GO:0006464,GO:0006469,GO:0006470,GO:0006793,GO:0006796,GO:0007162,GO:0008150,GO:0008152,GO:0009892,GO:0009966,GO:0009968,GO:0009987,GO:0010522,GO:0010543,GO:0010544,GO:0010563,GO:0010605,GO:0010646,GO:0010648,GO:0010959,GO:0016311,GO:0016787,GO:…
Contig22640	GO:0000166,GO:0003674,GO:0003676,GO:0003723,GO:0003729,GO:0005488,GO:0005575,GO:0005634,GO:0006139,GO:0006396,GO:0006397,GO:0006725,GO:0006807,GO:0007165,GO:0007166,GO:0007167,GO:0007169,GO:0007173,GO:0008150,GO:0008152,GO:0008380,GO:0009987,GO:0010468,GO:0016070,GO:0016071,GO:0019219,GO:0019222,GO:0031323,GO:0034641,GO:0036094,GO:0038127,GO:0043170,GO:0043226,GO:0043227,GO:0043229,GO:0043231,GO:…
c577625_g2
Contig8731	GO:0005575,GO:0005634,GO:0006139,GO:0006325,GO:0006351,GO:0006355,GO:0006725,GO:0006807,GO:0008150,GO:0008152,GO:0009058,GO:0009059,GO:0009889,GO:0009987,GO:0010468,GO:0010556,GO:0016043,GO:0016070,GO:0016568,GO:0018130,GO:0019219,GO:0019222,GO:0019438,GO:0031323,GO:0031326,GO:0032774,GO:0034641,GO:0034645,GO:0034654,GO:0043170,GO:0043226,GO:0043227,GO:0043229,GO:0043231,GO:0043933,GO:0044237,GO:…
c586079_g2	GO:0003674,GO:0003824,GO:0003964,GO:0006139,GO:0006259,GO:0006260,GO:0006278,GO:0006310,GO:0006313,GO:0006725,GO:0006807,GO:0008150,GO:0008152,GO:0009058,GO:0009059,GO:0009987,GO:0016740,GO:0016772,GO:0016779,GO:0032196,GO:0034061,GO:0034641,GO:0034645,GO:0043170,GO:0044237,GO:0044238,GO:0044249,GO:0044260,GO:0044699,GO:0044710,GO:0044763,GO:0046483,GO:0071704,GO:0090304,GO:1901360,GO:1901576
c584861g6
c556340_g1
c568610_g1
c586122_g2
Contig8814	GO:0003674,GO:0005488,GO:0005575,GO:0005615,GO:0005634,GO:0005730,GO:0005829,GO:0006810,GO:0008104,GO:0008150,GO:0008430,GO:0015031,GO:0016020,GO:0031982,GO:0031988,GO:0033036,GO:0043226,GO:0043227,GO:0043228,GO:0043229,GO:0043230,GO:0043231,GO:0043232,GO:0044421,GO:0044422,GO:0044424,GO:0044428,GO:0044444,GO:0044446,GO:0044464,GO:0045184,GO:0051179,GO:0051234,GO:0065010,GO:0070062,GO:0071702,GO:…
Contig10746
UN37145
c579342_g1	GO:0000166,GO:0001882,GO:0001883,GO:0003674,GO:0003676,GO:0003723,GO:0003824,GO:0004652,GO:0005488,GO:0005524,GO:0005575,GO:0005634,GO:0005654,GO:0005737,GO:0006139,GO:0006378,GO:0006396,GO:0006397,GO:0006725,GO:0006807,GO:0008150,GO:0008152,GO:0009987,GO:0016020,GO:0016070,GO:0016071,GO:0016740,GO:0016772,GO:0016779,GO:0017076,GO:0030554,GO:0031123,GO:0031124,GO:0032549,GO:0032550,GO:0032553,GO:…
Contig10003
Contig15714	GO:0003674,GO:0003824,GO:0003964,GO:0016740,GO:0016772,GO:0016779,GO:0034061
c574836_g1	GO:0005575,GO:0005886,GO:0005887,GO:0016010,GO:0016020,GO:0016021,GO:0016023,GO:0030054,GO:0030133,GO:0031224,GO:0031226,GO:0031410,GO:0031982,GO:0031988,GO:0032991,GO:0042383,GO:0043226,GO:0043227,GO:0043229,GO:0043231,GO:0043234,GO:0044424,GO:0044425,GO:0044444,GO:0044456,GO:0044459,GO:0044464,GO:0045211,GO:0097060
[truncated: 6,434 more rows]

## Sheet: GOSlim
	Slim	Freq	Percent	Term
37867	GO:0048856	1424	11.34	anatomical structure development
[truncated: 69 more rows]
