# Supplementary material for: Comparative transcriptomics reveal developmental turning points during embryogenesis of a hemimetabolous insect, the damselfly Ischnura elegans
Source: Sci Rep. 2017 Oct 19;7:13547. doi: 10.1038/s41598-017-13176-8 (PMC5648782; doi:10.1038/s41598-017-13176-8)
Supplement: Supplementary file 7 — Table S6 [file 41598_2017_13176_MOESM7_ESM.xls]

## Sheet: BLASTx Arthropoda
qseqid	module	stitle	sseqid	pident	length	mismatch	gapopen	qstart	qend	sstart	send	evalue	bitscore
UN28633	antiquewhite4	gi|270017109|gb|EFA13555.1| hypothetical protein TcasGA2_TC002039, partial [Tribolium castaneum]	gi|270017109|gb|EFA13555.1|	31.683	101	67	1	378	82	146	246	1.03e-08	57.8
Contig12256	antiquewhite4	gi|861619723|gb|KMQ87090.1| rna-directed dna polymerase from mobile element jockey-like protein [Lasius niger]	gi|861619723|gb|KMQ87090.1|	38.428	458	273	2	1598	2971	140	588	3.45e-111	313
c577823_g2	antiquewhite4	gi|861611835|gb|KMQ85371.1| hypothetical protein RF55_16138, partial [Lasius niger]	gi|861611835|gb|KMQ85371.1|	60.274	73	29	0	440	222	1	73	6.01e-21	88.2
c558629_g1	antiquewhite4	gi|646711563|gb|KDR16678.1| hypothetical protein L798_09068 [Zootermopsis nevadensis]	gi|646711563|gb|KDR16678.1|	46.774	62	33	0	2	187	37	98	1.08e-11	62.8
c582745_g4	antiquewhite4	gi|641654593|ref|XP_008179266.1| PREDICTED: general transcription factor II-I repeat domain-containing protein 2A-like [Acyrthosiphon pisum]	gi|641654593|ref|XP_008179266.1|	53.226	124	52	2	673	302	232	349	4.4e-35	135
c584089_g3	antiquewhite4	gi|194765729|ref|XP_001964979.1| uncharacterized protein Dana_GF23006 [Drosophila ananassae] >gi|190617589|gb|EDV33113.1| uncharacterized protein Dana_GF23006 [Drosophila ananassae]	gi|194765729|ref|XP_001964979.1|	44	50	28	0	68	217	67	116	5.88e-08	55.1
c577186_g1	antiquewhite4	gi|939644067|ref|XP_014295636.1| PREDICTED: uncharacterized protein LOC103577000 isoform X1 [Microplitis demolitor]	gi|939644067|ref|XP_014295636.1|	52.174	46	19	1	312	175	2	44	5.35e-07	50.8
c579338_g2	antiquewhite4	gi|939233467|ref|XP_014240428.1| PREDICTED: uncharacterized protein LOC106661480 isoform X4 [Cimex lectularius]	gi|939233467|ref|XP_014240428.1|	79.72	143	25	1	1	429	1153	1291	1.35e-62	222
c583238_g1	antiquewhite4	gi|909821380|gb|AKU04652.1| polyprotein [Blattella germanica]	gi|909821380|gb|AKU04652.1|	23.667	300	209	8	58	906	762	1058	5.5e-11	71.6
c580785_g1	antiquewhite4	gi|270016838|gb|EFA13284.1| hypothetical protein TcasGA2_TC010304 [Tribolium castaneum]	gi|270016838|gb|EFA13284.1|	31.959	97	66	0	640	350	168	264	0.000147	48.1
c577522_g1	antiquewhite4	gi|817059991|ref|XP_012251526.1| PREDICTED: hemicentin-2 [Athalia rosae]	gi|817059991|ref|XP_012251526.1|	62.14	243	77	3	118	828	57	290	1.62e-95	306
UN44830	antiquewhite4	gi|815769028|ref|XP_012234439.1| PREDICTED: uncharacterized protein LOC105679152 [Linepithema humile]	gi|815769028|ref|XP_012234439.1|	42.857	70	38	2	361	155	428	496	1.39e-08	58.9
Contig11404	antiquewhite4	gi|970902905|ref|XP_015117278.1| PREDICTED: piggyBac transposable element-derived protein 4-like [Diachasma alloeum]	gi|970902905|ref|XP_015117278.1|	35.149	202	118	4	3	593	77	270	2.03e-31	126
c585970_g3	antiquewhite4	gi|936713808|ref|XP_014234863.1| PREDICTED: uncharacterized protein K02A2.6-like [Trichogramma pretiosum]	gi|936713808|ref|XP_014234863.1|	35.185	378	186	8	1173	49	59	380	1.05e-60	229
Contig8811	antiquewhite4	gi|646715024|gb|KDR18780.1| Protein hu-li tai shao [Zootermopsis nevadensis]	gi|646715024|gb|KDR18780.1|	76.875	480	99	5	6843	5404	1	468	0	709
c585773_g2	antiquewhite4	gi|270015184|gb|EFA11632.1| hypothetical protein TcasGA2_TC000010 [Tribolium castaneum]	gi|270015184|gb|EFA11632.1|	31.356	118	79	1	638	285	306	421	2.41e-11	56.6
c566495_g1	antiquewhite4	gi|321460618|gb|EFX71659.1| hypothetical protein DAPPUDRAFT_255543 [Daphnia pulex]	gi|321460618|gb|EFX71659.1|	26.19	126	90	1	1689	1312	121	243	1.37e-06	56.6
c578728_g2	antiquewhite4	gi|913328099|ref|XP_013195540.1| PREDICTED: uncharacterized protein LOC106138805, partial [Amyelois transitella]	gi|913328099|ref|XP_013195540.1|	72.34	47	13	0	245	385	33	79	1.79e-12	67.4
c574812_g5	antiquewhite4	gi|546679376|gb|ERL89851.1| hypothetical protein D910_07210 [Dendroctonus ponderosae]	gi|546679376|gb|ERL89851.1|	31.579	285	157	8	353	1168	260	519	1.23e-35	145
c586109_g1	antiquewhite4	gi|780617306|ref|XP_011699787.1| PREDICTED: uncharacterized protein LOC105457055 [Wasmannia auropunctata]	gi|780617306|ref|XP_011699787.1|	52.571	350	163	3	2402	3448	336	683	9.24e-107	361
c583827_g1	antiquewhite4	gi|939259521|ref|XP_014249586.1| PREDICTED: eukaryotic translation initiation factor 2-alpha kinase 3-like isoform X2 [Cimex lectularius]	gi|939259521|ref|XP_014249586.1|	29.736	417	167	12	2467	1283	135	447	3.16e-37	154
c584137_g1	antiquewhite4	gi|641658099|ref|XP_008180596.1| PREDICTED: zinc finger protein 271-like [Acyrthosiphon pisum]	gi|641658099|ref|XP_008180596.1|	51.969	254	122	0	165	926	86	339	9.19e-87	278
c321983_g1	antiquewhite4	gi|672374617|gb|AIJ27486.1| endonuclease-reverse transcriptase [Eyprepocnemis plorans plorans]	gi|672374617|gb|AIJ27486.1|	43	100	50	2	561	280	800	898	1.96e-08	60.1
c578934_g3	antiquewhite4	gi|646709148|gb|KDR15156.1| hypothetical protein L798_09937, partial [Zootermopsis nevadensis]	gi|646709148|gb|KDR15156.1|	48.78	41	21	0	79	201	49	89	1.53e-05	46.2
c578524_g1	antiquewhite4	gi|307183441|gb|EFN70263.1| hypothetical protein EAG_11932 [Camponotus floridanus]	gi|307183441|gb|EFN70263.1|	81.25	32	6	0	189	94	136	167	8.45e-09	59.7
c583520_g2	antiquewhite4	gi|817074168|ref|XP_012259263.1| PREDICTED: uncharacterized protein LOC105687898, partial [Athalia rosae]	gi|817074168|ref|XP_012259263.1|	37.879	66	41	0	778	581	61	126	3.09e-06	52.8
c567986_g1	antiquewhite4	gi|646721368|gb|KDR22758.1| Tetratricopeptide repeat protein 27 [Zootermopsis nevadensis]	gi|646721368|gb|KDR22758.1|	46.568	539	263	9	2146	566	27	552	2.22e-144	454
c580908_g1	antiquewhite4	gi|968087818|ref|XP_002061084.2| uncharacterized protein Dwil_GK10638 [Drosophila willistoni] >gi|946579990|gb|EDW72070.2| uncharacterized protein Dwil_GK10638 [Drosophila willistoni]	gi|968087818|ref|XP_002061084.2|	64.706	102	36	0	124	429	736	837	1.88e-33	139
c585396_g6	antiquewhite4	gi|646719722|gb|KDR21740.1| Muscle M-line assembly protein unc-89, partial [Zootermopsis nevadensis]	gi|646719722|gb|KDR21740.1|	71.707	410	112	3	1486	260	1125	1531	0	637
c504782_g1	antiquewhite4	gi|646701895|gb|KDR11390.1| hypothetical protein L798_14022 [Zootermopsis nevadensis]	gi|646701895|gb|KDR11390.1|	66.667	30	10	0	7	96	59	88	1.61e-05	45.4
c583115_g1	antiquewhite4	gi|641650444|ref|XP_008189593.1| PREDICTED: piggyBac transposable element-derived protein 3-like [Acyrthosiphon pisum]	gi|641650444|ref|XP_008189593.1|	41.489	94	47	2	1742	1485	492	585	7.57e-12	74.7
Contig4216	antiquewhite4	gi|939698439|ref|XP_014293396.1| PREDICTED: ankyrin-2-like isoform X2 [Halyomorpha halys]	gi|939698439|ref|XP_014293396.1|	34.899	149	63	5	848	1249	2569	2698	6.39e-08	63.5
c586065_g3	antiquewhite4	gi|943954233|ref|XP_014360043.1| PREDICTED: uncharacterized protein LOC106712108 [Papilio machaon]	gi|943954233|ref|XP_014360043.1|	40.769	130	77	0	14	403	528	657	4.55e-31	101
c479765_g1	antiquewhite4	gi|672374615|gb|AIJ27485.1| endonuclease-reverse transcriptase [Eyprepocnemis plorans plorans]	gi|672374615|gb|AIJ27485.1|	31.461	89	56	1	342	91	820	908	4.19e-06	52
Contig18155	antiquewhite4	gi|675365518|gb|KFM58420.1| PiggyBac transposable element-derived protein 4, partial [Stegodyphus mimosarum]	gi|675365518|gb|KFM58420.1|	62.5	168	62	1	2	505	199	365	6.37e-69	222
Contig3930	antiquewhite4	gi|321453147|gb|EFX64413.1| hypothetical protein DAPPUDRAFT_118205 [Daphnia pulex]	gi|321453147|gb|EFX64413.1|	22.742	299	224	5	924	43	1	297	5.84e-16	84.3
c582458_g1	antiquewhite4	gi|646711996|gb|KDR16965.1| Poly(ADP-ribose) glycohydrolase [Zootermopsis nevadensis]	gi|646711996|gb|KDR16965.1|	63.768	138	49	1	256	666	111	248	4.73e-51	183
c583499_g4	antiquewhite4	gi|951517790|ref|XP_014469451.1| PREDICTED: uncharacterized protein LOC106741702 [Dinoponera quadriceps]	gi|951517790|ref|XP_014469451.1|	54	50	22	1	117	263	545	594	7.8e-10	64.7
Contig12077	antiquewhite4	gi|270016838|gb|EFA13284.1| hypothetical protein TcasGA2_TC010304 [Tribolium castaneum]	gi|270016838|gb|EFA13284.1|	33.854	192	121	2	1034	459	80	265	1.78e-29	121
c580008_g8	antiquewhite4	gi|241713115|ref|XP_002413482.1| matrix metalloproteinase, putative [Ixodes scapularis] >gi|215507296|gb|EEC16790.1| matrix metalloproteinase, putative, partial [Ixodes scapularis]	gi|241713115|ref|XP_002413482.1|	53.488	43	20	0	290	162	100	142	1.13e-07	56.6
c576746_g2	antiquewhite4	gi|795012876|ref|XP_011880312.1| PREDICTED: CGG triplet repeat-binding protein 1-like [Vollenhovia emeryi]	gi|795012876|ref|XP_011880312.1|	37.5	80	45	1	2	226	49	128	1.72e-09	58.2
c575706_g1	antiquewhite4	gi|906461872|gb|KNC24267.1| hypothetical protein FF38_12383 [Lucilia cuprina]	gi|906461872|gb|KNC24267.1|	50	40	20	0	120	1	46	85	0.000319	43.5
c581165_g6	antiquewhite4	gi|270016838|gb|EFA13284.1| hypothetical protein TcasGA2_TC010304 [Tribolium castaneum]	gi|270016838|gb|EFA13284.1|	31.618	272	170	3	21	836	8	263	2.27e-40	150
c585995_g1	antiquewhite4	gi|270016838|gb|EFA13284.1| hypothetical protein TcasGA2_TC010304 [Tribolium castaneum]	gi|270016838|gb|EFA13284.1|	34.375	224	145	1	2	673	42	263	4.23e-36	141
Contig21728	antiquewhite4	gi|768414259|ref|XP_011569284.1| PREDICTED: uncharacterized protein LOC105398760 [Plutella xylostella] >gi|768435775|ref|XP_011559349.1| PREDICTED: uncharacterized protein LOC105389851 [Plutella xylostella]	gi|768414259|ref|XP_011569284.1|	52.381	42	20	0	197	322	1	42	6.59e-06	51.2
Contig16873	antiquewhite4	gi|270015882|gb|EFA12330.1| hypothetical protein TcasGA2_TC005158 [Tribolium castaneum]	gi|270015882|gb|EFA12330.1|	34.862	109	66	2	331	14	29	135	2.83e-10	62.8
Contig12053	antiquewhite4	gi|242019922|ref|XP_002430407.1| Neuroglian precursor, putative [Pediculus humanus corporis] >gi|212515537|gb|EEB17669.1| Neuroglian precursor, putative [Pediculus humanus corporis]	gi|242019922|ref|XP_002430407.1|	70.399	777	230	0	2769	439	335	1111	0	1156
c580239_g1	antiquewhite4	gi|820855090|ref|XP_012344800.1| PREDICTED: piggyBac transposable element-derived protein 4 [Apis florea]	gi|820855090|ref|XP_012344800.1|	40.476	84	48	2	996	745	359	440	9.66e-12	71.6
c586141_g3	antiquewhite4	gi|307167647|gb|EFN61163.1| UPF0439 protein C9orf30, partial [Camponotus floridanus]	gi|307167647|gb|EFN61163.1|	50	48	24	0	868	1011	13	60	8.75e-06	51.2
c579578_g5	antiquewhite4	gi|125977828|ref|XP_001352947.1| uncharacterized protein Dpse_GA21674 [Drosophila pseudoobscura pseudoobscura] >gi|195173268|ref|XP_002027415.1| GL20937 [Drosophila persimilis] >gi|54641698|gb|EAL30448.1| uncharacterized protein Dpse_GA21674 [Drosophila pseudoobscura pseudoobscura] >gi|194113267|gb|EDW35310.1| GL20937 [Drosophila persimilis]	gi|125977828|ref|XP_001352947.1|	83.333	60	10	0	174	353	83	142	2.08e-26	104
UN06784	antiquewhite4	gi|646723373|gb|KDR24007.1| hypothetical protein L798_07949 [Zootermopsis nevadensis]	gi|646723373|gb|KDR24007.1|	42.105	57	33	0	545	375	150	206	1.68e-11	66.2
c578884_g2	antiquewhite4	gi|646701607|gb|KDR11261.1| Actin-binding protein IPP [Zootermopsis nevadensis]	gi|646701607|gb|KDR11261.1|	51.584	221	93	2	6491	5829	414	620	3.03e-62	234
Contig16871	antiquewhite4	gi|909569796|ref|XP_013140418.1| PREDICTED: tropomyosin isoform X9 [Papilio polytes]	gi|909569796|ref|XP_013140418.1|	88.811	143	16	0	1	429	209	351	5.55e-72	209
Contig15134	antiquewhite4	gi|662220831|ref|XP_008484571.1| PREDICTED: uncharacterized protein LOC103521244 [Diaphorina citri]	gi|662220831|ref|XP_008484571.1|	39.706	68	41	0	84	287	468	535	2.46e-06	50.8
Contig10661	antiquewhite4	gi|699962965|dbj|BAP76395.1| ecdysone inducible protein E75 [Thermobia domestica]	gi|699962965|dbj|BAP76395.1|	49.39	164	47	4	89	565	427	559	1.03e-26	125
Contig12225	antiquewhite4	gi|662224026|ref|XP_008486331.1| PREDICTED: craniofacial development protein 2-like, partial [Diaphorina citri]	gi|662224026|ref|XP_008486331.1|	49.169	301	149	1	467	1369	1	297	3.13e-102	319
c585662_g1	antiquewhite4	gi|270016838|gb|EFA13284.1| hypothetical protein TcasGA2_TC010304 [Tribolium castaneum]	gi|270016838|gb|EFA13284.1|	36.041	197	125	1	2	592	68	263	1.14e-34	134
c569183_g2	antiquewhite4	gi|916344521|gb|AKZ17688.1| cytochrome P450 monooxygenase CYP305A1 [Tenebrio molitor]	gi|916344521|gb|AKZ17688.1|	37.037	135	79	2	215	601	29	163	6.27e-22	99
Contig11377	antiquewhite4	gi|951528773|ref|XP_014468357.1| PREDICTED: piggyBac transposable element-derived protein 4-like [Dinoponera quadriceps]	gi|951528773|ref|XP_014468357.1|	66.129	124	42	0	2	373	175	298	1.5e-59	182
c582631_g2	antiquewhite4	gi|909821380|gb|AKU04652.1| polyprotein [Blattella germanica]	gi|909821380|gb|AKU04652.1|	32.09	134	87	1	433	32	559	688	1.36e-14	77.4
c425929_g1	antiquewhite4	gi|572302540|ref|XP_006617284.1| PREDICTED: dynein heavy chain 1, axonemal-like [Apis dorsata]	gi|572302540|ref|XP_006617284.1|	49.254	67	34	0	216	416	457	523	1.4e-08	59.3
c576522_g1	antiquewhite4	gi|939628523|ref|XP_014271535.1| PREDICTED: piggyBac transposable element-derived protein 3 [Halyomorpha halys]	gi|939628523|ref|XP_014271535.1|	38.854	157	85	4	46	507	438	586	2.55e-24	113
c571927_g3	antiquewhite4	gi|817084171|ref|XP_012264726.1| PREDICTED: carboxyl-terminal PDZ ligand of neuronal nitric oxide synthase protein isoform X3 [Athalia rosae]	gi|817084171|ref|XP_012264726.1|	79.775	89	18	0	29	295	94	182	1.48e-44	158
c577693_g7	antiquewhite4	gi|646723370|gb|KDR24004.1| hypothetical protein L798_07946, partial [Zootermopsis nevadensis]	gi|646723370|gb|KDR24004.1|	68.293	82	20	1	1	246	435	510	9.24e-30	119
c581245_g1	antiquewhite4	gi|645040637|ref|XP_008210743.1| PREDICTED: RNA-directed DNA polymerase from mobile element jockey-like [Nasonia vitripennis]	gi|645040637|ref|XP_008210743.1|	38.579	197	107	3	592	2	259	441	9.33e-28	115
Contig11758	antiquewhite4	gi|815792574|ref|XP_012216888.1| PREDICTED: titin-like [Linepithema humile]	gi|815792574|ref|XP_012216888.1|	49.882	1275	502	28	7714	11502	5339	6488	0	1194
c584517_g1	antiquewhite4	gi|795018844|ref|XP_011859381.1| PREDICTED: uncharacterized protein LOC105556880 [Vollenhovia emeryi]	gi|795018844|ref|XP_011859381.1|	36.667	240	113	5	796	1398	20	259	5.6e-26	114
Contig8521	antiquewhite4	gi|170037812|ref|XP_001846749.1| conserved hypothetical protein [Culex quinquefasciatus] >gi|167881153|gb|EDS44536.1| conserved hypothetical protein [Culex quinquefasciatus]	gi|170037812|ref|XP_001846749.1|	30.201	149	84	2	1	447	85	213	1.53e-09	65.9
Contig12215	antiquewhite4	gi|861618183|gb|KMQ86754.1| rna-directed dna polymerase from mobile element jockey-like protein [Lasius niger]	gi|861618183|gb|KMQ86754.1|	29.787	94	65	1	3	281	926	1019	3.13e-08	61.2
c584694_g5	antiquewhite4	gi|646708849|gb|KDR14996.1| Y+L amino acid transporter 2, partial [Zootermopsis nevadensis]	gi|646708849|gb|KDR14996.1|	94.286	35	2	0	247	143	273	307	2.6e-12	70.9
c584751_g1	antiquewhite4	gi|808118267|ref|XP_003394507.2| PREDICTED: piggyBac transposable element-derived protein 4-like [Bombus terrestris]	gi|808118267|ref|XP_003394507.2|	38.413	315	178	5	576	1478	54	366	1.55e-95	215
Contig22421	antiquewhite4	gi|512885135|ref|XP_004921545.1| PREDICTED: uncharacterized protein LOC101740706, partial [Bombyx mori]	gi|512885135|ref|XP_004921545.1|	28.788	132	93	1	734	1126	80	211	3.64e-07	57
Contig11891	antiquewhite4	gi|328712518|ref|XP_003244832.1| PREDICTED: uncharacterized protein LOC100568867 [Acyrthosiphon pisum]	gi|328712518|ref|XP_003244832.1|	50	114	50	2	1061	1396	370	478	5.69e-44	108
UN19954	antiquewhite4	gi|646703291|gb|KDR12052.1| Neogenin [Zootermopsis nevadensis]	gi|646703291|gb|KDR12052.1|	65.455	55	17	1	32	190	331	385	4.27e-13	72
Contig5923	antiquewhite4	gi|646693505|gb|KDR07728.1| Exonuclease 3'-5' domain-containing protein 2 [Zootermopsis nevadensis]	gi|646693505|gb|KDR07728.1|	37.276	558	289	14	1776	145	68	578	1.26e-101	333
Contig8401	antiquewhite4	gi|646700890|gb|KDR10843.1| Splicing factor U2AF 50 kDa subunit [Zootermopsis nevadensis]	gi|646700890|gb|KDR10843.1|	94.211	190	1	2	2782	3348	73	253	2.14e-101	343
c583071_g1	antiquewhite4	gi|780644275|ref|XP_011688765.1| PREDICTED: uncharacterized protein LOC105450548 [Wasmannia auropunctata]	gi|780644275|ref|XP_011688765.1|	27.957	93	64	1	1142	864	611	700	1.04e-05	53.9
Contig11054	antiquewhite4	gi|861625166|gb|KMQ88472.1| retrovirus-related gag-pol polyprotein [Lasius niger] >gi|861628695|gb|KMQ89488.1| retrovirus-related gag-pol polyprotein [Lasius niger]	gi|861625166|gb|KMQ88472.1|	41.841	239	135	2	737	21	482	716	2.57e-69	192
c521386_g1	antiquewhite4	gi|646706158|gb|KDR13536.1| hypothetical protein L798_11449, partial [Zootermopsis nevadensis]	gi|646706158|gb|KDR13536.1|	53.846	26	12	0	99	176	52	77	4.95e-05	34.7
c573146_g1	antiquewhite4	gi|954579997|ref|XP_014614562.1| PREDICTED: uncharacterized protein LOC106792604 [Polistes canadensis]	gi|954579997|ref|XP_014614562.1|	43.636	110	53	3	2	310	14	121	4.59e-20	91.3
Contig12090	antiquewhite4	gi|815769822|ref|XP_012235041.1| PREDICTED: putative nuclease HARBI1 [Linepithema humile]	gi|815769822|ref|XP_012235041.1|	46.97	66	35	0	1405	1208	90	155	6.93e-16	72.4
c585200_g1	antiquewhite4	gi|242017898|ref|XP_002429421.1| ablim, putative [Pediculus humanus corporis] >gi|212514347|gb|EEB16683.1| ablim, putative [Pediculus humanus corporis]	gi|242017898|ref|XP_002429421.1|	71.684	392	77	5	178	1353	48	405	0	570
UN22023	antiquewhite4	gi|478263705|gb|ENN82008.1| hypothetical protein YQE_01583, partial [Dendroctonus ponderosae] >gi|546671061|gb|ERL83543.1| hypothetical protein D910_00614 [Dendroctonus ponderosae] >gi|546672515|gb|ERL84344.1| hypothetical protein D910_01766 [Dendroctonus ponderosae]	gi|478263705|gb|ENN82008.1|	46.377	69	37	0	40	246	273	341	1.89e-07	55.8
Contig22689	antiquewhite4	gi|675373501|gb|KFM66403.1| ATP-dependent DNA helicase PIF1, partial [Stegodyphus mimosarum]	gi|675373501|gb|KFM66403.1|	51.376	109	50	1	343	26	37	145	8.62e-32	123
Contig20913	antiquewhite4	gi|985416795|ref|XP_015373851.1| PREDICTED: uncharacterized protein LOC107168834 [Diuraphis noxia]	gi|985416795|ref|XP_015373851.1|	45.918	98	53	0	522	229	7	104	2.54e-10	61.2
c549345_g1	antiquewhite4	gi|795018255|ref|XP_011859145.1| PREDICTED: uncharacterized protein LOC105556661 [Vollenhovia emeryi]	gi|795018255|ref|XP_011859145.1|	55.072	69	31	0	216	10	1625	1693	4.57e-16	79
c575115_g2	antiquewhite4	gi|646690463|gb|KDR06866.1| Regulator of microtubule dynamics protein 3 [Zootermopsis nevadensis]	gi|646690463|gb|KDR06866.1|	43.373	249	130	4	823	104	28	274	1.55e-53	188
c584177_g6	antiquewhite4	gi|662215883|ref|XP_008481846.1| PREDICTED: ATP-dependent DNA helicase PIF1-like [Diaphorina citri]	gi|662215883|ref|XP_008481846.1|	75.61	41	10	0	127	5	96	136	3.16e-13	70.1
c572914_g2	antiquewhite4	gi|751235746|ref|XP_011171666.1| PREDICTED: uncharacterized protein LOC105204315 [Solenopsis invicta] >gi|322781801|gb|EFZ10285.1| hypothetical protein SINV_09781, partial [Solenopsis invicta]	gi|751235746|ref|XP_011171666.1|	46	50	27	0	18	167	30	79	6.08e-08	53.1
UN03650	antiquewhite4	gi|925682418|gb|KOX79080.1| hypothetical protein WN51_09890 [Melipona quadrifasciata]	gi|925682418|gb|KOX79080.1|	54.348	92	19	4	12	266	198	273	5.6e-15	75.9
c572381_g4	antiquewhite4	gi|951561687|ref|XP_014479747.1| PREDICTED: protein jagged-1 [Dinoponera quadriceps] >gi|951561690|ref|XP_014479748.1| PREDICTED: protein jagged-1 [Dinoponera quadriceps]	gi|951561687|ref|XP_014479747.1|	31.776	107	71	2	673	990	635	740	9.97e-06	54.7
c585515_g1	antiquewhite4	gi|662224026|ref|XP_008486331.1| PREDICTED: craniofacial development protein 2-like, partial [Diaphorina citri]	gi|662224026|ref|XP_008486331.1|	50.505	297	147	0	111	1001	1	297	6.47e-107	327
c586282_g3	antiquewhite4	gi|954576574|ref|XP_014612715.1| PREDICTED: piggyBac transposable element-derived protein 4-like [Polistes canadensis]	gi|954576574|ref|XP_014612715.1|	41.089	202	100	6	8	610	83	266	6.56e-42	151
Contig8830	antiquewhite4	gi|675378837|gb|KFM71739.1| hypothetical protein X975_17934, partial [Stegodyphus mimosarum]	gi|675378837|gb|KFM71739.1|	45.244	389	204	4	441	1583	345	732	1.73e-115	375
c582324_g2	antiquewhite4	gi|641659635|ref|XP_008181186.1| PREDICTED: uncharacterized protein LOC103308846 [Acyrthosiphon pisum]	gi|641659635|ref|XP_008181186.1|	50.847	59	29	0	458	634	1	59	3.52e-12	68.6
c583437_g3	antiquewhite4	gi|954560672|ref|XP_014604118.1| PREDICTED: telomerase-binding protein EST1A isoform X5 [Polistes canadensis]	gi|954560672|ref|XP_014604118.1|	54.412	68	28	1	313	110	1063	1127	7.96e-12	68.6
Contig9878	antiquewhite4	gi|913324481|ref|XP_013193561.1| PREDICTED: RNA-directed DNA polymerase from mobile element jockey-like isoform X1 [Amyelois transitella] >gi|913324483|ref|XP_013193562.1| PREDICTED: RNA-directed DNA polymerase from mobile element jockey-like isoform X2 [Amyelois transitella]	gi|913324481|ref|XP_013193561.1|	29.412	697	445	17	62	2092	280	949	4.22e-76	276
c575452_g2	antiquewhite4	gi|322787694|gb|EFZ13706.1| hypothetical protein SINV_12957, partial [Solenopsis invicta]	gi|322787694|gb|EFZ13706.1|	40.984	61	33	2	636	463	2	62	9.33e-05	48.5
c569671_g1	antiquewhite4	gi|646720623|gb|KDR22284.1| hypothetical protein L798_02391 [Zootermopsis nevadensis]	gi|646720623|gb|KDR22284.1|	67.568	37	6	2	23	118	205	240	0.001	49.7
c585531_g1	antiquewhite4	gi|307200315|gb|EFN80576.1| Putative uncharacterized transposon-derived protein F52C9.6, partial [Harpegnathos saltator]	gi|307200315|gb|EFN80576.1|	51.829	164	79	0	551	60	1	164	4.26e-53	177
c585917_g1	antiquewhite4	gi|861624481|gb|KMQ88281.1| nuclease harbi1 [Lasius niger]	gi|861624481|gb|KMQ88281.1|	51.111	90	35	4	2	250	58	145	3.79e-15	78.6
c573891_g1	antiquewhite4	gi|322788114|gb|EFZ13905.1| hypothetical protein SINV_06507, partial [Solenopsis invicta]	gi|322788114|gb|EFZ13905.1|	65.957	47	16	0	1	141	14	60	4.78e-13	72.4
c565952_g3	antiquewhite4	gi|641649908|ref|XP_008187478.1| PREDICTED: uncharacterized protein LOC103310569 [Acyrthosiphon pisum]	gi|641649908|ref|XP_008187478.1|	40.278	72	43	0	766	981	90	161	2.06e-07	57.4
c581228_g2	antiquewhite4	gi|675372178|gb|KFM65080.1| Zinc finger protein 430, partial [Stegodyphus mimosarum]	gi|675372178|gb|KFM65080.1|	42.667	75	43	0	624	400	136	210	1.18e-15	78.6
c361467_g1	antiquewhite4	gi|913324245|ref|XP_013193430.1| PREDICTED: 40S ribosomal protein S26 [Amyelois transitella] >gi|268306402|gb|ACY95322.1| ribosomal protein S26 [Manduca sexta] >gi|315115369|gb|ADT80657.1| ribosomal protein S26 [Euphydryas aurinia]	gi|913324245|ref|XP_013193430.1|	54.737	95	43	0	40	324	1	95	2.01e-29	112
c583859_g3	antiquewhite4	gi|817063398|ref|XP_012253398.1| PREDICTED: nesprin-1 isoform X7 [Athalia rosae]	gi|817063398|ref|XP_012253398.1|	53.137	510	239	0	5858	4329	6094	6603	1.05e-135	483
c570752_g5	antiquewhite4	gi|270017147|gb|EFA13593.1| hypothetical protein TcasGA2_TC001480 [Tribolium castaneum]	gi|270017147|gb|EFA13593.1|	71.93	57	16	0	1131	1301	1304	1360	3.32e-18	94
Contig12033	antiquewhite4	gi|607351879|gb|EZA46983.1| hypothetical protein X777_00468 [Cerapachys biroi]	gi|607351879|gb|EZA46983.1|	45	60	33	0	2455	2276	2	61	5.1e-07	43.9
c582270_g3	antiquewhite4	gi|646718863|gb|KDR21180.1| Lateral signaling target protein 2-like protein [Zootermopsis nevadensis]	gi|646718863|gb|KDR21180.1|	66.923	130	28	3	843	469	1109	1228	8.39e-44	174
c571900_g1	antiquewhite4	gi|270007404|gb|EFA03852.1| hypothetical protein TcasGA2_TC013968 [Tribolium castaneum]	gi|270007404|gb|EFA03852.1|	40.513	195	111	3	256	834	65	256	1.53e-39	149
c581240_g3	antiquewhite4	gi|571552742|ref|XP_006562865.1| PREDICTED: DNA (cytosine-5)-methyltransferase PliMCI [Apis mellifera]	gi|571552742|ref|XP_006562865.1|	86.667	45	6	0	288	422	1369	1413	2.97e-19	94.7
Contig12265	antiquewhite4	gi|913331962|ref|XP_013197582.1| PREDICTED: uncharacterized protein LOC106140529, partial [Amyelois transitella]	gi|913331962|ref|XP_013197582.1|	41.463	82	48	0	1986	1741	117	198	1.19e-13	77.8
c579359_g1	antiquewhite4	gi|242022502|ref|XP_002431679.1| conserved hypothetical protein [Pediculus humanus corporis] >gi|212516987|gb|EEB18941.1| conserved hypothetical protein [Pediculus humanus corporis]	gi|242022502|ref|XP_002431679.1|	77.679	112	25	0	3769	3434	99	210	6.8e-50	196
Contig3044	antiquewhite4	gi|321453655|gb|EFX64870.1| hypothetical protein DAPPUDRAFT_333741 [Daphnia pulex]	gi|321453655|gb|EFX64870.1|	28.369	141	100	1	279	698	1	141	5.97e-11	65.5
Contig7273	antiquewhite4	gi|769845862|ref|XP_011634207.1| PREDICTED: REST corepressor 1 isoform X2 [Pogonomyrmex barbatus]	gi|769845862|ref|XP_011634207.1|	69.355	62	16	2	41	220	53	113	4.93e-16	87
c585757_g2	antiquewhite4	gi|270006633|gb|EFA03081.1| hypothetical protein TcasGA2_TC010956 [Tribolium castaneum]	gi|270006633|gb|EFA03081.1|	30.841	107	70	2	326	12	712	816	8.44e-11	64.7
c583731_g3	antiquewhite4	gi|646699402|gb|KDR10032.1| Sorting nexin-13 [Zootermopsis nevadensis]	gi|646699402|gb|KDR10032.1|	74.684	158	40	0	2560	2087	885	1042	2.2e-68	252
Contig11933	antiquewhite4	gi|861627493|gb|KMQ89098.1| hypothetical protein RF55_11306 [Lasius niger]	gi|861627493|gb|KMQ89098.1|	45.098	102	56	0	2466	2771	78	179	2.18e-29	104
c582146_g3	antiquewhite4	gi|808268031|gb|AKD28118.1| pol polyprotein [Glypta fumiferanae]	gi|808268031|gb|AKD28118.1|	49.091	55	28	0	171	7	1001	1055	4.19e-09	65.1
c569485_g4	antiquewhite4	gi|749748703|ref|XP_011136537.1| PREDICTED: uncharacterized protein LOC105181464 [Harpegnathos saltator]	gi|749748703|ref|XP_011136537.1|	48.333	60	31	0	180	1	2	61	1.04e-05	48.5
c580910_g1	antiquewhite4	gi|642935142|ref|XP_008197905.1| PREDICTED: putative acyl-activating enzyme 19 [Tribolium castaneum] >gi|270013381|gb|EFA09829.1| hypothetical protein TcasGA2_TC011976 [Tribolium castaneum]	gi|642935142|ref|XP_008197905.1|	46.42	810	359	17	485	2881	1	746	0	656
c561968_g1	antiquewhite4	gi|939245651|ref|XP_014242208.1| PREDICTED: uncharacterized protein LOC106662546 [Cimex lectularius]	gi|939245651|ref|XP_014242208.1|	73.77	122	32	0	683	1048	131	252	2e-54	189
c582245_g4	antiquewhite4	gi|270015882|gb|EFA12330.1| hypothetical protein TcasGA2_TC005158 [Tribolium castaneum]	gi|270015882|gb|EFA12330.1|	36.095	169	102	3	652	158	28	194	1.27e-19	90.9
c581791_g3	antiquewhite4	gi|340712220|ref|XP_003394661.1| PREDICTED: division abnormally delayed protein [Bombus terrestris]	gi|340712220|ref|XP_003394661.1|	36.983	411	180	9	1785	2963	50	399	5.57e-69	249
c574384_g4	antiquewhite4	gi|939640854|ref|XP_014271111.1| PREDICTED: DENN domain-containing protein 4C isoform X3 [Halyomorpha halys]	gi|939640854|ref|XP_014271111.1|	100	24	0	0	419	348	182	205	4.63e-07	56.2
Contig11594	antiquewhite4	gi|817074743|ref|XP_012259572.1| PREDICTED: probable serine/threonine-protein kinase HSL1 isoform X2 [Athalia rosae] >gi|817074745|ref|XP_012259573.1| PREDICTED: probable serine/threonine-protein kinase HSL1 isoform X2 [Athalia rosae] >gi|817074747|ref|XP_012259574.1| PREDICTED: probable serine/threonine-protein kinase HSL1 isoform X2 [Athalia rosae]	gi|817074743|ref|XP_012259572.1|	47.431	253	69	5	7686	6943	350	543	1.75e-54	216
Contig7971	antiquewhite4	gi|646719796|gb|KDR21782.1| Round spermatid basic protein 1 [Zootermopsis nevadensis]	gi|646719796|gb|KDR21782.1|	79.545	440	84	3	491	1795	738	1176	0	757
c582026_g2	antiquewhite4	gi|646722135|gb|KDR23238.1| Cyclin G-associated kinase [Zootermopsis nevadensis]	gi|646722135|gb|KDR23238.1|	70.37	81	24	0	236	478	208	288	5.65e-36	142
c577909_g1	antiquewhite4	gi|646713382|gb|KDR17756.1| Dihydrodipicolinate synthase-like, mitochondrial [Zootermopsis nevadensis]	gi|646713382|gb|KDR17756.1|	56.589	129	56	0	502	116	26	154	1.6e-39	147
c576207_g1	antiquewhite4	gi|642938101|ref|XP_008199656.1| PREDICTED: THAP domain-containing protein 1-like [Tribolium castaneum]	gi|642938101|ref|XP_008199656.1|	47.273	110	57	1	79	408	1	109	1.46e-25	107
c575545_g1	antiquewhite4	gi|646716693|gb|KDR19833.1| CREB-binding protein [Zootermopsis nevadensis]	gi|646716693|gb|KDR19833.1|	94.306	281	16	0	318	1160	1840	2120	6.48e-158	513
Contig8802	antiquewhite4	gi|270014663|gb|EFA11111.1| hypothetical protein TcasGA2_TC004709 [Tribolium castaneum]	gi|270014663|gb|EFA11111.1|	38.763	663	323	11	1	1977	1208	1791	3.99e-107	383
Contig10532	antiquewhite4	gi|642930915|ref|XP_008196139.1| PREDICTED: limulus clotting factor C-like isoform X2 [Tribolium castaneum] >gi|270012763|gb|EFA09211.1| serine protease P69 [Tribolium castaneum]	gi|642930915|ref|XP_008196139.1|	36.466	266	161	4	484	1260	208	472	8.4e-56	210
c576118_g1	antiquewhite4	gi|780698422|ref|XP_011701392.1| PREDICTED: guanine nucleotide-binding protein subunit beta-2 [Wasmannia auropunctata]	gi|780698422|ref|XP_011701392.1|	79.261	352	66	2	2540	1488	1	346	0	585
Contig10035	antiquewhite4	gi|242004174|ref|XP_002423002.1| conserved hypothetical protein [Pediculus humanus corporis] >gi|212505918|gb|EEB10264.1| conserved hypothetical protein [Pediculus humanus corporis]	gi|242004174|ref|XP_002423002.1|	32.808	317	116	8	3575	4516	10	232	1.73e-36	147
Contig4617	antiquewhite4	gi|642935122|ref|XP_008197897.1| PREDICTED: LOW QUALITY PROTEIN: uncharacterized protein LOC658528 [Tribolium castaneum]	gi|642935122|ref|XP_008197897.1|	55.488	164	50	1	496	5	12497	12637	4.6e-42	166
Contig17936	antiquewhite4	gi|646723373|gb|KDR24007.1| hypothetical protein L798_07949 [Zootermopsis nevadensis]	gi|646723373|gb|KDR24007.1|	36.765	68	43	0	208	5	129	196	2.04e-11	65.5
c586188_g3	antiquewhite4	gi|751237459|ref|XP_011172622.1| PREDICTED: uncharacterized protein LOC105205026 [Solenopsis invicta]	gi|751237459|ref|XP_011172622.1|	44.079	152	73	2	467	18	31	172	1.39e-32	127
c580436_g2	antiquewhite4	gi|746863003|ref|XP_011062443.1| PREDICTED: uncharacterized protein LOC105150809 [Acromyrmex echinatior]	gi|746863003|ref|XP_011062443.1|	32.609	138	75	3	169	582	435	554	3.01e-18	96.3
c576836_g1	antiquewhite4	gi|749731795|ref|XP_011136809.1| PREDICTED: probable ATP-dependent RNA helicase DDX27 [Harpegnathos saltator] >gi|749731797|ref|XP_011136817.1| PREDICTED: probable ATP-dependent RNA helicase DDX27 [Harpegnathos saltator]	gi|749731795|ref|XP_011136809.1|	80	50	10	0	212	361	479	528	8.45e-20	91.3
c579613_g2	antiquewhite4	gi|270015065|gb|EFA11513.1| hypothetical protein TcasGA2_TC014227 [Tribolium castaneum]	gi|270015065|gb|EFA11513.1|	65.829	199	57	3	1465	872	231	419	9.36e-76	263
Contig6208	antiquewhite4	gi|817223849|ref|XP_012287152.1| PREDICTED: solute carrier organic anion transporter family member 2A1-like [Orussus abietinus] >gi|817223968|ref|XP_012287216.1| PREDICTED: solute carrier organic anion transporter family member 2A1-like [Orussus abietinus]	gi|817223849|ref|XP_012287152.1|	60.167	718	238	10	464	2596	52	728	0	817
c582407_g5	antiquewhite4	gi|24648985|ref|NP_651037.1| uncharacterized protein Dmel_CG13855 [Drosophila melanogaster] >gi|7300846|gb|AAF55988.1| uncharacterized protein Dmel_CG13855 [Drosophila melanogaster]	gi|24648985|ref|NP_651037.1|	28.715	599	371	19	2153	435	129	697	4.37e-52	199
c585998_g1	antiquewhite4	gi|270013850|gb|EFA10298.1| hypothetical protein TcasGA2_TC012513 [Tribolium castaneum]	gi|270013850|gb|EFA10298.1|	47.561	82	43	0	10	255	85	166	8.56e-22	95.5
Contig9274	antiquewhite4	gi|646713144|gb|KDR17616.1| hypothetical protein L798_07879 [Zootermopsis nevadensis]	gi|646713144|gb|KDR17616.1|	51.341	261	122	2	172	954	1	256	1.83e-77	265
c580048_g1	antiquewhite4	gi|321451931|gb|EFX63439.1| hypothetical protein DAPPUDRAFT_335454 [Daphnia pulex]	gi|321451931|gb|EFX63439.1|	30.841	107	71	1	753	442	13	119	1.02e-05	50.8
c584876_g1	antiquewhite4	gi|746830149|ref|XP_011055213.1| PREDICTED: histone-lysine N-methyltransferase SETMAR-like [Acromyrmex echinatior]	gi|746830149|ref|XP_011055213.1|	76.033	121	29	0	41	403	5	125	4.71e-62	199
c579476_g1	antiquewhite4	gi|861595699|gb|KMQ83185.1| gag pol polyprotein [Lasius niger]	gi|861595699|gb|KMQ83185.1|	52.492	301	142	1	1590	691	179	479	2.39e-123	380
c582283_g1	antiquewhite4	gi|646717217|gb|KDR20163.1| hypothetical protein L798_05658, partial [Zootermopsis nevadensis]	gi|646717217|gb|KDR20163.1|	29.127	1466	913	32	5156	1050	671	2107	1.15e-154	533
c583001_g4	antiquewhite4	gi|939638939|ref|XP_014270459.1| PREDICTED: piezo-type mechanosensitive ion channel component isoform X8 [Halyomorpha halys]	gi|939638939|ref|XP_014270459.1|	51.58	981	392	17	3956	1035	1619	2523	0	907
c553521_g1	antiquewhite4	gi|646713058|gb|KDR17559.1| PR domain zinc finger protein 4 [Zootermopsis nevadensis]	gi|646713058|gb|KDR17559.1|	64.935	77	27	0	255	25	1	77	1.07e-20	94.4
Contig20031	antiquewhite4	gi|270016198|gb|EFA12644.1| hypothetical protein TcasGA2_TC004170 [Tribolium castaneum]	gi|270016198|gb|EFA12644.1|	46.154	52	28	0	220	65	237	288	1.08e-06	55.5
c571971_g2	antiquewhite4	gi|914572965|gb|KOB75662.1| CCR4-NOT transcription complex subunit 3 [Operophtera brumata]	gi|914572965|gb|KOB75662.1|	77.273	176	40	0	611	84	89	264	2.29e-92	280
Contig12075	antiquewhite4	gi|826493263|ref|XP_012540531.1| PREDICTED: titin isoform X2 [Monomorium pharaonis]	gi|826493263|ref|XP_012540531.1|	74.537	3888	967	10	14873	3228	832	4702	0	6107
c575708_g1	antiquewhite4	gi|861618183|gb|KMQ86754.1| rna-directed dna polymerase from mobile element jockey-like protein [Lasius niger]	gi|861618183|gb|KMQ86754.1|	34.94	83	51	3	1	246	927	1007	1.09e-05	49.3
c580862_g2	antiquewhite4	gi|943952898|ref|XP_014359324.1| PREDICTED: uncharacterized protein LOC106711513 [Papilio machaon]	gi|943952898|ref|XP_014359324.1|	48.925	186	81	3	859	302	11	182	4.62e-47	168
c570752_g6	antiquewhite4	gi|270004525|gb|EFA00973.1| hypothetical protein TcasGA2_TC003884 [Tribolium castaneum]	gi|270004525|gb|EFA00973.1|	40.708	113	64	2	975	643	5	116	4.81e-19	87.8
Contig10180	antiquewhite4	gi|817185803|ref|XP_012287376.1| PREDICTED: protein-methionine sulfoxide oxidase Mical isoform X2 [Orussus abietinus]	gi|817185803|ref|XP_012287376.1|	54.62	368	123	10	5175	4072	714	1037	3.95e-101	369
c579793_g1	antiquewhite4	gi|194760695|ref|XP_001962573.1| uncharacterized protein Dana_GF15528 [Drosophila ananassae] >gi|190616270|gb|EDV31794.1| uncharacterized protein Dana_GF15528 [Drosophila ananassae]	gi|194760695|ref|XP_001962573.1|	49.333	75	23	1	226	2	265	324	5.09e-15	75.5
c532531_g1	antiquewhite4	gi|646722147|gb|KDR23250.1| hypothetical protein L798_07152, partial [Zootermopsis nevadensis]	gi|646722147|gb|KDR23250.1|	78.862	123	21	4	59	412	1284	1406	7.97e-54	190
c584650_g1	antiquewhite4	gi|759081283|ref|XP_011350501.1| PREDICTED: putative nuclease HARBI1, partial [Cerapachys biroi]	gi|759081283|ref|XP_011350501.1|	46.012	163	60	2	1271	786	106	241	8.54e-44	148
c558584_g1	antiquewhite4	gi|662221055|ref|XP_008484699.1| PREDICTED: uncharacterized protein LOC103521365 [Diaphorina citri]	gi|662221055|ref|XP_008484699.1|	33.696	92	61	0	86	361	189	280	1.31e-10	49.3
Contig834	antiquewhite4	gi|662219189|ref|XP_008483662.1| PREDICTED: uncharacterized protein K02A2.6-like [Diaphorina citri]	gi|662219189|ref|XP_008483662.1|	51.899	79	38	0	236	472	154	232	4.63e-19	93.2
c582839_g1	antiquewhite4	gi|646707418|gb|KDR14195.1| Protein bride of sevenless [Zootermopsis nevadensis]	gi|646707418|gb|KDR14195.1|	34.405	529	250	22	4432	2987	32	510	3.6e-64	238
c464079_g1	antiquewhite4	gi|672374617|gb|AIJ27486.1| endonuclease-reverse transcriptase [Eyprepocnemis plorans plorans]	gi|672374617|gb|AIJ27486.1|	37.5	80	49	1	227	466	884	962	1.19e-06	53.5
c576082_g1	antiquewhite4	gi|546672162|gb|ERL84155.1| hypothetical protein D910_01521 [Dendroctonus ponderosae]	gi|546672162|gb|ERL84155.1|	44	125	59	2	395	36	47	165	1.35e-14	75.1
c568130_g1	antiquewhite4	gi|929378540|ref|XP_014099556.1| PREDICTED: uncharacterized protein LOC106624358 isoform X1 [Bactrocera oleae]	gi|929378540|ref|XP_014099556.1|	33.824	68	45	0	3	206	49	116	0.000126	45.1
c574987_g1	antiquewhite4	gi|321452257|gb|EFX63684.1| hypothetical protein DAPPUDRAFT_118956, partial [Daphnia pulex]	gi|321452257|gb|EFX63684.1|	27.778	108	75	1	371	57	374	481	1.71e-05	49.7
c585697_g3	antiquewhite4	gi|307202358|gb|EFN81799.1| hypothetical protein EAI_04162 [Harpegnathos saltator]	gi|307202358|gb|EFN81799.1|	50	72	35	1	44	256	177	248	4.82e-14	74.3
c576894_g1	antiquewhite4	gi|909821380|gb|AKU04652.1| polyprotein [Blattella germanica]	gi|909821380|gb|AKU04652.1|	30.653	199	130	5	9	593	573	767	1.07e-38	99.8
Contig12201	antiquewhite4	gi|662223162|ref|XP_008485861.1| PREDICTED: uncharacterized protein LOC103522538, partial [Diaphorina citri]	gi|662223162|ref|XP_008485861.1|	25.796	314	218	10	56	970	191	498	6.09e-19	94.7
c582662_g1	antiquewhite4	gi|242024104|ref|XP_002432470.1| mind bomb, putative [Pediculus humanus corporis] >gi|212517903|gb|EEB19732.1| mind bomb, putative [Pediculus humanus corporis]	gi|242024104|ref|XP_002432470.1|	85.227	88	13	0	532	269	326	413	3.15e-40	156
c571100_g1	antiquewhite4	gi|749793979|ref|XP_011150302.1| PREDICTED: uncharacterized protein LOC105189718 [Harpegnathos saltator]	gi|749793979|ref|XP_011150302.1|	43.798	258	134	2	1001	228	70	316	9.46e-75	248
Contig12191	antiquewhite4	gi|805754560|ref|XP_012138587.1| PREDICTED: piggyBac transposable element-derived protein 4-like [Megachile rotundata]	gi|805754560|ref|XP_012138587.1|	55.385	65	29	0	197	3	153	217	3.88e-25	82.8
c579669_g1	antiquewhite4	gi|270015446|gb|EFA11894.1| hypothetical protein TcasGA2_TC016099 [Tribolium castaneum]	gi|270015446|gb|EFA11894.1|	31.169	77	53	0	438	208	1	77	3.34e-05	45.8
Contig12383	antiquewhite4	gi|662224377|ref|XP_008486526.1| PREDICTED: uncharacterized protein LOC103523243 [Diaphorina citri]	gi|662224377|ref|XP_008486526.1|	36.585	123	77	1	1290	925	126	248	2.17e-13	75.9
Contig3276	antiquewhite4	gi|817066405|ref|XP_012255038.1| PREDICTED: HCLS1-associated protein X-1-like [Athalia rosae]	gi|817066405|ref|XP_012255038.1|	32.727	110	63	3	1690	1394	117	226	1.77e-11	52
c577052_g1	antiquewhite4	gi|641670349|ref|XP_008185160.1| PREDICTED: piggyBac transposable element-derived protein 3-like [Acyrthosiphon pisum]	gi|641670349|ref|XP_008185160.1|	42.975	121	65	3	6	362	504	622	4.86e-20	98.6
Contig4675	antiquewhite4	gi|925683909|gb|KOX80448.1| Syntenin-1 [Melipona quadrifasciata]	gi|925683909|gb|KOX80448.1|	54.369	206	65	4	351	911	1	196	1.8e-63	214
UN39424	antiquewhite4	gi|662216874|ref|XP_008482393.1| PREDICTED: uncharacterized protein LOC103519090 [Diaphorina citri]	gi|662216874|ref|XP_008482393.1|	38.75	80	48	1	21	257	135	214	8.03e-10	59.7
c579438_g2	antiquewhite4	gi|939628523|ref|XP_014271535.1| PREDICTED: piggyBac transposable element-derived protein 3 [Halyomorpha halys]	gi|939628523|ref|XP_014271535.1|	45.122	164	86	3	2	493	428	587	5.33e-41	155
Contig9896	antiquewhite4	gi|321455502|gb|EFX66632.1| hypothetical protein DAPPUDRAFT_116125 [Daphnia pulex]	gi|321455502|gb|EFX66632.1|	41.724	290	167	2	1161	295	433	721	5.03e-82	261
c586077_g1	antiquewhite4	gi|641659641|ref|XP_008181190.1| PREDICTED: piggyBac transposable element-derived protein 4-like [Acyrthosiphon pisum]	gi|641659641|ref|XP_008181190.1|	51.389	360	166	5	3163	2093	175	528	5.35e-121	392
c583925_g1	antiquewhite4	gi|817086628|ref|XP_012266053.1| PREDICTED: uncharacterized protein LOC105691862 isoform X2 [Athalia rosae]	gi|817086628|ref|XP_012266053.1|	54.087	1248	535	15	39	3737	289	1513	0	1263
c580095_g4	antiquewhite4	gi|672374617|gb|AIJ27486.1| endonuclease-reverse transcriptase [Eyprepocnemis plorans plorans]	gi|672374617|gb|AIJ27486.1|	53.448	58	26	1	307	480	792	848	1.05e-08	60.1
Contig6188	antiquewhite4	gi|646720191|gb|KDR22019.1| hypothetical protein L798_03042 [Zootermopsis nevadensis]	gi|646720191|gb|KDR22019.1|	61.677	167	53	1	168	668	22	177	1.43e-58	205
c583115_g2	antiquewhite4	gi|641670349|ref|XP_008185160.1| PREDICTED: piggyBac transposable element-derived protein 3-like [Acyrthosiphon pisum]	gi|641670349|ref|XP_008185160.1|	46.131	336	174	4	901	1899	99	430	2.5e-110	319
UN02826	antiquewhite4	gi|861614056|gb|KMQ85800.1| tigger transposable element-derived protein 6-like protein [Lasius niger]	gi|861614056|gb|KMQ85800.1|	60.526	38	15	0	776	663	306	343	3.69e-15	53.5
c578200_g2	antiquewhite4	gi|672374617|gb|AIJ27486.1| endonuclease-reverse transcriptase [Eyprepocnemis plorans plorans]	gi|672374617|gb|AIJ27486.1|	33.333	105	69	1	107	418	297	401	2.62e-14	56.2
c584797_g2	antiquewhite4	gi|815765408|ref|XP_012234942.1| PREDICTED: piggyBac transposable element-derived protein 4-like [Linepithema humile]	gi|815765408|ref|XP_012234942.1|	48.718	78	40	0	38	271	118	195	3.2e-18	82.4
c565577_g5	antiquewhite4	gi|817067581|ref|XP_012255689.1| PREDICTED: sulfotransferase 4A1-like [Athalia rosae]	gi|817067581|ref|XP_012255689.1|	55.233	172	70	3	416	913	122	292	5.56e-57	191
Contig7108	antiquewhite4	gi|826412691|ref|XP_012543428.1| PREDICTED: trihelix transcription factor GTL1-like [Monomorium pharaonis]	gi|826412691|ref|XP_012543428.1|	34.677	124	76	3	913	548	76	196	1.92e-13	75.9
c570312_g2	antiquewhite4	gi|646708273|gb|KDR14641.1| hypothetical protein L798_10748 [Zootermopsis nevadensis]	gi|646708273|gb|KDR14641.1|	42.708	96	46	1	792	1079	277	363	1.29e-27	92.4
Contig16616	antiquewhite4	gi|805813984|ref|XP_012148086.1| PREDICTED: piggyBac transposable element-derived protein 4-like [Megachile rotundata]	gi|805813984|ref|XP_012148086.1|	52.027	148	69	1	439	2	262	409	2.75e-40	157
Contig20422	antiquewhite4	gi|672374617|gb|AIJ27486.1| endonuclease-reverse transcriptase [Eyprepocnemis plorans plorans]	gi|672374617|gb|AIJ27486.1|	42.727	110	62	1	41	367	524	633	3.52e-26	85.1
c585832_g3	antiquewhite4	gi|270017109|gb|EFA13555.1| hypothetical protein TcasGA2_TC002039, partial [Tribolium castaneum]	gi|270017109|gb|EFA13555.1|	31.073	177	120	1	5	529	75	251	6.85e-13	72.4
c581049_g2	antiquewhite4	gi|759053866|ref|XP_011336117.1| PREDICTED: uncharacterized protein LOC105278607 [Cerapachys biroi]	gi|759053866|ref|XP_011336117.1|	37.584	149	67	2	390	836	7	129	3.62e-20	91.7
c581101_g1	antiquewhite4	gi|642911103|ref|XP_008200578.1| PREDICTED: twitchin isoform X6 [Tribolium castaneum]	gi|642911103|ref|XP_008200578.1|	73.28	625	161	3	2637	766	1	620	0	813
c583092_g2	antiquewhite4	gi|646710517|gb|KDR16008.1| hypothetical protein L798_10358 [Zootermopsis nevadensis]	gi|646710517|gb|KDR16008.1|	64.433	1164	345	15	727	4182	3	1109	0	1419
c583812_g4	antiquewhite4	gi|506968727|gb|AGM32707.1| hypothetical protein, partial [Coptotermes formosanus]	gi|506968727|gb|AGM32707.1|	38.418	177	107	1	40	570	40	214	5.78e-36	133
Contig7271	antiquewhite4	gi|270016838|gb|EFA13284.1| hypothetical protein TcasGA2_TC010304 [Tribolium castaneum]	gi|270016838|gb|EFA13284.1|	29.412	136	85	1	12	419	21	145	4.93e-13	73.9
c580838_g1	antiquewhite4	gi|861612582|gb|KMQ85505.1| nuclease harbi1-like protein [Lasius niger]	gi|861612582|gb|KMQ85505.1|	52.055	73	35	0	124	342	219	291	6.68e-16	84.3
c584861_g6	antiquewhite4	gi|768424448|ref|XP_011553179.1| PREDICTED: uncharacterized protein LOC105384608 isoform X1 [Plutella xylostella] >gi|768424450|ref|XP_011553180.1| PREDICTED: uncharacterized protein LOC105384608 isoform X2 [Plutella xylostella]	gi|768424448|ref|XP_011553179.1|	28.571	98	60	2	493	215	87	179	0.000494	44.7
c568222_g3	antiquewhite4	gi|768430323|ref|XP_011556385.1| PREDICTED: uncharacterized protein LOC105387367 [Plutella xylostella]	gi|768430323|ref|XP_011556385.1|	44.737	76	42	0	691	464	85	160	9.87e-26	60.1
UN15851	antiquewhite4	gi|672374615|gb|AIJ27485.1| endonuclease-reverse transcriptase [Eyprepocnemis plorans plorans]	gi|672374615|gb|AIJ27485.1|	43.056	72	41	0	375	160	824	895	2.16e-16	73.2
c579312_g3	antiquewhite4	gi|972210459|ref|XP_015187619.1| PREDICTED: sodium- and chloride-dependent GABA transporter ine isoform X1 [Polistes dominula] >gi|972210461|ref|XP_015187620.1| PREDICTED: sodium- and chloride-dependent GABA transporter ine isoform X1 [Polistes dominula] >gi|972210463|ref|XP_015187621.1| PREDICTED: sodium- and chloride-dependent GABA transporter ine isoform X1 [Polistes dominula] >gi|972210465|re…	gi|972210459|ref|XP_015187619.1|	65.874	589	164	3	2428	686	232	791	0	767
Contig15510	antiquewhite4	gi|759080248|ref|XP_011349959.1| PREDICTED: uncharacterized protein LOC105286603, partial [Cerapachys biroi]	gi|759080248|ref|XP_011349959.1|	33.708	178	91	5	907	392	75	231	1.09e-18	90.1
c586199_g1	antiquewhite4	gi|242022144|ref|XP_002431501.1| enzymatic polyprotein, putative [Pediculus humanus corporis] >gi|212516795|gb|EEB18763.1| enzymatic polyprotein, putative [Pediculus humanus corporis]	gi|242022144|ref|XP_002431501.1|	58.17	612	221	3	146	1981	123	699	0	719
c575083_g3	antiquewhite4	gi|571575327|ref|XP_006563775.1| PREDICTED: calcium uptake protein 1 homolog, mitochondrial-like isoform X4 [Apis mellifera]	gi|571575327|ref|XP_006563775.1|	88.636	44	5	0	835	966	214	257	3.29e-17	86.7
c585402_g2	antiquewhite4	gi|925671985|gb|KOX69718.1| hypothetical protein WN51_05001 [Melipona quadrifasciata]	gi|925671985|gb|KOX69718.1|	31.343	134	70	5	270	617	52	181	2.39e-05	51.6
Contig17876	antiquewhite4	gi|642939645|ref|XP_008197387.1| PREDICTED: uncharacterized protein LOC103314121 [Tribolium castaneum]	gi|642939645|ref|XP_008197387.1|	83.158	95	16	0	3250	2966	1305	1399	5.2e-54	161
c586175_g3	antiquewhite4	gi|641650839|ref|XP_008189893.1| PREDICTED: uncharacterized protein LOC100166636 [Acyrthosiphon pisum]	gi|641650839|ref|XP_008189893.1|	41.489	94	51	4	940	1215	70	161	2.23e-09	65.5
c583724_g2	antiquewhite4	gi|642916215|ref|XP_974065.2| PREDICTED: outer dense fiber protein 2-like [Tribolium castaneum]	gi|642916215|ref|XP_974065.2|	35.714	322	172	7	154	1020	454	773	5.06e-21	102
c582562_g2	antiquewhite4	gi|675385042|gb|KFM77939.1| Furin-like protease 1, isoforms 1/1-X/2, partial [Stegodyphus mimosarum]	gi|675385042|gb|KFM77939.1|	39.568	278	152	5	157	963	26	296	1.06e-51	191
c569673_g3	antiquewhite4	gi|817086656|ref|XP_012266069.1| PREDICTED: coiled-coil domain-containing protein 39 [Athalia rosae]	gi|817086656|ref|XP_012266069.1|	46.154	52	28	0	245	400	123	174	0.000645	45.1
Contig9754	antiquewhite4	gi|675390290|gb|KFM83187.1| putative RNA-directed DNA polymerase from transposon BS, partial [Stegodyphus mimosarum]	gi|675390290|gb|KFM83187.1|	49.727	183	91	1	1182	634	98	279	2.86e-49	178
Contig11886	antiquewhite4	gi|641655674|ref|XP_008179677.1| PREDICTED: uncharacterized protein LOC103308307 [Acyrthosiphon pisum]	gi|641655674|ref|XP_008179677.1|	31.802	283	156	10	477	1301	305	558	4.34e-22	105
c535439_g1	antiquewhite4	gi|795011424|ref|XP_011872433.1| PREDICTED: uncharacterized protein LOC105564577 [Vollenhovia emeryi]	gi|795011424|ref|XP_011872433.1|	51.064	47	23	0	264	404	2	48	5.57e-08	56.6
Contig12199	antiquewhite4	gi|861619723|gb|KMQ87090.1| rna-directed dna polymerase from mobile element jockey-like protein [Lasius niger]	gi|861619723|gb|KMQ87090.1|	30.556	108	75	0	770	447	450	557	1.98e-30	68.9
c572083_g2	antiquewhite4	gi|646697103|gb|KDR08988.1| hypothetical protein L798_01380 [Zootermopsis nevadensis]	gi|646697103|gb|KDR08988.1|	47.273	165	59	3	1323	871	2	152	2.19e-38	154
c576195_g1	antiquewhite4	gi|925678191|gb|KOX75248.1| Vesicular glutamate transporter 2 [Melipona quadrifasciata]	gi|925678191|gb|KOX75248.1|	32.203	59	40	0	452	276	454	512	0.000434	47.4
Contig9426	antiquewhite4	gi|646710265|gb|KDR15833.1| Transcriptional regulator ATRX-like protein [Zootermopsis nevadensis]	gi|646710265|gb|KDR15833.1|	46.479	71	37	1	300	509	69	139	4.72e-27	73.9
c580471_g1	antiquewhite4	gi|861623373|gb|KMQ87973.1| integrase core domain protein [Lasius niger]	gi|861623373|gb|KMQ87973.1|	44.951	307	160	4	751	1668	404	702	1.92e-75	262
c584659_g2	antiquewhite4	gi|861619928|gb|KMQ87149.1| hypothetical protein RF55_13647 [Lasius niger]	gi|861619928|gb|KMQ87149.1|	62.312	199	74	1	37	633	66	263	1.3e-83	265
UN31208	antiquewhite4	gi|270015882|gb|EFA12330.1| hypothetical protein TcasGA2_TC005158 [Tribolium castaneum]	gi|270015882|gb|EFA12330.1|	32.759	116	73	2	365	27	19	132	7.38e-10	60.1
c585780_g3	antiquewhite4	gi|607364258|gb|EZA58474.1| hypothetical protein X777_01173 [Cerapachys biroi]	gi|607364258|gb|EZA58474.1|	53.409	88	39	1	2	259	85	172	2.78e-27	108
c580613_g1	antiquewhite4	gi|913317393|ref|XP_013189681.1| PREDICTED: uncharacterized protein LOC106134232 [Amyelois transitella]	gi|913317393|ref|XP_013189681.1|	27.206	136	93	3	185	574	741	876	2.9e-07	58.5
c583076_g1	antiquewhite4	gi|662220831|ref|XP_008484571.1| PREDICTED: uncharacterized protein LOC103521244 [Diaphorina citri]	gi|662220831|ref|XP_008484571.1|	46.296	54	29	0	164	3	470	523	8.82e-06	54.3
Contig18658	antiquewhite4	gi|915657950|gb|KOC61200.1| Putative uncharacterized protein FLJ37770 [Habropoda laboriosa]	gi|915657950|gb|KOC61200.1|	34.703	219	115	4	647	15	1	199	4.11e-23	102
Contig11612	antiquewhite4	gi|926631856|ref|XP_013781673.1| PREDICTED: uncharacterized protein LOC106465971 [Limulus polyphemus]	gi|926631856|ref|XP_013781673.1|	31.556	225	146	4	1205	1870	1394	1613	1.08e-22	112
c584654_g2	antiquewhite4	gi|861610653|gb|KMQ85156.1| polyprotein gag pol of ty1 copia retrotransposon [Lasius niger]	gi|861610653|gb|KMQ85156.1|	41.06	151	86	2	831	379	159	306	5.96e-29	119
Contig12192	antiquewhite4	gi|641659641|ref|XP_008181190.1| PREDICTED: piggyBac transposable element-derived protein 4-like [Acyrthosiphon pisum]	gi|641659641|ref|XP_008181190.1|	50	318	154	4	945	1	211	526	1.4e-106	331
c575648_g11	antiquewhite4	gi|646697881|gb|KDR09333.1| Nesprin-1 [Zootermopsis nevadensis]	gi|646697881|gb|KDR09333.1|	46.763	278	148	0	839	6	1	278	6.54e-64	212
c579210_g2	antiquewhite4	gi|861613509|gb|KMQ85680.1| hypothetical protein RF55_15616 [Lasius niger]	gi|861613509|gb|KMQ85680.1|	45.946	74	40	0	630	851	65	138	5.14e-13	72.8
UN02318	antiquewhite4	gi|672374617|gb|AIJ27486.1| endonuclease-reverse transcriptase [Eyprepocnemis plorans plorans]	gi|672374617|gb|AIJ27486.1|	38.793	116	67	4	3	344	265	378	1.59e-14	76.6
Contig12153	antiquewhite4	gi|913318860|ref|XP_013190479.1| PREDICTED: uncharacterized protein LOC106134883 [Amyelois transitella]	gi|913318860|ref|XP_013190479.1|	42.512	207	115	2	617	3	19	223	1.65e-51	184
c575534_g2	antiquewhite4	gi|861619929|gb|KMQ87150.1| gag-pol polyprotein [Lasius niger]	gi|861619929|gb|KMQ87150.1|	54.422	147	67	0	299	739	788	934	8.75e-50	182
c585273_g1	antiquewhite4	gi|506968955|gb|AGM32821.1| hypothetical protein [Coptotermes formosanus]	gi|506968955|gb|AGM32821.1|	37.615	109	66	2	286	609	9	116	3.41e-07	55.8
c543736_g1	antiquewhite4	gi|646701973|gb|KDR11440.1| hypothetical protein L798_13446 [Zootermopsis nevadensis]	gi|646701973|gb|KDR11440.1|	53.846	52	24	0	158	3	23	74	2.39e-07	51.6
Contig17555	antiquewhite4	gi|662215047|ref|XP_008481385.1| PREDICTED: piggyBac transposable element-derived protein 3-like [Diaphorina citri]	gi|662215047|ref|XP_008481385.1|	33.333	165	104	2	172	654	302	464	2.05e-47	104
Contig11903	antiquewhite4	gi|910341130|ref|XP_013174263.1| PREDICTED: uncharacterized protein LOC106122721 [Papilio xuthus]	gi|910341130|ref|XP_013174263.1|	38.596	57	34	1	572	402	143	198	0.000143	50.1
c585501_g5	antiquewhite4	gi|861600419|gb|KMQ83684.1| hypothetical protein RF55_19344 [Lasius niger]	gi|861600419|gb|KMQ83684.1|	60	60	24	0	447	268	68	127	8.88e-15	73.6
c555892_g1	antiquewhite4	gi|195569281|ref|XP_002102639.1| GD20012 [Drosophila simulans] >gi|194198566|gb|EDX12142.1| GD20012 [Drosophila simulans] >gi|900912770|gb|KMZ02272.1| uncharacterized protein Dsimw501_GD20012, isoform A [Drosophila simulans] >gi|900912771|gb|KMZ02273.1| uncharacterized protein Dsimw501_GD20012, isoform B [Drosophila simulans] >gi|900912772|gb|KMZ02274.1| uncharacterized protein Dsimw501_GD20012, …	gi|195569281|ref|XP_002102639.1|	83.784	37	6	0	122	232	117	153	2.31e-14	73.6
Contig11433	antiquewhite4	gi|642913636|ref|XP_008201097.1| PREDICTED: microtubule-associated protein futsch [Tribolium castaneum] >gi|270002053|gb|EEZ98500.1| hypothetical protein TcasGA2_TC001001 [Tribolium castaneum]	gi|642913636|ref|XP_008201097.1|	55.283	407	133	10	3	1190	160	528	4.07e-119	421
c585694_g2	antiquewhite4	gi|913304117|ref|XP_013201040.1| PREDICTED: RNA-directed DNA polymerase from mobile element jockey isoform X1 [Amyelois transitella] >gi|913304120|ref|XP_013201041.1| PREDICTED: RNA-directed DNA polymerase from mobile element jockey isoform X1 [Amyelois transitella]	gi|913304117|ref|XP_013201040.1|	43.571	280	153	3	1755	919	489	764	1.16e-64	227
UN20854	antiquewhite4	gi|270015199|gb|EFA11647.1| hypothetical protein TcasGA2_TC010626 [Tribolium castaneum]	gi|270015199|gb|EFA11647.1|	78.723	47	10	0	18	158	1327	1373	3.69e-14	76.3
c582774_g2	antiquewhite4	gi|817191802|ref|XP_012271309.1| PREDICTED: nuclear factor NF-kappa-B p100 subunit isoform X3 [Orussus abietinus]	gi|817191802|ref|XP_012271309.1|	49.435	354	173	4	289	1344	40	389	2.99e-101	348
c574788_g3	antiquewhite4	gi|646719573|gb|KDR21630.1| Protein msta, isoform A [Zootermopsis nevadensis]	gi|646719573|gb|KDR21630.1|	45.865	532	244	11	164	1741	55	548	1.05e-146	446
c584392_g3	antiquewhite4	gi|645003181|ref|XP_008212437.1| PREDICTED: oxidation resistance protein 1 isoform X7 [Nasonia vitripennis]	gi|645003181|ref|XP_008212437.1|	45.566	733	289	20	29	2104	145	808	1.06e-125	407
c580636_g1	antiquewhite4	gi|646712961|gb|KDR17495.1| TBC1 domain family member 14 [Zootermopsis nevadensis]	gi|646712961|gb|KDR17495.1|	45.367	313	114	6	1111	176	438	694	1.85e-49	194
Contig8620	antiquewhite4	gi|307205490|gb|EFN83807.1| Probable phosphorylase b kinase regulatory subunit alpha [Harpegnathos saltator]	gi|307205490|gb|EFN83807.1|	88.636	88	8	1	955	692	360	445	1.52e-39	153
c455185_g1	antiquewhite4	gi|861621831|gb|KMQ87608.1| hypothetical protein RF55_13066 [Lasius niger]	gi|861621831|gb|KMQ87608.1|	40.58	69	37	3	201	7	4	72	4.98e-10	57.8
Contig16707	antiquewhite4	gi|968067244|ref|XP_015031821.1| uncharacterized protein Dwil_GK27899, partial [Drosophila willistoni] >gi|946587520|gb|KRG00484.1| uncharacterized protein Dwil_GK27899, partial [Drosophila willistoni]	gi|968067244|ref|XP_015031821.1|	44.681	94	52	0	191	472	326	419	9.87e-23	99.4
Contig9973	antiquewhite4	gi|332028747|gb|EGI68778.1| Syntaxin-binding protein 5 [Acromyrmex echinatior]	gi|332028747|gb|EGI68778.1|	58.557	485	134	4	1578	3029	905	1323	1.57e-143	492
c585337_g2	antiquewhite4	gi|321456530|gb|EFX67635.1| hypothetical protein DAPPUDRAFT_261329 [Daphnia pulex]	gi|321456530|gb|EFX67635.1|	22.884	319	221	8	999	76	1	305	1.64e-11	71.6
c579514_g3	antiquewhite4	gi|646701012|gb|KDR10935.1| hypothetical protein L798_14458, partial [Zootermopsis nevadensis]	gi|646701012|gb|KDR10935.1|	43.548	62	35	0	18	203	39	100	2.58e-07	50.4
c584194_g2	antiquewhite4	gi|641656047|ref|XP_008179823.1| PREDICTED: uncharacterized protein LOC103308360 [Acyrthosiphon pisum]	gi|641656047|ref|XP_008179823.1|	51.744	172	83	0	198	713	533	704	3.71e-52	188
Contig7343	antiquewhite4	gi|861613509|gb|KMQ85680.1| hypothetical protein RF55_15616 [Lasius niger]	gi|861613509|gb|KMQ85680.1|	45.946	74	40	0	227	6	65	138	3.37e-12	72.8
c578489_g1	antiquewhite4	gi|646723584|gb|KDR24131.1| Zinc finger RNA-binding protein, partial [Zootermopsis nevadensis]	gi|646723584|gb|KDR24131.1|	58.681	455	99	9	320	1561	12	418	5.12e-120	410
Contig11917	antiquewhite4	gi|321447528|gb|EFX61090.1| hypothetical protein DAPPUDRAFT_122552, partial [Daphnia pulex]	gi|321447528|gb|EFX61090.1|	32.5	80	52	1	733	972	84	161	0.00075	45.8
Contig9763	antiquewhite4	gi|817181692|ref|XP_012278084.1| PREDICTED: formin-binding protein 1-like isoform X3 [Orussus abietinus]	gi|817181692|ref|XP_012278084.1|	61.202	366	108	4	230	1327	1	332	1.92e-154	459
c575865_g1	antiquewhite4	gi|459937334|gb|AGG86915.1| putative TRPL channel protein [Periplaneta americana]	gi|459937334|gb|AGG86915.1|	53.125	160	71	2	481	2	804	959	9.49e-33	139
c583665_g1	antiquewhite4	gi|675376376|gb|KFM69278.1| hypothetical protein X975_13685, partial [Stegodyphus mimosarum]	gi|675376376|gb|KFM69278.1|	35.632	87	55	1	771	1031	5	90	2.39e-09	62.4
c585588_g1	antiquewhite4	gi|861621741|gb|KMQ87583.1| mariner transposase [Lasius niger]	gi|861621741|gb|KMQ87583.1|	67.491	283	92	0	1661	813	67	349	7.52e-137	410
Contig15668	antiquewhite4	gi|751776195|ref|XP_011214782.1| PREDICTED: ATP-dependent DNA helicase PIF1-like [Bactrocera dorsalis]	gi|751776195|ref|XP_011214782.1|	64.211	95	33	1	354	70	217	310	2.63e-27	86.3
c585970_g5	antiquewhite4	gi|641664468|ref|XP_008183021.1| PREDICTED: uncharacterized protein LOC103309423 [Acyrthosiphon pisum]	gi|641664468|ref|XP_008183021.1|	37.234	94	59	0	1013	732	102	195	9.1e-23	67.8
Contig20336	antiquewhite4	gi|242006835|ref|XP_002424250.1| WD repeat domain phosphoinositide-interacting protein, putative [Pediculus humanus corporis] >gi|212507619|gb|EEB11512.1| WD repeat domain phosphoinositide-interacting protein, putative [Pediculus humanus corporis]	gi|242006835|ref|XP_002424250.1|	81.25	32	6	0	194	99	311	342	4.21e-09	61.2
c585712_g1	antiquewhite4	gi|861606922|gb|KMQ84588.1| transposable element tc3 transposase [Lasius niger]	gi|861606922|gb|KMQ84588.1|	42	150	86	1	452	3	74	222	8.49e-32	124
Contig18051	antiquewhite4	gi|675367208|gb|KFM60110.1| PiggyBac transposable element-derived protein 2, partial [Stegodyphus mimosarum]	gi|675367208|gb|KFM60110.1|	41.551	361	195	5	1	1062	9	360	5.3e-86	283
Contig15448	antiquewhite4	gi|925669650|gb|KOX67759.1| hypothetical protein WN51_08187 [Melipona quadrifasciata]	gi|925669650|gb|KOX67759.1|	93.396	106	7	0	470	153	21	126	4.01e-58	201
c586025_g4	antiquewhite4	gi|913318860|ref|XP_013190479.1| PREDICTED: uncharacterized protein LOC106134883 [Amyelois transitella]	gi|913318860|ref|XP_013190479.1|	52.593	135	64	0	542	946	8	142	7.04e-48	175
c585466_g3	antiquewhite4	gi|939262284|ref|XP_014251064.1| PREDICTED: uncharacterized protein LOC106667553 isoform X1 [Cimex lectularius]	gi|939262284|ref|XP_014251064.1|	58.824	68	17	1	265	468	803	859	2.97e-12	76.3
c586270_g3	antiquewhite4	gi|805798357|ref|XP_012143825.1| PREDICTED: uncharacterized protein LOC105662855 [Megachile rotundata]	gi|805798357|ref|XP_012143825.1|	32.353	136	75	6	7	387	377	504	1.13e-07	57.8
Contig12211	antiquewhite4	gi|270016838|gb|EFA13284.1| hypothetical protein TcasGA2_TC010304 [Tribolium castaneum]	gi|270016838|gb|EFA13284.1|	32.237	152	103	0	830	375	80	231	4.65e-11	67.4
Contig8194	antiquewhite4	gi|861619929|gb|KMQ87150.1| gag-pol polyprotein [Lasius niger]	gi|861619929|gb|KMQ87150.1|	30.97	268	169	4	410	1180	3	265	1.29e-33	140
c575428_g5	antiquewhite4	gi|780698737|ref|XP_011701465.1| PREDICTED: uncharacterized protein LOC105458100, partial [Wasmannia auropunctata]	gi|780698737|ref|XP_011701465.1|	35.238	105	68	0	467	153	9	113	2.59e-11	64.3
Contig9611	antiquewhite4	gi|646722931|gb|KDR23725.1| putative cytochrome P450 301a1, mitochondrial [Zootermopsis nevadensis]	gi|646722931|gb|KDR23725.1|	56.835	139	56	1	463	59	151	289	1.51e-46	167
c586208_g1	antiquewhite4	gi|641661408|ref|XP_008181874.1| PREDICTED: piggyBac transposable element-derived protein 3-like [Acyrthosiphon pisum]	gi|641661408|ref|XP_008181874.1|	33.014	209	95	6	3	500	173	379	1.18e-20	84.3
Contig10878	antiquewhite4	gi|826412814|ref|XP_012543494.1| PREDICTED: uncharacterized protein LOC105840950 [Monomorium pharaonis]	gi|826412814|ref|XP_012543494.1|	50.857	175	86	0	1355	831	1	175	4.73e-49	174
c583204_g3	antiquewhite4	gi|646721561|gb|KDR22858.1| Neurotrypsin [Zootermopsis nevadensis]	gi|646721561|gb|KDR22858.1|	36.364	627	329	17	2639	810	683	1256	2.08e-101	360
c579664_g1	antiquewhite4	gi|607363614|gb|EZA57846.1| Carbonic anhydrase-related protein [Cerapachys biroi]	gi|607363614|gb|EZA57846.1|	68.889	45	13	1	67	201	265	308	7.53e-12	67
c570691_g2	antiquewhite4	gi|242022663|ref|XP_002431758.1| predicted protein [Pediculus humanus corporis] >gi|212517083|gb|EEB19020.1| predicted protein [Pediculus humanus corporis]	gi|242022663|ref|XP_002431758.1|	44.898	147	72	6	428	3	23	165	3.67e-29	117
Contig11906	antiquewhite4	gi|939280692|ref|XP_014260958.1| PREDICTED: uncharacterized protein LOC106673381 [Cimex lectularius]	gi|939280692|ref|XP_014260958.1|	33.69	187	103	2	974	1510	512	685	9.93e-26	119
Contig5180	antiquewhite4	gi|646715283|gb|KDR18944.1| hypothetical protein L798_07346 [Zootermopsis nevadensis]	gi|646715283|gb|KDR18944.1|	60.772	311	78	10	1218	319	2118	2395	1.68e-75	285
Contig11543	antiquewhite4	gi|861610178|gb|KMQ85078.1| dna-mediated transposase [Lasius niger]	gi|861610178|gb|KMQ85078.1|	50.617	81	39	1	366	605	333	413	3.32e-30	90.5
c585990_g1	antiquewhite4	gi|861639142|gb|KMQ92759.1| rna-directed dna polymerase from mobile element jockey-like protein [Lasius niger]	gi|861639142|gb|KMQ92759.1|	42.903	310	177	0	1370	441	323	632	1e-82	288
c586112_g2	antiquewhite4	gi|815765212|ref|XP_012226038.1| PREDICTED: uncharacterized protein LOC105674340 isoform X1 [Linepithema humile]	gi|815765212|ref|XP_012226038.1|	53.947	76	34	1	1115	888	633	707	6.42e-17	88.6
Contig11889	antiquewhite4	gi|861599990|gb|KMQ83645.1| histone-lysine n-methyltransferase setmar-like protein [Lasius niger]	gi|861599990|gb|KMQ83645.1|	77.157	197	45	0	2240	1650	128	324	3.9e-102	325
Contig5102	antiquewhite4	gi|827555883|ref|XP_012549348.1| PREDICTED: uncharacterized protein LOC101741587 [Bombyx mori]	gi|827555883|ref|XP_012549348.1|	37.681	69	37	3	789	592	315	380	0.000571	47.8
c586178_g2	antiquewhite4	gi|768413862|ref|XP_011569069.1| PREDICTED: uncharacterized protein LOC105398624 [Plutella xylostella]	gi|768413862|ref|XP_011569069.1|	37.313	67	42	0	276	476	2	68	2.72e-10	65.9
c582422_g2	antiquewhite4	gi|808126025|ref|XP_012166072.1| PREDICTED: titin isoform X3 [Bombus terrestris]	gi|808126025|ref|XP_012166072.1|	33.418	787	485	4	2255	6	5418	6202	3.72e-102	360
Contig3106	antiquewhite4	gi|795018014|ref|XP_011859062.1| PREDICTED: uncharacterized protein LOC105556578 [Vollenhovia emeryi]	gi|795018014|ref|XP_011859062.1|	46.277	188	93	4	709	164	173	358	8.92e-43	163
Contig12350	antiquewhite4	gi|641659641|ref|XP_008181190.1| PREDICTED: piggyBac transposable element-derived protein 4-like [Acyrthosiphon pisum]	gi|641659641|ref|XP_008181190.1|	57.554	278	116	2	2692	3522	192	468	9.6e-98	333
Contig11814	antiquewhite4	gi|675387251|gb|KFM80148.1| Nucleic-acid-binding protein from transposon X-element, partial [Stegodyphus mimosarum]	gi|675387251|gb|KFM80148.1|	31.884	138	72	2	415	2	265	380	1.56e-12	74.7
c527201_g1	antiquewhite4	gi|672374617|gb|AIJ27486.1| endonuclease-reverse transcriptase [Eyprepocnemis plorans plorans]	gi|672374617|gb|AIJ27486.1|	36.471	170	96	6	634	158	587	755	3.03e-14	78.2
c583995_g1	antiquewhite4	gi|646709412|gb|KDR15276.1| Sorbin and SH3 domain-containing protein 1, partial [Zootermopsis nevadensis]	gi|646709412|gb|KDR15276.1|	64.713	802	181	20	3118	809	170	901	0	956
c583107_g2	antiquewhite4	gi|270015858|gb|EFA12306.1| hypothetical protein TcasGA2_TC016101 [Tribolium castaneum]	gi|270015858|gb|EFA12306.1|	27.928	111	69	3	318	4	312	417	0.000617	47
Contig11974	antiquewhite4	gi|826411277|ref|XP_012542665.1| PREDICTED: uncharacterized protein LOC105840305 [Monomorium pharaonis]	gi|826411277|ref|XP_012542665.1|	66	50	17	0	4	153	960	1009	3.68e-15	82.4
Contig18972	antiquewhite4	gi|939688406|ref|XP_014288102.1| PREDICTED: twitchin [Halyomorpha halys]	gi|939688406|ref|XP_014288102.1|	83.415	205	32	2	997	1605	170	374	2.79e-101	345
Contig12122	antiquewhite4	gi|861630568|gb|KMQ90088.1| gag-pol polyprotein [Lasius niger]	gi|861630568|gb|KMQ90088.1|	52.586	116	51	1	349	14	897	1012	1.05e-38	127
c579120_g2	antiquewhite4	gi|817208940|ref|XP_012280503.1| PREDICTED: piggyBac transposable element-derived protein 4-like [Orussus abietinus]	gi|817208940|ref|XP_012280503.1|	63.75	80	28	1	242	6	222	301	4.84e-27	108
Contig17004	antiquewhite4	gi|970902905|ref|XP_015117278.1| PREDICTED: piggyBac transposable element-derived protein 4-like [Diachasma alloeum]	gi|970902905|ref|XP_015117278.1|	44	75	42	0	212	436	101	175	1.68e-26	75.1
c549557_g1	antiquewhite4	gi|241745233|ref|XP_002412438.1| conserved hypothetical protein [Ixodes scapularis] >gi|215505833|gb|EEC15327.1| conserved hypothetical protein, partial [Ixodes scapularis]	gi|241745233|ref|XP_002412438.1|	38.667	75	46	0	232	8	2	76	2.92e-07	51.2
c582936_g1	antiquewhite4	gi|646695567|gb|KDR08381.1| P-selectin [Zootermopsis nevadensis]	gi|646695567|gb|KDR08381.1|	24.865	185	104	5	1818	1282	2	157	4.16e-10	68.2
c563720_g1	antiquewhite4	gi|646707803|gb|KDR14400.1| hypothetical protein L798_11875 [Zootermopsis nevadensis]	gi|646707803|gb|KDR14400.1|	37.008	127	79	1	21	401	395	520	3.6e-20	93.6
c571285_g1	antiquewhite4	gi|646709477|gb|KDR15315.1| CB1 cannabinoid receptor-interacting protein 1, partial [Zootermopsis nevadensis]	gi|646709477|gb|KDR15315.1|	62.179	156	59	0	849	382	6	161	1.89e-63	212
c569409_g1	antiquewhite4	gi|478262592|gb|ENN81189.1| hypothetical protein YQE_02402, partial [Dendroctonus ponderosae]	gi|478262592|gb|ENN81189.1|	36.986	73	46	0	368	150	20	92	6.11e-07	50.4
c585485_g1	antiquewhite4	gi|672374615|gb|AIJ27485.1| endonuclease-reverse transcriptase [Eyprepocnemis plorans plorans]	gi|672374615|gb|AIJ27485.1|	38.095	105	49	4	316	38	171	271	2.35e-12	57
c586002_g1	antiquewhite4	gi|391336237|ref|XP_003742488.1| PREDICTED: RNA-directed DNA polymerase from mobile element jockey-like [Metaseiulus occidentalis]	gi|391336237|ref|XP_003742488.1|	28.205	117	84	0	729	379	302	418	6.52e-11	68.9
c570481_g2	antiquewhite4	gi|746845480|ref|XP_011053029.1| PREDICTED: molybdenum cofactor biosynthesis protein 1 isoform X2 [Acromyrmex echinatior]	gi|746845480|ref|XP_011053029.1|	57.104	366	141	5	199	1290	16	367	2.42e-135	419
c573103_g4	antiquewhite4	gi|675379920|gb|KFM72822.1| Transposable element P transposase, partial [Stegodyphus mimosarum]	gi|675379920|gb|KFM72822.1|	38.679	212	126	2	79	714	676	883	1.22e-24	112
c586097_g2	antiquewhite4	gi|985423199|ref|XP_015377088.1| PREDICTED: piggyBac transposable element-derived protein 3-like [Diuraphis noxia]	gi|985423199|ref|XP_015377088.1|	47.748	111	58	0	822	1154	157	267	8.84e-33	93.6
c578246_g1	antiquewhite4	gi|795011050|ref|XP_011870541.1| PREDICTED: uncharacterized protein LOC105563512 [Vollenhovia emeryi]	gi|795011050|ref|XP_011870541.1|	67.431	218	67	2	914	270	158	374	3.13e-85	276
Contig11824	antiquewhite4	gi|642949720|emb|CCH14900.1| endonuclease-reverse transcriptase [Blattella germanica]	gi|642949720|emb|CCH14900.1|	43.207	449	248	3	139	1470	3	449	8.19e-117	375
Contig12118	antiquewhite4	gi|768423748|ref|XP_011552795.1| PREDICTED: uncharacterized protein K02A2.6-like [Plutella xylostella]	gi|768423748|ref|XP_011552795.1|	45.255	137	66	2	1549	1935	929	1064	5.14e-32	114
Contig9322	antiquewhite4	gi|936713808|ref|XP_014234863.1| PREDICTED: uncharacterized protein K02A2.6-like [Trichogramma pretiosum]	gi|936713808|ref|XP_014234863.1|	35.885	797	479	13	408	2723	118	907	0	496
c553699_g1	antiquewhite4	gi|270016838|gb|EFA13284.1| hypothetical protein TcasGA2_TC010304 [Tribolium castaneum]	gi|270016838|gb|EFA13284.1|	27.869	122	79	2	419	69	146	263	1.5e-07	54.7
c577385_g8	antiquewhite4	gi|646710906|gb|KDR16296.1| ATP-binding cassette sub-family A member 5 [Zootermopsis nevadensis]	gi|646710906|gb|KDR16296.1|	88.652	141	16	0	395	817	220	360	2.76e-67	221
c583240_g7	antiquewhite4	gi|768430831|ref|XP_011556660.1| PREDICTED: uncharacterized protein LOC105387608 [Plutella xylostella]	gi|768430831|ref|XP_011556660.1|	29.31	116	77	4	414	76	145	258	1.43e-11	60.1
Contig10578	antiquewhite4	gi|641650544|ref|XP_008189773.1| PREDICTED: uncharacterized protein LOC103311818 [Acyrthosiphon pisum]	gi|641650544|ref|XP_008189773.1|	46.809	47	25	0	453	313	2	48	0.000369	45.8
Contig16943	antiquewhite4	gi|970888345|ref|XP_015109327.1| PREDICTED: piggyBac transposable element-derived protein 4-like, partial [Diachasma alloeum]	gi|970888345|ref|XP_015109327.1|	45	80	44	0	249	10	169	248	1.73e-16	80.5
c575746_g1	antiquewhite4	gi|915657408|gb|KOC60752.1| SCAN domain-containing protein 3 [Habropoda laboriosa]	gi|915657408|gb|KOC60752.1|	44.853	136	71	3	1	405	424	556	5.46e-31	124
c585658_g1	antiquewhite4	gi|795013456|ref|XP_011883359.1| PREDICTED: uncharacterized protein LOC105570619 [Vollenhovia emeryi]	gi|795013456|ref|XP_011883359.1|	37.143	210	115	7	581	1174	107	311	3.19e-25	114
UN39886	antiquewhite4	gi|641668727|ref|XP_008184553.1| PREDICTED: craniofacial development protein 2-like [Acyrthosiphon pisum]	gi|641668727|ref|XP_008184553.1|	51.471	68	33	0	9	212	405	472	8.37e-16	80.1
c586272_g1	antiquewhite4	gi|913321724|ref|XP_013192038.1| PREDICTED: RNA-directed DNA polymerase from mobile element jockey-like [Amyelois transitella]	gi|913321724|ref|XP_013192038.1|	39.604	303	177	3	1732	2634	448	746	2.23e-105	226
c584243_g4	antiquewhite4	gi|768424448|ref|XP_011553179.1| PREDICTED: uncharacterized protein LOC105384608 isoform X1 [Plutella xylostella] >gi|768424450|ref|XP_011553180.1| PREDICTED: uncharacterized protein LOC105384608 isoform X2 [Plutella xylostella]	gi|768424448|ref|XP_011553179.1|	33.333	132	86	1	734	339	51	180	5.08e-16	80.1
c579772_g2	antiquewhite4	gi|646720922|gb|KDR22495.1| Cytoplasmic dynein 2 heavy chain 1 [Zootermopsis nevadensis]	gi|646720922|gb|KDR22495.1|	49.225	258	129	1	927	160	3260	3517	2.42e-63	226
Contig12200	antiquewhite4	gi|768435982|ref|XP_011559452.1| PREDICTED: uncharacterized protein LOC105389943 [Plutella xylostella]	gi|768435982|ref|XP_011559452.1|	31.538	130	81	3	636	271	194	323	8e-14	62.8
Contig5420	antiquewhite4	gi|307178188|gb|EFN66986.1| hypothetical protein EAG_15618 [Camponotus floridanus]	gi|307178188|gb|EFN66986.1|	54.286	35	16	0	370	266	24	58	8.99e-06	49.7
Contig2720	antiquewhite4	gi|675368932|gb|KFM61834.1| RNA-directed DNA polymerase from mobile element jockey, partial [Stegodyphus mimosarum]	gi|675368932|gb|KFM61834.1|	42.118	831	444	10	2505	67	629	1440	0	630
c557835_g1	antiquewhite4	gi|646706026|gb|KDR13451.1| Tektin-4 [Zootermopsis nevadensis]	gi|646706026|gb|KDR13451.1|	47.312	465	240	2	2226	844	73	536	9.63e-120	383
c572626_g1	antiquewhite4	gi|170035245|ref|XP_001845481.1| leucine-rich transmembrane protein [Culex quinquefasciatus] >gi|167877131|gb|EDS40514.1| leucine-rich transmembrane protein [Culex quinquefasciatus]	gi|170035245|ref|XP_001845481.1|	53.285	137	47	2	1009	611	296	419	1.51e-29	126
Contig12226	antiquewhite4	gi|913300085|ref|XP_013198796.1| PREDICTED: uncharacterized protein LOC106141703 [Amyelois transitella]	gi|913300085|ref|XP_013198796.1|	38.753	369	222	3	3338	2244	751	1119	3.08e-110	243
c586060_g2	antiquewhite4	gi|322793095|gb|EFZ16811.1| hypothetical protein SINV_04198, partial [Solenopsis invicta]	gi|322793095|gb|EFZ16811.1|	62.162	148	55	1	485	45	1	148	9.25e-58	194
c586205_g6	antiquewhite4	gi|675366197|gb|KFM59099.1| RNA-directed DNA polymerase from mobile element jockey, partial [Stegodyphus mimosarum]	gi|675366197|gb|KFM59099.1|	36.934	287	179	1	1237	377	84	368	1.08e-59	208
c572858_g2	antiquewhite4	gi|91076370|ref|XP_967715.1| PREDICTED: ras-related protein Rab-27A [Tribolium castaneum] >gi|270002552|gb|EEZ98999.1| hypothetical protein TcasGA2_TC004860 [Tribolium castaneum]	gi|91076370|ref|XP_967715.1|	60.976	123	26	2	127	492	109	210	2.6e-39	146
c586195_g3	antiquewhite4	gi|270017180|gb|EFA13626.1| hypothetical protein TcasGA2_TC005271 [Tribolium castaneum]	gi|270017180|gb|EFA13626.1|	29.319	191	121	5	469	1008	294	481	7.85e-16	84.7
c584588_g1	antiquewhite4	gi|861633222|gb|KMQ90883.1| hypothetical protein RF55_9309 [Lasius niger]	gi|861633222|gb|KMQ90883.1|	71.91	89	25	0	201	467	446	534	1.83e-45	145
Contig7315	antiquewhite4	gi|817071802|ref|XP_012257980.1| PREDICTED: codanin-1 isoform X3 [Athalia rosae]	gi|817071802|ref|XP_012257980.1|	31.854	383	220	10	1979	891	682	1043	3.23e-39	161
c586142_g2	antiquewhite4	gi|752898427|ref|XP_011267568.1| PREDICTED: general transcription factor II-I repeat domain-containing protein 2B-like [Camponotus floridanus]	gi|752898427|ref|XP_011267568.1|	93.13	262	18	0	3	788	78	339	3.91e-175	503
c582567_g1	antiquewhite4	gi|936715588|ref|XP_014235727.1| PREDICTED: diphthine--ammonia ligase isoform X2 [Trichogramma pretiosum]	gi|936715588|ref|XP_014235727.1|	67.914	187	59	1	313	873	1	186	6.22e-113	269
c572917_g3	antiquewhite4	gi|768421144|ref|XP_011551371.1| PREDICTED: uncharacterized protein LOC105383056 [Plutella xylostella]	gi|768421144|ref|XP_011551371.1|	27.119	118	80	2	80	424	1763	1877	0.000208	46.6
c573394_g1	antiquewhite4	gi|646711407|gb|KDR16585.1| Tuberin [Zootermopsis nevadensis]	gi|646711407|gb|KDR16585.1|	61.667	60	23	0	272	93	427	486	5.86e-14	77.4
Contig15714	antiquewhite4	gi|913309826|ref|XP_013185518.1| PREDICTED: RNA-directed DNA polymerase from mobile element jockey-like [Amyelois transitella]	gi|913309826|ref|XP_013185518.1|	41.135	141	81	1	5	427	318	456	6.52e-29	110
Contig11812	antiquewhite4	gi|321464274|gb|EFX75283.1| hypothetical protein DAPPUDRAFT_108106 [Daphnia pulex]	gi|321464274|gb|EFX75283.1|	34.228	149	76	7	1061	1474	338	475	5.22e-09	65.5
c586197_g1	antiquewhite4	gi|913307062|ref|XP_013183995.1| PREDICTED: piggyBac transposable element-derived protein 4-like [Amyelois transitella]	gi|913307062|ref|XP_013183995.1|	37.063	143	86	2	1090	662	357	495	2.74e-15	83.2
c580305_g3	antiquewhite4	gi|270016838|gb|EFA13284.1| hypothetical protein TcasGA2_TC010304 [Tribolium castaneum]	gi|270016838|gb|EFA13284.1|	32.738	168	113	0	85	588	64	231	5.47e-30	119
c584469_g2	antiquewhite4	gi|914572997|gb|KOB75681.1| Uncharacterized protein OBRU01_07008, partial [Operophtera brumata]	gi|914572997|gb|KOB75681.1|	32.536	209	138	3	137	757	49	256	5.83e-24	107
Contig12346	antiquewhite4	gi|936710318|ref|XP_014233123.1| PREDICTED: uncharacterized protein LOC106656580 [Trichogramma pretiosum]	gi|936710318|ref|XP_014233123.1|	30.625	160	96	5	618	166	3	156	8.64e-10	63.9
c584743_g2	antiquewhite4	gi|646723373|gb|KDR24007.1| hypothetical protein L798_07949 [Zootermopsis nevadensis]	gi|646723373|gb|KDR24007.1|	40.084	237	131	2	385	1095	1	226	8.26e-52	184
Contig11931	antiquewhite4	gi|326578788|gb|ADZ95942.1| reverse transcriptase, partial [Oeneis sculda] >gi|326578793|gb|ADZ95943.1| reverse transcriptase, partial [Oeneis sculda]	gi|326578788|gb|ADZ95942.1|	40	145	86	1	2609	3043	5	148	1.61e-26	115
c581766_g2	antiquewhite4	gi|768421144|ref|XP_011551371.1| PREDICTED: uncharacterized protein LOC105383056 [Plutella xylostella]	gi|768421144|ref|XP_011551371.1|	32.456	114	77	0	387	728	1750	1863	1.36e-19	67.4
Contig12291	antiquewhite4	gi|913324481|ref|XP_013193561.1| PREDICTED: RNA-directed DNA polymerase from mobile element jockey-like isoform X1 [Amyelois transitella] >gi|913324483|ref|XP_013193562.1| PREDICTED: RNA-directed DNA polymerase from mobile element jockey-like isoform X2 [Amyelois transitella]	gi|913324481|ref|XP_013193561.1|	28.163	664	438	13	59	1978	217	865	9.82e-61	229
c582977_g1	antiquewhite4	gi|861627865|gb|KMQ89203.1| e3 ubiquitin-protein ligase nedd-4 [Lasius niger]	gi|861627865|gb|KMQ89203.1|	80	135	26	1	711	310	7	141	1.22e-70	227
c581043_g3	antiquewhite4	gi|672374615|gb|AIJ27485.1| endonuclease-reverse transcriptase [Eyprepocnemis plorans plorans]	gi|672374615|gb|AIJ27485.1|	61.818	55	21	0	562	398	224	278	1.37e-15	72.8
c582301_g2	antiquewhite4	gi|242011603|ref|XP_002426538.1| aldo-keto reductase, putative [Pediculus humanus corporis] >gi|212510664|gb|EEB13800.1| aldo-keto reductase, putative [Pediculus humanus corporis]	gi|242011603|ref|XP_002426538.1|	46.939	98	51	1	282	572	78	175	1.01e-24	108
c486824_g1	antiquewhite4	gi|675382896|gb|KFM75793.1| Zinc finger protein 271, partial [Stegodyphus mimosarum]	gi|675382896|gb|KFM75793.1|	41.053	95	36	2	145	429	150	224	9.33e-11	65.1
Contig12347	antiquewhite4	gi|270015374|gb|EFA11822.1| hypothetical protein TcasGA2_TC005055 [Tribolium castaneum]	gi|270015374|gb|EFA11822.1|	40.724	221	118	4	2243	1611	1	218	6.89e-44	166
c561499_g1	antiquewhite4	gi|909821380|gb|AKU04652.1| polyprotein [Blattella germanica]	gi|909821380|gb|AKU04652.1|	33.333	99	66	0	3	299	583	681	4.14e-14	76.3
Contig10668	antiquewhite4	gi|970908814|ref|XP_015120513.1| PREDICTED: uncharacterized protein LOC107043495 [Diachasma alloeum]	gi|970908814|ref|XP_015120513.1|	32.624	564	345	11	1	1647	8	551	1.07e-83	289
Contig11922	antiquewhite4	gi|498989158|ref|XP_004531538.1| PREDICTED: uncharacterized protein LOC101452609 [Ceratitis capitata]	gi|498989158|ref|XP_004531538.1|	35.311	354	190	5	1065	7	46	361	1.72e-56	204
c584200_g1	antiquewhite4	gi|913333774|ref|XP_013198576.1| PREDICTED: piggyBac transposable element-derived protein 3-like [Amyelois transitella]	gi|913333774|ref|XP_013198576.1|	34	100	59	3	1	294	277	371	1.85e-05	48.5
c582347_g2	antiquewhite4	gi|646710809|gb|KDR16227.1| Spectrin beta chain [Zootermopsis nevadensis]	gi|646710809|gb|KDR16227.1|	76.596	94	21	1	563	282	2265	2357	5.88e-34	147
Contig10040	antiquewhite4	gi|675383547|gb|KFM76444.1| putative RNA-directed DNA polymerase from transposon X-element, partial [Stegodyphus mimosarum]	gi|675383547|gb|KFM76444.1|	37.5	48	30	0	699	556	732	779	0.000587	39.3
c581527_g1	antiquewhite4	gi|943943485|ref|XP_014355190.1| PREDICTED: RNA-directed DNA polymerase from mobile element jockey-like [Papilio machaon]	gi|943943485|ref|XP_014355190.1|	33.793	145	91	2	528	97	818	958	9.51e-16	84
Contig11928	antiquewhite4	gi|675375882|gb|KFM68784.1| Histone-lysine N-methyltransferase SETMAR, partial [Stegodyphus mimosarum]	gi|675375882|gb|KFM68784.1|	45.714	70	36	2	215	421	70	138	1.77e-08	58.9
c586073_g2	antiquewhite4	gi|768424448|ref|XP_011553179.1| PREDICTED: uncharacterized protein LOC105384608 isoform X1 [Plutella xylostella] >gi|768424450|ref|XP_011553180.1| PREDICTED: uncharacterized protein LOC105384608 isoform X2 [Plutella xylostella]	gi|768424448|ref|XP_011553179.1|	21.765	170	117	5	1052	561	10	169	5.36e-06	52.4
c585874_g3	antiquewhite4	gi|817196090|ref|XP_012273615.1| PREDICTED: piggyBac transposable element-derived protein 4-like [Orussus abietinus]	gi|817196090|ref|XP_012273615.1|	49.462	186	94	0	696	139	234	419	9.76e-62	211
c572235_g2	antiquewhite4	gi|951573332|ref|XP_014484709.1| PREDICTED: rho GTPase-activating protein 26-like isoform X2 [Dinoponera quadriceps]	gi|951573332|ref|XP_014484709.1|	74.847	163	41	0	161	649	2	164	2.04e-67	226
Contig12224	antiquewhite4	gi|939281301|ref|XP_014261299.1| PREDICTED: uncharacterized protein LOC106673633 [Cimex lectularius]	gi|939281301|ref|XP_014261299.1|	31.25	288	151	10	1748	1014	37	320	4.89e-16	86.7
c564066_g1	antiquewhite4	gi|642927507|ref|XP_008195297.1| PREDICTED: Down syndrome cell adhesion molecule-like protein Dscam2 [Tribolium castaneum]	gi|642927507|ref|XP_008195297.1|	69.048	42	13	0	201	76	1068	1109	6.99e-11	65.9
c584962_g7	antiquewhite4	gi|321447888|gb|EFX61230.1| hypothetical protein DAPPUDRAFT_122414 [Daphnia pulex]	gi|321447888|gb|EFX61230.1|	23.383	201	145	3	10	597	336	532	2.14e-14	77.8
c585766_g1	antiquewhite4	gi|795021798|ref|XP_011860388.1| PREDICTED: mycophenolic acid acyl-glucuronide esterase, mitochondrial-like, partial [Vollenhovia emeryi]	gi|795021798|ref|XP_011860388.1|	43.59	78	43	1	5256	5023	14	90	3.07e-19	67.8
c586301_g1	antiquewhite4	gi|270003682|gb|EFA00130.1| hypothetical protein TcasGA2_TC002946 [Tribolium castaneum]	gi|270003682|gb|EFA00130.1|	40.839	715	404	10	5271	3154	35	739	9.95e-175	560
c585729_g1	antiquewhite4	gi|641681424|ref|XP_008189467.1| PREDICTED: uncharacterized protein LOC103311580 [Acyrthosiphon pisum]	gi|641681424|ref|XP_008189467.1|	28.44	218	146	3	1074	439	40	253	3.34e-20	95.5
c583802_g3	antiquewhite4	gi|675378220|gb|KFM71122.1| putative RNA-directed DNA polymerase from transposon X-element, partial [Stegodyphus mimosarum]	gi|675378220|gb|KFM71122.1|	35.065	77	50	0	28	258	128	204	5.97e-08	55.5
c586239_g2	antiquewhite4	gi|795017449|ref|XP_011858855.1| PREDICTED: uncharacterized protein LOC105556377, partial [Vollenhovia emeryi]	gi|795017449|ref|XP_011858855.1|	44.444	108	58	2	2124	2447	1	106	3.53e-08	62.8
c586030_g3	antiquewhite4	gi|861595699|gb|KMQ83185.1| gag pol polyprotein [Lasius niger]	gi|861595699|gb|KMQ83185.1|	54.044	272	123	1	1349	540	203	474	2.33e-110	344
c545778_g2	antiquewhite4	gi|568250860|gb|ETN60489.1| hypothetical protein AND_007884 [Anopheles darlingi]	gi|568250860|gb|ETN60489.1|	93.227	251	17	0	2	754	68	318	8.75e-158	460
UN07925	antiquewhite4	gi|768430323|ref|XP_011556385.1| PREDICTED: uncharacterized protein LOC105387367 [Plutella xylostella]	gi|768430323|ref|XP_011556385.1|	63.636	33	12	0	99	1	149	181	0.000172	47.4
UN15254	antiquewhite4	gi|646721657|gb|KDR22935.1| hypothetical protein L798_14792, partial [Zootermopsis nevadensis]	gi|646721657|gb|KDR22935.1|	38.525	122	74	1	3	365	7	128	2.31e-17	80.9
c584573_g5	antiquewhite4	gi|909821380|gb|AKU04652.1| polyprotein [Blattella germanica]	gi|909821380|gb|AKU04652.1|	29.343	685	426	18	16	1968	365	1025	9.45e-74	266
c581892_g1	antiquewhite4	gi|924558665|gb|ALC43677.1| CG6761 [Drosophila busckii]	gi|924558665|gb|ALC43677.1|	52.632	57	25	1	1	171	745	799	5.73e-09	60.8
c586290_g4	antiquewhite4	gi|599127518|gb|AHN53433.1| DDE domain transposase [Nuttalliella namaqua]	gi|599127518|gb|AHN53433.1|	38.617	347	174	6	1934	930	112	431	6.96e-69	239
Contig12345	antiquewhite4	gi|780643677|ref|XP_011688631.1| PREDICTED: uncharacterized protein F54H12.2-like [Wasmannia auropunctata]	gi|780643677|ref|XP_011688631.1|	33.668	199	128	3	1768	1175	89	284	4.38e-29	123
Contig14976	black	gi|646711677|gb|KDR16768.1| Conserved oligomeric Golgi complex subunit 2 [Zootermopsis nevadensis]	gi|646711677|gb|KDR16768.1|	37.863	758	395	14	3102	904	1	707	1.12e-131	427
c575202_g1	black	gi|646697448|gb|KDR09151.1| Dehydrodolichyl diphosphate synthase [Zootermopsis nevadensis]	gi|646697448|gb|KDR09151.1|	68.421	266	77	1	1149	373	1	266	1.92e-133	398
Contig15537	black	gi|66549728|ref|XP_392990.2| PREDICTED: ADP-ribosylation factor 1-like isoformX1 [Apis mellifera] >gi|156540814|ref|XP_001599092.1| PREDICTED: ADP-ribosylation factor 1 [Nasonia vitripennis] >gi|328791014|ref|XP_003251503.1| PREDICTED: ADP-ribosylation factor 1-like isoform X2 [Apis mellifera] >gi|340715746|ref|XP_003396370.1| PREDICTED: ADP-ribosylation factor 1 [Bombus terrestris] >gi|340715748…	gi|66549728|ref|XP_392990.2|	100	154	0	0	1467	1006	29	182	1.01e-103	320
UN05582	black	gi|506968131|gb|AGM32409.1| histone H2A.V-like protein [Coptotermes formosanus]	gi|506968131|gb|AGM32409.1|	100	103	0	0	808	500	26	128	3.64e-64	207
Contig4894	black	gi|242003170|ref|XP_002422637.1| conserved hypothetical protein [Pediculus humanus corporis] >gi|212505438|gb|EEB09899.1| conserved hypothetical protein [Pediculus humanus corporis]	gi|242003170|ref|XP_002422637.1|	49.881	421	190	4	3641	2379	4	403	7.9e-142	447
Contig2582	black	gi|972184596|ref|XP_015173768.1| PREDICTED: eukaryotic translation initiation factor 3 subunit G [Polistes dominula]	gi|972184596|ref|XP_015173768.1|	60.563	284	105	6	113	949	1	282	1.88e-101	311
Contig2743	black	gi|646720100|gb|KDR21947.1| Leucine-rich repeat-containing protein 59 [Zootermopsis nevadensis]	gi|646720100|gb|KDR21947.1|	66.418	134	44	1	198	596	20	153	2.3e-45	170
c580272_g1	black	gi|646722193|gb|KDR23273.1| FRA10AC1-like protein [Zootermopsis nevadensis]	gi|646722193|gb|KDR23273.1|	59.07	215	85	1	345	980	12	226	1.41e-77	255
Contig5365	black	gi|817071419|ref|XP_012257773.1| PREDICTED: prostamide/prostaglandin F synthase-like [Athalia rosae] >gi|817071421|ref|XP_012257774.1| PREDICTED: prostamide/prostaglandin F synthase-like [Athalia rosae]	gi|817071419|ref|XP_012257773.1|	54.696	181	81	1	125	667	2	181	6.28e-56	193
Contig11339	black	gi|646701263|gb|KDR11068.1| Putative cytochrome b561 [Zootermopsis nevadensis]	gi|646701263|gb|KDR11068.1|	56.303	238	103	1	230	940	6	243	1.24e-80	272
c583845_g1	black	gi|646718505|gb|KDR20945.1| G protein pathway suppressor 2 [Zootermopsis nevadensis]	gi|646718505|gb|KDR20945.1|	52.182	527	142	20	109	1644	34	465	1.17e-114	373
c579713_g4	black	gi|646707592|gb|KDR14281.1| hypothetical protein L798_11730 [Zootermopsis nevadensis]	gi|646707592|gb|KDR14281.1|	43.831	543	214	18	173	1642	1	505	1.34e-102	345
Contig2352	black	gi|646711173|gb|KDR16451.1| 39S ribosomal protein L2, mitochondrial [Zootermopsis nevadensis]	gi|646711173|gb|KDR16451.1|	65.759	257	88	0	316	1086	55	311	8.29e-114	346
Contig10299	black	gi|646700779|gb|KDR10772.1| hypothetical protein L798_15339, partial [Zootermopsis nevadensis]	gi|646700779|gb|KDR10772.1|	62.092	612	232	0	3472	1637	2	613	0	788
c577063_g6	black	gi|675386950|gb|KFM79847.1| PRA1 family protein 3, partial [Stegodyphus mimosarum]	gi|675386950|gb|KFM79847.1|	74.667	75	19	0	791	567	104	178	2.11e-28	115
Contig4071	black	gi|646700888|gb|KDR10841.1| 39S ribosomal protein L12, mitochondrial [Zootermopsis nevadensis]	gi|646700888|gb|KDR10841.1|	90	50	5	0	906	1055	152	201	1.13e-31	87.8
Contig6769	black	gi|195115685|ref|XP_002002387.1| uncharacterized protein Dmoj_GI12977 [Drosophila mojavensis] >gi|193912962|gb|EDW11829.1| uncharacterized protein Dmoj_GI12977 [Drosophila mojavensis]	gi|195115685|ref|XP_002002387.1|	47.368	171	86	3	2330	1827	1	170	8.25e-47	173
c579514_g2	black	gi|646714777|gb|KDR18631.1| Cip1-interacting zinc finger protein [Zootermopsis nevadensis]	gi|646714777|gb|KDR18631.1|	44.628	484	215	12	1471	2850	396	850	1.15e-82	297
c579791_g1	black	gi|646723408|gb|KDR24025.1| Selenocysteine-specific elongation factor [Zootermopsis nevadensis]	gi|646723408|gb|KDR24025.1|	61.837	566	205	5	156	1835	1	561	0	730
c577834_g1	black	gi|749791831|ref|XP_011149133.1| PREDICTED: parkin coregulated gene protein homolog isoform X2 [Harpegnathos saltator] >gi|307196535|gb|EFN78065.1| Parkin coregulated gene protein-like protein [Harpegnathos saltator]	gi|749791831|ref|XP_011149133.1|	72.566	226	61	1	187	861	19	244	9.01e-98	301
Contig8707	black	gi|646706253|gb|KDR13581.1| Proteasome-associated protein ECM29-like protein [Zootermopsis nevadensis]	gi|646706253|gb|KDR13581.1|	41.417	635	337	10	2326	4179	1247	1863	1.27e-123	436
c572124_g1	black	gi|91083107|ref|XP_969706.1| PREDICTED: mitochondrial translocator assembly and maintenance protein 41 homolog [Tribolium castaneum]	gi|91083107|ref|XP_969706.1|	51.105	362	148	5	4378	3308	1	338	9.23e-114	370
Contig5649	black	gi|646719848|gb|KDR21818.1| Hypermethylated in cancer 2 protein [Zootermopsis nevadensis]	gi|646719848|gb|KDR21818.1|	45.455	55	30	0	103	267	25	79	1.18e-10	62.8
c579399_g1	black	gi|242005492|ref|XP_002423599.1| Dipeptidyl peptidase 4, putative [Pediculus humanus corporis] >gi|212506747|gb|EEB10861.1| Dipeptidyl peptidase 4, putative [Pediculus humanus corporis]	gi|242005492|ref|XP_002423599.1|	63.082	279	103	0	1103	267	403	681	9.24e-126	388
Contig6157	black	gi|926637113|ref|XP_013784519.1| PREDICTED: dehydrogenase/reductase SDR family member 12-like [Limulus polyphemus]	gi|926637113|ref|XP_013784519.1|	46.89	209	109	2	346	972	2	208	5.56e-84	178
Contig7818	black	gi|646695034|gb|KDR08208.1| tRNA-splicing endonuclease subunit Sen34 [Zootermopsis nevadensis]	gi|646695034|gb|KDR08208.1|	40.063	317	172	5	2838	1897	1	302	2.81e-71	246
Contig9866	black	gi|646723790|gb|KDR24284.1| Retinoic acid-induced protein 1 [Zootermopsis nevadensis]	gi|646723790|gb|KDR24284.1|	39.799	299	158	6	3438	2575	505	792	5.05e-45	182
Contig4751	black	gi|817068014|ref|XP_012255928.1| PREDICTED: zinc finger C4H2 domain-containing protein isoform X4 [Athalia rosae]	gi|817068014|ref|XP_012255928.1|	77.703	148	31	2	637	1074	5	152	3.7e-59	207
c574202_g1	black	gi|817062596|ref|XP_012252962.1| PREDICTED: DNA excision repair protein ERCC-1 [Athalia rosae]	gi|817062596|ref|XP_012252962.1|	76.19	63	15	0	451	639	131	193	1.44e-44	113
c558330_g1	black	gi|270002768|gb|EEZ99215.1| serine protease P13 [Tribolium castaneum]	gi|270002768|gb|EEZ99215.1|	74.074	270	62	3	122	916	38	304	1e-146	426
c577922_g8	black	gi|646713081|gb|KDR17582.1| Adenosine 3'-phospho 5'-phosphosulfate transporter 2 [Zootermopsis nevadensis]	gi|646713081|gb|KDR17582.1|	64.213	394	113	3	1494	319	6	373	1.44e-162	478
c576948_g1	black	gi|939648858|ref|XP_014273896.1| PREDICTED: glucose-fructose oxidoreductase domain-containing protein 1 [Halyomorpha halys]	gi|939648858|ref|XP_014273896.1|	69.877	405	105	5	2348	1149	1	393	0	585
c575572_g1	black	gi|646711656|gb|KDR16747.1| SNF-related serine/threonine-protein kinase [Zootermopsis nevadensis]	gi|646711656|gb|KDR16747.1|	31.655	278	142	11	77	817	787	1047	1.25e-10	72.8
Contig5081	black	gi|939687185|ref|XP_014287632.1| PREDICTED: bifunctional coenzyme A synthase isoform X2 [Halyomorpha halys]	gi|939687185|ref|XP_014287632.1|	57.353	68	29	0	164	367	300	367	5.29e-24	77.4
Contig7117	black	gi|646714086|gb|KDR18179.1| Stress-activated protein kinase JNK [Zootermopsis nevadensis]	gi|646714086|gb|KDR18179.1|	94.805	385	9	2	1035	2189	1	374	0	756
c575819_g2	black	gi|557767217|ref|XP_005183299.1| PREDICTED: facilitated trehalose transporter Tret1-2 homolog [Musca domestica]	gi|557767217|ref|XP_005183299.1|	52.298	457	211	4	2214	856	9	462	1.5e-136	423
c584690_g2	black	gi|817208817|ref|XP_012280435.1| PREDICTED: acylphosphatase-2 [Orussus abietinus]	gi|817208817|ref|XP_012280435.1|	64.211	95	34	0	917	633	2	96	2.83e-34	130
Contig8686	black	gi|815804907|ref|XP_012223173.1| PREDICTED: ornithine decarboxylase antizyme 1, partial [Linepithema humile]	gi|815804907|ref|XP_012223173.1|	57.812	192	52	5	504	1073	1	165	3.73e-58	202
Contig4714	black	gi|795118620|ref|XP_011883524.1| PREDICTED: solute carrier family 25 member 40-like isoform X1 [Vollenhovia emeryi]	gi|795118620|ref|XP_011883524.1|	53.989	376	140	5	1545	427	8	353	1.23e-132	405
Contig8434	black	gi|972174656|ref|XP_015183366.1| PREDICTED: protein-methionine sulfoxide oxidase Mical isoform X1 [Polistes dominula] >gi|972174658|ref|XP_015183375.1| PREDICTED: protein-methionine sulfoxide oxidase Mical isoform X1 [Polistes dominula] >gi|972174660|ref|XP_015183383.1| PREDICTED: protein-methionine sulfoxide oxidase Mical isoform X1 [Polistes dominula] >gi|972174662|ref|XP_015183390.1| PREDICTED…	gi|972174656|ref|XP_015183366.1|	48.035	229	42	3	4828	5514	2550	2701	2.89e-26	125
c585210_g3	black	gi|646720550|gb|KDR22230.1| hypothetical protein L798_01836, partial [Zootermopsis nevadensis]	gi|646720550|gb|KDR22230.1|	51.321	265	114	2	3977	3192	61	313	8.11e-48	191
Contig3229	black	gi|321456472|gb|EFX67579.1| hypothetical protein DAPPUDRAFT_301998 [Daphnia pulex]	gi|321456472|gb|EFX67579.1|	57.333	300	124	2	308	1204	44	340	1.5e-115	365
Contig2315	black	gi|646715461|gb|KDR19073.1| STIP1-like proteiny and U box-containing protein 1 [Zootermopsis nevadensis]	gi|646715461|gb|KDR19073.1|	83.446	296	41	1	2640	1777	1	296	1.7e-171	510
Contig3306	black	gi|91076036|ref|XP_972103.1| PREDICTED: adenylate kinase [Tribolium castaneum] >gi|642911145|ref|XP_008200600.1| PREDICTED: adenylate kinase [Tribolium castaneum] >gi|270014676|gb|EFA11124.1| hypothetical protein TcasGA2_TC004724 [Tribolium castaneum]	gi|91076036|ref|XP_972103.1|	80.247	162	32	0	491	976	18	179	7.77e-76	255
Contig5623	black	gi|646723951|gb|KDR24385.1| Prostaglandin reductase 1 [Zootermopsis nevadensis]	gi|646723951|gb|KDR24385.1|	62.95	278	102	1	1079	249	60	337	1.4e-104	330
Contig5379	black	gi|646711411|gb|KDR16589.1| TP53RK-binding protein [Zootermopsis nevadensis]	gi|646711411|gb|KDR16589.1|	42.775	173	99	0	395	913	3	175	8.29e-43	154
c578862_g1	black	gi|759066146|ref|XP_011342517.1| PREDICTED: SRSF protein kinase 3 isoform X2 [Cerapachys biroi]	gi|759066146|ref|XP_011342517.1|	59.135	624	197	8	783	2651	67	633	0	632
Contig5306	black	gi|646719630|gb|KDR21670.1| Tetratricopeptide repeat protein 17 [Zootermopsis nevadensis]	gi|646719630|gb|KDR21670.1|	46.992	266	119	2	952	1734	191	439	6.16e-55	213
Contig5753	black	gi|817219707|ref|XP_012285560.1| PREDICTED: contactin [Orussus abietinus] >gi|817219710|ref|XP_012285561.1| PREDICTED: contactin [Orussus abietinus]	gi|817219707|ref|XP_012285560.1|	76.667	300	69	1	6557	5661	900	1199	6.77e-140	478
c585584_g1	black	gi|646710792|gb|KDR16210.1| Epsin-2 [Zootermopsis nevadensis]	gi|646710792|gb|KDR16210.1|	51.316	684	197	21	861	2828	1	576	6.82e-120	402
Contig5562	black	gi|646715017|gb|KDR18773.1| putative dolichyl pyrophosphate Glc1Man9GlcNAc2 alpha-1,3-glucosyltransferase [Zootermopsis nevadensis]	gi|646715017|gb|KDR18773.1|	64.627	523	179	4	85	1650	6	523	0	618
c580206_g2	black	gi|646698591|gb|KDR09683.1| Schlafen-like protein 1 [Zootermopsis nevadensis]	gi|646698591|gb|KDR09683.1|	38.318	107	65	1	278	598	144	249	1.25e-13	76.6
c573011_g1	black	gi|646717723|gb|KDR20470.1| DNA-binding protein Ets97D [Zootermopsis nevadensis]	gi|646717723|gb|KDR20470.1|	65.455	385	113	7	1575	445	167	539	7.8e-172	509
c569541_g2	black	gi|571548527|ref|XP_006561687.1| PREDICTED: cell division control protein 31-like [Apis mellifera]	gi|571548527|ref|XP_006561687.1|	43.284	67	38	0	723	523	7	73	4.2e-11	65.9
Contig6034	black	gi|646697355|gb|KDR09100.1| Mediator of RNA polymerase II transcription subunit 18 [Zootermopsis nevadensis]	gi|646697355|gb|KDR09100.1|	78.125	224	46	1	84	755	1	221	1.22e-117	353
c578495_g1	black	gi|820836994|ref|XP_012347897.1| PREDICTED: LOW QUALITY PROTEIN: uncharacterized protein LOC100871443 [Apis florea]	gi|820836994|ref|XP_012347897.1|	23.347	484	317	9	1382	2719	86	553	1.06e-15	88.2
c563338_g2	black	gi|817056648|ref|XP_012269199.1| PREDICTED: rab-like protein 3 isoform X1 [Athalia rosae]	gi|817056648|ref|XP_012269199.1|	72.263	137	35	2	145	555	85	218	1.09e-59	198
Contig6108	black	gi|646706147|gb|KDR13525.1| Mesoderm induction early response protein 1 [Zootermopsis nevadensis]	gi|646706147|gb|KDR13525.1|	64.126	223	69	1	1126	1794	249	460	4.44e-135	293
c553247_g1	black	gi|646704598|gb|KDR12702.1| Carbohydrate sulfotransferase 11 [Zootermopsis nevadensis]	gi|646704598|gb|KDR12702.1|	53.674	313	145	0	617	1555	21	333	4.44e-112	360
Contig15533	black	gi|925682071|gb|KOX78761.1| hypothetical protein WN51_08520 [Melipona quadrifasciata]	gi|925682071|gb|KOX78761.1|	39.316	117	62	2	8891	8568	16	132	3.99e-17	89
Contig3447	black	gi|157127464|ref|XP_001654993.1| AAEL002179-PA [Aedes aegypti] >gi|108882428|gb|EAT46653.1| AAEL002179-PA [Aedes aegypti]	gi|157127464|ref|XP_001654993.1|	32.812	192	123	4	734	1294	62	252	1.48e-20	98.6
c585083_g1	black	gi|646708719|gb|KDR14906.1| Zinc finger FYVE domain-containing protein 9, partial [Zootermopsis nevadensis]	gi|646708719|gb|KDR14906.1|	57.985	407	125	3	5	1225	296	656	7.92e-146	476
Contig3472	black	gi|759054567|ref|XP_011336492.1| PREDICTED: MOB kinase activator 1B [Cerapachys biroi]	gi|759054567|ref|XP_011336492.1|	62.821	78	29	0	497	730	140	217	2.05e-21	100
Contig4781	black	gi|646715966|gb|KDR19393.1| Ras-related protein Rac1, partial [Zootermopsis nevadensis]	gi|646715966|gb|KDR19393.1|	97.661	171	4	0	1	513	10	180	6.56e-108	347
c581797_g1	black	gi|646704092|gb|KDR12447.1| Autophagy-related protein 13-like protein [Zootermopsis nevadensis]	gi|646704092|gb|KDR12447.1|	45.66	530	146	9	2840	1278	5	401	6.08e-110	360
Contig5246	black	gi|646714664|gb|KDR18554.1| Zinc finger CCHC-type and RNA-binding motif-containing protein 1 [Zootermopsis nevadensis]	gi|646714664|gb|KDR18554.1|	57.944	214	80	3	1506	892	28	240	4.66e-55	182
Contig4169	black	gi|195111006|ref|XP_002000070.1| uncharacterized protein Dmoj_GI24885, isoform A [Drosophila mojavensis] >gi|193916664|gb|EDW15531.1| uncharacterized protein Dmoj_GI24885, isoform A [Drosophila mojavensis]	gi|195111006|ref|XP_002000070.1|	60.488	205	78	2	762	154	515	718	1.21e-73	246
Contig5397	black	gi|820837087|ref|XP_012348291.1| PREDICTED: reticulon-1-A isoform X3 [Apis florea]	gi|820837087|ref|XP_012348291.1|	66.509	212	71	0	1871	1236	34	245	1.03e-87	286
Contig15740	black	gi|646719113|gb|KDR21343.1| Transcription factor Sp3 [Zootermopsis nevadensis]	gi|646719113|gb|KDR21343.1|	47.761	268	70	7	2480	3172	599	833	3.4e-64	243
Contig6784	black	gi|646710327|gb|KDR15871.1| Laminin subunit beta-1 [Zootermopsis nevadensis]	gi|646710327|gb|KDR15871.1|	60.149	803	319	1	3076	5484	956	1757	0	879
c574543_g3	black	gi|646712503|gb|KDR17235.1| Serum response factor-like protein [Zootermopsis nevadensis]	gi|646712503|gb|KDR17235.1|	69.748	238	54	11	2914	2222	4	230	9.91e-72	249
Contig8202	black	gi|646714197|gb|KDR18262.1| Dolichyl-diphosphooligosaccharide--protein glycosyltransferase subunit STT3A [Zootermopsis nevadensis]	gi|646714197|gb|KDR18262.1|	85.553	533	75	2	3725	2127	1	531	0	877
Contig7907	black	gi|646704243|gb|KDR12541.1| Presequence protease, mitochondrial [Zootermopsis nevadensis]	gi|646704243|gb|KDR12541.1|	44.411	1011	520	17	3250	248	12	990	0	783
c577761_g1	black	gi|768443772|ref|XP_011563715.1| PREDICTED: phosphatidylinositol N-acetylglucosaminyltransferase subunit H-like [Plutella xylostella]	gi|768443772|ref|XP_011563715.1|	38.462	104	60	2	979	677	84	186	4.88e-15	80.1
c580078_g2	black	gi|189233891|ref|XP_971429.2| PREDICTED: mothers against decapentaplegic homolog 4 isoform X3 [Tribolium castaneum]	gi|189233891|ref|XP_971429.2|	75.287	348	54	6	27	1034	228	555	2.37e-148	466
c579369_g2	black	gi|383854640|ref|XP_003702828.1| PREDICTED: probable dimethyladenosine transferase isoform X1 [Megachile rotundata]	gi|383854640|ref|XP_003702828.1|	77.124	306	70	0	1630	713	1	306	9.88e-178	514
c578338_g3	black	gi|805763970|ref|XP_012134586.1| PREDICTED: AP-1 complex subunit gamma-1 isoform X2 [Megachile rotundata]	gi|805763970|ref|XP_012134586.1|	65.453	906	260	14	347	3040	1	861	0	1066
Contig11065	black	gi|641651927|ref|XP_008178180.1| PREDICTED: piggyBac transposable element-derived protein 4-like [Acyrthosiphon pisum]	gi|641651927|ref|XP_008178180.1|	47.561	164	82	2	4637	4158	274	437	5.88e-40	137
c584850_g1	black	gi|646707258|gb|KDR14101.1| Dynactin subunit 3 [Zootermopsis nevadensis]	gi|646707258|gb|KDR14101.1|	37.952	166	102	1	447	944	5	169	4.28e-30	120
c561954_g1	black	gi|646700477|gb|KDR10606.1| hypothetical protein L798_15133 [Zootermopsis nevadensis]	gi|646700477|gb|KDR10606.1|	53.982	113	49	2	1135	803	48	159	3.63e-23	103
c570747_g1	black	gi|646703585|gb|KDR12196.1| hypothetical protein L798_13932 [Zootermopsis nevadensis]	gi|646703585|gb|KDR12196.1|	71.429	175	50	0	416	940	1	175	9.38e-87	280
c562444_g1	black	gi|646695821|gb|KDR08506.1| hypothetical protein L798_01964, partial [Zootermopsis nevadensis]	gi|646695821|gb|KDR08506.1|	69.369	111	34	0	776	444	12	122	1.63e-52	177
Contig7961	black	gi|646705535|gb|KDR13200.1| Anaphase-promoting complex subunit 4 [Zootermopsis nevadensis]	gi|646705535|gb|KDR13200.1|	44.392	633	285	12	2857	1109	136	751	3.03e-151	480
Contig9553	black	gi|646707743|gb|KDR14361.1| Phosphatidylinositol 3-kinase regulatory subunit gamma [Zootermopsis nevadensis]	gi|646707743|gb|KDR14361.1|	64.252	428	140	4	451	1704	125	549	1.15e-173	540
Contig5917	black	gi|755952410|ref|XP_011302083.1| PREDICTED: putative peptidyl-tRNA hydrolase PTRHD1 [Fopius arisanus]	gi|755952410|ref|XP_011302083.1|	72.881	59	16	0	386	562	4	62	8.19e-34	101
c584217_g3	black	gi|242006280|ref|XP_002423980.1| NADPH--cytochrome P450, putative [Pediculus humanus corporis] >gi|212507262|gb|EEB11242.1| NADPH--cytochrome P450, putative [Pediculus humanus corporis]	gi|242006280|ref|XP_002423980.1|	68.079	708	171	11	453	2561	21	678	0	947
Contig7051	black	gi|909577344|ref|XP_013144487.1| PREDICTED: protein Mpv17 [Papilio polytes]	gi|909577344|ref|XP_013144487.1|	45.93	172	87	1	2127	1612	15	180	1.71e-43	162
c522675_g1	black	gi|91077746|ref|XP_966706.1| PREDICTED: uncharacterized protein LOC655102 [Tribolium castaneum] >gi|270001518|gb|EEZ97965.1| hypothetical protein TcasGA2_TC000357 [Tribolium castaneum]	gi|91077746|ref|XP_966706.1|	42.094	449	247	7	262	1581	103	547	2.79e-106	343
Contig3495	black	gi|861614224|gb|KMQ85828.1| myosin-i heavy chain [Lasius niger]	gi|861614224|gb|KMQ85828.1|	70.213	47	11	1	3	143	211	254	5.45e-11	70.5
Contig9627	black	gi|646685187|gb|KDR03828.1| Serine/threonine-protein phosphatase 4 regulatory subunit 3 [Zootermopsis nevadensis]	gi|646685187|gb|KDR03828.1|	87.958	382	46	0	3380	2235	1	382	0	704
Contig3382	black	gi|646715616|gb|KDR19152.1| Sorting and assembly machinery component 50-like protein [Zootermopsis nevadensis]	gi|646715616|gb|KDR19152.1|	57.37	441	178	2	166	1458	1	441	3.47e-166	491
c575919_g1	black	gi|646706379|gb|KDR13644.1| Hydroxymethylglutaryl-CoA synthase 1 [Zootermopsis nevadensis]	gi|646706379|gb|KDR13644.1|	67.021	470	148	2	515	1924	4	466	0	676
c567055_g1	black	gi|646700878|gb|KDR10831.1| hypothetical protein L798_14813, partial [Zootermopsis nevadensis]	gi|646700878|gb|KDR10831.1|	51.264	277	110	3	2450	1629	4	258	3.01e-69	239
Contig11318	black	gi|91077082|ref|XP_969760.1| PREDICTED: protein NRDE2 homolog [Tribolium castaneum] >gi|270002034|gb|EEZ98481.1| hypothetical protein TcasGA2_TC000974 [Tribolium castaneum]	gi|91077082|ref|XP_969760.1|	34.733	524	295	17	4803	3265	157	644	6.42e-58	225
Contig7041	black	gi|913335297|ref|XP_013199404.1| PREDICTED: COX assembly mitochondrial protein homolog [Amyelois transitella]	gi|913335297|ref|XP_013199404.1|	64.516	93	33	0	42	320	3	95	6.83e-40	139
c580162_g3	black	gi|646689199|gb|KDR06507.1| Poly(A) RNA polymerase, mitochondrial [Zootermopsis nevadensis]	gi|646689199|gb|KDR06507.1|	62.963	54	20	0	375	214	215	268	5.2e-16	80.9
c583235_g3	black	gi|668459609|gb|KFB47346.1| AGAP010539-PA-like protein [Anopheles sinensis]	gi|668459609|gb|KFB47346.1|	80	60	12	0	1	180	401	460	2.59e-23	102
Contig4484	black	gi|506968267|gb|AGM32477.1| serine/arginine-rich splicing factor 7-like protein [Coptotermes formosanus]	gi|506968267|gb|AGM32477.1|	85.6	125	15	1	2615	2250	1	125	1.91e-49	182
c586156_g3	black	gi|332028930|gb|EGI68948.1| 2-hydroxyacyl-CoA lyase 1 [Acromyrmex echinatior]	gi|332028930|gb|EGI68948.1|	66.423	137	45	1	2	412	177	312	3.72e-48	169
c574351_g1	black	gi|646695888|gb|KDR08539.1| Vacuolar protein sorting-associated protein 33A [Zootermopsis nevadensis]	gi|646695888|gb|KDR08539.1|	64.142	647	185	7	97	2025	3	606	0	778
Contig10291	black	gi|646716742|gb|KDR19868.1| Serine/threonine-protein kinase 38-like [Zootermopsis nevadensis]	gi|646716742|gb|KDR19868.1|	92.469	478	14	2	616	2046	1	457	0	912
Contig7428	black	gi|646710496|gb|KDR15987.1| Periodic tryptophan protein 1-like protein [Zootermopsis nevadensis]	gi|646710496|gb|KDR15987.1|	50.8	500	205	6	3195	1696	6	464	4.31e-152	473
Contig1663	black	gi|646711137|gb|KDR16436.1| Ectonucleotide pyrophosphatase/phosphodiesterase family member 5 [Zootermopsis nevadensis]	gi|646711137|gb|KDR16436.1|	46.97	396	191	5	2783	1602	24	402	3.97e-121	384
Contig4997	black	gi|321457513|gb|EFX68598.1| hypothetical protein DAPPUDRAFT_301407 [Daphnia pulex]	gi|321457513|gb|EFX68598.1|	32.37	519	321	16	1126	2670	4	496	1.12e-50	194
c579777_g2	black	gi|478256222|gb|ENN76416.1| hypothetical protein YQE_07077, partial [Dendroctonus ponderosae]	gi|478256222|gb|ENN76416.1|	48.619	181	72	4	2212	1679	1	163	1.5e-38	147
c556614_g1	black	gi|642924079|ref|XP_008193998.1| PREDICTED: ribonuclease P protein subunit p14 [Tribolium castaneum]	gi|642924079|ref|XP_008193998.1|	44.545	110	59	1	101	424	1	110	1.19e-25	103
Contig8093	black	gi|270004077|gb|EFA00525.1| hypothetical protein TcasGA2_TC003390 [Tribolium castaneum]	gi|270004077|gb|EFA00525.1|	60	70	28	0	1277	1486	792	861	7.84e-17	92.8
c581698_g3	black	gi|321468540|gb|EFX79524.1| hypothetical protein DAPPUDRAFT_304428 [Daphnia pulex]	gi|321468540|gb|EFX79524.1|	55.484	155	68	1	1428	964	31	184	6.59e-49	175
c579951_g2	black	gi|646709724|gb|KDR15445.1| hypothetical protein L798_09150 [Zootermopsis nevadensis]	gi|646709724|gb|KDR15445.1|	56.693	254	94	3	245	1006	33	270	1.07e-93	305
UN00837	black	gi|506965820|gb|AGM32262.1| actin-depolymerizing factor 1 [Coptotermes formosanus]	gi|506965820|gb|AGM32262.1|	97.802	91	2	0	223	495	58	148	8.37e-72	186
Contig1670	black	gi|157104474|ref|XP_001648424.1| AAEL014314-PA [Aedes aegypti] >gi|108869184|gb|EAT33409.1| AAEL014314-PA [Aedes aegypti]	gi|157104474|ref|XP_001648424.1|	65.556	180	61	1	3	539	22	201	1.25e-101	255
Contig10129	black	gi|646701567|gb|KDR11229.1| Lysosomal alpha-mannosidase [Zootermopsis nevadensis]	gi|646701567|gb|KDR11229.1|	63.985	522	168	3	1	1566	94	595	0	727
Contig2429	black	gi|646712837|gb|KDR17422.1| hypothetical protein L798_08322 [Zootermopsis nevadensis]	gi|646712837|gb|KDR17422.1|	52.326	86	41	0	301	558	16	101	3.11e-19	87
Contig15700	black	gi|963328801|gb|ALT07199.1| long chain acyl-CoA synthetase isoform 2 [Rhodnius prolixus]	gi|963328801|gb|ALT07199.1|	98	50	1	0	2240	2091	657	706	9.49e-21	104
Contig11519	black	gi|646713548|gb|KDR17852.1| Ankyrin repeat domain-containing protein 13C [Zootermopsis nevadensis]	gi|646713548|gb|KDR17852.1|	79.863	437	82	1	4653	3343	1	431	0	699
c584585_g1	black	gi|646710599|gb|KDR16066.1| TRNA (uracil-5-)-methyltransferase-like protein A [Zootermopsis nevadensis]	gi|646710599|gb|KDR16066.1|	57.241	435	185	1	977	2278	209	643	6.13e-173	527
Contig8952	black	gi|646677239|gb|KDQ97905.1| Cyclin-L1 [Zootermopsis nevadensis]	gi|646677239|gb|KDQ97905.1|	78.351	97	21	0	2456	2746	242	338	2.43e-68	163
Contig7196	black	gi|646711581|gb|KDR16696.1| Integral membrane protein GPR175 [Zootermopsis nevadensis]	gi|646711581|gb|KDR16696.1|	54.839	341	104	7	319	1329	1	295	4.21e-107	273
c584157_g3	black	gi|170052218|ref|XP_001862121.1| traf2 and nck interacting kinase, tnik [Culex quinquefasciatus] >gi|167873146|gb|EDS36529.1| traf2 and nck interacting kinase, tnik [Culex quinquefasciatus]	gi|170052218|ref|XP_001862121.1|	100	63	0	0	2	190	351	413	2.13e-31	135
Contig11524	black	gi|571529397|ref|XP_006567771.1| PREDICTED: nucleolar protein 58-like [Apis mellifera]	gi|571529397|ref|XP_006567771.1|	81.281	406	69	3	3765	4979	57	456	0	633
Contig10349	black	gi|805762341|ref|XP_012154254.1| PREDICTED: protocadherin-like wing polarity protein stan isoform X1 [Megachile rotundata] >gi|805762344|ref|XP_012154255.1| PREDICTED: protocadherin-like wing polarity protein stan isoform X1 [Megachile rotundata]	gi|805762341|ref|XP_012154254.1|	58.933	431	136	8	7	1278	2528	2924	7.61e-108	388
Contig15685	black	gi|861650869|gb|KMQ97469.1| bystin isoform 1 [Lasius niger]	gi|861650869|gb|KMQ97469.1|	77.889	199	44	0	786	1382	234	432	7.19e-148	333
c581018_g1	black	gi|646700389|gb|KDR10550.1| V-type proton ATPase subunit C [Zootermopsis nevadensis]	gi|646700389|gb|KDR10550.1|	91.223	376	32	1	3309	2185	1	376	0	709
Contig9228	black	gi|350409911|ref|XP_003488885.1| PREDICTED: muscle, skeletal receptor tyrosine protein kinase-like isoform X2 [Bombus impatiens]	gi|350409911|ref|XP_003488885.1|	63.927	219	56	3	668	12	324	519	6.49e-80	277
Contig8614	black	gi|646712116|gb|KDR17021.1| CRAL-TRIO domain-containing protein C3H8.02 [Zootermopsis nevadensis]	gi|646712116|gb|KDR17021.1|	82.143	224	40	0	154	825	5	228	9.21e-128	399
Contig3588	black	gi|925672037|gb|KOX69770.1| Transketolase [Melipona quadrifasciata]	gi|925672037|gb|KOX69770.1|	74.937	399	100	0	128	1324	4	402	0	655
Contig7795	black	gi|936704775|ref|XP_014230356.1| PREDICTED: double-stranded RNA-specific editase 1 isoform X3 [Trichogramma pretiosum] >gi|936704777|ref|XP_014230357.1| PREDICTED: double-stranded RNA-specific editase 1 isoform X3 [Trichogramma pretiosum] >gi|936704780|ref|XP_014230358.1| PREDICTED: double-stranded RNA-specific editase 1 isoform X3 [Trichogramma pretiosum] >gi|936704782|ref|XP_014230359.1| PREDIC…	gi|936704775|ref|XP_014230356.1|	37.918	269	146	4	1406	2197	56	308	3.71e-44	172
Contig6761	black	gi|321472211|gb|EFX83182.1| hypothetical protein DAPPUDRAFT_302108 [Daphnia pulex]	gi|321472211|gb|EFX83182.1|	68.772	570	168	5	298	2004	1	561	0	770
c571870_g1	black	gi|642913799|ref|XP_008201164.1| PREDICTED: translation machinery-associated protein 16 [Tribolium castaneum] >gi|270002985|gb|EEZ99432.1| hypothetical protein TcasGA2_TC030572 [Tribolium castaneum]	gi|642913799|ref|XP_008201164.1|	51.678	149	71	1	545	102	12	160	1.31e-47	164
Contig4707	black	gi|646723614|gb|KDR24161.1| Signal recognition particle 14 kDa protein [Zootermopsis nevadensis]	gi|646723614|gb|KDR24161.1|	69.048	84	20	1	49	282	1	84	5.38e-30	120
Contig4085	black	gi|646720720|gb|KDR22342.1| Peroxisomal membrane protein PEX14 [Zootermopsis nevadensis]	gi|646720720|gb|KDR22342.1|	39.932	293	125	9	1169	327	16	269	5.25e-36	142
c577626_g1	black	gi|646715429|gb|KDR19041.1| SID1 transmembrane family member 1 [Zootermopsis nevadensis]	gi|646715429|gb|KDR19041.1|	65.714	175	60	0	971	447	630	804	2.8e-59	221
Contig4468	black	gi|646723321|gb|KDR23962.1| Heme oxygenase 1 [Zootermopsis nevadensis]	gi|646723321|gb|KDR23962.1|	64.251	207	74	0	395	1015	1	207	1.96e-92	287
c583164_g1	black	gi|675374236|gb|KFM67138.1| Protein EMSY, partial [Stegodyphus mimosarum]	gi|675374236|gb|KFM67138.1|	65.986	147	50	0	3974	3534	1	147	1.56e-53	209
c579560_g1	black	gi|820866225|ref|XP_012349549.1| PREDICTED: mitogen-activated protein kinase kinase kinase kinase 5 isoform X1 [Apis florea]	gi|820866225|ref|XP_012349549.1|	67.466	1042	231	19	101	3205	1	941	0	1365
Contig5743	black	gi|954548337|ref|XP_014616743.1| PREDICTED: developmentally-regulated GTP-binding protein 2 [Polistes canadensis]	gi|954548337|ref|XP_014616743.1|	92.562	363	27	0	2766	1678	1	363	0	630
Contig11138	black	gi|517502136|ref|YP_008144686.1| cytochrome b (mitochondrion) [Ischnura pumilio] >gi|513133137|gb|AGO19364.1| cytochrome b (mitochondrion) [Ischnura pumilio]	gi|517502136|ref|YP_008144686.1|	88.251	366	43	0	1644	2741	1	366	0	629
Contig9486	black	gi|668454344|gb|KFB42817.1| AGAP002524-PA-like protein [Anopheles sinensis]	gi|668454344|gb|KFB42817.1|	39.896	193	90	8	543	1103	2	174	1.29e-26	116
c570781_g1	black	gi|646711371|gb|KDR16557.1| Tetratricopeptide repeat protein 35 [Zootermopsis nevadensis]	gi|646711371|gb|KDR16557.1|	47.761	67	30	2	556	741	233	299	5.99e-08	60.8
c584666_g3	black	gi|952511604|gb|KRT78472.1| hypothetical protein AMK59_8634, partial [Oryctes borbonicus]	gi|952511604|gb|KRT78472.1|	56.911	123	44	2	543	181	56	171	4.85e-41	144
c584896_g3	black	gi|646722000|gb|KDR23144.1| Sorting nexin-29 [Zootermopsis nevadensis]	gi|646722000|gb|KDR23144.1|	47.426	272	93	8	2533	1802	534	783	1.47e-57	222
c580609_g1	black	gi|646719582|gb|KDR21639.1| Golgi-specific brefeldin A-resistance guanine nucleotide exchange factor 1 [Zootermopsis nevadensis]	gi|646719582|gb|KDR21639.1|	63.263	999	316	16	5615	2655	845	1804	0	1101
Contig21181	black	gi|157104001|ref|XP_001648213.1| AAEL003994-PA [Aedes aegypti] >gi|108880429|gb|EAT44654.1| AAEL003994-PA [Aedes aegypti]	gi|157104001|ref|XP_001648213.1|	61.559	372	126	3	1716	652	74	445	8.27e-159	485
Contig9052	black	gi|817086977|ref|XP_012266243.1| PREDICTED: nucleoporin GLE1 [Athalia rosae]	gi|817086977|ref|XP_012266243.1|	55.024	209	91	3	1375	2001	461	666	8.2e-100	247
Contig5561	black	gi|968008900|ref|XP_001980164.2| LOW QUALITY PROTEIN: uncharacterized protein Dere_GG16991 [Drosophila erecta] >gi|969473907|ref|XP_002097627.2| LOW QUALITY PROTEIN: uncharacterized protein Dyak_GE24384 [Drosophila yakuba] >gi|945178401|gb|EDV49122.2| LOW QUALITY PROTEIN: uncharacterized protein Dere_GG16991 [Drosophila erecta] >gi|948559411|gb|EDW97339.2| LOW QUALITY PROTEIN: uncharacterized pro…	gi|968008900|ref|XP_001980164.2|	79.279	333	56	4	5297	4308	177	499	0	527
c577784_g1	black	gi|646708141|gb|KDR14570.1| Vacuolar protein sorting-associated protein 33B [Zootermopsis nevadensis]	gi|646708141|gb|KDR14570.1|	47.913	599	301	6	241	2013	9	604	3.65e-179	541
Contig9002	black	gi|646719650|gb|KDR21690.1| Serine/threonine-protein kinase OSR1 [Zootermopsis nevadensis]	gi|646719650|gb|KDR21690.1|	77.393	606	84	6	4020	2209	49	603	0	854
Contig8439	black	gi|939655449|ref|XP_014276238.1| PREDICTED: probable G-protein coupled receptor Mth-like 1 [Halyomorpha halys]	gi|939655449|ref|XP_014276238.1|	45.917	551	238	13	2652	1012	20	514	2.64e-134	433
c577587_g11	black	gi|646706248|gb|KDR13576.1| COMM domain-containing protein 10 [Zootermopsis nevadensis]	gi|646706248|gb|KDR13576.1|	39.13	115	68	2	391	729	75	189	4.56e-33	87.8
Contig11093	black	gi|751227092|ref|XP_011167008.1| PREDICTED: LOW QUALITY PROTEIN: tripeptidyl-peptidase 2 [Solenopsis invicta]	gi|751227092|ref|XP_011167008.1|	56.923	1365	484	13	109	4194	1	1264	0	1503
c577353_g1	black	gi|646711413|gb|KDR16591.1| Regulatory-associated protein of mTOR [Zootermopsis nevadensis]	gi|646711413|gb|KDR16591.1|	59.283	307	99	6	42	959	468	749	1.4e-111	365
c577037_g1	black	gi|646723674|gb|KDR24204.1| Serine/threonine-protein kinase grp [Zootermopsis nevadensis]	gi|646723674|gb|KDR24204.1|	64.371	421	130	7	115	1323	9	427	0	548
Contig7490	black	gi|646713043|gb|KDR17544.1| Alanyl-tRNA synthetase domain-containing protein 1 [Zootermopsis nevadensis]	gi|646713043|gb|KDR17544.1|	55.469	256	105	3	1412	645	20	266	9.8e-115	277
Contig6099	black	gi|646715325|gb|KDR18967.1| DnaJ-like protein subfamily C member 11 [Zootermopsis nevadensis]	gi|646715325|gb|KDR18967.1|	56.477	579	235	3	68	1804	14	575	0	569
Contig8240	black	gi|646710391|gb|KDR15910.1| Nuclear pore complex protein Nup153 [Zootermopsis nevadensis]	gi|646710391|gb|KDR15910.1|	31.934	667	309	23	6807	5020	256	848	2.92e-61	239
c573237_g1	black	gi|646724083|gb|KDR24473.1| Actin-related protein 3 [Zootermopsis nevadensis]	gi|646724083|gb|KDR24473.1|	96.03	403	16	0	2590	1382	16	418	0	807
Contig8485	black	gi|646704521|gb|KDR12649.1| Low-density lipoprotein receptor-related protein 2 [Zootermopsis nevadensis]	gi|646704521|gb|KDR12649.1|	69.672	1586	416	12	7229	2520	2671	4207	0	2087
c579741_g1	black	gi|568248210|gb|ETN58085.1| sphingomyelin phosphodiesterase [Anopheles darlingi]	gi|568248210|gb|ETN58085.1|	45.471	541	274	10	3109	1517	125	654	2.76e-152	479
Contig6554	black	gi|646707750|gb|KDR14368.1| Ubiquitin thioesterase otubain-like [Zootermopsis nevadensis]	gi|646707750|gb|KDR14368.1|	77.903	267	55	1	485	1285	3	265	1.67e-144	430
c575526_g4	black	gi|646694764|gb|KDR08114.1| COP9 signalosome complex subunit 8 [Zootermopsis nevadensis]	gi|646694764|gb|KDR08114.1|	55.921	152	57	3	202	657	46	187	1.74e-44	160
Contig8725	black	gi|646696172|gb|KDR08619.1| Exocyst complex component 6 [Zootermopsis nevadensis]	gi|646696172|gb|KDR08619.1|	70.507	651	133	9	2273	384	178	790	0	872
c575559_g1	black	gi|646716492|gb|KDR19730.1| Exportin-7 [Zootermopsis nevadensis]	gi|646716492|gb|KDR19730.1|	88.257	1090	113	3	309	3554	6	1088	0	1929
Contig10067	black	gi|646699385|gb|KDR10015.1| D-2-hydroxyglutarate dehydrogenase, mitochondrial [Zootermopsis nevadensis]	gi|646699385|gb|KDR10015.1|	71.591	264	75	0	1015	1806	61	324	0	417
Contig2431	black	gi|970884558|ref|XP_015126922.1| PREDICTED: COP9 signalosome complex subunit 4 [Diachasma alloeum]	gi|970884558|ref|XP_015126922.1|	84.477	277	30	2	626	1456	147	410	0	479
c581816_g1	black	gi|646720920|gb|KDR22493.1| MIT domain-containing protein 1 [Zootermopsis nevadensis]	gi|646720920|gb|KDR22493.1|	62.295	244	90	1	131	856	1	244	3.94e-104	330
Contig8459	black	gi|646720384|gb|KDR22142.1| Methylcrotonoyl-CoA carboxylase subunit alpha, mitochondrial [Zootermopsis nevadensis]	gi|646720384|gb|KDR22142.1|	53.269	413	192	1	1646	411	291	703	0	452
Contig5207	black	gi|926633518|ref|XP_013782566.1| PREDICTED: ras-related protein Rab-18-B-like [Limulus polyphemus]	gi|926633518|ref|XP_013782566.1|	44.776	134	73	1	513	914	60	192	3.21e-29	122
c579127_g3	black	gi|746864985|ref|XP_011063511.1| PREDICTED: uncharacterized protein LOC105151485 isoform X2 [Acromyrmex echinatior]	gi|746864985|ref|XP_011063511.1|	69.474	95	25	1	576	848	2807	2901	2.86e-38	157
Contig6211	black	gi|646717386|gb|KDR20261.1| N6-adenosine-methyltransferase 70 kDa subunit [Zootermopsis nevadensis]	gi|646717386|gb|KDR20261.1|	95.902	122	5	0	67	432	368	489	5.35e-116	257
Contig11760	black	gi|780662663|ref|XP_011693235.1| PREDICTED: ribulose-phosphate 3-epimerase [Wasmannia auropunctata]	gi|780662663|ref|XP_011693235.1|	73.832	214	56	0	823	1464	5	218	4.36e-104	341
Contig8674	black	gi|646697098|gb|KDR08983.1| Transitional endoplasmic reticulum ATPase TER94 [Zootermopsis nevadensis]	gi|646697098|gb|KDR08983.1|	93.031	574	40	0	5020	3299	1	574	0	1057
c567491_g1	black	gi|646704094|gb|KDR12449.1| RNA-binding protein 12 [Zootermopsis nevadensis]	gi|646704094|gb|KDR12449.1|	41.084	572	227	13	1822	3501	431	904	9.01e-113	384
c579748_g1	black	gi|506969313|gb|AGM33000.1| glutaredoxin GRX-like domain containing protein [Coptotermes formosanus]	gi|506969313|gb|AGM33000.1|	62.727	110	21	3	867	577	34	136	1.14e-33	128
c575219_g1	black	gi|936713793|ref|XP_014234855.1| PREDICTED: RNA exonuclease 4 isoform X4 [Trichogramma pretiosum]	gi|936713793|ref|XP_014234855.1|	68.098	163	52	0	1117	629	163	325	2.28e-75	250
Contig2976	black	gi|646717978|gb|KDR20633.1| DnaJ-like protein subfamily B member 11 [Zootermopsis nevadensis]	gi|646717978|gb|KDR20633.1|	79.06	234	49	0	445	1146	124	357	4.33e-148	411
c565038_g1	black	gi|939251021|ref|XP_014245099.1| PREDICTED: TM2 domain-containing protein CG10795 [Cimex lectularius] >gi|939251023|ref|XP_014245100.1| PREDICTED: TM2 domain-containing protein CG10795 [Cimex lectularius]	gi|939251021|ref|XP_014245099.1|	65.746	181	62	0	198	740	2	182	1.8e-83	260
c576719_g1	black	gi|646697355|gb|KDR09100.1| Mediator of RNA polymerase II transcription subunit 18 [Zootermopsis nevadensis]	gi|646697355|gb|KDR09100.1|	75.325	154	35	1	368	829	71	221	2.77e-90	231
c544462_g1	black	gi|914567592|gb|KOB71803.1| DNL-type zinc finger protein [Operophtera brumata]	gi|914567592|gb|KOB71803.1|	52.885	104	49	0	328	639	15	118	3.13e-31	120
c572766_g2	black	gi|746852071|ref|XP_011056576.1| PREDICTED: protein translation factor SUI1 homolog [Acromyrmex echinatior]	gi|746852071|ref|XP_011056576.1|	89.565	115	12	0	179	523	95	209	1.27e-66	221
Contig4274	black	gi|646718592|gb|KDR21004.1| Dolichyl-diphosphooligosaccharide--protein glycosyltransferase 48 kDa subunit [Zootermopsis nevadensis]	gi|646718592|gb|KDR21004.1|	64.878	410	131	4	67	1266	10	416	5.17e-180	528
c576807_g1	black	gi|939264973|ref|XP_014252510.1| PREDICTED: BTB/POZ domain-containing protein 17-like isoform X2 [Cimex lectularius] >gi|939264975|ref|XP_014252512.1| PREDICTED: BTB/POZ domain-containing protein 17-like isoform X2 [Cimex lectularius]	gi|939264973|ref|XP_014252510.1|	66.197	71	24	0	632	844	73	143	2.81e-24	108
Contig14968	black	gi|559373220|gb|AHB12490.1| 60S Ribosomal Protein LP2 [Pantala flavescens]	gi|559373220|gb|AHB12490.1|	88.372	43	5	0	82	210	23	65	3.21e-22	77
Contig5564	black	gi|307214118|gb|EFN89283.1| PiggyBac transposable element-derived protein 4, partial [Harpegnathos saltator]	gi|307214118|gb|EFN89283.1|	49.203	502	252	3	628	2124	12	513	1.65e-163	492
Contig3417	black	gi|646722535|gb|KDR23493.1| Methyl-CpG-binding domain protein 2 [Zootermopsis nevadensis]	gi|646722535|gb|KDR23493.1|	88.608	237	26	1	184	891	1	237	6.61e-153	442
Contig8765	black	gi|646701178|gb|KDR11017.1| Sterol regulatory element-binding protein 1 [Zootermopsis nevadensis]	gi|646701178|gb|KDR11017.1|	64.174	896	287	21	2	2644	308	1184	0	1084
c580273_g3	black	gi|501296544|dbj|BAN20989.1| tyrosyl-tRNA synthetase [Riptortus pedestris]	gi|501296544|dbj|BAN20989.1|	63.158	38	14	0	543	430	495	532	8.85e-07	55.5
Contig17934	black	gi|936685402|ref|XP_014220666.1| PREDICTED: E3 ubiquitin-protein ligase HUWE1 isoform X2 [Trichogramma pretiosum]	gi|936685402|ref|XP_014220666.1|	34.828	290	163	3	3	797	1522	1810	2.95e-45	172
Contig11975	black	gi|646719687|gb|KDR21705.1| Palmitoyltransferase ZDHHC3 [Zootermopsis nevadensis]	gi|646719687|gb|KDR21705.1|	88.889	261	29	0	2602	1820	1	261	2.44e-148	466
Contig4322	black	gi|913320079|ref|XP_013191139.1| PREDICTED: E3 ubiquitin-protein ligase RNF8-like isoform X1 [Amyelois transitella]	gi|913320079|ref|XP_013191139.1|	52.941	85	40	0	744	490	479	563	8.23e-23	108
Contig5901	black	gi|646704971|gb|KDR12891.1| Transcription factor 25 [Zootermopsis nevadensis]	gi|646704971|gb|KDR12891.1|	60.451	665	232	12	3166	1190	6	645	0	689
Contig7111	black	gi|512907862|ref|XP_004926548.1| PREDICTED: protein SCO1 homolog, mitochondrial [Bombyx mori]	gi|512907862|ref|XP_004926548.1|	73.171	41	11	0	298	420	200	240	1.27e-11	70.9
c572026_g5	black	gi|939637905|ref|XP_014294740.1| PREDICTED: 40S ribosomal protein S7 [Halyomorpha halys]	gi|939637905|ref|XP_014294740.1|	56.098	41	18	0	179	57	152	192	5.41e-07	55.8
c552870_g3	black	gi|646721760|gb|KDR22990.1| Limkain-b1, partial [Zootermopsis nevadensis]	gi|646721760|gb|KDR22990.1|	92.126	127	10	0	672	1052	1	127	4.25e-71	249
Contig10648	black	gi|672374617|gb|AIJ27486.1| endonuclease-reverse transcriptase [Eyprepocnemis plorans plorans]	gi|672374617|gb|AIJ27486.1|	33.333	177	112	4	3834	4352	804	978	5.74e-12	77.8
c574404_g1	black	gi|646702432|gb|KDR11644.1| Beta carbonic anhydrase 1 [Zootermopsis nevadensis]	gi|646702432|gb|KDR11644.1|	74.691	162	36	1	451	936	99	255	1.06e-121	256
Contig3121	black	gi|478258524|gb|ENN78599.1| hypothetical protein YQE_04966, partial [Dendroctonus ponderosae] >gi|546674713|gb|ERL86026.1| hypothetical protein D910_03440 [Dendroctonus ponderosae]	gi|478258524|gb|ENN78599.1|	63.636	99	29	2	544	840	153	244	1.41e-53	124
Contig8794	black	gi|241628404|ref|XP_002409976.1| phosphatidylinositol 3-kinase class, putative [Ixodes scapularis] >gi|215503275|gb|EEC12769.1| phosphatidylinositol 3-kinase class, putative, partial [Ixodes scapularis]	gi|241628404|ref|XP_002409976.1|	95.89	73	3	0	219	1	742	814	2.57e-28	128
c567340_g1	black	gi|559372712|gb|AHB12445.1| 40S Ribosomal Protein S26 [Pantala flavescens]	gi|559372712|gb|AHB12445.1|	94.783	115	6	0	973	629	1	115	1.07e-71	227
Contig7214	black	gi|646710675|gb|KDR16121.1| Protein tyrosine phosphatase-like protein PTPLAD1 [Zootermopsis nevadensis]	gi|646710675|gb|KDR16121.1|	71.978	364	101	1	103	1194	4	366	0	560
c575610_g1	black	gi|195115445|ref|XP_002002267.1| uncharacterized protein Dmoj_GI17291 [Drosophila mojavensis] >gi|193912842|gb|EDW11709.1| uncharacterized protein Dmoj_GI17291 [Drosophila mojavensis]	gi|195115445|ref|XP_002002267.1|	61.905	105	40	0	2	316	61	165	2.08e-36	137
Contig6040	black	gi|926648801|ref|XP_013790831.1| PREDICTED: RNA 3'-terminal phosphate cyclase-like [Limulus polyphemus]	gi|926648801|ref|XP_013790831.1|	57.447	188	78	1	455	1018	9	194	1.93e-86	221
c572226_g1	black	gi|646718592|gb|KDR21004.1| Dolichyl-diphosphooligosaccharide--protein glycosyltransferase 48 kDa subunit [Zootermopsis nevadensis]	gi|646718592|gb|KDR21004.1|	80.565	283	55	0	405	1253	159	441	1.83e-155	464
Contig6696	black	gi|645039223|ref|XP_008203208.1| PREDICTED: protein ACN9 homolog, mitochondrial [Nasonia vitripennis]	gi|645039223|ref|XP_008203208.1|	56.098	123	54	0	176	544	1	123	9.02e-43	156
Contig5341	black	gi|170056267|ref|XP_001863953.1| conserved hypothetical protein [Culex quinquefasciatus] >gi|167876022|gb|EDS39405.1| conserved hypothetical protein [Culex quinquefasciatus]	gi|170056267|ref|XP_001863953.1|	42.336	137	75	1	312	722	76	208	1.67e-19	88.6
c578547_g1	black	gi|646722521|gb|KDR23479.1| DNA-dependent protein kinase catalytic subunit [Zootermopsis nevadensis]	gi|646722521|gb|KDR23479.1|	51.301	269	125	4	715	1521	3735	3997	4.18e-68	253
Contig7974	black	gi|646717851|gb|KDR20549.1| Nurim-like protein [Zootermopsis nevadensis]	gi|646717851|gb|KDR20549.1|	44.048	168	91	1	507	1010	86	250	1.46e-37	149
c582307_g1	black	gi|498933243|ref|XP_004519585.1| PREDICTED: N-acetyltransferase 9-like protein [Ceratitis capitata]	gi|498933243|ref|XP_004519585.1|	56	200	86	1	1827	1234	1	200	2.19e-67	228
Contig10006	black	gi|909559463|ref|XP_013134786.1| PREDICTED: FGFR1 oncogene partner 2 homolog [Papilio polytes]	gi|909559463|ref|XP_013134786.1|	46.262	214	103	4	453	1085	1	205	1.71e-47	175
Contig4334	black	gi|817081119|ref|XP_012263054.1| PREDICTED: WD repeat domain phosphoinositide-interacting protein 2 isoform X3 [Athalia rosae]	gi|817081119|ref|XP_012263054.1|	87.306	386	46	1	3150	1993	1	383	0	683
c584266_g3	black	gi|646718830|gb|KDR21164.1| Neurexin-4 [Zootermopsis nevadensis]	gi|646718830|gb|KDR21164.1|	80	60	12	0	4706	4527	1166	1225	5.38e-20	103
Contig10031	black	gi|926619618|ref|XP_013775066.1| PREDICTED: zinc finger CCCH domain-containing protein 14-like [Limulus polyphemus]	gi|926619618|ref|XP_013775066.1|	35.165	273	136	4	1169	1978	684	918	3.47e-45	183
c573900_g1	black	gi|157138225|ref|XP_001664185.1| AAEL003807-PA [Aedes aegypti] >gi|108880670|gb|EAT44895.1| AAEL003807-PA [Aedes aegypti]	gi|157138225|ref|XP_001664185.1|	52.688	186	75	2	392	949	4	176	5.92e-59	202
c572273_g1	black	gi|926616818|ref|XP_013773545.1| PREDICTED: dedicator of cytokinesis protein 7-like [Limulus polyphemus]	gi|926616818|ref|XP_013773545.1|	67.78	1437	443	11	2	4264	672	2104	0	1912
c583683_g2	black	gi|646716970|gb|KDR19997.1| Brain protein 16 [Zootermopsis nevadensis]	gi|646716970|gb|KDR19997.1|	56.419	296	129	0	888	1	1	296	3.72e-112	341
Contig4147	black	gi|752865239|ref|XP_011269056.1| PREDICTED: FCH domain only protein 2 isoform X5 [Camponotus floridanus]	gi|752865239|ref|XP_011269056.1|	71.667	900	232	10	90	2765	1	885	0	1134
Contig6964	black	gi|646706995|gb|KDR13941.1| Cohesin subunit SA-1 [Zootermopsis nevadensis]	gi|646706995|gb|KDR13941.1|	81.242	821	152	2	5228	2769	164	983	0	1363
c582660_g1	black	gi|952529199|gb|KRT82802.1| hypothetical protein AMK59_3465 [Oryctes borbonicus]	gi|952529199|gb|KRT82802.1|	72.973	37	10	0	229	339	130	166	1.8e-13	70.5
c573488_g9	black	gi|780647710|ref|XP_011689591.1| PREDICTED: GSK3-beta interaction protein [Wasmannia auropunctata]	gi|780647710|ref|XP_011689591.1|	53.623	69	32	0	11	217	45	113	8.62e-18	84.3
c567004_g1	black	gi|91081951|ref|XP_967254.1| PREDICTED: LIM domain-containing protein jub isoform X2 [Tribolium castaneum] >gi|270007323|gb|EFA03771.1| hypothetical protein TcasGA2_TC013882 [Tribolium castaneum]	gi|91081951|ref|XP_967254.1|	90.421	261	25	0	1326	544	334	594	6.07e-161	478
Contig4203	black	gi|861656886|gb|KMR02176.1| btb poz domain-containing protein 9 [Lasius niger]	gi|861656886|gb|KMR02176.1|	97.917	48	1	0	113	256	1	48	1.26e-38	100
Contig10702	black	gi|646721118|gb|KDR22588.1| Pyruvate carboxylase, mitochondrial [Zootermopsis nevadensis]	gi|646721118|gb|KDR22588.1|	84.753	1174	173	3	433	3948	30	1199	0	1951
Contig20545	black	gi|749798146|ref|XP_011152562.1| PREDICTED: protein SDE2 homolog [Harpegnathos saltator] >gi|749798148|ref|XP_011152563.1| PREDICTED: protein SDE2 homolog [Harpegnathos saltator] >gi|749798150|ref|XP_011152564.1| PREDICTED: protein SDE2 homolog [Harpegnathos saltator]	gi|749798146|ref|XP_011152562.1|	77.551	98	22	0	325	618	72	169	1.79e-35	138
Contig3508	black	gi|952513374|gb|KRT79961.1| hypothetical protein AMK59_8743 [Oryctes borbonicus]	gi|952513374|gb|KRT79961.1|	69.681	188	54	2	599	1159	158	343	1.35e-78	263
Contig5187	black	gi|345487460|ref|XP_001603013.2| PREDICTED: required for meiotic nuclear division protein 1 homolog [Nasonia vitripennis] >gi|645014437|ref|XP_008203478.1| PREDICTED: required for meiotic nuclear division protein 1 homolog [Nasonia vitripennis]	gi|345487460|ref|XP_001603013.2|	55.422	332	138	4	664	1656	66	388	1.56e-118	366
c577276_g2	black	gi|646714088|gb|KDR18181.1| Methyltransferase-like protein 14-like protein [Zootermopsis nevadensis]	gi|646714088|gb|KDR18181.1|	92.308	104	8	0	2	313	263	366	2.34e-61	207
c575174_g1	black	gi|642937565|ref|XP_008199099.1| PREDICTED: probable Xaa-Pro aminopeptidase 3 isoform X1 [Tribolium castaneum]	gi|642937565|ref|XP_008199099.1|	44.084	524	197	11	2246	681	61	490	2.34e-139	429
c584010_g1	black	gi|332030979|gb|EGI70605.1| Polyphosphoinositide phosphatase [Acromyrmex echinatior]	gi|332030979|gb|EGI70605.1|	67.662	402	108	2	165	1322	288	683	0	577
c583839_g1	black	gi|939684478|ref|XP_014286746.1| PREDICTED: testis-expressed sequence 10 protein [Halyomorpha halys]	gi|939684478|ref|XP_014286746.1|	30.909	110	70	4	599	282	492	599	0.000391	47.8
Contig1624	black	gi|951528401|ref|XP_014468212.1| PREDICTED: SUMO-conjugating enzyme UBC9-B isoform X2 [Dinoponera quadriceps]	gi|951528401|ref|XP_014468212.1|	94.245	139	8	0	1286	870	1	139	2.28e-90	281
c584781_g1	black	gi|827542005|ref|XP_012544171.1| PREDICTED: zinc finger protein isoform X1 [Bombyx mori]	gi|827542005|ref|XP_012544171.1|	69.672	122	26	2	876	544	7	128	1.54e-48	171
c580726_g2	black	gi|939233010|ref|XP_014261782.1| PREDICTED: transcription elongation factor S-II-like isoform X2 [Cimex lectularius]	gi|939233010|ref|XP_014261782.1|	31.858	339	150	9	8	919	117	409	3.09e-18	94.7
c566591_g3	black	gi|752880811|ref|XP_011257989.1| PREDICTED: testis-specific serine/threonine-protein kinase 3 [Camponotus floridanus]	gi|752880811|ref|XP_011257989.1|	73.944	284	73	1	274	1125	2	284	1.21e-152	456
Contig8062	black	gi|780640946|ref|XP_011687987.1| PREDICTED: inositol monophosphatase 1-like isoform X1 [Wasmannia auropunctata]	gi|780640946|ref|XP_011687987.1|	61.818	275	102	2	111	935	1	272	6.15e-118	367
Contig7305	black	gi|646699936|gb|KDR10315.1| Poly(A) RNA polymerase gld-2-like protein A [Zootermopsis nevadensis]	gi|646699936|gb|KDR10315.1|	66.795	259	81	3	2738	1962	415	668	4.03e-107	365
Contig6095	black	gi|646720347|gb|KDR22105.1| 6PF-2-K/Fru-2,6-P2ASE liver/muscle isozymes [Zootermopsis nevadensis]	gi|646720347|gb|KDR22105.1|	59.759	415	161	4	2922	1687	140	551	8.05e-167	522
Contig9173	black	gi|646716167|gb|KDR19527.1| Maspardin [Zootermopsis nevadensis]	gi|646716167|gb|KDR19527.1|	77.778	288	64	0	352	1215	1	288	6.83e-169	485
c570981_g1	black	gi|820856060|ref|XP_003696150.2| PREDICTED: transcription initiation protein SPT3 homolog [Apis florea]	gi|820856060|ref|XP_003696150.2|	33.835	399	148	14	268	1428	21	315	1.74e-47	176
Contig3273	black	gi|646723692|gb|KDR24222.1| E3 ubiquitin-protein ligase RNF14 [Zootermopsis nevadensis]	gi|646723692|gb|KDR24222.1|	61.569	255	98	0	1036	272	422	676	1.34e-104	331
Contig2338	black	gi|930649944|gb|KPI92290.1| Serine/threonine-protein phosphatase 2A 56 kDa regulatory subunit alpha isoform [Papilio xuthus]	gi|930649944|gb|KPI92290.1|	93.93	313	19	0	4109	3171	1	313	0	518
c577151_g7	black	gi|646712473|gb|KDR17226.1| hypothetical protein L798_08953 [Zootermopsis nevadensis]	gi|646712473|gb|KDR17226.1|	44.912	285	155	2	919	65	173	455	8.31e-64	217
c578991_g1	black	gi|951553648|ref|XP_014476345.1| PREDICTED: guanine nucleotide-binding protein G(q) subunit alpha isoform X2 [Dinoponera quadriceps]	gi|951553648|ref|XP_014476345.1|	97.734	353	8	0	557	1615	1	353	0	669
Contig10506	black	gi|242002982|ref|XP_002422565.1| predicted protein [Pediculus humanus corporis] >gi|212505355|gb|EEB09827.1| predicted protein [Pediculus humanus corporis]	gi|242002982|ref|XP_002422565.1|	70.28	286	62	4	1103	1957	79	342	4.34e-131	415
c580915_g1	black	gi|817081544|ref|XP_012263292.1| PREDICTED: protein Wnt-5b-like [Athalia rosae]	gi|817081544|ref|XP_012263292.1|	78.289	152	33	0	4	459	214	365	1.46e-79	266
Contig4104	black	gi|646703687|gb|KDR12240.1| VAC14-like protein [Zootermopsis nevadensis]	gi|646703687|gb|KDR12240.1|	59.226	672	232	9	89	2083	1	637	0	715
Contig7076	black	gi|646701956|gb|KDR11423.1| Mannosyl-oligosaccharide glucosidase [Zootermopsis nevadensis]	gi|646701956|gb|KDR11423.1|	55.074	808	347	9	2600	210	12	814	0	877
c582725_g1	black	gi|646722055|gb|KDR23180.1| Ataxin-10 [Zootermopsis nevadensis]	gi|646722055|gb|KDR23180.1|	37.413	286	151	3	1805	948	237	494	4.13e-65	189
Contig10561	black	gi|242005415|ref|XP_002423564.1| eukaryotic translation initiation factor 4 gamma, putative [Pediculus humanus corporis] >gi|212506693|gb|EEB10826.1| eukaryotic translation initiation factor 4 gamma, putative [Pediculus humanus corporis]	gi|242005415|ref|XP_002423564.1|	35.65	1007	547	23	2066	4948	112	1063	8.04e-150	502
UN35419	black	gi|646716257|gb|KDR19586.1| TRAF and TNF receptor-associated protein-like protein [Zootermopsis nevadensis]	gi|646716257|gb|KDR19586.1|	55.263	38	17	0	441	328	314	351	8.89e-07	53.1
c584607_g1	black	gi|751211581|ref|XP_011158533.1| PREDICTED: protein CLEC16A-like [Solenopsis invicta]	gi|751211581|ref|XP_011158533.1|	97.321	112	3	0	337	2	1	112	4.86e-70	232
Contig10502	black	gi|646713068|gb|KDR17569.1| Methionine adenosyltransferase 2 subunit beta [Zootermopsis nevadensis]	gi|646713068|gb|KDR17569.1|	57.396	169	72	0	3421	2915	1	169	6.7e-83	199
Contig10858	black	gi|817210019|ref|XP_012281077.1| PREDICTED: icarapin-like [Orussus abietinus]	gi|817210019|ref|XP_012281077.1|	38.931	131	68	3	322	714	37	155	4.29e-17	89.7
Contig6740	black	gi|675364361|gb|KFM57263.1| Transducin-like enhancer protein 4, partial [Stegodyphus mimosarum]	gi|675364361|gb|KFM57263.1|	97.08	137	4	0	1	411	328	464	1.19e-83	285
Contig7702	black	gi|506965820|gb|AGM32262.1| actin-depolymerizing factor 1 [Coptotermes formosanus]	gi|506965820|gb|AGM32262.1|	97.297	148	4	0	3596	3153	1	148	6.08e-92	299
Contig6485	black	gi|646700283|gb|KDR10487.1| BTB/POZ domain-containing protein 10 [Zootermopsis nevadensis]	gi|646700283|gb|KDR10487.1|	64.819	469	147	6	2931	1561	1	463	0	546
Contig3430	black	gi|646710420|gb|KDR15939.1| Pre-mRNA-splicing factor SLU7 [Zootermopsis nevadensis]	gi|646710420|gb|KDR15939.1|	78.166	458	88	4	135	1496	6	455	0	717
c569237_g2	black	gi|328720446|ref|XP_001946486.2| PREDICTED: zinc finger protein 391-like [Acyrthosiphon pisum]	gi|328720446|ref|XP_001946486.2|	54.696	181	82	0	1222	680	367	547	4.5e-61	215
c584151_g1	black	gi|926635355|ref|XP_013783562.1| PREDICTED: uncharacterized protein LOC106467732 isoform X2 [Limulus polyphemus]	gi|926635355|ref|XP_013783562.1|	31.045	335	213	6	985	1935	24	358	1.93e-43	172
Contig2718	black	gi|321457240|gb|EFX68330.1| hypothetical protein DAPPUDRAFT_301483 [Daphnia pulex]	gi|321457240|gb|EFX68330.1|	45.178	197	105	1	268	849	9	205	2.6e-46	170
Contig15914	black	gi|939650167|ref|XP_014274337.1| PREDICTED: probable ribosome biogenesis protein RLP24 [Halyomorpha halys]	gi|939650167|ref|XP_014274337.1|	79.878	164	29	1	1714	1235	1	164	9.68e-89	281
Contig10101	black	gi|939246578|ref|XP_014242702.1| PREDICTED: uncharacterized protein LOC106662829 [Cimex lectularius]	gi|939246578|ref|XP_014242702.1|	34.063	411	202	8	5439	4234	826	1176	3.18e-57	225
Contig22259	black	gi|646704095|gb|KDR12450.1| hypothetical protein L798_13502 [Zootermopsis nevadensis]	gi|646704095|gb|KDR12450.1|	40.272	514	293	6	169	1701	1	503	2.47e-108	345
Contig3356	black	gi|926619020|ref|XP_013774740.1| PREDICTED: mRNA-capping enzyme-like [Limulus polyphemus]	gi|926619020|ref|XP_013774740.1|	60	50	11	2	1114	1236	528	577	2.93e-06	57
Contig4144	black	gi|646704082|gb|KDR12437.1| Transformer-2 protein-like protein beta [Zootermopsis nevadensis]	gi|646704082|gb|KDR12437.1|	90.972	144	12	1	507	935	98	241	2.26e-72	247
Contig15560	black	gi|827542005|ref|XP_012544171.1| PREDICTED: zinc finger protein isoform X1 [Bombyx mori]	gi|827542005|ref|XP_012544171.1|	69.672	122	26	2	291	623	7	128	6.12e-49	171
Contig5119	black	gi|646707761|gb|KDR14379.1| Magnesium transporter NIPA2 [Zootermopsis nevadensis]	gi|646707761|gb|KDR14379.1|	66.029	209	71	0	631	1257	166	374	2.31e-82	275
Contig9988	black	gi|951536342|ref|XP_014471606.1| PREDICTED: coiled-coil domain-containing protein 6 isoform X1 [Dinoponera quadriceps]	gi|951536342|ref|XP_014471606.1|	66.422	408	73	9	1017	2240	92	435	1.08e-131	377
Contig6974	black	gi|954571720|ref|XP_014610072.1| PREDICTED: probable ATP-dependent RNA helicase pitchoune [Polistes canadensis]	gi|954571720|ref|XP_014610072.1|	83.848	421	62	1	2276	1032	204	624	0	702
Contig2792	black	gi|24646906|ref|NP_731941.1| effete, isoform A [Drosophila melanogaster] >gi|187117170|ref|NP_001119686.1| effete [Acyrthosiphon pisum] >gi|442619106|ref|NP_001262578.1| effete, isoform B [Drosophila melanogaster] >gi|442619108|ref|NP_001262579.1| effete, isoform C [Drosophila melanogaster] >gi|58381090|ref|XP_310998.2| AGAP000145-PA [Anopheles gambiae str. PEST] >gi|91077526|ref|XP_970430.1| PRE…	gi|24646906|ref|NP_731941.1|	100	147	0	0	719	1159	1	147	4.81e-96	308
Contig4995	black	gi|926638153|ref|XP_013785081.1| PREDICTED: kinesin-like protein KIF3B [Limulus polyphemus]	gi|926638153|ref|XP_013785081.1|	64.246	358	122	4	316	1371	11	368	5.51e-146	474
Contig5382	black	gi|817196429|ref|XP_012273800.1| PREDICTED: vitellogenin receptor [Orussus abietinus]	gi|817196429|ref|XP_012273800.1|	32.847	274	177	4	1143	331	1276	1545	1.26e-37	156
c561249_g1	black	gi|746865227|ref|XP_011063642.1| PREDICTED: protein kintoun [Acromyrmex echinatior] >gi|332019260|gb|EGI59769.1| Protein kintoun [Acromyrmex echinatior]	gi|746865227|ref|XP_011063642.1|	31.79	324	163	12	2314	1403	467	752	2.72e-11	73.9
c581376_g1	black	gi|646715034|gb|KDR18790.1| Nuclear RNA export factor 1 [Zootermopsis nevadensis]	gi|646715034|gb|KDR18790.1|	52.349	298	136	3	2385	3263	348	644	1.51e-86	302
c585333_g3	black	gi|646698330|gb|KDR09557.1| 6-phosphofructo-2-kinase/fructose-2,6-biphosphatase 2 [Zootermopsis nevadensis]	gi|646698330|gb|KDR09557.1|	82.284	429	50	1	3149	1941	55	483	0	743
Contig1165	black	gi|826496286|ref|XP_012541110.1| PREDICTED: 39S ribosomal protein L47, mitochondrial [Monomorium pharaonis]	gi|826496286|ref|XP_012541110.1|	64.242	165	58	1	783	289	59	222	5.46e-67	224
c553977_g1	black	gi|241608401|ref|XP_002405971.1| transmembrane protein, putative [Ixodes scapularis] >gi|215500727|gb|EEC10221.1| transmembrane protein, putative, partial [Ixodes scapularis]	gi|241608401|ref|XP_002405971.1|	45.251	179	88	5	398	916	2	176	5.09e-36	141
c576886_g1	black	gi|646710397|gb|KDR15916.1| Paraplegin [Zootermopsis nevadensis]	gi|646710397|gb|KDR15916.1|	66.833	802	223	10	106	2478	6	775	0	989
Contig7558	black	gi|646720730|gb|KDR22352.1| Protein RER1 [Zootermopsis nevadensis]	gi|646720730|gb|KDR22352.1|	76.842	190	44	0	941	1510	1	190	2.51e-95	300
Contig6029	black	gi|646697274|gb|KDR09065.1| Hydroxyacylglutathione hydrolase, mitochondrial [Zootermopsis nevadensis]	gi|646697274|gb|KDR09065.1|	80.645	62	12	0	1207	1022	240	301	1.98e-23	105
Contig10126	black	gi|925673211|gb|KOX70778.1| F-box only protein 28 [Melipona quadrifasciata]	gi|925673211|gb|KOX70778.1|	50.333	300	139	4	30	914	1	295	2.44e-88	300
c553462_g1	black	gi|321469978|gb|EFX80956.1| hypothetical protein DAPPUDRAFT_224443 [Daphnia pulex]	gi|321469978|gb|EFX80956.1|	62.719	228	84	1	1019	339	1	228	3.13e-94	294
Contig5534	black	gi|646714012|gb|KDR18129.1| Host cell factor, partial [Zootermopsis nevadensis]	gi|646714012|gb|KDR18129.1|	66.102	236	63	3	2209	2910	1210	1430	2.7e-82	305
c582109_g4	black	gi|646701391|gb|KDR11133.1| FIT family protein [Zootermopsis nevadensis]	gi|646701391|gb|KDR11133.1|	56.154	390	149	9	3833	2682	1	374	2.05e-131	421
c556652_g2	black	gi|193676229|ref|XP_001944267.1| PREDICTED: NADP-dependent malic enzyme [Acyrthosiphon pisum]	gi|193676229|ref|XP_001944267.1|	63.158	38	13	1	779	666	568	604	1.23e-06	57.8
Contig8488	black	gi|559373046|gb|AHB12475.1| 60S Ribosomal Protein L28 [Pantala flavescens]	gi|559373046|gb|AHB12475.1|	93.431	137	9	0	1164	754	1	137	9.45e-84	261
c568121_g1	black	gi|646700392|gb|KDR10553.1| hypothetical protein L798_15262 [Zootermopsis nevadensis]	gi|646700392|gb|KDR10553.1|	73.282	131	35	0	166	558	11	141	1.12e-65	216
c583460_g2	black	gi|646707281|gb|KDR14124.1| PHD finger protein 14 [Zootermopsis nevadensis]	gi|646707281|gb|KDR14124.1|	56.041	778	300	8	3058	779	3	756	0	747
Contig2331	black	gi|501295416|dbj|BAN20868.1| eukaryotic initiation factor 4a [Riptortus pedestris]	gi|501295416|dbj|BAN20868.1|	87.44	414	50	2	77	1312	5	418	0	723
Contig2690	black	gi|817200829|ref|XP_012276144.1| PREDICTED: ATP synthase subunit gamma, mitochondrial-like [Orussus abietinus]	gi|817200829|ref|XP_012276144.1|	89.655	58	6	0	29	202	206	263	1.99e-36	109
Contig2507	black	gi|646719879|gb|KDR21831.1| Malignant T cell amplified sequence 1 [Zootermopsis nevadensis]	gi|646719879|gb|KDR21831.1|	84.066	182	29	0	253	798	1	182	7.31e-111	335
Contig2767	black	gi|646710074|gb|KDR15694.1| Transcription initiation factor TFIID subunit 7 [Zootermopsis nevadensis]	gi|646710074|gb|KDR15694.1|	71.357	199	48	1	1921	1325	1	190	2.73e-74	255
Contig9220	black	gi|817077081|ref|XP_012260848.1| PREDICTED: GRIP and coiled-coil domain-containing protein 1 isoform X2 [Athalia rosae]	gi|817077081|ref|XP_012260848.1|	34.286	280	128	4	939	1658	424	687	8.23e-24	114
Contig3142	black	gi|646708857|gb|KDR15004.1| Ras-related C3 botulinum toxin substrate 1 [Zootermopsis nevadensis]	gi|646708857|gb|KDR15004.1|	95.385	195	9	0	207	791	1	195	9.73e-126	391
c580985_g3	black	gi|646709909|gb|KDR15564.1| PCI domain-containing protein 2 [Zootermopsis nevadensis]	gi|646709909|gb|KDR15564.1|	66.506	415	123	1	241	1485	1	399	0	566
Contig8316	black	gi|646692887|gb|KDR07565.1| Signal recognition particle receptor subunit beta [Zootermopsis nevadensis]	gi|646692887|gb|KDR07565.1|	62.937	143	53	0	1623	1195	39	181	2.05e-67	198
c581595_g5	black	gi|646715522|gb|KDR19099.1| Ataxin-7-like protein 1 [Zootermopsis nevadensis]	gi|646715522|gb|KDR19099.1|	50	72	35	1	521	306	13	83	6.12e-15	80.1
UN06001	black	gi|557775220|ref|XP_005187256.1| PREDICTED: protein translation factor SUI1 homolog [Musca domestica]	gi|557775220|ref|XP_005187256.1|	94.737	57	3	0	321	491	54	110	2.88e-50	119
Contig10510	black	gi|952539238|gb|KRT85102.1| Glycosyltransferase [Oryctes borbonicus]	gi|952539238|gb|KRT85102.1|	63.265	49	18	0	525	671	457	505	1.99e-12	75.1
c535590_g1	black	gi|646722944|gb|KDR23738.1| Polycomb group RING finger protein 3 [Zootermopsis nevadensis]	gi|646722944|gb|KDR23738.1|	90.625	224	21	0	526	1197	3	226	6.03e-145	430
Contig2905	black	gi|646723661|gb|KDR24191.1| Gamma-secretase subunit Aph-1 [Zootermopsis nevadensis]	gi|646723661|gb|KDR24191.1|	74.299	214	54	1	2021	1380	1	213	1.47e-90	293
Contig3912	black	gi|646711765|gb|KDR16818.1| RhoA activator C11orf59-like protein [Zootermopsis nevadensis]	gi|646711765|gb|KDR16818.1|	83.146	89	15	0	1466	1200	1	89	4.62e-50	152
c584311_g4	black	gi|646696811|gb|KDR08851.1| Rho GTPase-activating protein 12 [Zootermopsis nevadensis]	gi|646696811|gb|KDR08851.1|	63.877	454	146	6	2185	845	740	1182	0	571
c581221_g1	black	gi|805785119|ref|XP_012140271.1| PREDICTED: heterogeneous nuclear ribonucleoprotein A1, A2/B1 homolog isoform X5 [Megachile rotundata]	gi|805785119|ref|XP_012140271.1|	76.216	185	44	0	464	1018	6	190	5.5e-88	296
Contig8920	black	gi|646705085|gb|KDR12964.1| Cytokine receptor-like factor 3 [Zootermopsis nevadensis]	gi|646705085|gb|KDR12964.1|	54.797	469	175	4	1732	3138	1	432	6.93e-155	493
c583205_g3	black	gi|646715185|gb|KDR18889.1| SAFB-like transcription modulator [Zootermopsis nevadensis]	gi|646715185|gb|KDR18889.1|	96.552	87	3	0	3062	2802	294	380	1.43e-45	185
Contig7162	black	gi|24586303|ref|NP_724578.1| boca [Drosophila melanogaster] >gi|259495592|sp|Q8T9B6.2|MESD_DROME RecName: Full=LDLR chaperone boca; Flags: Precursor >gi|21645590|gb|AAF59229.2| boca [Drosophila melanogaster] >gi|201065899|gb|ACH92359.1| FI06486p [Drosophila melanogaster]	gi|24586303|ref|NP_724578.1|	78.125	160	35	0	2261	2740	19	178	4.82e-70	238
c584336_g1	black	gi|817060954|ref|XP_012252059.1| PREDICTED: DEP domain-containing protein 5 isoform X1 [Athalia rosae]	gi|817060954|ref|XP_012252059.1|	55.774	1628	485	31	48	4775	118	1562	0	1675
UN05887	black	gi|646703668|gb|KDR12221.1| putative ATP-dependent RNA helicase DDX5 [Zootermopsis nevadensis]	gi|646703668|gb|KDR12221.1|	84.561	421	65	0	14	1276	97	517	0	747
Contig9916	black	gi|665790037|ref|XP_008560688.1| PREDICTED: amyloid beta A4 precursor protein-binding family B member 1-interacting protein isoform X5 [Microplitis demolitor]	gi|665790037|ref|XP_008560688.1|	56.262	519	176	13	168	1697	64	540	2.94e-152	502
Contig9600	black	gi|242024425|ref|XP_002432628.1| Fasciclin-3 precursor, putative [Pediculus humanus corporis] >gi|212518098|gb|EEB19890.1| Fasciclin-3 precursor, putative [Pediculus humanus corporis]	gi|242024425|ref|XP_002432628.1|	32.157	255	168	4	306	1067	17	267	4.06e-30	132
c577370_g1	black	gi|939250866|ref|XP_014245014.1| PREDICTED: uncharacterized protein LOC106664108 [Cimex lectularius] >gi|939250868|ref|XP_014245015.1| PREDICTED: uncharacterized protein LOC106664108 [Cimex lectularius]	gi|939250866|ref|XP_014245014.1|	65.574	61	21	0	802	620	684	744	5.83e-19	93.2
c581926_g1	black	gi|242006926|ref|XP_002424293.1| tripartite motif-containing protein, putative [Pediculus humanus corporis] >gi|212507693|gb|EEB11555.1| tripartite motif-containing protein, putative [Pediculus humanus corporis]	gi|242006926|ref|XP_002424293.1|	55	360	154	2	3075	1999	142	494	4.8e-131	426
c580638_g6	black	gi|646691507|gb|KDR07134.1| hypothetical protein L798_02590 [Zootermopsis nevadensis]	gi|646691507|gb|KDR07134.1|	57.5	200	79	2	1268	684	1	199	6.57e-68	233
c557225_g1	black	gi|817065319|ref|XP_012254447.1| PREDICTED: 39S ribosomal protein L52, mitochondrial [Athalia rosae]	gi|817065319|ref|XP_012254447.1|	64.557	79	28	0	339	575	26	104	3.14e-29	118
Contig8149	black	gi|936593943|ref|XP_014210290.1| PREDICTED: ribonucleases P/MRP protein subunit POP1 [Copidosoma floridanum]	gi|936593943|ref|XP_014210290.1|	29.817	218	136	4	853	233	671	882	9.67e-18	91.7
c579205_g1	black	gi|985423818|ref|XP_015377411.1| PREDICTED: zinc finger protein 271-like [Diuraphis noxia]	gi|985423818|ref|XP_015377411.1|	49.123	57	29	0	2	172	98	154	1.86e-10	59.7
c568016_g1	black	gi|646720304|gb|KDR22082.1| Ribosome-recycling factor, mitochondrial [Zootermopsis nevadensis]	gi|646720304|gb|KDR22082.1|	54.412	272	117	3	220	1026	17	284	3e-86	274
Contig3608	black	gi|288814596|gb|ADC54384.1| ubiquinol-cytochrome c reductase [Locusta migratoria manilensis]	gi|288814596|gb|ADC54384.1|	64.224	232	81	2	298	990	1	231	3.96e-88	283
c580869_g2	black	gi|568249032|gb|ETN58851.1| hypothetical protein AND_009570 [Anopheles darlingi]	gi|568249032|gb|ETN58851.1|	62.47	413	133	4	3808	2576	85	477	7.17e-175	535
c579975_g2	black	gi|817089502|ref|XP_012267619.1| PREDICTED: aarF domain-containing protein kinase 4 isoform X2 [Athalia rosae]	gi|817089502|ref|XP_012267619.1|	70.565	248	71	1	3	740	362	609	3.05e-113	355
c584213_g3	black	gi|646682262|gb|KDR02267.1| G kinase-anchoring protein 1 [Zootermopsis nevadensis]	gi|646682262|gb|KDR02267.1|	58.298	235	88	3	1872	1183	94	323	3.36e-60	215
c570987_g2	black	gi|646713594|gb|KDR17885.1| Bridging integrator 3-like protein [Zootermopsis nevadensis]	gi|646713594|gb|KDR17885.1|	46.014	276	134	3	1920	1093	7	267	1.94e-66	228
Contig15703	black	gi|649572249|ref|NP_001280546.1| protein Skeletor, isoforms B/C precursor [Tribolium castaneum] >gi|270012993|gb|EFA09441.1| hypothetical protein TcasGA2_TC010653 [Tribolium castaneum] >gi|343787531|gb|AEM60136.1| knickkopf [Tribolium castaneum]	gi|649572249|ref|NP_001280546.1|	58.776	245	71	2	2425	1691	203	417	4.84e-95	310
Contig11039	black	gi|645040253|ref|XP_008205657.1| PREDICTED: dynein heavy chain, cytoplasmic-like [Nasonia vitripennis]	gi|645040253|ref|XP_008205657.1|	53.333	105	45	2	1297	983	189	289	7.39e-21	100
Contig3171	black	gi|646718093|gb|KDR20695.1| hypothetical protein L798_04845 [Zootermopsis nevadensis]	gi|646718093|gb|KDR20695.1|	75.109	229	57	0	125	811	1	229	2.04e-108	342
c579656_g2	black	gi|646709916|gb|KDR15571.1| Activating molecule in BECN1-regulated autophagy protein 1 [Zootermopsis nevadensis]	gi|646709916|gb|KDR15571.1|	53.668	259	85	2	781	1557	1745	1968	1.28e-70	268
c583226_g3	black	gi|646719207|gb|KDR21406.1| G patch domain-containing protein 4 [Zootermopsis nevadensis]	gi|646719207|gb|KDR21406.1|	49.444	180	91	0	4034	3495	1	180	2.37e-49	189
Contig7341	black	gi|328780894|ref|XP_394734.4| PREDICTED: molybdenum cofactor sulfurase-like isoformX1 [Apis mellifera]	gi|328780894|ref|XP_394734.4|	46.247	493	211	13	1359	2750	361	828	0	404
Contig6257	black	gi|769861569|ref|XP_011642561.1| PREDICTED: BTB/POZ domain-containing protein KCTD5 isoform X2 [Pogonomyrmex barbatus]	gi|769861569|ref|XP_011642561.1|	81.567	217	39	1	5	655	8	223	5.08e-120	372
Contig8705	black	gi|646716151|gb|KDR19521.1| Putative ferric-chelate reductase 1-like protein, partial [Zootermopsis nevadensis]	gi|646716151|gb|KDR19521.1|	47.414	580	280	9	3215	1518	3	571	1.16e-166	521
Contig5005	black	gi|646706038|gb|KDR13463.1| Muted-like protein [Zootermopsis nevadensis]	gi|646706038|gb|KDR13463.1|	69.524	105	32	0	1871	1557	46	150	8.17e-44	153
Contig2717	black	gi|646714084|gb|KDR18177.1| hypothetical protein L798_06927 [Zootermopsis nevadensis]	gi|646714084|gb|KDR18177.1|	68.677	431	127	3	347	1633	1	425	0	617
Contig11391	black	gi|646701980|gb|KDR11447.1| 28S ribosomal protein S22, mitochondrial [Zootermopsis nevadensis]	gi|646701980|gb|KDR11447.1|	47.59	332	172	2	189	1181	1	331	8.96e-99	309
Contig8964	black	gi|646724189|gb|KDR24524.1| U3 small nucleolar RNA-associated protein 15-like protein [Zootermopsis nevadensis]	gi|646724189|gb|KDR24524.1|	70.06	167	50	0	520	1020	129	295	3.53e-158	256
c578207_g2	black	gi|646723859|gb|KDR24317.1| Lipid storage droplets surface-binding protein 2 [Zootermopsis nevadensis]	gi|646723859|gb|KDR24317.1|	35.135	259	127	6	621	1286	1	255	1.02e-39	154
c581683_g3	black	gi|646723439|gb|KDR24036.1| hypothetical protein L798_09371 [Zootermopsis nevadensis]	gi|646723439|gb|KDR24036.1|	76.923	26	6	0	1401	1324	50	75	7.28e-05	50.4
c565123_g1	black	gi|646715062|gb|KDR18801.1| U5 small nuclear ribonucleoprotein 40 kDa protein [Zootermopsis nevadensis]	gi|646715062|gb|KDR18801.1|	72.958	355	84	4	84	1142	1	345	0	554
Contig3371	black	gi|646707016|gb|KDR13950.1| Putative GTP-binding protein 6 [Zootermopsis nevadensis]	gi|646707016|gb|KDR13950.1|	56.393	305	118	4	1756	866	136	433	6.66e-123	316
c568279_g1	black	gi|242013759|ref|XP_002427568.1| Glyoxylate reductase/hydroxypyruvate reductase, putative [Pediculus humanus corporis] >gi|212511983|gb|EEB14830.1| Glyoxylate reductase/hydroxypyruvate reductase, putative [Pediculus humanus corporis]	gi|242013759|ref|XP_002427568.1|	63.158	190	70	0	225	794	152	341	8.46e-74	243
Contig4695	black	gi|646705722|gb|KDR13281.1| Thioredoxin-related transmembrane protein 1 [Zootermopsis nevadensis]	gi|646705722|gb|KDR13281.1|	65.482	197	63	1	2506	1916	29	220	2.8e-86	285
c578876_g1	black	gi|817082414|ref|XP_012263767.1| PREDICTED: protein archease-like [Athalia rosae]	gi|817082414|ref|XP_012263767.1|	69.767	129	37	1	310	690	27	155	1.34e-55	184
Contig9744	black	gi|646716363|gb|KDR19643.1| hypothetical protein L798_06164 [Zootermopsis nevadensis]	gi|646716363|gb|KDR19643.1|	77.778	126	28	0	2057	1680	60	185	4.3e-58	203
Contig6875	black	gi|646723676|gb|KDR24206.1| Sly1-like protein [Zootermopsis nevadensis]	gi|646723676|gb|KDR24206.1|	78.84	638	129	4	131	2032	1	636	0	1014
Contig4745	black	gi|646719706|gb|KDR21724.1| Retinaldehyde-binding protein 1-like protein 1 [Zootermopsis nevadensis]	gi|646719706|gb|KDR21724.1|	51.757	313	149	1	171	1103	20	332	2.26e-111	345
Contig2598	black	gi|646704710|gb|KDR12762.1| Trafficking protein particle complex subunit 1 [Zootermopsis nevadensis]	gi|646704710|gb|KDR12762.1|	80.714	140	27	0	300	719	1	140	6e-79	244
Contig2134	black	gi|766919889|ref|XP_011504389.1| PREDICTED: ubiquitin-conjugating enzyme E2 C [Ceratosolen solmsi marchali]	gi|766919889|ref|XP_011504389.1|	72.727	176	48	0	1027	500	1	176	3.6e-90	278
Contig7007	black	gi|817213864|ref|XP_012283179.1| PREDICTED: nudC domain-containing protein 3 isoform X2 [Orussus abietinus]	gi|817213864|ref|XP_012283179.1|	43.915	189	91	2	942	421	139	327	5.82e-58	166
c534405_g1	black	gi|646719805|gb|KDR21791.1| Cysteine protease ATG4D [Zootermopsis nevadensis]	gi|646719805|gb|KDR21791.1|	64.548	409	129	4	538	1749	14	411	0	552
Contig8353	black	gi|646723613|gb|KDR24160.1| Translation initiation factor IF-2, mitochondrial [Zootermopsis nevadensis]	gi|646723613|gb|KDR24160.1|	61.884	690	257	5	251	2320	35	718	0	836
Contig5913	black	gi|240848755|ref|NP_001155576.1| translocator protein-like [Acyrthosiphon pisum] >gi|239790625|dbj|BAH71862.1| ACYPI004550 [Acyrthosiphon pisum]	gi|240848755|ref|NP_001155576.1|	56.604	159	69	0	353	829	8	166	5.34e-56	195
Contig2865	black	gi|646722800|gb|KDR23667.1| Translocon-associated protein subunit gamma [Zootermopsis nevadensis]	gi|646722800|gb|KDR23667.1|	93.333	165	10	1	216	707	1	165	1.07e-88	275
Contig4160	black	gi|939664603|ref|XP_014279779.1| PREDICTED: negative elongation factor B isoform X1 [Halyomorpha halys]	gi|939664603|ref|XP_014279779.1|	75.626	439	85	7	1691	387	191	611	0	634
Contig8934	black	gi|646704092|gb|KDR12447.1| Autophagy-related protein 13-like protein [Zootermopsis nevadensis]	gi|646704092|gb|KDR12447.1|	44.424	547	148	10	2883	1270	5	404	1.41e-106	351
Contig8892	black	gi|646702419|gb|KDR11631.1| putative MFS-type transporter [Zootermopsis nevadensis]	gi|646702419|gb|KDR11631.1|	67.203	497	157	2	6397	4919	101	595	0	596
Contig9241	black	gi|646708436|gb|KDR14748.1| Cleavage stimulation factor 64 kDa subunit [Zootermopsis nevadensis]	gi|646708436|gb|KDR14748.1|	93.377	151	10	0	2020	1568	1	151	7.13e-90	298
Contig3017	black	gi|646698230|gb|KDR09508.1| Ribosomal RNA-processing protein 7-like protein A [Zootermopsis nevadensis]	gi|646698230|gb|KDR09508.1|	53.942	241	105	4	225	935	30	268	1.7e-79	253
Contig2594	black	gi|913296805|ref|XP_013185848.1| PREDICTED: putative gamma-glutamylcyclotransferase CG2811 isoform X3 [Amyelois transitella]	gi|913296805|ref|XP_013185848.1|	54.878	82	32	1	750	505	62	138	1.54e-20	92.8
Contig7692	black	gi|646698207|gb|KDR09485.1| D-aspartate oxidase [Zootermopsis nevadensis]	gi|646698207|gb|KDR09485.1|	52.74	146	68	1	48	485	117	261	1.08e-53	174
Contig2340	black	gi|646689435|gb|KDR06593.1| Mitochondrial import inner membrane translocase subunit Tim16 [Zootermopsis nevadensis]	gi|646689435|gb|KDR06593.1|	68.103	116	32	3	223	564	1	113	2.2e-44	154
Contig7188	black	gi|646707333|gb|KDR14139.1| AP-3 complex subunit beta-2 [Zootermopsis nevadensis]	gi|646707333|gb|KDR14139.1|	78.607	201	39	1	1912	1322	479	679	1.8e-153	301
Contig9546	black	gi|759072875|ref|XP_011346066.1| PREDICTED: phospholipase A-2-activating protein [Cerapachys biroi]	gi|759072875|ref|XP_011346066.1|	45.345	666	330	12	4428	2464	4	646	1.36e-180	567
c584620_g1	black	gi|954579973|ref|XP_014614549.1| PREDICTED: EH domain-containing protein 3 [Polistes canadensis]	gi|954579973|ref|XP_014614549.1|	76.766	538	121	4	241	1854	430	963	0	827
UN16247	black	gi|383071780|gb|AFG33550.1| elongation factor 1-alpha, partial [Euphaea decorata]	gi|383071780|gb|AFG33550.1|	85.882	85	11	1	449	703	59	142	1.4e-42	154
Contig21356	black	gi|559372694|gb|AHB12443.1| 40S Ribosomal Protein S24 [Pantala flavescens]	gi|559372694|gb|AHB12443.1|	97	100	3	0	265	564	20	119	5.18e-54	178
Contig8927	black	gi|646698118|gb|KDR09452.1| putative serine carboxypeptidase CPVL [Zootermopsis nevadensis]	gi|646698118|gb|KDR09452.1|	63.519	466	161	5	159	1541	1	462	0	604
Contig4448	black	gi|646703162|gb|KDR11978.1| putative tRNA pseudouridine synthase 2 [Zootermopsis nevadensis]	gi|646703162|gb|KDR11978.1|	50	302	148	2	1185	280	1	299	1.23e-104	323
Contig7784	black	gi|646702623|gb|KDR11732.1| FACT complex subunit Ssrp1 [Zootermopsis nevadensis]	gi|646702623|gb|KDR11732.1|	82.933	375	63	1	484	1605	83	457	0	679
Contig8321	black	gi|646710594|gb|KDR16061.1| Kanadaptin [Zootermopsis nevadensis]	gi|646710594|gb|KDR16061.1|	57.772	386	151	5	3824	2691	107	488	2.14e-131	434
c581199_g2	black	gi|156547191|ref|XP_001604202.1| PREDICTED: sodium/potassium-transporting ATPase subunit beta-2 [Nasonia vitripennis]	gi|156547191|ref|XP_001604202.1|	49.839	311	149	3	497	1414	15	323	5.33e-107	332
c476549_g1	black	gi|972210333|ref|XP_015187551.1| PREDICTED: protein SDA1 homolog [Polistes dominula]	gi|972210333|ref|XP_015187551.1|	59.394	165	58	1	653	159	604	759	8.65e-51	182
c571256_g1	black	gi|646714372|gb|KDR18365.1| Endoplasmic reticulum-Golgi intermediate compartment protein 3 [Zootermopsis nevadensis]	gi|646714372|gb|KDR18365.1|	67.299	422	100	5	118	1380	1	385	0	584
Contig9227	black	gi|646697813|gb|KDR09299.1| Pleckstrin-like proteiny domain-containing family J member 1 [Zootermopsis nevadensis]	gi|646697813|gb|KDR09299.1|	61.538	39	15	0	413	529	122	160	2.65e-07	58.9
c566315_g1	black	gi|646714103|gb|KDR18196.1| Wiskott-Aldrich syndrome protein family member 3 [Zootermopsis nevadensis]	gi|646714103|gb|KDR18196.1|	73.171	164	35	4	3075	2593	471	628	5.41e-23	111
Contig3077	black	gi|646692865|gb|KDR07551.1| Lipoyl synthase, mitochondrial [Zootermopsis nevadensis]	gi|646692865|gb|KDR07551.1|	78.423	241	52	0	227	949	35	275	2.52e-140	383
c584739_g2	black	gi|795009724|ref|XP_011863271.1| PREDICTED: uncharacterized protein LOC105559523, partial [Vollenhovia emeryi]	gi|795009724|ref|XP_011863271.1|	36.111	108	69	0	603	926	1	108	2.24e-17	84.3
c583032_g2	black	gi|646723455|gb|KDR24052.1| RNA-binding protein lark [Zootermopsis nevadensis]	gi|646723455|gb|KDR24052.1|	61.214	379	121	9	1927	812	1	360	7.76e-123	379
c582554_g2	black	gi|646706022|gb|KDR13447.1| Protein SERAC1 [Zootermopsis nevadensis]	gi|646706022|gb|KDR13447.1|	38.705	664	362	12	2235	346	27	679	1.23e-128	410
Contig8013	black	gi|321460436|gb|EFX71478.1| hypothetical protein DAPPUDRAFT_216649 [Daphnia pulex]	gi|321460436|gb|EFX71478.1|	70.942	382	111	0	240	1385	39	420	0	558
Contig6924	black	gi|646713073|gb|KDR17574.1| hypothetical protein L798_08484 [Zootermopsis nevadensis]	gi|646713073|gb|KDR17574.1|	76.316	342	61	2	2726	1701	10	331	2.5e-157	479
c565744_g1	black	gi|646721217|gb|KDR22687.1| Translin-associated protein X [Zootermopsis nevadensis]	gi|646721217|gb|KDR22687.1|	54.808	312	131	4	995	78	7	314	3.02e-109	335
Contig5575	black	gi|646710812|gb|KDR16230.1| hypothetical protein L798_09647 [Zootermopsis nevadensis]	gi|646710812|gb|KDR16230.1|	37.676	284	106	15	2	724	120	375	2.71e-26	117
c567813_g2	black	gi|646717303|gb|KDR20212.1| STAGA complex 65 subunit gamma [Zootermopsis nevadensis]	gi|646717303|gb|KDR20212.1|	45.946	259	138	2	1461	685	55	311	5.56e-65	221
c568371_g1	black	gi|646719025|gb|KDR21284.1| Putative pre-mRNA-splicing factor ATP-dependent RNA helicase DHX15 [Zootermopsis nevadensis]	gi|646719025|gb|KDR21284.1|	88.859	736	79	1	98	2296	1	736	0	1311
c581514_g2	black	gi|646717076|gb|KDR20070.1| E3 ubiquitin-protein ligase Bre1 [Zootermopsis nevadensis]	gi|646717076|gb|KDR20070.1|	80.242	992	147	12	365	3238	1	977	0	1450
Contig10018	black	gi|646705830|gb|KDR13340.1| Tetratricopeptide repeat protein 14-like protein [Zootermopsis nevadensis]	gi|646705830|gb|KDR13340.1|	34.906	106	46	4	10	309	890	978	0.000385	50.8
Contig6168	black	gi|817076019|ref|XP_012260262.1| PREDICTED: AP-3 complex subunit delta-1 [Athalia rosae]	gi|817076019|ref|XP_012260262.1|	35.088	228	111	7	2169	1519	1028	1229	3.86e-26	122
Contig3266	black	gi|939630745|ref|XP_014278972.1| PREDICTED: calcium-binding mitochondrial carrier protein SCaMC-3 isoform X2 [Halyomorpha halys]	gi|939630745|ref|XP_014278972.1|	71.311	366	100	4	475	1560	4	368	1.1e-178	533
Contig6969	black	gi|189237377|ref|XP_971339.2| PREDICTED: X-linked interleukin-1 receptor accessory protein-like 2 [Tribolium castaneum]	gi|189237377|ref|XP_971339.2|	56.627	166	65	2	533	1027	15	174	8.21e-53	200
c580645_g2	black	gi|646722970|gb|KDR23764.1| Calpain-D [Zootermopsis nevadensis]	gi|646722970|gb|KDR23764.1|	84.289	401	49	3	1782	586	909	1297	0	672
Contig3158	black	gi|646703562|gb|KDR12182.1| hypothetical protein L798_14001 [Zootermopsis nevadensis]	gi|646703562|gb|KDR12182.1|	43.59	195	105	3	280	852	14	207	7.06e-46	166
UN15761	black	gi|157123489|ref|XP_001660169.1| AAEL009496-PA [Aedes aegypti] >gi|108874399|gb|EAT38624.1| AAEL009496-PA [Aedes aegypti]	gi|157123489|ref|XP_001660169.1|	69.88	83	23	2	82	330	22	102	1.63e-44	108
c577983_g1	black	gi|242017120|ref|XP_002429040.1| Cylicin-1, putative [Pediculus humanus corporis] >gi|212513895|gb|EEB16302.1| Cylicin-1, putative [Pediculus humanus corporis]	gi|242017120|ref|XP_002429040.1|	51.22	41	20	0	147	269	501	541	4.97e-06	52.4
c576519_g1	black	gi|817214431|ref|XP_012283463.1| PREDICTED: exonuclease 3'-5' domain-containing protein 2 [Orussus abietinus]	gi|817214431|ref|XP_012283463.1|	55.263	38	17	0	300	413	287	324	3.84e-07	54.7
c566474_g3	black	gi|646711686|gb|KDR16777.1| KRR1 small subunit processome component-like protein [Zootermopsis nevadensis]	gi|646711686|gb|KDR16777.1|	75.887	282	68	0	963	118	45	326	8.57e-137	400
c584856_g1	black	gi|646712374|gb|KDR17156.1| GRIP and coiled-coil domain-containing protein 2 [Zootermopsis nevadensis]	gi|646712374|gb|KDR17156.1|	67.241	116	34	1	1508	1855	399	510	3.78e-40	165
c569112_g1	black	gi|646698389|gb|KDR09596.1| hypothetical protein L798_00333 [Zootermopsis nevadensis]	gi|646698389|gb|KDR09596.1|	48.889	270	113	7	333	1103	40	297	2.51e-60	211
c577424_g1	black	gi|951537314|ref|XP_014471983.1| PREDICTED: 1-phosphatidylinositol 4,5-bisphosphate phosphodiesterase classes I and II-like [Dinoponera quadriceps]	gi|951537314|ref|XP_014471983.1|	58.898	236	88	3	129	818	32	264	2.99e-75	259
Contig4037	black	gi|646721203|gb|KDR22673.1| putative E3 ubiquitin-protein ligase sinah [Zootermopsis nevadensis]	gi|646721203|gb|KDR22673.1|	50.698	215	103	3	1820	1185	418	632	2.71e-57	215
c571366_g2	black	gi|242017406|ref|XP_002429180.1| L-allo-threonine aldolase, putative [Pediculus humanus corporis] >gi|212514058|gb|EEB16442.1| L-allo-threonine aldolase, putative [Pediculus humanus corporis]	gi|242017406|ref|XP_002429180.1|	55.153	359	160	1	1590	517	1	359	1.23e-147	440
Contig10220	black	gi|646704864|gb|KDR12833.1| putative exonuclease mut-7-like protein [Zootermopsis nevadensis]	gi|646704864|gb|KDR12833.1|	36.786	473	268	6	1463	2860	395	843	1.66e-92	324
c575063_g2	black	gi|646704291|gb|KDR12556.1| Hermansky-Pudlak syndrome 4 protein [Zootermopsis nevadensis]	gi|646704291|gb|KDR12556.1|	59	100	39	1	83	382	778	875	4.73e-27	121
c580333_g1	black	gi|646717851|gb|KDR20549.1| Nurim-like protein [Zootermopsis nevadensis]	gi|646717851|gb|KDR20549.1|	44.048	168	91	1	2057	1554	86	250	1.39e-37	149
Contig15488	black	gi|340715830|ref|XP_003396411.1| PREDICTED: ubiquitin-related modifier 1 [Bombus terrestris]	gi|340715830|ref|XP_003396411.1|	71.845	103	27	1	165	473	32	132	1.97e-42	150
Contig3997	black	gi|668449173|gb|KFB38610.1| AGAP010573-PA-like protein [Anopheles sinensis]	gi|668449173|gb|KFB38610.1|	69.355	62	19	0	351	536	1	62	2.54e-24	100
c569582_g4	black	gi|646703672|gb|KDR12225.1| CCR4-NOT transcription complex subunit 10 [Zootermopsis nevadensis]	gi|646703672|gb|KDR12225.1|	49.792	721	264	10	716	2878	62	684	0	654
Contig9250	black	gi|646720705|gb|KDR22327.1| Integrin beta-PS [Zootermopsis nevadensis]	gi|646720705|gb|KDR22327.1|	66.667	804	235	5	237	2570	27	823	0	969
c561672_g1	black	gi|478251357|gb|ENN71825.1| hypothetical protein YQE_11559, partial [Dendroctonus ponderosae]	gi|478251357|gb|ENN71825.1|	58.333	36	15	0	186	293	469	504	5.14e-06	50.8
Contig6437	black	gi|646718330|gb|KDR20847.1| Tryptophanyl-tRNA synthetase, mitochondrial [Zootermopsis nevadensis]	gi|646718330|gb|KDR20847.1|	64.542	251	80	1	280	1032	33	274	2.61e-114	334
Contig8879	black	gi|755959171|ref|XP_011304308.1| PREDICTED: cyclin-dependent kinase 14 isoform X1 [Fopius arisanus]	gi|755959171|ref|XP_011304308.1|	72.862	538	94	8	181	1785	5	493	0	679
Contig8476	black	gi|646699976|gb|KDR10342.1| Charged multivesicular body protein 2b-B [Zootermopsis nevadensis]	gi|646699976|gb|KDR10342.1|	66.981	212	67	1	299	925	2	213	1.78e-66	228
Contig4517	black	gi|939695872|ref|XP_014292052.1| PREDICTED: plasminogen activator inhibitor 1 RNA-binding protein-like isoform X2 [Halyomorpha halys]	gi|939695872|ref|XP_014292052.1|	59.322	177	59	3	616	1134	184	351	8.25e-45	167
c581686_g2	black	gi|607364327|gb|EZA58539.1| putative tubulin polyglutamylase TTLL9 [Cerapachys biroi]	gi|607364327|gb|EZA58539.1|	49.104	279	108	4	3515	2682	135	380	1.98e-79	269
Contig3945	black	gi|913320844|ref|XP_013191556.1| PREDICTED: 39S ribosomal protein L33, mitochondrial [Amyelois transitella]	gi|913320844|ref|XP_013191556.1|	74.603	63	16	0	480	668	2	64	1.64e-24	101
Contig6938	black	gi|759049766|ref|XP_011333948.1| PREDICTED: uncharacterized protein LOC105277358 isoform X1 [Cerapachys biroi]	gi|759049766|ref|XP_011333948.1|	75.347	288	67	2	1624	773	1	288	1.27e-141	424
Contig3225	black	gi|646710096|gb|KDR15716.1| FRG1-like protein [Zootermopsis nevadensis]	gi|646710096|gb|KDR15716.1|	53.558	267	117	3	54	851	1	261	8.36e-83	263
Contig7481	black	gi|478255621|gb|ENN75833.1| hypothetical protein YQE_07563, partial [Dendroctonus ponderosae]	gi|478255621|gb|ENN75833.1|	70.833	72	21	0	82	297	364	435	2.64e-34	122
c575377_g1	black	gi|646714774|gb|KDR18628.1| Septin-1 [Zootermopsis nevadensis]	gi|646714774|gb|KDR18628.1|	93.023	344	19	2	762	1790	1	340	0	653
Contig5048	black	gi|646700143|gb|KDR10435.1| Mpv17-like protein 2 [Zootermopsis nevadensis]	gi|646700143|gb|KDR10435.1|	64.286	196	70	0	1569	982	1	196	1.22e-88	282
Contig20193	black	gi|607357197|gb|EZA51663.1| BCL-6 corepressor [Cerapachys biroi]	gi|607357197|gb|EZA51663.1|	50.185	271	75	6	3882	3070	1605	1815	1.71e-60	236
c564260_g2	black	gi|646717135|gb|KDR20116.1| Signal peptide peptidase-like 3 [Zootermopsis nevadensis]	gi|646717135|gb|KDR20116.1|	94.769	325	17	0	3	977	64	388	0	582
Contig8461	black	gi|646697556|gb|KDR09197.1| Cytoplasmic FMR1-interacting protein [Zootermopsis nevadensis]	gi|646697556|gb|KDR09197.1|	90.364	1235	82	3	4666	977	4	1206	0	2278
Contig18180	black	gi|213972581|ref|NP_001135438.1| ATPase type 13A1 [Nasonia vitripennis]	gi|213972581|ref|NP_001135438.1|	60.193	829	277	8	3326	843	386	1162	0	914
Contig2328	black	gi|646710513|gb|KDR16004.1| RuvB-like 2 [Zootermopsis nevadensis]	gi|646710513|gb|KDR16004.1|	88.393	112	13	0	117	452	300	411	5.04e-63	212
Contig6960	black	gi|939661667|ref|XP_014278619.1| PREDICTED: ras-related protein Rap-2c [Halyomorpha halys]	gi|939661667|ref|XP_014278619.1|	92.778	180	13	0	197	736	1	180	3.89e-102	326
Contig3524	black	gi|943958241|ref|XP_014361834.1| PREDICTED: uncharacterized protein LOC106713536 [Papilio machaon] >gi|930671870|gb|KPJ12564.1| hypothetical protein RR48_06704 [Papilio machaon]	gi|943958241|ref|XP_014361834.1|	35	200	122	3	123	719	1	193	1.2e-25	111
c571047_g5	black	gi|815796984|ref|XP_012219170.1| PREDICTED: zinc finger protein 358-like [Linepithema humile]	gi|815796984|ref|XP_012219170.1|	51.852	54	26	0	563	402	103	156	8.21e-12	61.2
c563991_g1	black	gi|270008323|gb|EFA04771.1| hypothetical protein TcasGA2_TC030678 [Tribolium castaneum]	gi|270008323|gb|EFA04771.1|	86.232	138	19	0	30	443	1	138	5.51e-69	217
Contig1694	black	gi|559372612|gb|AHB12436.1| 40S Ribosomal Protein S16 [Pantala flavescens]	gi|559372612|gb|AHB12436.1|	97.973	148	3	0	497	54	1	148	1.22e-99	293
Contig2913	black	gi|951539878|ref|XP_014472962.1| PREDICTED: mediator of RNA polymerase II transcription subunit 19 [Dinoponera quadriceps]	gi|951539878|ref|XP_014472962.1|	92.683	164	6	2	55	543	2	160	9.27e-96	299
Contig1975	black	gi|194895565|ref|XP_001978284.1| uncharacterized protein Dere_GG17772 [Drosophila erecta] >gi|190649933|gb|EDV47211.1| uncharacterized protein Dere_GG17772 [Drosophila erecta]	gi|194895565|ref|XP_001978284.1|	77.368	190	43	0	103	672	3	192	1.26e-108	322
c577938_g5	black	gi|939643830|ref|XP_014272151.1| PREDICTED: TM2 domain-containing protein CG11103 [Halyomorpha halys]	gi|939643830|ref|XP_014272151.1|	65.957	188	60	1	259	810	1	188	2.2e-63	217
Contig9218	black	gi|646707748|gb|KDR14366.1| Mediator of RNA polymerase II transcription subunit 17 [Zootermopsis nevadensis]	gi|646707748|gb|KDR14366.1|	84.579	629	90	3	4604	2733	1	627	0	1038
Contig9516	black	gi|646723091|gb|KDR23840.1| Ras-related GTP-binding protein D [Zootermopsis nevadensis]	gi|646723091|gb|KDR23840.1|	90.489	368	35	0	568	1671	1	368	0	663
c565087_g1	black	gi|668461050|gb|KFB48645.1| AGAP000427-PA-like protein [Anopheles sinensis]	gi|668461050|gb|KFB48645.1|	59.722	72	26	2	282	67	1297	1365	1.11e-19	90.9
c583302_g6	black	gi|646699385|gb|KDR10015.1| D-2-hydroxyglutarate dehydrogenase, mitochondrial [Zootermopsis nevadensis]	gi|646699385|gb|KDR10015.1|	62.308	130	46	1	611	222	61	187	1.07e-46	178
Contig8577	black	gi|646721702|gb|KDR22958.1| Cell division protein kinase 9 [Zootermopsis nevadensis]	gi|646721702|gb|KDR22958.1|	84.352	409	48	4	267	1487	7	401	0	675
Contig6987	black	gi|939664527|ref|XP_014279750.1| PREDICTED: cytochrome c oxidase assembly protein COX19 [Halyomorpha halys]	gi|939664527|ref|XP_014279750.1|	67.059	85	28	0	177	431	1	85	6.33e-33	127
Contig7263	black	gi|646701097|gb|KDR10981.1| Histone deacetylase complex subunit SAP130 [Zootermopsis nevadensis]	gi|646701097|gb|KDR10981.1|	53.986	276	75	7	3070	3891	1013	1238	1.47e-78	292
Contig5652	black	gi|321468273|gb|EFX79259.1| hypothetical protein DAPPUDRAFT_231053 [Daphnia pulex]	gi|321468273|gb|EFX79259.1|	63.846	130	46	1	1188	802	1	130	2.56e-82	167
Contig9351	black	gi|646705032|gb|KDR12933.1| Nucleolar protein 8 [Zootermopsis nevadensis]	gi|646705032|gb|KDR12933.1|	46.392	97	47	1	123	413	1	92	1.94e-18	94
Contig5129	black	gi|193580238|ref|XP_001947173.1| PREDICTED: uncharacterized protein LOC100167353 [Acyrthosiphon pisum]	gi|193580238|ref|XP_001947173.1|	38.72	328	170	6	30	1013	182	478	1.05e-69	236
Contig3890	black	gi|321475392|gb|EFX86355.1| hypothetical protein DAPPUDRAFT_92219 [Daphnia pulex]	gi|321475392|gb|EFX86355.1|	74.011	177	44	1	455	985	31	205	1.84e-83	268
Contig1141	black	gi|646714527|gb|KDR18457.1| Von Hippel-Lindau disease tumor suppressor [Zootermopsis nevadensis]	gi|646714527|gb|KDR18457.1|	61.151	139	50	1	725	309	12	146	8.3e-48	167
c565540_g1	black	gi|668445755|gb|KFB35971.1| hypothetical protein ZHAS_00002955 [Anopheles sinensis]	gi|668445755|gb|KFB35971.1|	42.308	78	45	0	1042	809	6	83	2.34e-12	65.1
c571543_g1	black	gi|820375777|ref|NP_001295470.1| protein decapentaplegic precursor [Athalia rosae] >gi|817087917|ref|XP_012266757.1| PREDICTED: protein decapentaplegic [Athalia rosae] >gi|41349770|dbj|BAD08319.1| decapentaplegic protein [Athalia rosae]	gi|820375777|ref|NP_001295470.1|	46.682	422	149	8	1073	2320	44	395	6.72e-107	348
Contig11164	black	gi|646702427|gb|KDR11639.1| Filamin-A [Zootermopsis nevadensis]	gi|646702427|gb|KDR11639.1|	58.592	1420	438	28	2642	6889	1557	2830	0	1518
Contig5864	black	gi|926606683|ref|XP_013794907.1| PREDICTED: cytochrome P450 20A1-like [Limulus polyphemus]	gi|926606683|ref|XP_013794907.1|	40.803	473	270	7	2538	1120	4	466	7.3e-118	377
Contig7842	black	gi|242015522|ref|XP_002428402.1| Ran-binding protein, putative [Pediculus humanus corporis] >gi|212513014|gb|EEB15664.1| Ran-binding protein, putative [Pediculus humanus corporis]	gi|242015522|ref|XP_002428402.1|	83.582	335	55	0	14	1018	1	335	0	594
Contig15380	black	gi|646716063|gb|KDR19459.1| KTI12-like protein [Zootermopsis nevadensis]	gi|646716063|gb|KDR19459.1|	58.781	279	109	4	992	168	1	277	1.02e-108	330
c566791_g1	black	gi|646722541|gb|KDR23499.1| hypothetical protein L798_08703 [Zootermopsis nevadensis]	gi|646722541|gb|KDR23499.1|	42.126	254	139	5	1048	308	49	301	2.32e-53	194
c578813_g1	black	gi|951518130|ref|XP_014471392.1| PREDICTED: MFS-type transporter SLC18B1-like [Dinoponera quadriceps]	gi|951518130|ref|XP_014471392.1|	43.956	182	100	2	796	251	245	424	3.26e-32	131
Contig7887	black	gi|242010382|ref|XP_002425947.1| paramyosin, putative [Pediculus humanus corporis] >gi|212509930|gb|EEB13209.1| paramyosin, putative [Pediculus humanus corporis]	gi|242010382|ref|XP_002425947.1|	41.199	534	293	5	3478	1898	67	586	9.63e-114	378
c570560_g1	black	gi|571525309|ref|XP_006567276.1| PREDICTED: endoplasmic reticulum lectin 1-like isoform X2 [Apis mellifera]	gi|571525309|ref|XP_006567276.1|	50.192	520	189	10	309	1859	10	462	1.69e-162	494
Contig9702	black	gi|646692472|gb|KDR07426.1| Putative ATP-dependent RNA helicase TDRD9 [Zootermopsis nevadensis]	gi|646692472|gb|KDR07426.1|	49.05	895	418	13	3	2654	558	1425	0	852
Contig5785	black	gi|91079210|ref|XP_966588.1| PREDICTED: NADH dehydrogenase [ubiquinone] iron-sulfur protein 3, mitochondrial [Tribolium castaneum] >gi|270004834|gb|EFA01282.1| hypothetical protein TcasGA2_TC002817 [Tribolium castaneum]	gi|91079210|ref|XP_966588.1|	64.057	281	68	5	297	1130	1	251	1.72e-119	367
Contig4580	black	gi|645001761|ref|XP_008209670.1| PREDICTED: LOW QUALITY PROTEIN: inner nuclear membrane protein Man1 [Nasonia vitripennis]	gi|645001761|ref|XP_008209670.1|	33.898	354	189	8	866	1879	356	680	6.16e-40	166
Contig3089	black	gi|646689677|gb|KDR06666.1| Protein arginine N-methyltransferase 8 [Zootermopsis nevadensis]	gi|646689677|gb|KDR06666.1|	89.163	203	22	0	632	1240	180	382	2.23e-167	392
Contig8101	black	gi|915663532|gb|KOC65829.1| hypothetical protein WH47_10291 [Habropoda laboriosa]	gi|915663532|gb|KOC65829.1|	38.866	494	253	9	3372	1912	24	475	8.29e-79	275
c582048_g3	black	gi|926629786|ref|XP_013780554.1| PREDICTED: U2 small nuclear ribonucleoprotein auxiliary factor 35 kDa subunit-related protein 2-like [Limulus polyphemus]	gi|926629786|ref|XP_013780554.1|	67.857	28	9	0	1030	947	375	402	0.000348	48.9
Contig6235	black	gi|194758248|ref|XP_001961374.1| uncharacterized protein Dana_GF13838 [Drosophila ananassae] >gi|190622672|gb|EDV38196.1| uncharacterized protein Dana_GF13838 [Drosophila ananassae]	gi|194758248|ref|XP_001961374.1|	63.438	320	115	2	9	968	376	693	8.17e-135	412
c565042_g1	black	gi|195475947|ref|XP_002090244.1| uncharacterized protein Dyak_GE12997 [Drosophila yakuba] >gi|194176345|gb|EDW89956.1| uncharacterized protein Dyak_GE12997 [Drosophila yakuba]	gi|195475947|ref|XP_002090244.1|	58.273	139	57	1	516	103	6	144	7.75e-47	161
Contig3134	black	gi|970916422|ref|XP_015124648.1| PREDICTED: acyl-protein thioesterase 1 [Diachasma alloeum]	gi|970916422|ref|XP_015124648.1|	66.667	48	16	0	1311	1168	170	217	1.93e-13	75.9
c574217_g1	black	gi|646702236|gb|KDR11570.1| Phosphatidylinositol N-acetylglucosaminyltransferase subunit P [Zootermopsis nevadensis]	gi|646702236|gb|KDR11570.1|	52.632	133	59	1	579	977	1	129	2.95e-34	130
Contig5703	black	gi|817214872|ref|XP_012283625.1| PREDICTED: transmembrane protein 64 isoform X2 [Orussus abietinus]	gi|817214872|ref|XP_012283625.1|	72	125	34	1	686	315	141	265	1.33e-52	181
Contig4731	black	gi|193697641|ref|XP_001945289.1| PREDICTED: uncharacterized protein LOC100164891 [Acyrthosiphon pisum]	gi|193697641|ref|XP_001945289.1|	25.888	197	123	8	951	1517	106	287	4.3e-05	52
Contig7669	black	gi|646698348|gb|KDR09575.1| ATP-binding cassette sub-family G member 4 [Zootermopsis nevadensis]	gi|646698348|gb|KDR09575.1|	40.343	642	353	5	422	2338	116	730	5.46e-150	472
c22721_g1	black	gi|646700975|gb|KDR10898.1| Peptidyl-prolyl cis-trans isomerase NIMA-interacting 4 [Zootermopsis nevadensis]	gi|646700975|gb|KDR10898.1|	91.304	92	8	0	481	206	12	103	1.36e-57	185
Contig7927	black	gi|646718913|gb|KDR21216.1| Protein disulfide-isomerase [Zootermopsis nevadensis]	gi|646718913|gb|KDR21216.1|	65.451	466	151	3	171	1568	19	474	0	617
c582639_g2	black	gi|817071688|ref|XP_012257921.1| PREDICTED: phospholipase A-2-activating protein [Athalia rosae] >gi|817071690|ref|XP_012257922.1| PREDICTED: phospholipase A-2-activating protein [Athalia rosae]	gi|817071688|ref|XP_012257921.1|	51.931	233	107	3	116	805	6	236	1.2e-74	254
c565330_g2	black	gi|751224211|ref|XP_011165435.1| PREDICTED: uncharacterized protein LOC105199862, partial [Solenopsis invicta]	gi|751224211|ref|XP_011165435.1|	37.288	118	72	1	347	694	2	119	1.23e-18	88.6
c574155_g1	black	gi|646714091|gb|KDR18184.1| Guanine nucleotide-binding protein subunit beta-like protein [Zootermopsis nevadensis]	gi|646714091|gb|KDR18184.1|	93.968	315	19	0	73	1017	1	315	0	617
c582621_g1	black	gi|861606922|gb|KMQ84588.1| transposable element tc3 transposase [Lasius niger]	gi|861606922|gb|KMQ84588.1|	40.12	167	99	1	103	603	77	242	6.1e-38	139
c580055_g1	black	gi|646720850|gb|KDR22433.1| Prickle-like protein 2 [Zootermopsis nevadensis]	gi|646720850|gb|KDR22433.1|	60.714	196	77	0	1481	2068	668	863	1.04e-78	284
c581551_g1	black	gi|646705124|gb|KDR13003.1| Serine-threonine kinase receptor-associated protein [Zootermopsis nevadensis]	gi|646705124|gb|KDR13003.1|	79.048	210	43	1	1489	863	161	370	5.11e-116	355
c568336_g1	black	gi|646702986|gb|KDR11895.1| Putative S-adenosyl-L-methionine-dependent methyltransferase [Zootermopsis nevadensis]	gi|646702986|gb|KDR11895.1|	66.364	330	111	0	623	1612	107	436	1.52e-161	476
c583090_g2	black	gi|646718772|gb|KDR21124.1| putative ATP-dependent RNA helicase kurz [Zootermopsis nevadensis]	gi|646718772|gb|KDR21124.1|	60.194	103	41	0	989	681	1096	1198	9.3e-35	143
Contig4717	black	gi|242019932|ref|XP_002430412.1| DNA-binding protein Ewg, putative [Pediculus humanus corporis] >gi|212515542|gb|EEB17674.1| DNA-binding protein Ewg, putative [Pediculus humanus corporis]	gi|242019932|ref|XP_002430412.1|	75.592	422	78	3	144	1409	47	443	0	551
c581763_g2	black	gi|668456680|gb|KFB44789.1| hypothetical protein ZHAS_00012696 [Anopheles sinensis]	gi|668456680|gb|KFB44789.1|	64.859	461	152	4	6267	7640	7	460	0	613
Contig4543	black	gi|646700541|gb|KDR10651.1| Translation initiation factor eIF-2B subunit beta [Zootermopsis nevadensis]	gi|646700541|gb|KDR10651.1|	74.164	329	85	0	381	1367	23	351	4.04e-180	518
Contig6997	black	gi|817051513|ref|XP_012251438.1| PREDICTED: neuropathy target esterase sws isoform X2 [Athalia rosae]	gi|817051513|ref|XP_012251438.1|	73.582	617	127	6	4954	3125	748	1335	0	887
c575235_g1	black	gi|646704295|gb|KDR12560.1| G-protein coupled receptor Mth2 [Zootermopsis nevadensis]	gi|646704295|gb|KDR12560.1|	30.934	514	300	17	2087	588	173	645	1.58e-53	204
Contig6462	black	gi|646701439|gb|KDR11153.1| Xenotropic and polytropic retrovirus receptor 1-like protein [Zootermopsis nevadensis]	gi|646701439|gb|KDR11153.1|	75.552	679	152	3	409	2442	1	666	0	1028
Contig6160	black	gi|936699323|ref|XP_014227637.1| PREDICTED: eukaryotic translation initiation factor 3 subunit J [Trichogramma pretiosum]	gi|936699323|ref|XP_014227637.1|	72.973	37	9	1	1843	1733	89	124	7.21e-07	57
Contig8482	black	gi|646715255|gb|KDR18926.1| Cell division cycle 5-like protein [Zootermopsis nevadensis]	gi|646715255|gb|KDR18926.1|	69.03	536	135	7	4426	2819	175	679	0	563
Contig3056	black	gi|646696815|gb|KDR08855.1| 28S ribosomal protein S18c, mitochondrial [Zootermopsis nevadensis]	gi|646696815|gb|KDR08855.1|	67.961	103	33	0	327	635	55	157	9.62e-47	160
Contig7616	black	gi|646707592|gb|KDR14281.1| hypothetical protein L798_11730 [Zootermopsis nevadensis]	gi|646707592|gb|KDR14281.1|	67.568	222	65	3	950	1615	279	493	6.81e-79	279
Contig10139	black	gi|646714568|gb|KDR18481.1| hypothetical protein L798_07670, partial [Zootermopsis nevadensis]	gi|646714568|gb|KDR18481.1|	75.373	268	66	0	721	1524	34	301	7.21e-139	442
Contig7145	black	gi|755950478|ref|XP_011301434.1| PREDICTED: polypeptide N-acetylgalactosaminyltransferase 1 [Fopius arisanus] >gi|755950481|ref|XP_011301435.1| PREDICTED: polypeptide N-acetylgalactosaminyltransferase 1 [Fopius arisanus]	gi|755950478|ref|XP_011301434.1|	43.75	48	26	1	1061	921	545	592	0.000814	48.5
Contig3611	black	gi|906466363|gb|KNC27800.1| hypothetical protein FF38_07975, partial [Lucilia cuprina]	gi|906466363|gb|KNC27800.1|	71.795	156	44	0	815	348	7	162	5.17e-80	249
c576230_g1	black	gi|646713447|gb|KDR17793.1| SEC13-like protein [Zootermopsis nevadensis]	gi|646713447|gb|KDR17793.1|	66.346	312	103	2	277	1206	1	312	6.08e-149	441
UN05527	black	gi|943961378|ref|XP_014363166.1| PREDICTED: fructose-bisphosphate aldolase isoform X2 [Papilio machaon]	gi|943961378|ref|XP_014363166.1|	77.778	405	74	1	75	1289	1	389	0	649
c571529_g2	black	gi|242012996|ref|XP_002427209.1| Orphan nuclear receptor TR4, putative [Pediculus humanus corporis] >gi|212511501|gb|EEB14471.1| Orphan nuclear receptor TR4, putative [Pediculus humanus corporis]	gi|242012996|ref|XP_002427209.1|	90.123	81	8	0	254	12	77	157	2.5e-42	166
Contig8870	black	gi|646718888|gb|KDR21191.1| Lariat debranching enzyme [Zootermopsis nevadensis]	gi|646718888|gb|KDR21191.1|	75	196	49	0	2148	2735	1	196	1.13e-159	340
c583419_g1	black	gi|328720765|ref|XP_003247122.1| PREDICTED: zinc finger protein 2 homolog [Acyrthosiphon pisum]	gi|328720765|ref|XP_003247122.1|	29.589	365	239	4	6	1091	280	629	9.87e-36	148
Contig8932	black	gi|939247774|ref|XP_014243354.1| PREDICTED: kelch-like protein 17 isoform X1 [Cimex lectularius]	gi|939247774|ref|XP_014243354.1|	60	315	123	3	2021	1077	305	616	2.58e-126	397
Contig17780	black	gi|817076112|ref|XP_012260313.1| PREDICTED: S-adenosylmethionine decarboxylase proenzyme isoform X2 [Athalia rosae]	gi|817076112|ref|XP_012260313.1|	69.714	350	82	4	44	1060	17	353	8.06e-155	489
c579611_g1	black	gi|646722128|gb|KDR23231.1| Transmembrane and ubiquitin-like domain-containing protein 2 [Zootermopsis nevadensis]	gi|646722128|gb|KDR23231.1|	45.215	418	161	9	288	1346	2	416	2.35e-81	269
c572321_g1	black	gi|972176811|ref|XP_015190428.1| PREDICTED: insulin gene enhancer protein ISL-1 isoform X3 [Polistes dominula]	gi|972176811|ref|XP_015190428.1|	88.462	26	3	0	28	105	392	417	0.00058	48.9
c567712_g1	black	gi|559372887|gb|AHB12462.1| 60S Ribosomal Protein L15 [Pantala flavescens]	gi|559372887|gb|AHB12462.1|	98.582	141	2	0	192	614	1	141	3.98e-65	212
c571059_g1	black	gi|746836963|ref|XP_011069210.1| PREDICTED: protein Dr1 [Acromyrmex echinatior] >gi|746836965|ref|XP_011069211.1| PREDICTED: protein Dr1 [Acromyrmex echinatior] >gi|746836967|ref|XP_011069212.1| PREDICTED: protein Dr1 [Acromyrmex echinatior] >gi|751202822|ref|XP_011173867.1| PREDICTED: protein Dr1 [Solenopsis invicta] >gi|780719213|ref|XP_011706481.1| PREDICTED: protein Dr1-like [Wasmannia auropu…	gi|746836963|ref|XP_011069210.1|	83.03	165	24	2	298	792	7	167	2.3e-63	207
c585479_g1	black	gi|751474105|ref|XP_011192431.1| PREDICTED: probable cysteine desulfurase, mitochondrial [Bactrocera cucurbitae]	gi|751474105|ref|XP_011192431.1|	79.902	408	81	1	318	1541	60	466	0	708
c572829_g2	black	gi|939662382|ref|XP_014278905.1| PREDICTED: ribosome biogenesis protein NSA2 homolog [Halyomorpha halys]	gi|939662382|ref|XP_014278905.1|	86.885	183	24	0	615	67	77	259	2.29e-114	336
c566501_g1	black	gi|815913069|ref|XP_012241896.1| PREDICTED: uncharacterized protein LOC100749055 isoform X5 [Bombus impatiens]	gi|815913069|ref|XP_012241896.1|	82.318	509	66	3	3360	1849	867	1356	0	776
Contig9816	black	gi|795056594|ref|XP_011871909.1| PREDICTED: 1-acylglycerol-3-phosphate O-acyltransferase ABHD5 isoform X1 [Vollenhovia emeryi]	gi|795056594|ref|XP_011871909.1|	70.958	334	85	1	2586	3587	26	347	1.69e-162	514
Contig7398	black	gi|91079458|ref|XP_966537.1| PREDICTED: SAP30-binding protein [Tribolium castaneum] >gi|270004398|gb|EFA00846.1| hypothetical protein TcasGA2_TC003747 [Tribolium castaneum]	gi|91079458|ref|XP_966537.1|	51.121	223	87	4	191	856	3	204	3.66e-56	184
Contig21425	black	gi|646711230|gb|KDR16481.1| hypothetical protein L798_08790 [Zootermopsis nevadensis]	gi|646711230|gb|KDR16481.1|	43.802	242	128	5	841	1551	12	250	8.85e-103	217
Contig3311	black	gi|646707669|gb|KDR14324.1| YrdC domain-containing protein, mitochondrial [Zootermopsis nevadensis]	gi|646707669|gb|KDR14324.1|	56.25	128	55	1	874	491	16	142	3.27e-39	149
Contig7641	black	gi|646720817|gb|KDR22414.1| Uracil phosphoribosyltransferase [Zootermopsis nevadensis]	gi|646720817|gb|KDR22414.1|	82.018	228	39	2	120	797	1	228	2.22e-119	372
Contig12280	black	gi|270009427|gb|EFA05875.1| hypothetical protein TcasGA2_TC008684 [Tribolium castaneum]	gi|270009427|gb|EFA05875.1|	44.106	263	140	2	180	947	3	265	6.58e-71	241
Contig10855	black	gi|826418346|ref|XP_012524001.1| PREDICTED: Y+L amino acid transporter 2 [Monomorium pharaonis] >gi|826418348|ref|XP_012524002.1| PREDICTED: Y+L amino acid transporter 2 [Monomorium pharaonis] >gi|826418350|ref|XP_012524003.1| PREDICTED: Y+L amino acid transporter 2 [Monomorium pharaonis] >gi|826418352|ref|XP_012524004.1| PREDICTED: Y+L amino acid transporter 2 [Monomorium pharaonis] >gi|82641835…	gi|826418346|ref|XP_012524001.1|	76.02	196	47	0	1	588	298	493	2.56e-87	296
Contig3181	black	gi|646718994|gb|KDR21265.1| Coiled-coil-helix-coiled-coil-helix domain-containing protein 1 [Zootermopsis nevadensis]	gi|646718994|gb|KDR21265.1|	56.757	111	46	1	169	501	8	116	1.22e-35	129
c578109_g1	black	gi|646697364|gb|KDR09109.1| putative ATP-dependent RNA helicase [Zootermopsis nevadensis]	gi|646697364|gb|KDR09109.1|	52.09	311	119	2	3	935	302	582	2.05e-93	312
Contig6597	black	gi|768432985|ref|XP_011557841.1| PREDICTED: minor histocompatibility antigen H13 [Plutella xylostella]	gi|768432985|ref|XP_011557841.1|	68.198	283	80	2	1500	652	97	369	9.47e-140	395
c582674_g1	black	gi|646717024|gb|KDR20035.1| THO complex subunit 1 [Zootermopsis nevadensis]	gi|646717024|gb|KDR20035.1|	66.438	584	175	5	2318	579	2	568	0	790
Contig8800	black	gi|817059158|ref|XP_012251077.1| PREDICTED: ubiquitin thioesterase OTU1 [Athalia rosae]	gi|817059158|ref|XP_012251077.1|	59.414	239	80	4	47	748	67	293	7.64e-89	288
Contig15658	black	gi|759054723|ref|XP_011336577.1| PREDICTED: ubiquinone biosynthesis monooxygenase COQ6 [Cerapachys biroi]	gi|759054723|ref|XP_011336577.1|	61.255	271	103	1	920	108	204	472	2.19e-132	338
Contig10187	black	gi|307170575|gb|EFN62769.1| Cleft lip and palate transmembrane protein 1-like protein [Camponotus floridanus]	gi|307170575|gb|EFN62769.1|	64.448	616	204	6	472	2283	2	614	0	830
Contig8583	black	gi|646689678|gb|KDR06667.1| AT-rich interactive domain-containing protein 4B [Zootermopsis nevadensis]	gi|646689678|gb|KDR06667.1|	60.075	268	69	6	3668	4417	1894	2141	2.42e-41	174
Contig16186	black	gi|646708202|gb|KDR14604.1| Engulfment and cell motility protein 1 [Zootermopsis nevadensis]	gi|646708202|gb|KDR14604.1|	86.08	352	49	0	1338	2393	378	729	0	634
Contig9640	black	gi|939649599|ref|XP_014274166.1| PREDICTED: uncharacterized protein LOC106679488 [Halyomorpha halys]	gi|939649599|ref|XP_014274166.1|	37.086	151	81	5	964	1401	400	541	7.18e-21	103
Contig2904	black	gi|755984293|ref|XP_011310489.1| PREDICTED: chromobox protein homolog 1-like [Fopius arisanus] >gi|755984297|ref|XP_011310490.1| PREDICTED: chromobox protein homolog 1-like [Fopius arisanus]	gi|755984293|ref|XP_011310489.1|	50.704	142	61	2	2428	2027	7	147	2.96e-27	117
Contig4359	black	gi|307186825|gb|EFN72245.1| hypothetical protein EAG_04135 [Camponotus floridanus]	gi|307186825|gb|EFN72245.1|	45.312	64	35	0	37	228	420	483	0.000597	50.1
c581823_g1	black	gi|646677239|gb|KDQ97905.1| Cyclin-L1 [Zootermopsis nevadensis]	gi|646677239|gb|KDQ97905.1|	86.364	154	21	0	2202	2663	185	338	8.32e-81	283
Contig8076	black	gi|646717591|gb|KDR20382.1| hypothetical protein L798_04915 [Zootermopsis nevadensis]	gi|646717591|gb|KDR20382.1|	31.366	322	171	11	501	1385	4	302	1.48e-26	121
c570395_g1	black	gi|646694345|gb|KDR07958.1| Small ubiquitin-related modifier [Zootermopsis nevadensis] >gi|770465255|emb|CEO43912.1| SUMO1 protein [Blattella germanica]	gi|646694345|gb|KDR07958.1|	97.917	96	2	0	280	567	1	96	8.22e-60	194
c581598_g2	black	gi|646693310|gb|KDR07663.1| Plasma membrane calcium-transporting ATPase 3 [Zootermopsis nevadensis]	gi|646693310|gb|KDR07663.1|	73.585	53	11	2	147	296	1246	1298	9.56e-11	65.9
Contig8844	black	gi|755984660|ref|XP_011310594.1| PREDICTED: mediator of RNA polymerase II transcription subunit 11 [Fopius arisanus]	gi|755984660|ref|XP_011310594.1|	77.586	116	25	1	833	486	24	138	1.3e-51	177
Contig5576	black	gi|646710812|gb|KDR16230.1| hypothetical protein L798_09647 [Zootermopsis nevadensis]	gi|646710812|gb|KDR16230.1|	34.865	370	140	21	3002	2106	120	459	1.15e-27	124
Contig5928	black	gi|646710778|gb|KDR16196.1| Integrator complex subunit 9 [Zootermopsis nevadensis]	gi|646710778|gb|KDR16196.1|	79.747	474	91	1	1064	2470	213	686	0	762
Contig4899	black	gi|646710927|gb|KDR16305.1| Integrator complex subunit 5, partial [Zootermopsis nevadensis]	gi|646710927|gb|KDR16305.1|	64.608	421	86	6	271	1524	2	362	0	483
c569022_g1	black	gi|512919063|ref|XP_004929284.1| PREDICTED: transcription termination factor 3, mitochondrial [Bombyx mori]	gi|512919063|ref|XP_004929284.1|	46.479	71	32	1	215	3	225	289	1.02e-11	67.8
c570031_g1	black	gi|817087755|ref|XP_012266671.1| PREDICTED: BTB/POZ domain-containing protein 3-like isoform X2 [Athalia rosae]	gi|817087755|ref|XP_012266671.1|	64	100	36	0	643	344	413	512	1.47e-34	140
Contig7835	black	gi|170055460|ref|XP_001863592.1| mitochondrial processing peptidase beta subunit [Culex quinquefasciatus] >gi|167875415|gb|EDS38798.1| mitochondrial processing peptidase beta subunit [Culex quinquefasciatus]	gi|170055460|ref|XP_001863592.1|	76.052	309	66	1	487	1413	162	462	0	472
Contig3761	black	gi|646694345|gb|KDR07958.1| Small ubiquitin-related modifier [Zootermopsis nevadensis] >gi|770465255|emb|CEO43912.1| SUMO1 protein [Blattella germanica]	gi|646694345|gb|KDR07958.1|	97.917	96	2	0	280	567	1	96	1.31e-57	194
c580156_g2	black	gi|345497197|ref|XP_001599729.2| PREDICTED: something about silencing protein 10 [Nasonia vitripennis]	gi|345497197|ref|XP_001599729.2|	81.538	65	12	0	285	91	364	428	4.34e-27	111
Contig3894	black	gi|646709449|gb|KDR15298.1| Suppressor of cytokine signaling 6 [Zootermopsis nevadensis]	gi|646709449|gb|KDR15298.1|	46.507	458	202	13	3	1340	26	452	2.87e-103	340
Contig3060	black	gi|242017555|ref|XP_002429253.1| presqualene diphosphate phosphatase, putative [Pediculus humanus corporis] >gi|212514149|gb|EEB16515.1| presqualene diphosphate phosphatase, putative [Pediculus humanus corporis]	gi|242017555|ref|XP_002429253.1|	43.415	205	116	0	488	1102	2	206	1.24e-46	168
Contig7049	black	gi|817076379|ref|XP_012260458.1| PREDICTED: dnaJ homolog subfamily A member 1 [Athalia rosae] >gi|817076381|ref|XP_012260459.1| PREDICTED: dnaJ homolog subfamily A member 1 [Athalia rosae]	gi|817076379|ref|XP_012260458.1|	71.066	197	55	1	422	1012	206	400	3.87e-91	296
c579079_g1	black	gi|170030642|ref|XP_001843197.1| organic cation transporter protein [Culex quinquefasciatus] >gi|167867873|gb|EDS31256.1| organic cation transporter protein [Culex quinquefasciatus]	gi|170030642|ref|XP_001843197.1|	69.663	178	54	0	868	335	350	527	2.37e-77	254
c565003_g1	black	gi|817183957|ref|XP_012279232.1| PREDICTED: estradiol 17-beta-dehydrogenase 8 isoform X1 [Orussus abietinus]	gi|817183957|ref|XP_012279232.1|	62.397	242	90	1	360	1085	7	247	7.43e-95	294
c561190_g1	black	gi|242003202|ref|XP_002422651.1| histone H2B.3, putative [Pediculus humanus corporis] >gi|242020962|ref|XP_002430916.1| histone H2B.3, putative [Pediculus humanus corporis] >gi|212505452|gb|EEB09913.1| histone H2B.3, putative [Pediculus humanus corporis] >gi|212516134|gb|EEB18178.1| histone H2B.3, putative [Pediculus humanus corporis]	gi|242003202|ref|XP_002422651.1|	94.309	123	7	0	520	152	1	123	7.16e-62	198
Contig3401	black	gi|751452107|ref|XP_011180408.1| PREDICTED: probable trans-2-enoyl-CoA reductase, mitochondrial [Bactrocera cucurbitae]	gi|751452107|ref|XP_011180408.1|	58.333	228	95	0	174	857	21	248	2.63e-101	249
c578880_g1	black	gi|170065643|ref|XP_001868025.1| cytochrome c oxidase assembly protein COX15 [Culex quinquefasciatus] >gi|167862567|gb|EDS25950.1| cytochrome c oxidase assembly protein COX15 [Culex quinquefasciatus]	gi|170065643|ref|XP_001868025.1|	71.875	352	97	1	3050	2001	66	417	1.96e-175	533
c583287_g1	black	gi|646711876|gb|KDR16906.1| Integrator complex subunit 7 [Zootermopsis nevadensis]	gi|646711876|gb|KDR16906.1|	51.064	188	71	5	364	927	585	751	7.33e-37	152
Contig15337	black	gi|646696956|gb|KDR08920.1| Proline-rich nuclear receptor coactivator 2 [Zootermopsis nevadensis]	gi|646696956|gb|KDR08920.1|	51.974	152	61	5	555	977	20	170	2.94e-24	108
Contig9781	black	gi|646697276|gb|KDR09067.1| Ubiquitin-conjugating enzyme E2 O [Zootermopsis nevadensis]	gi|646697276|gb|KDR09067.1|	59.847	782	265	13	469	2700	138	908	0	843
Contig4465	black	gi|914577575|gb|KOB79245.1| Mitochondrial import inner membrane translocase [Operophtera brumata]	gi|914577575|gb|KOB79245.1|	79.167	96	20	0	1081	794	40	135	6.27e-46	163
c566206_g1	black	gi|769854148|ref|XP_011638596.1| PREDICTED: PHD finger-like domain-containing protein 5A isoform X1 [Pogonomyrmex barbatus]	gi|769854148|ref|XP_011638596.1|	96.875	32	1	0	236	331	83	114	9.21e-13	68.9
Contig5401	black	gi|759060199|ref|XP_011339389.1| PREDICTED: vesicle transport protein SFT2B isoform X2 [Cerapachys biroi] >gi|607359578|gb|EZA53932.1| Vesicle transport protein SFT2B [Cerapachys biroi]	gi|759060199|ref|XP_011339389.1|	62.376	101	38	0	1369	1067	62	162	1.46e-49	136
Contig9798	black	gi|646723068|gb|KDR23828.1| Transcription initiation factor TFIID subunit 6 [Zootermopsis nevadensis]	gi|646723068|gb|KDR23828.1|	79.431	457	91	2	104	1471	1	455	0	711
Contig8933	black	gi|752891670|ref|XP_011263887.1| PREDICTED: parafibromin [Camponotus floridanus] >gi|307171070|gb|EFN63113.1| Parafibromin [Camponotus floridanus]	gi|752891670|ref|XP_011263887.1|	67.545	607	107	6	14	1819	1	522	0	736
Contig3798	black	gi|970916810|ref|XP_015124856.1| PREDICTED: ATP synthase subunit epsilon-like protein, mitochondrial isoform X2 [Diachasma alloeum]	gi|970916810|ref|XP_015124856.1|	80	55	11	0	97	261	1	55	3.11e-21	93.2
Contig2799	black	gi|952512225|gb|KRT78992.1| hypothetical protein AMK59_8554 [Oryctes borbonicus]	gi|952512225|gb|KRT78992.1|	60.606	132	46	2	87	464	1	132	4.71e-26	112
c579370_g1	black	gi|645016243|ref|XP_008211397.1| PREDICTED: mitochondrial ribosome-associated GTPase 2-like isoform X1 [Nasonia vitripennis] >gi|645016245|ref|XP_008211398.1| PREDICTED: mitochondrial ribosome-associated GTPase 2-like isoform X1 [Nasonia vitripennis]	gi|645016243|ref|XP_008211397.1|	70.732	41	12	0	464	342	59	99	5.21e-10	64.3
c575730_g1	black	gi|646704531|gb|KDR12659.1| putative ribonuclease ZC3H12B [Zootermopsis nevadensis]	gi|646704531|gb|KDR12659.1|	76.812	69	16	0	758	552	586	654	1.14e-26	119
c573168_g1	black	gi|506965704|gb|AGM32204.1| transport protein Sec61 subunit gamma [Coptotermes formosanus]	gi|506965704|gb|AGM32204.1|	97.059	68	2	0	255	458	1	68	1.25e-27	108
c580377_g2	black	gi|646720179|gb|KDR22007.1| DnaJ-like protein subfamily C member 13 [Zootermopsis nevadensis]	gi|646720179|gb|KDR22007.1|	46.79	810	313	16	2	2404	1531	2231	0	655
c573488_g8	black	gi|970909115|ref|XP_015120675.1| PREDICTED: GSK3-beta interaction protein [Diachasma alloeum]	gi|970909115|ref|XP_015120675.1|	44.898	49	27	0	147	1	1	49	1.31e-07	51.2
Contig5788	black	gi|780670024|ref|XP_011695003.1| PREDICTED: coiled-coil domain-containing protein 22 homolog isoform X2 [Wasmannia auropunctata]	gi|780670024|ref|XP_011695003.1|	41.719	640	292	11	52	1914	1	578	2.72e-141	438
Contig4150	black	gi|766930335|ref|XP_011497302.1| PREDICTED: GPI mannosyltransferase 1 [Ceratosolen solmsi marchali]	gi|766930335|ref|XP_011497302.1|	37.736	318	147	10	1915	2832	128	406	1.42e-62	182
c578159_g3	black	gi|345490137|ref|XP_001599485.2| PREDICTED: PAX3- and PAX7-binding protein 1 isoform X1 [Nasonia vitripennis]	gi|345490137|ref|XP_001599485.2|	45	140	61	4	560	141	697	820	4.11e-25	111
c570406_g1	black	gi|646714331|gb|KDR18341.1| Beta-lactamase-like protein 2 [Zootermopsis nevadensis]	gi|646714331|gb|KDR18341.1|	57.664	137	58	0	14	424	1	137	6.87e-49	172
c580651_g1	black	gi|646707552|gb|KDR14253.1| Zinc finger CCCH domain-containing protein 7 [Zootermopsis nevadensis]	gi|646707552|gb|KDR14253.1|	42.472	445	160	14	1140	2366	335	719	3.12e-71	265
Contig6712	black	gi|646715442|gb|KDR19054.1| hypothetical protein L798_06410 [Zootermopsis nevadensis]	gi|646715442|gb|KDR19054.1|	86.239	218	15	1	80	688	1	218	2.93e-128	389
c577882_g3	black	gi|817074886|ref|XP_012259651.1| PREDICTED: protein lifeguard 2 isoform X2 [Athalia rosae]	gi|817074886|ref|XP_012259651.1|	58.824	238	96	1	1647	940	3	240	9.48e-90	294
Contig1948	black	gi|817068895|ref|XP_012256401.1| PREDICTED: protein EMRE homolog, mitochondrial [Athalia rosae]	gi|817068895|ref|XP_012256401.1|	71.429	56	16	0	161	328	30	85	1.31e-22	95.5
c580928_g2	black	gi|662217217|ref|XP_008482581.1| PREDICTED: ribonucleoprotein PTB-binding 2-like [Diaphorina citri]	gi|662217217|ref|XP_008482581.1|	59.04	354	143	2	3364	4419	32	385	6.83e-125	415
Contig2836	black	gi|805783965|ref|XP_003703040.2| PREDICTED: phosphatidylinositol-glycan biosynthesis class F protein isoform X1 [Megachile rotundata] >gi|805783968|ref|XP_012139943.1| PREDICTED: phosphatidylinositol-glycan biosynthesis class F protein isoform X1 [Megachile rotundata] >gi|805783971|ref|XP_012139944.1| PREDICTED: phosphatidylinositol-glycan biosynthesis class F protein isoform X1 [Megachile rotund…	gi|805783965|ref|XP_003703040.2|	33.48	227	143	4	214	885	12	233	8.29e-31	125
c415773_g1	black	gi|665792207|ref|XP_008543696.1| PREDICTED: probable small nuclear ribonucleoprotein Sm D2 [Microplitis demolitor]	gi|665792207|ref|XP_008543696.1|	96.639	119	4	0	139	495	2	120	5.43e-62	197
c577016_g1	black	gi|952511829|gb|KRT78661.1| hypothetical protein AMK59_8229 [Oryctes borbonicus]	gi|952511829|gb|KRT78661.1|	95	80	4	0	164	403	135	214	4.76e-51	171
Contig10501	black	gi|572300192|ref|XP_006616203.1| PREDICTED: hepatic leukemia factor-like isoform X7 [Apis dorsata]	gi|572300192|ref|XP_006616203.1|	54.244	271	59	7	3909	3124	47	261	4.85e-59	213
c578843_g1	black	gi|915666815|gb|KOC68679.1| Origin recognition complex subunit 4 [Habropoda laboriosa]	gi|915666815|gb|KOC68679.1|	52.018	446	182	5	137	1417	13	445	1.17e-154	463
UN15610	black	gi|646720113|gb|KDR21960.1| Cytosolic non-specific dipeptidase [Zootermopsis nevadensis]	gi|646720113|gb|KDR21960.1|	75.229	109	27	0	333	659	325	433	1.63e-50	179
Contig7846	black	gi|768425763|ref|XP_011553898.1| PREDICTED: synaptobrevin-1-like [Plutella xylostella]	gi|768425763|ref|XP_011553898.1|	75.824	91	21	1	1229	1501	26	115	6.56e-23	103
c571963_g2	black	gi|189242304|ref|XP_001808377.1| PREDICTED: uncharacterized protein LOC100141613 [Tribolium castaneum]	gi|189242304|ref|XP_001808377.1|	75.51	98	24	0	782	1075	78	175	9.78e-46	166
Contig1715	black	gi|646717391|gb|KDR20266.1| SNARE-associated protein Snapin [Zootermopsis nevadensis]	gi|646717391|gb|KDR20266.1|	57.143	161	62	3	128	601	31	187	7.36e-53	180
Contig8907	black	gi|646703429|gb|KDR12118.1| Piwi-like protein 1 [Zootermopsis nevadensis]	gi|646703429|gb|KDR12118.1|	54.067	418	184	4	1617	2846	520	937	0	478
Contig8808	black	gi|646705143|gb|KDR13022.1| hypothetical protein L798_13230, partial [Zootermopsis nevadensis]	gi|646705143|gb|KDR13022.1|	73.317	832	188	6	8255	5784	380	1185	0	1294
c578800_g1	black	gi|795089429|ref|XP_011879132.1| PREDICTED: pre-mRNA-splicing factor CWC25 homolog [Vollenhovia emeryi] >gi|795089438|ref|XP_011879133.1| PREDICTED: pre-mRNA-splicing factor CWC25 homolog [Vollenhovia emeryi]	gi|795089429|ref|XP_011879132.1|	56.41	78	32	1	403	636	402	477	7.28e-15	81.6
Contig5188	black	gi|926617679|ref|XP_013774013.1| PREDICTED: intraflagellar transport protein 43 homolog [Limulus polyphemus]	gi|926617679|ref|XP_013774013.1|	41.463	82	47	1	55	297	21	102	1.97e-12	71.6
c582874_g1	black	gi|646706378|gb|KDR13643.1| Zinc finger CCCH-type with G patch domain-containing protein [Zootermopsis nevadensis]	gi|646706378|gb|KDR13643.1|	47.166	494	225	11	185	1642	7	472	2.07e-113	373
c584247_g1	black	gi|646721782|gb|KDR23012.1| G patch domain-containing protein 2 [Zootermopsis nevadensis]	gi|646721782|gb|KDR23012.1|	60.268	448	143	15	3142	1841	3	429	3.92e-104	348
Contig8256	black	gi|646714789|gb|KDR18643.1| hypothetical protein L798_06624, partial [Zootermopsis nevadensis]	gi|646714789|gb|KDR18643.1|	50.565	708	293	10	1	2094	1521	2181	3.29e-179	603
Contig15418	black	gi|751771871|ref|XP_011207713.1| PREDICTED: H/ACA ribonucleoprotein complex subunit 2-like protein [Bactrocera dorsalis]	gi|751771871|ref|XP_011207713.1|	68.8	125	39	0	177	551	32	156	5.86e-57	189
Contig7010	black	gi|506968725|gb|AGM32706.1| uncharacterized protein [Coptotermes formosanus]	gi|506968725|gb|AGM32706.1|	43.165	139	76	2	128	541	33	169	6.25e-25	110
Contig8364	black	gi|668464503|gb|KFB51846.1| AGAP004091-PA-like protein [Anopheles sinensis]	gi|668464503|gb|KFB51846.1|	68.08	401	120	2	479	1657	41	441	0	547
c571380_g1	black	gi|646711785|gb|KDR16829.1| Protein-tyrosine phosphatase-like member B [Zootermopsis nevadensis]	gi|646711785|gb|KDR16829.1|	70.115	87	26	0	892	632	86	172	3.17e-34	132
Contig3531	black	gi|646700787|gb|KDR10780.1| Eukaryotic translation initiation factor 3 subunit H [Zootermopsis nevadensis]	gi|646700787|gb|KDR10780.1|	78.806	335	71	0	1436	432	1	335	0	550
c578450_g1	black	gi|646698085|gb|KDR09432.1| SAGA-associated factor 29-like protein [Zootermopsis nevadensis]	gi|646698085|gb|KDR09432.1|	76.241	282	67	0	309	1154	4	285	5.82e-150	456
Contig8283	black	gi|646707466|gb|KDR14218.1| Protein BANP [Zootermopsis nevadensis]	gi|646707466|gb|KDR14218.1|	58.466	378	138	5	2985	4091	19	386	8.69e-133	431
c575622_g1	black	gi|646718725|gb|KDR21094.1| hypothetical protein L798_03692, partial [Zootermopsis nevadensis]	gi|646718725|gb|KDR21094.1|	75.789	190	31	2	1168	1737	418	592	5.08e-61	229
c582170_g1	black	gi|646699615|gb|KDR10159.1| Eukaryotic translation initiation factor 3 subunit A [Zootermopsis nevadensis]	gi|646699615|gb|KDR10159.1|	56.977	86	34	1	1774	2031	1528	1610	2.53e-18	97.4
Contig8502	black	gi|952513134|gb|KRT79759.1| hypothetical protein AMK59_7136 [Oryctes borbonicus]	gi|952513134|gb|KRT79759.1|	73.864	88	22	1	382	642	152	239	4.88e-38	147
Contig5153	black	gi|646719795|gb|KDR21781.1| hypothetical protein L798_03326 [Zootermopsis nevadensis]	gi|646719795|gb|KDR21781.1|	71.708	562	146	5	175	1848	11	563	0	830
Contig5231	black	gi|646715720|gb|KDR19224.1| Cytochrome c oxidase subunit 7C, mitochondrial [Zootermopsis nevadensis]	gi|646715720|gb|KDR19224.1|	56.923	65	27	1	1726	1535	5	69	2.21e-17	84.7
Contig5384	black	gi|646693504|gb|KDR07727.1| SECIS-binding protein 2-like [Zootermopsis nevadensis]	gi|646693504|gb|KDR07727.1|	37.778	180	111	1	1404	1940	279	458	1.25e-32	139
c575941_g1	black	gi|646707928|gb|KDR14441.1| Glycerophosphodiester phosphodiesterase 1 [Zootermopsis nevadensis]	gi|646707928|gb|KDR14441.1|	41.071	392	182	4	3999	2824	22	364	2.44e-86	293
Contig1706	black	gi|952512674|gb|KRT79371.1| PDZ domain-containing protein [Oryctes borbonicus]	gi|952512674|gb|KRT79371.1|	96.129	155	6	0	219	683	1	155	5.18e-86	268
Contig4766	black	gi|646705088|gb|KDR12967.1| 28 kDa heat- and acid-stable phosphoprotein [Zootermopsis nevadensis]	gi|646705088|gb|KDR12967.1|	66.667	186	56	2	97	636	1	186	7.22e-24	107
c567628_g1	black	gi|646709965|gb|KDR15604.1| ST7-like protein [Zootermopsis nevadensis]	gi|646709965|gb|KDR15604.1|	82.554	556	49	1	444	2111	47	554	0	892
c574402_g3	black	gi|646701505|gb|KDR11195.1| Rap1 GTPase-GDP dissociation stimulator 1-B [Zootermopsis nevadensis]	gi|646701505|gb|KDR11195.1|	56.261	551	190	9	347	1963	8	519	0	558
Contig7194	black	gi|817183746|ref|XP_012278056.1| PREDICTED: actin-like protein 6B [Orussus abietinus]	gi|817183746|ref|XP_012278056.1|	78.215	381	78	1	339	1466	60	440	0	652
c581976_g1	black	gi|646719205|gb|KDR21404.1| Upstream-binding protein 1 [Zootermopsis nevadensis]	gi|646719205|gb|KDR21404.1|	81.166	223	28	1	848	1516	423	631	2.97e-122	384
Contig6058	black	gi|939265209|ref|XP_014252639.1| PREDICTED: nicotinate phosphoribosyltransferase isoform X10 [Cimex lectularius]	gi|939265209|ref|XP_014252639.1|	74.639	485	101	1	512	1966	105	567	0	740
Contig4451	black	gi|646716818|gb|KDR19904.1| Vacuolar protein sorting-associated protein 72-like protein [Zootermopsis nevadensis]	gi|646716818|gb|KDR19904.1|	60	405	143	6	1570	389	1	397	3.19e-99	318
c571587_g5	black	gi|321469524|gb|EFX80504.1| hypothetical protein DAPPUDRAFT_318645 [Daphnia pulex]	gi|321469524|gb|EFX80504.1|	55.882	408	172	3	2551	1328	24	423	1.17e-135	421
Contig16568	black	gi|646682854|gb|KDR02399.1| StAR-related lipid transfer protein 7, mitochondrial [Zootermopsis nevadensis]	gi|646682854|gb|KDR02399.1|	51.064	188	92	0	848	1411	222	409	6.13e-86	213
Contig5323	black	gi|646696395|gb|KDR08718.1| Mitogen-activated protein kinase kinase kinase 7-interacting protein 1 [Zootermopsis nevadensis]	gi|646696395|gb|KDR08718.1|	61.525	551	143	7	1813	227	1	504	0	625
Contig2263	black	gi|817193872|ref|XP_012272417.1| PREDICTED: protein 60A-like [Orussus abietinus]	gi|817193872|ref|XP_012272417.1|	44.652	374	153	12	373	1473	68	394	1.74e-75	259
Contig10025	black	gi|646710244|gb|KDR15821.1| Glutamate-rich WD repeat-containing protein 1 [Zootermopsis nevadensis]	gi|646710244|gb|KDR15821.1|	68.065	310	86	4	1530	610	130	429	5.31e-153	436
c568321_g1	black	gi|345483492|ref|XP_001600023.2| PREDICTED: trithorax group protein osa [Nasonia vitripennis]	gi|345483492|ref|XP_001600023.2|	70.667	375	89	4	377	1495	819	1174	1.32e-153	505
Contig8058	black	gi|646707959|gb|KDR14472.1| SUMO-activating enzyme subunit 2 [Zootermopsis nevadensis]	gi|646707959|gb|KDR14472.1|	62.56	414	143	1	543	1784	152	553	0	540
Contig7948	black	gi|646709983|gb|KDR15622.1| RNA-binding protein 10 [Zootermopsis nevadensis]	gi|646709983|gb|KDR15622.1|	73.077	104	28	0	737	1048	882	985	1.92e-41	165
c583381_g1	black	gi|805762796|ref|XP_012154361.1| PREDICTED: sodium-coupled monocarboxylate transporter 2-like [Megachile rotundata]	gi|805762796|ref|XP_012154361.1|	49.038	312	154	2	3	932	258	566	2.08e-77	278
c579170_g1	black	gi|646717124|gb|KDR20105.1| hypothetical protein L798_05568 [Zootermopsis nevadensis]	gi|646717124|gb|KDR20105.1|	66.489	188	63	0	2559	1996	283	470	6.26e-84	288
c557729_g1	black	gi|646714130|gb|KDR18223.1| Atonal-like protein 8 [Zootermopsis nevadensis]	gi|646714130|gb|KDR18223.1|	83.168	101	17	0	691	993	480	580	4.09e-34	144
Contig10298	black	gi|861619723|gb|KMQ87090.1| rna-directed dna polymerase from mobile element jockey-like protein [Lasius niger]	gi|861619723|gb|KMQ87090.1|	36.184	152	93	2	1321	1773	483	631	2.4e-33	104
Contig11449	black	gi|817070806|ref|XP_012257437.1| PREDICTED: ubiquitin carboxyl-terminal hydrolase 7 isoform X5 [Athalia rosae]	gi|817070806|ref|XP_012257437.1|	89.333	300	32	0	1092	1991	330	629	0	570
Contig6725	black	gi|915660695|gb|KOC63425.1| Importin-4 [Habropoda laboriosa]	gi|915660695|gb|KOC63425.1|	56.667	450	195	0	52	1401	1	450	0	528
Contig9746	black	gi|646714776|gb|KDR18630.1| Large proline-rich protein BAT3 [Zootermopsis nevadensis]	gi|646714776|gb|KDR18630.1|	39.749	478	264	7	2814	4223	798	1259	2.61e-99	358
c584623_g1	black	gi|646710826|gb|KDR16244.1| Golgi apparatus protein 1 [Zootermopsis nevadensis]	gi|646710826|gb|KDR16244.1|	46.99	1113	544	20	3710	405	44	1121	0	933
Contig5202	black	gi|646712514|gb|KDR17246.1| Peptidylprolyl isomerase-like 5 [Zootermopsis nevadensis]	gi|646712514|gb|KDR17246.1|	40.506	237	115	2	1921	1214	1	212	1.73e-32	136
Contig7822	black	gi|755924730|ref|XP_011296915.1| PREDICTED: inhibitor of growth protein 3 isoform X3 [Fopius arisanus]	gi|755924730|ref|XP_011296915.1|	83.562	146	24	0	84	521	1	146	1.35e-78	255
c581124_g3	black	gi|769859727|ref|XP_011641581.1| PREDICTED: glycerol-3-phosphate dehydrogenase [NAD(+)], cytoplasmic-like [Pogonomyrmex barbatus]	gi|769859727|ref|XP_011641581.1|	81.507	146	27	0	431	868	31	176	3.51e-79	259
c579467_g1	black	gi|646720703|gb|KDR22325.1| Catenin alpha [Zootermopsis nevadensis]	gi|646720703|gb|KDR22325.1|	91.083	942	51	2	186	3011	1	909	0	1680
Contig8902	black	gi|668456680|gb|KFB44789.1| hypothetical protein ZHAS_00012696 [Anopheles sinensis]	gi|668456680|gb|KFB44789.1|	65.455	275	93	2	2589	1771	18	292	8.96e-167	384
c583202_g1	black	gi|751218816|ref|XP_011162467.1| PREDICTED: EH domain-binding protein 1 isoform X1 [Solenopsis invicta]	gi|751218816|ref|XP_011162467.1|	54.133	992	371	20	133	2970	1	954	0	859
Contig3720	black	gi|195133146|ref|XP_002011000.1| uncharacterized protein Dmoj_GI16300 [Drosophila mojavensis] >gi|193906975|gb|EDW05842.1| uncharacterized protein Dmoj_GI16300 [Drosophila mojavensis]	gi|195133146|ref|XP_002011000.1|	51.562	256	107	4	1121	402	1	255	1.02e-80	260
c572721_g2	black	gi|817051085|ref|XP_012268415.1| PREDICTED: uncharacterized protein LOC105693212 [Athalia rosae]	gi|817051085|ref|XP_012268415.1|	44.156	154	74	2	1272	814	1	143	6.96e-18	87.4
Contig8368	black	gi|952541820|gb|KRT86393.1| hypothetical protein AMK59_475 [Oryctes borbonicus]	gi|952541820|gb|KRT86393.1|	56.219	201	52	10	3258	2689	13	188	1.05e-22	105
c580058_g1	black	gi|780718733|ref|XP_011706367.1| PREDICTED: inhibitor of growth protein 3-like, partial [Wasmannia auropunctata]	gi|780718733|ref|XP_011706367.1|	91.304	69	6	0	966	1172	35	103	5.48e-40	150
c574029_g1	black	gi|768430787|ref|XP_011556635.1| PREDICTED: DNA-(apurinic or apyrimidinic site) lyase-like [Plutella xylostella]	gi|768430787|ref|XP_011556635.1|	61.364	44	17	0	520	651	579	622	1.4e-10	68.6
c574047_g2	black	gi|817058136|ref|XP_012250518.1| PREDICTED: broad-complex core protein isoforms 1/2/3/4/5-like isoform X3 [Athalia rosae]	gi|817058136|ref|XP_012250518.1|	59.804	102	37	1	1427	1134	255	356	2.54e-32	135
Contig15428	black	gi|572305497|ref|XP_006618675.1| PREDICTED: uncharacterized protein LOC102677395 [Apis dorsata]	gi|572305497|ref|XP_006618675.1|	38.579	197	110	5	3873	3301	13	204	2.13e-33	137
Contig7215	black	gi|646697216|gb|KDR09046.1| FERM domain-containing protein 4A [Zootermopsis nevadensis]	gi|646697216|gb|KDR09046.1|	34.891	685	319	24	423	2426	15	589	1.23e-51	203
Contig3094	black	gi|646707212|gb|KDR14073.1| NADH dehydrogenase [ubiquinone] 1 alpha subcomplex subunit 10, mitochondrial [Zootermopsis nevadensis]	gi|646707212|gb|KDR14073.1|	58.038	367	152	2	1417	323	1	367	3.12e-134	405
Contig6493	black	gi|380014478|ref|XP_003691258.1| PREDICTED: LOW QUALITY PROTEIN: guanine nucleotide-binding protein-like 3 homolog [Apis florea]	gi|380014478|ref|XP_003691258.1|	49.76	625	248	15	162	2000	1	571	9.37e-159	484
Contig8661	black	gi|646717251|gb|KDR20187.1| ATP-binding cassette sub-family G member 5 [Zootermopsis nevadensis]	gi|646717251|gb|KDR20187.1|	56.643	429	141	4	2727	1504	8	412	2.97e-166	420
Contig6983	black	gi|972192875|ref|XP_015178219.1| PREDICTED: aspartate--tRNA ligase, cytoplasmic [Polistes dominula] >gi|972192877|ref|XP_015178220.1| PREDICTED: aspartate--tRNA ligase, cytoplasmic [Polistes dominula] >gi|972192879|ref|XP_015178221.1| PREDICTED: aspartate--tRNA ligase, cytoplasmic [Polistes dominula]	gi|972192875|ref|XP_015178219.1|	79.461	482	98	1	315	1757	50	531	0	814
Contig9815	black	gi|914576249|gb|KOB78154.1| DNA primase large subunit [Operophtera brumata]	gi|914576249|gb|KOB78154.1|	43.878	392	208	7	1187	24	2	385	2.36e-100	330
c561142_g2	black	gi|646719086|gb|KDR21316.1| ATP synthase mitochondrial F1 complex assembly factor 2 [Zootermopsis nevadensis]	gi|646719086|gb|KDR21316.1|	50.365	274	127	3	85	906	17	281	4.1e-97	298
Contig4439	black	gi|817250614|emb|CFW94154.1| Csa-calmodulin 6, partial [Cupiennius salei]	gi|817250614|emb|CFW94154.1|	96.795	156	5	0	417	884	3	158	9.97e-92	301
Contig4788	black	gi|815791601|ref|XP_012216380.1| PREDICTED: CDK-activating kinase assembly factor MAT1 [Linepithema humile]	gi|815791601|ref|XP_012216380.1|	86.239	109	15	0	320	646	1	109	1.57e-79	213
Contig6743	black	gi|646709550|gb|KDR15350.1| F-box/SPRY domain-containing protein 1 [Zootermopsis nevadensis]	gi|646709550|gb|KDR15350.1|	96.639	119	4	0	1726	1370	137	255	3.98e-71	237
Contig2975	black	gi|307195848|gb|EFN77644.1| Zinc transporter foi [Harpegnathos saltator]	gi|307195848|gb|EFN77644.1|	81.383	188	35	0	8	571	90	277	1.74e-78	250
Contig10801	black	gi|642922300|ref|XP_008193101.1| PREDICTED: LOW QUALITY PROTEIN: isovaleryl-CoA dehydrogenase, mitochondrial [Tribolium castaneum]	gi|642922300|ref|XP_008193101.1|	75.124	402	95	2	3867	2668	18	416	0	618
Contig3895	black	gi|380016827|ref|XP_003692374.1| PREDICTED: uncharacterized protein LOC100871451 [Apis florea]	gi|380016827|ref|XP_003692374.1|	56.757	74	30	2	1706	1491	112	185	2.58e-17	88.6
c582531_g1	black	gi|646722932|gb|KDR23726.1| Tubby protein-like protein [Zootermopsis nevadensis]	gi|646722932|gb|KDR23726.1|	65.287	435	126	6	422	1708	1	416	4.53e-177	547
UN06461	black	gi|939239872|ref|XP_014262669.1| PREDICTED: DNA-directed RNA polymerase II subunit RPB1 [Cimex lectularius]	gi|939239872|ref|XP_014262669.1|	96.429	56	2	0	169	2	1315	1370	1.09e-49	115
c563652_g2	black	gi|321459281|gb|EFX70336.1| hypothetical protein DAPPUDRAFT_328193 [Daphnia pulex]	gi|321459281|gb|EFX70336.1|	56	100	44	0	519	220	9	108	9.39e-33	124
Contig9161	black	gi|662192705|ref|XP_008469221.1| PREDICTED: protein TIPIN homolog [Diaphorina citri]	gi|662192705|ref|XP_008469221.1|	57.895	95	40	0	681	965	55	149	5.42e-27	119
Contig9980	black	gi|939272667|ref|XP_014256635.1| PREDICTED: protein FAM73B isoform X2 [Cimex lectularius]	gi|939272667|ref|XP_014256635.1|	62.025	316	90	1	3536	2589	216	501	2.26e-127	410
c579451_g1	black	gi|321478773|gb|EFX89730.1| hypothetical protein DAPPUDRAFT_230152 [Daphnia pulex]	gi|321478773|gb|EFX89730.1|	59.583	240	92	2	172	876	2	241	2.95e-89	284
Contig4531	black	gi|321476532|gb|EFX87492.1| hypothetical protein DAPPUDRAFT_306482 [Daphnia pulex]	gi|321476532|gb|EFX87492.1|	68.281	413	129	2	680	1915	9	420	0	572
Contig10138	black	gi|478255214|gb|ENN75443.1| hypothetical protein YQE_07994, partial [Dendroctonus ponderosae] >gi|546675119|gb|ERL86366.1| hypothetical protein D910_03774 [Dendroctonus ponderosae]	gi|478255214|gb|ENN75443.1|	60.476	210	64	3	309	938	379	569	2.36e-73	265
c576142_g1	black	gi|646720798|gb|KDR22395.1| hypothetical protein L798_02486 [Zootermopsis nevadensis]	gi|646720798|gb|KDR22395.1|	48.485	99	49	2	1072	1365	295	392	8.79e-19	94.4
c581464_g2	black	gi|646713067|gb|KDR17568.1| GTP-binding protein GUF1-like protein [Zootermopsis nevadensis]	gi|646713067|gb|KDR17568.1|	64.706	629	206	3	466	2322	42	664	0	848
Contig8385	black	gi|646717623|gb|KDR20414.1| Actin-interacting protein 1 [Zootermopsis nevadensis]	gi|646717623|gb|KDR20414.1|	82.601	569	99	0	1781	3487	1	569	0	971
Contig8453	black	gi|646700285|gb|KDR10489.1| PHD finger protein rhinoceros [Zootermopsis nevadensis]	gi|646700285|gb|KDR10489.1|	43.275	342	103	13	4906	3953	2531	2805	2.23e-36	159
c580512_g2	black	gi|817068647|ref|XP_012256272.1| PREDICTED: acyl-CoA:lysophosphatidylglycerol acyltransferase 1-like isoform X1 [Athalia rosae]	gi|817068647|ref|XP_012256272.1|	64.722	360	120	4	4930	3863	21	377	6.89e-155	486
Contig11581	black	gi|571505324|ref|XP_006570154.1| PREDICTED: PAB-dependent poly(A)-specific ribonuclease subunit 3-like [Apis mellifera]	gi|571505324|ref|XP_006570154.1|	65.106	235	54	1	5541	4837	397	603	4.68e-88	309
c580358_g3	black	gi|646715355|gb|KDR18997.1| 5'-3' exoribonuclease 1 [Zootermopsis nevadensis]	gi|646715355|gb|KDR18997.1|	40.937	1153	567	28	85	3330	461	1570	0	818
Contig6672	black	gi|350404323|ref|XP_003487069.1| PREDICTED: eukaryotic translation initiation factor 3 subunit I [Bombus impatiens] >gi|808125702|ref|XP_012165932.1| PREDICTED: eukaryotic translation initiation factor 3 subunit I [Bombus terrestris]	gi|350404323|ref|XP_003487069.1|	73.62	326	86	0	78	1055	1	326	5.4e-180	529
Contig4680	black	gi|939658836|ref|XP_014277520.1| PREDICTED: cGMP-dependent protein kinase, isozyme 2 forms cD4/T1/T3A/T3B isoform X2 [Halyomorpha halys]	gi|939658836|ref|XP_014277520.1|	84.284	649	97	3	739	2676	79	725	0	1116
c572768_g1	black	gi|817250614|emb|CFW94154.1| Csa-calmodulin 6, partial [Cupiennius salei]	gi|817250614|emb|CFW94154.1|	94.079	152	9	0	417	872	3	154	1.39e-86	286
Contig3201	black	gi|646691022|gb|KDR07014.1| NADPH:adrenodoxin oxidoreductase, mitochondrial [Zootermopsis nevadensis]	gi|646691022|gb|KDR07014.1|	65.283	265	91	1	2488	1694	19	282	1.26e-140	349
c577040_g1	black	gi|646693183|gb|KDR07637.1| Latrophilin-3 [Zootermopsis nevadensis]	gi|646693183|gb|KDR07637.1|	69.86	856	200	8	3024	559	1	832	0	1105
Contig9728	black	gi|646714875|gb|KDR18687.1| DNA replication licensing factor Mcm6 [Zootermopsis nevadensis]	gi|646714875|gb|KDR18687.1|	75.604	414	96	2	4516	3278	1	410	0	655
Contig7749	black	gi|646694746|gb|KDR08096.1| Serine/threonine-protein phosphatase 1 regulatory subunit 10 [Zootermopsis nevadensis]	gi|646694746|gb|KDR08096.1|	48.077	312	111	6	2454	1612	622	913	1.47e-64	240
Contig7609	black	gi|926633664|ref|XP_013782647.1| PREDICTED: fructose-1,6-bisphosphatase 1-like [Limulus polyphemus]	gi|926633664|ref|XP_013782647.1|	73.016	126	34	0	1	378	211	336	3.54e-65	213
Contig11213	black	gi|646712504|gb|KDR17236.1| Exostosin-2 [Zootermopsis nevadensis]	gi|646712504|gb|KDR17236.1|	67.322	661	199	6	3318	1345	64	710	0	936
c583515_g1	black	gi|646722143|gb|KDR23246.1| Dynein intermediate chain, cytosolic [Zootermopsis nevadensis]	gi|646722143|gb|KDR23246.1|	88.372	86	10	0	93	350	267	352	1.44e-46	172
c573122_g1	black	gi|646698489|gb|KDR09640.1| hypothetical protein L798_00786 [Zootermopsis nevadensis]	gi|646698489|gb|KDR09640.1|	26.573	143	102	2	138	563	39	179	1.33e-05	51.6
c577303_g5	black	gi|242008712|ref|XP_002425145.1| valacyclovir hydrolase, putative [Pediculus humanus corporis] >gi|212508832|gb|EEB12407.1| valacyclovir hydrolase, putative [Pediculus humanus corporis]	gi|242008712|ref|XP_002425145.1|	57.288	295	125	1	1420	536	14	307	3.58e-112	346
c583400_g1	black	gi|646695057|gb|KDR08231.1| hypothetical protein L798_01949 [Zootermopsis nevadensis]	gi|646695057|gb|KDR08231.1|	86.986	146	19	0	2931	2494	162	307	1.71e-72	253
c571784_g1	black	gi|646634633|gb|KDQ71517.1| 39S ribosomal protein L37, mitochondrial [Zootermopsis nevadensis]	gi|646634633|gb|KDQ71517.1|	45.199	427	220	3	2191	953	1	427	1.7e-117	370
Contig15241	black	gi|340714004|ref|XP_003395523.1| PREDICTED: 40S ribosomal protein S29 isoform X1 [Bombus terrestris] >gi|340714471|ref|XP_003395752.1| PREDICTED: 40S ribosomal protein S29 isoform X1 [Bombus terrestris] >gi|380024849|ref|XP_003696202.1| PREDICTED: 40S ribosomal protein S29 isoform X1 [Apis florea] >gi|383859421|ref|XP_003705193.1| PREDICTED: 40S ribosomal protein S29 [Megachile rotundata] >gi|571…	gi|340714004|ref|XP_003395523.1|	98.214	56	1	0	159	326	1	56	2.72e-32	118
Contig2259	black	gi|321469978|gb|EFX80956.1| hypothetical protein DAPPUDRAFT_224443 [Daphnia pulex]	gi|321469978|gb|EFX80956.1|	61.682	214	81	1	559	1197	1	214	3.33e-85	271
Contig9928	black	gi|749794967|ref|XP_011150846.1| PREDICTED: UDP-glucose:glycoprotein glucosyltransferase isoform X2 [Harpegnathos saltator]	gi|749794967|ref|XP_011150846.1|	53.304	1574	649	23	5225	537	1	1499	0	1581
Contig7255	black	gi|646696799|gb|KDR08839.1| Strumpellin [Zootermopsis nevadensis]	gi|646696799|gb|KDR08839.1|	62.092	889	309	4	1123	3789	301	1161	0	1129
Contig1830	black	gi|755948308|ref|XP_011300737.1| PREDICTED: protein lethal(2)essential for life-like [Fopius arisanus]	gi|755948308|ref|XP_011300737.1|	51.163	86	42	0	679	422	108	193	1.7e-22	98.2
c569225_g1	black	gi|646694470|gb|KDR07997.1| Protein Red [Zootermopsis nevadensis]	gi|646694470|gb|KDR07997.1|	68	300	59	6	16	894	247	516	4.02e-119	364
Contig8898	black	gi|925682122|gb|KOX78812.1| ADP-ribosylation factor-binding protein GGA1 [Melipona quadrifasciata]	gi|925682122|gb|KOX78812.1|	56.552	145	56	3	1882	2316	532	669	1.8e-37	157
c577215_g1	black	gi|478257952|gb|ENN78090.1| hypothetical protein YQE_05244, partial [Dendroctonus ponderosae]	gi|478257952|gb|ENN78090.1|	99.027	411	4	0	1642	410	1	411	0	815
Contig10896	black	gi|646721205|gb|KDR22675.1| Pecanex-like protein 1 [Zootermopsis nevadensis]	gi|646721205|gb|KDR22675.1|	70.968	155	44	1	3430	2966	2208	2361	1.98e-52	209
c576496_g1	black	gi|646722358|gb|KDR23371.1| hypothetical protein L798_05333 [Zootermopsis nevadensis]	gi|646722358|gb|KDR23371.1|	29.412	340	145	13	2153	1290	17	313	8.98e-21	102
c569042_g1	black	gi|909549692|ref|XP_013143715.1| PREDICTED: zinc finger protein 501-like isoform X2 [Papilio polytes]	gi|909549692|ref|XP_013143715.1|	31.481	108	71	2	193	513	133	238	5.82e-08	60.1
Contig7614	black	gi|646688775|gb|KDR06418.1| Actin-related protein 5 [Zootermopsis nevadensis]	gi|646688775|gb|KDR06418.1|	57.72	693	244	10	337	2397	3	652	0	698
Contig20036	black	gi|907689998|ref|XP_013107871.1| PREDICTED: chromosome transmission fidelity protein 8 homolog [Stomoxys calcitrans]	gi|907689998|ref|XP_013107871.1|	48.611	144	46	3	1248	901	1	144	1.51e-17	86.7
Contig6849	black	gi|646722539|gb|KDR23497.1| RING finger protein 126 [Zootermopsis nevadensis]	gi|646722539|gb|KDR23497.1|	57.534	292	87	7	3512	2745	1	291	6.68e-87	293
c583323_g2	black	gi|512920859|ref|XP_004929738.1| PREDICTED: 2-oxoglutarate and iron-dependent oxygenase domain-containing protein 3-like [Bombyx mori]	gi|512920859|ref|XP_004929738.1|	61.702	47	15	1	334	465	179	225	1.19e-09	62.4
Contig5021	black	gi|340715830|ref|XP_003396411.1| PREDICTED: ubiquitin-related modifier 1 [Bombus terrestris]	gi|340715830|ref|XP_003396411.1|	72.277	101	26	1	208	510	34	132	9.58e-43	151
c577902_g1	black	gi|817072671|ref|XP_012258448.1| PREDICTED: plexin-B [Athalia rosae]	gi|817072671|ref|XP_012258448.1|	72.546	1406	285	9	9093	5011	655	2004	0	2008
c579551_g1	black	gi|815920438|ref|XP_012245154.1| PREDICTED: protein dpy-30 homolog isoform X2 [Bombus impatiens]	gi|815920438|ref|XP_012245154.1|	54.167	48	17	2	143	3	21	64	3.13e-05	49.3
c572637_g1	black	gi|383865506|ref|XP_003708214.1| PREDICTED: DNA-directed RNA polymerase II subunit RPB7 isoform X2 [Megachile rotundata] >gi|805824760|ref|XP_012152310.1| PREDICTED: DNA-directed RNA polymerase II subunit RPB7 isoform X2 [Megachile rotundata] >gi|805824762|ref|XP_012152311.1| PREDICTED: DNA-directed RNA polymerase II subunit RPB7 isoform X2 [Megachile rotundata]	gi|383865506|ref|XP_003708214.1|	81.503	173	8	1	1762	1316	1	173	5.82e-89	285
Contig6640	black	gi|646703170|gb|KDR11986.1| Integrator complex subunit 3 [Zootermopsis nevadensis]	gi|646703170|gb|KDR11986.1|	68.997	1087	287	12	130	3285	1	1072	0	1428
Contig1742	black	gi|156541914|ref|XP_001599728.1| PREDICTED: protein Asterix [Nasonia vitripennis]	gi|156541914|ref|XP_001599728.1|	82.143	56	10	0	463	296	1	56	1.43e-36	101
Contig5612	black	gi|808139205|ref|XP_012171757.1| PREDICTED: diphthine methyltransferase [Bombus terrestris] >gi|808139207|ref|XP_012171758.1| PREDICTED: diphthine methyltransferase [Bombus terrestris]	gi|808139205|ref|XP_012171757.1|	44.175	206	105	4	687	1301	161	357	4.29e-66	161
c577102_g1	black	gi|926643647|ref|XP_013788060.1| PREDICTED: CCA tRNA nucleotidyltransferase 1, mitochondrial-like [Limulus polyphemus]	gi|926643647|ref|XP_013788060.1|	57.968	433	181	1	1428	133	22	454	1.31e-175	513
Contig8788	black	gi|646715904|gb|KDR19357.1| Intron-binding protein aquarius, partial [Zootermopsis nevadensis]	gi|646715904|gb|KDR19357.1|	78.52	419	83	3	1	1254	606	1018	0	644
c574622_g2	black	gi|646709704|gb|KDR15425.1| COBW domain-containing protein 1 [Zootermopsis nevadensis]	gi|646709704|gb|KDR15425.1|	76.382	199	40	2	102	677	8	206	8.01e-105	312
c582050_g1	black	gi|646714658|gb|KDR18548.1| Uridine diphosphate glucose pyrophosphatase [Zootermopsis nevadensis]	gi|646714658|gb|KDR18548.1|	62.621	206	77	0	2346	1729	17	222	5.44e-71	241
Contig7260	black	gi|646715836|gb|KDR19304.1| GPI transamidase component PIG-T [Zootermopsis nevadensis]	gi|646715836|gb|KDR19304.1|	63.569	269	95	2	389	1195	284	549	2.63e-123	351
c579523_g2	black	gi|662200523|ref|XP_008473475.1| PREDICTED: AT-rich interactive domain-containing protein 2-like [Diaphorina citri]	gi|662200523|ref|XP_008473475.1|	74.038	208	43	1	2412	3035	180	376	7e-86	294
Contig4308	black	gi|646696363|gb|KDR08704.1| Trans-Golgi network integral membrane protein 2 [Zootermopsis nevadensis]	gi|646696363|gb|KDR08704.1|	82.54	63	11	0	577	765	579	641	6.47e-21	102
c563203_g1	black	gi|926610842|ref|XP_013790823.1| PREDICTED: protein dachsous-like [Limulus polyphemus]	gi|926610842|ref|XP_013790823.1|	47.826	115	38	4	16	312	2748	2856	1.29e-07	60.5
Contig4983	black	gi|66544564|ref|XP_395044.2| PREDICTED: cell cycle control protein 50A-like isoformX1 [Apis mellifera] >gi|571503331|ref|XP_006568187.1| PREDICTED: cell cycle control protein 50A-like isoform X2 [Apis mellifera]	gi|66544564|ref|XP_395044.2|	71.067	356	88	2	1368	307	17	359	1.5e-158	488
Contig8514	black	gi|808126465|ref|XP_012166255.1| PREDICTED: large subunit GTPase 1 homolog [Bombus terrestris]	gi|808126465|ref|XP_012166255.1|	51.958	664	276	11	2796	844	14	647	0	634
Contig4486	black	gi|646718134|gb|KDR20725.1| Ras-related protein Rab-1A [Zootermopsis nevadensis]	gi|646718134|gb|KDR20725.1|	87.379	206	25	1	123	740	1	205	1.33e-123	377
c574972_g2	black	gi|759044882|ref|XP_011331375.1| PREDICTED: uncharacterized protein LOC105275888 [Cerapachys biroi] >gi|607364822|gb|EZA59026.1| Receptor-interacting serine/threonine-protein kinase [Cerapachys biroi]	gi|759044882|ref|XP_011331375.1|	36	150	86	2	311	733	148	296	1.13e-21	101
Contig2613	black	gi|646714584|gb|KDR18497.1| Ubiquitin-conjugating enzyme E2 L3 [Zootermopsis nevadensis]	gi|646714584|gb|KDR18497.1|	93.506	154	10	0	176	637	1	154	3.86e-96	299
c585275_g1	black	gi|817052046|ref|XP_012254206.1| PREDICTED: serine/threonine-protein phosphatase 6 catalytic subunit [Athalia rosae]	gi|817052046|ref|XP_012254206.1|	88.119	303	36	0	1763	855	1	303	0	575
Contig22210	black	gi|815913073|ref|XP_012241898.1| PREDICTED: uncharacterized protein LOC100749055 isoform X7 [Bombus impatiens]	gi|815913073|ref|XP_012241898.1|	83.466	502	59	3	3402	1912	867	1349	0	771
c581674_g2	black	gi|766930175|ref|XP_011497212.1| PREDICTED: histidine protein methyltransferase 1 homolog [Ceratosolen solmsi marchali]	gi|766930175|ref|XP_011497212.1|	48	50	26	0	687	538	224	273	1.22e-08	60.8
Contig10219	black	gi|646704151|gb|KDR12489.1| hypothetical protein L798_13733 [Zootermopsis nevadensis]	gi|646704151|gb|KDR12489.1|	88.889	117	13	0	1437	1787	204	320	5.4e-60	214
Contig5034	black	gi|646700579|gb|KDR10689.1| 3'-5' exoribonuclease 1 [Zootermopsis nevadensis]	gi|646700579|gb|KDR10689.1|	62.257	257	96	1	2676	1909	25	281	8.11e-112	358
Contig3364	black	gi|646706379|gb|KDR13644.1| Hydroxymethylglutaryl-CoA synthase 1 [Zootermopsis nevadensis]	gi|646706379|gb|KDR13644.1|	67.946	443	138	1	1660	332	13	451	0	641
c571583_g1	black	gi|568249606|gb|ETN59402.1| lipoma preferred partner/lpp [Anopheles darlingi]	gi|568249606|gb|ETN59402.1|	72.115	312	77	2	1367	435	373	675	5.59e-143	448
c575536_g1	black	gi|952530348|gb|KRT83568.1| Myb/SANT-like transcription factor [Oryctes borbonicus]	gi|952530348|gb|KRT83568.1|	23.967	242	156	7	879	181	49	271	3.42e-06	54.7
Contig15571	black	gi|506965572|gb|AGM32138.1| ATP synthase lipid-binding protein [Coptotermes formosanus]	gi|506965572|gb|AGM32138.1|	74.603	126	27	2	83	445	1	126	6.66e-24	102
Contig1990	black	gi|646704395|gb|KDR12598.1| rRNA 2'-O-methyltransferase fibrillarin [Zootermopsis nevadensis]	gi|646704395|gb|KDR12598.1|	90.377	239	23	0	382	1098	12	250	9.09e-157	453
Contig15358	black	gi|646710800|gb|KDR16218.1| putative sodium/potassium/calcium exchanger [Zootermopsis nevadensis]	gi|646710800|gb|KDR16218.1|	68.932	515	132	3	2775	1231	8	494	0	611
c583036_g1	black	gi|930678265|gb|KPJ18243.1| Presenilin sel-12 [Papilio machaon]	gi|930678265|gb|KPJ18243.1|	92.683	82	6	0	705	460	23	104	9.63e-25	102
Contig3091	black	gi|498936066|ref|XP_004520296.1| PREDICTED: 39S ribosomal protein L36, mitochondrial [Ceratitis capitata]	gi|498936066|ref|XP_004520296.1|	43.307	127	68	1	252	620	19	145	2.98e-22	99.8
c581821_g1	black	gi|646701251|gb|KDR11056.1| Cullin-2 [Zootermopsis nevadensis]	gi|646701251|gb|KDR11056.1|	90.179	112	11	0	565	900	633	744	3.27e-55	209
Contig8586	black	gi|91079915|ref|XP_967163.1| PREDICTED: cold shock domain-containing protein E1 [Tribolium castaneum] >gi|642918342|ref|XP_008196887.1| PREDICTED: cold shock domain-containing protein E1 [Tribolium castaneum] >gi|270003264|gb|EEZ99711.1| hypothetical protein TcasGA2_TC002472 [Tribolium castaneum]	gi|91079915|ref|XP_967163.1|	70.813	209	48	3	555	1181	261	456	8.51e-152	295
Contig5337	black	gi|751782840|ref|XP_011200641.1| PREDICTED: histone chaperone asf1 [Bactrocera dorsalis]	gi|751782840|ref|XP_011200641.1|	64.889	225	58	5	327	995	1	206	1.78e-90	293
Contig8403	black	gi|642923040|ref|XP_973485.2| PREDICTED: transmembrane protein 164 [Tribolium castaneum] >gi|642923042|ref|XP_008200506.1| PREDICTED: transmembrane protein 164 [Tribolium castaneum]	gi|642923040|ref|XP_973485.2|	59.677	186	75	0	808	1365	70	255	1.62e-71	245
Contig6679	black	gi|646718596|gb|KDR21008.1| 7SK snRNA methylphosphate capping enzyme [Zootermopsis nevadensis]	gi|646718596|gb|KDR21008.1|	60.667	300	93	7	71	937	337	622	1.93e-97	336
Contig10089	black	gi|646711016|gb|KDR16366.1| Ras GTPase-activating protein-binding protein 2 [Zootermopsis nevadensis]	gi|646711016|gb|KDR16366.1|	78.977	176	30	2	6705	6199	7	182	2.71e-71	262
Contig6268	black	gi|817192208|ref|XP_012271534.1| PREDICTED: DNA-directed RNA polymerase III subunit RPC5 [Orussus abietinus]	gi|817192208|ref|XP_012271534.1|	41.277	470	228	6	5362	3971	6	433	2.48e-103	349
c576898_g2	black	gi|345496546|ref|XP_001603144.2| PREDICTED: uncharacterized protein C1orf50 homolog [Nasonia vitripennis]	gi|345496546|ref|XP_001603144.2|	62.025	158	60	0	1	474	26	183	2.52e-66	214
Contig5239	black	gi|478253720|gb|ENN74019.1| hypothetical protein YQE_09409, partial [Dendroctonus ponderosae] >gi|546685011|gb|ERL94576.1| hypothetical protein D910_11853 [Dendroctonus ponderosae]	gi|478253720|gb|ENN74019.1|	80.741	270	52	0	192	1001	38	307	1.61e-143	430
Contig7460	black	gi|646718502|gb|KDR20942.1| Protein YIF1B-A [Zootermopsis nevadensis]	gi|646718502|gb|KDR20942.1|	66.781	292	82	4	345	1187	60	347	8.24e-126	393
Contig4673	black	gi|646712021|gb|KDR16972.1| NADPH-dependent diflavin oxidoreductase 1 [Zootermopsis nevadensis]	gi|646712021|gb|KDR16972.1|	50.091	551	256	6	240	1862	5	546	1.78e-170	512
Contig4615	black	gi|157106466|ref|XP_001649336.1| AAEL004527-PA [Aedes aegypti] >gi|108879856|gb|EAT44081.1| AAEL004527-PA [Aedes aegypti]	gi|157106466|ref|XP_001649336.1|	57.965	226	93	1	79	750	1	226	1.32e-86	275
Contig6825	black	gi|646722534|gb|KDR23492.1| Glycerate kinase [Zootermopsis nevadensis]	gi|646722534|gb|KDR23492.1|	45.525	514	267	7	39	1565	16	521	7.95e-109	352
c575385_g1	black	gi|646717909|gb|KDR20589.1| hypothetical protein L798_04609 [Zootermopsis nevadensis]	gi|646717909|gb|KDR20589.1|	40.686	204	114	4	4406	3798	2759	2956	1.35e-17	96.7
Contig9338	black	gi|861657817|gb|KMR03013.1| dna-directed rna polymerase ii subunit rpb1 [Lasius niger]	gi|861657817|gb|KMR03013.1|	34.234	111	59	1	564	854	1422	1532	5.47e-06	56.2
Contig2137	black	gi|646714072|gb|KDR18165.1| hypothetical protein L798_06915, partial [Zootermopsis nevadensis]	gi|646714072|gb|KDR18165.1|	70	290	46	4	90	863	123	403	4.54e-131	402
Contig3268	black	gi|746867412|ref|XP_011064801.1| PREDICTED: uncharacterized protein LOC105152305 [Acromyrmex echinatior] >gi|332018419|gb|EGI59013.1| hypothetical protein G5I_12868 [Acromyrmex echinatior]	gi|746867412|ref|XP_011064801.1|	27.465	142	93	4	594	1010	83	217	0.001	46.6
Contig7435	black	gi|646685180|gb|KDR03821.1| Serine protease easter [Zootermopsis nevadensis]	gi|646685180|gb|KDR03821.1|	35.798	257	145	9	654	1376	98	350	3.41e-41	160
c580171_g1	black	gi|242010382|ref|XP_002425947.1| paramyosin, putative [Pediculus humanus corporis] >gi|212509930|gb|EEB13209.1| paramyosin, putative [Pediculus humanus corporis]	gi|242010382|ref|XP_002425947.1|	41.199	534	293	5	831	2411	67	586	1.91e-113	378
Contig3370	black	gi|345483492|ref|XP_001600023.2| PREDICTED: trithorax group protein osa [Nasonia vitripennis]	gi|345483492|ref|XP_001600023.2|	70.667	375	89	4	3882	2764	819	1174	1.75e-153	505
Contig7268	black	gi|646697023|gb|KDR08942.1| Eukaryotic translation initiation factor 3 subunit D [Zootermopsis nevadensis]	gi|646697023|gb|KDR08942.1|	82.724	301	38	3	248	1111	5	304	0	513
Contig3349	black	gi|571533116|ref|XP_006561326.1| PREDICTED: LOW QUALITY PROTEIN: actin-binding protein anillin [Apis mellifera]	gi|571533116|ref|XP_006561326.1|	85.841	113	16	0	683	345	269	381	2.93e-73	218
Contig8886	black	gi|328720736|ref|XP_001949525.2| PREDICTED: endonuclease III-like protein 1 [Acyrthosiphon pisum]	gi|328720736|ref|XP_001949525.2|	68.696	115	35	1	631	975	155	268	1.8e-87	180
c579782_g1	black	gi|646708434|gb|KDR14746.1| Putative homeodomain transcription factor [Zootermopsis nevadensis]	gi|646708434|gb|KDR14746.1|	61.213	544	139	10	59	1666	535	1014	9.95e-143	466
UN07021	black	gi|910333239|ref|XP_013170002.1| PREDICTED: 46 kDa FK506-binding nuclear protein [Papilio xuthus]	gi|910333239|ref|XP_013170002.1|	55.172	58	26	0	1040	867	1	58	9.89e-23	77.8
Contig5507	black	gi|646718725|gb|KDR21094.1| hypothetical protein L798_03692, partial [Zootermopsis nevadensis]	gi|646718725|gb|KDR21094.1|	80	180	31	2	3949	3410	418	592	6.85e-63	235
Contig6434	black	gi|641658097|ref|XP_008180595.1| PREDICTED: zinc finger protein 271-like [Acyrthosiphon pisum]	gi|641658097|ref|XP_008180595.1|	34.818	247	146	5	3103	3798	90	336	3.11e-35	146
Contig9109	black	gi|752866759|ref|XP_011269881.1| PREDICTED: 12 kDa FK506-binding protein [Camponotus floridanus]	gi|752866759|ref|XP_011269881.1|	87.156	109	14	0	3716	3390	1	109	5.8e-59	206
c576390_g1	black	gi|270015207|gb|EFA11655.1| hypothetical protein TcasGA2_TC004080 [Tribolium castaneum]	gi|270015207|gb|EFA11655.1|	47.163	282	132	5	832	1671	87	353	8.89e-65	230
Contig5694	black	gi|954575323|ref|XP_014612034.1| PREDICTED: cholinephosphotransferase 1 isoform X2 [Polistes canadensis]	gi|954575323|ref|XP_014612034.1|	58.115	382	154	2	142	1287	1	376	2.47e-149	461
Contig4763	black	gi|646706701|gb|KDR13808.1| Cohesin loading complex subunit SCC4-like protein [Zootermopsis nevadensis]	gi|646706701|gb|KDR13808.1|	85.433	508	74	0	2446	923	76	583	0	909
Contig3373	black	gi|512906869|ref|XP_004926301.1| PREDICTED: lysozyme-like isoform X2 [Bombyx mori]	gi|512906869|ref|XP_004926301.1|	48.592	142	68	2	790	377	6	146	4.35e-43	153
c572216_g2	black	gi|752897607|ref|XP_011267118.1| PREDICTED: ribosomal RNA-processing protein 8 [Camponotus floridanus]	gi|752897607|ref|XP_011267118.1|	62.273	220	82	1	740	84	218	437	4.22e-96	304
c561880_g1	black	gi|646698316|gb|KDR09543.1| YEATS domain-containing protein 4 [Zootermopsis nevadensis]	gi|646698316|gb|KDR09543.1|	78.761	113	24	0	265	603	112	224	9.2e-53	186
Contig3297	black	gi|646723441|gb|KDR24038.1| 26S proteasome non-ATPase regulatory subunit 14 [Zootermopsis nevadensis]	gi|646723441|gb|KDR24038.1|	95.96	297	12	0	1987	1097	15	311	0	602
Contig2879	black	gi|646705089|gb|KDR12968.1| BUD31-like protein [Zootermopsis nevadensis]	gi|646705089|gb|KDR12968.1|	82.84	169	4	1	365	871	1	144	8.23e-91	277
Contig5079	black	gi|646695761|gb|KDR08483.1| RNA exonuclease 1-like protein [Zootermopsis nevadensis]	gi|646695761|gb|KDR08483.1|	46.386	498	232	8	2852	1452	754	1247	2.4e-114	389
c578626_g2	black	gi|242007242|ref|XP_002424451.1| GDP-fucose protein O-fucosyltransferase 2 precursor, putative [Pediculus humanus corporis] >gi|212507851|gb|EEB11713.1| GDP-fucose protein O-fucosyltransferase 2 precursor, putative [Pediculus humanus corporis]	gi|242007242|ref|XP_002424451.1|	50.857	175	82	4	1039	515	39	209	3.04e-48	176
Contig3033	black	gi|817084426|ref|XP_012264865.1| PREDICTED: probable 18S rRNA (guanine-N(7))-methyltransferase isoform X1 [Athalia rosae]	gi|817084426|ref|XP_012264865.1|	74.552	279	67	1	360	1196	1	275	3.06e-129	385
c578415_g2	black	gi|646694597|gb|KDR08045.1| Protein C20orf11 [Zootermopsis nevadensis]	gi|646694597|gb|KDR08045.1|	82.906	234	34	1	333	1034	1	228	4.74e-108	340
Contig6589	black	gi|954579721|ref|XP_014614415.1| PREDICTED: RNA-binding protein 28-like [Polistes canadensis]	gi|954579721|ref|XP_014614415.1|	43.322	584	295	10	841	2562	30	587	4.38e-120	386
c570476_g1	black	gi|646714017|gb|KDR18134.1| RING finger protein 11 [Zootermopsis nevadensis]	gi|646714017|gb|KDR18134.1|	91.509	106	9	0	480	797	39	144	1.93e-61	211
Contig6460	black	gi|861636404|gb|KMQ91849.1| heat shock factor, partial [Lasius niger]	gi|861636404|gb|KMQ91849.1|	68.041	97	24	2	43	327	67	158	8.68e-31	133
Contig3337	black	gi|646710900|gb|KDR16290.1| DnaJ-like protein subfamily C member 30 [Zootermopsis nevadensis]	gi|646710900|gb|KDR16290.1|	56.79	162	63	3	183	653	1	160	1.63e-52	182
Contig8414	black	gi|646717512|gb|KDR20339.1| Electron transfer flavoprotein subunit alpha, mitochondrial [Zootermopsis nevadensis]	gi|646717512|gb|KDR20339.1|	79.641	334	68	0	2517	1516	1	334	8.25e-175	518
Contig9192	black	gi|646723616|gb|KDR24163.1| Protein transport protein Sec23A [Zootermopsis nevadensis]	gi|646723616|gb|KDR24163.1|	87.125	567	71	2	137	1837	225	789	0	1046
Contig6592	black	gi|646708141|gb|KDR14570.1| Vacuolar protein sorting-associated protein 33B [Zootermopsis nevadensis]	gi|646708141|gb|KDR14570.1|	46.847	555	284	6	446	2086	53	604	5.4e-157	484
Contig5637	black	gi|91090510|ref|XP_969573.1| PREDICTED: palmitoyltransferase ZDHHC23 [Tribolium castaneum] >gi|642935364|ref|XP_008197982.1| PREDICTED: palmitoyltransferase ZDHHC23 [Tribolium castaneum]	gi|91090510|ref|XP_969573.1|	43.099	355	180	4	1911	862	2	339	2.3e-89	293
Contig9576	black	gi|646717608|gb|KDR20399.1| Protein extra bases [Zootermopsis nevadensis]	gi|646717608|gb|KDR20399.1|	79.133	369	76	1	349	1455	1	368	0	610
c581583_g2	black	gi|646719493|gb|KDR21588.1| Lethal(3)malignant brain tumor-like 3 protein [Zootermopsis nevadensis]	gi|646719493|gb|KDR21588.1|	63.364	434	122	8	2306	1026	609	1012	1.21e-175	569
Contig7017	black	gi|646708346|gb|KDR14693.1| Nucleoporin p58/p45 [Zootermopsis nevadensis]	gi|646708346|gb|KDR14693.1|	52.672	262	117	2	329	1108	317	573	2.92e-75	266
Contig4912	black	gi|646689252|gb|KDR06525.1| Poly(rC)-binding protein 3 [Zootermopsis nevadensis]	gi|646689252|gb|KDR06525.1|	89.899	99	10	0	4549	4253	164	262	2.26e-36	117
Contig7819	black	gi|646720850|gb|KDR22433.1| Prickle-like protein 2 [Zootermopsis nevadensis]	gi|646720850|gb|KDR22433.1|	60.714	196	77	0	1689	2276	668	863	2.29e-78	283
Contig4687	black	gi|939246666|ref|XP_014242749.1| PREDICTED: uncharacterized protein LOC106662856 [Cimex lectularius]	gi|939246666|ref|XP_014242749.1|	61.24	129	42	3	6975	6613	91	219	3.5e-41	174
Contig2746	black	gi|242011387|ref|XP_002426432.1| DNA-directed RNA polymerases III 12.5 kDa polypeptide, putative [Pediculus humanus corporis] >gi|212510537|gb|EEB13694.1| DNA-directed RNA polymerases III 12.5 kDa polypeptide, putative [Pediculus humanus corporis]	gi|242011387|ref|XP_002426432.1|	74.074	108	28	0	371	694	1	108	2.91e-52	174
Contig7548	black	gi|646700917|gb|KDR10870.1| Ubiquitin carboxyl-terminal hydrolase 22 [Zootermopsis nevadensis]	gi|646700917|gb|KDR10870.1|	76.459	514	100	2	2840	1362	1	514	0	823
Contig4594	black	gi|970890599|ref|XP_015110569.1| PREDICTED: tudor domain-containing protein 7-like [Diachasma alloeum] >gi|970890601|ref|XP_015110570.1| PREDICTED: tudor domain-containing protein 7-like [Diachasma alloeum] >gi|970890603|ref|XP_015110571.1| PREDICTED: tudor domain-containing protein 7-like [Diachasma alloeum]	gi|970890599|ref|XP_015110569.1|	30.476	105	72	1	165	479	3	106	1.19e-10	71.6
c577605_g2	black	gi|156545271|ref|XP_001605106.1| PREDICTED: aminoacyl tRNA synthase complex-interacting multifunctional protein 2 isoform X2 [Nasonia vitripennis]	gi|156545271|ref|XP_001605106.1|	23.492	315	166	9	1277	486	8	298	9.29e-08	60.5
Contig10124	black	gi|939680926|ref|XP_014299382.1| PREDICTED: bifunctional heparan sulfate N-deacetylase/N-sulfotransferase [Microplitis demolitor]	gi|939680926|ref|XP_014299382.1|	74.249	866	179	4	49	2646	20	841	0	1315
c575125_g1	black	gi|572311589|ref|XP_006621522.1| PREDICTED: uncharacterized protein F21D5.5-like isoform X4 [Apis dorsata] >gi|572311591|ref|XP_006621523.1| PREDICTED: uncharacterized protein F21D5.5-like isoform X5 [Apis dorsata]	gi|572311589|ref|XP_006621522.1|	54.976	211	92	2	1	630	279	487	3.36e-72	236
Contig9123	black	gi|242022665|ref|XP_002431759.1| hypothetical protein Phum_PHUM546520 [Pediculus humanus corporis] >gi|212517084|gb|EEB19021.1| hypothetical protein Phum_PHUM546520 [Pediculus humanus corporis]	gi|242022665|ref|XP_002431759.1|	63.636	55	9	1	998	1162	161	204	5.74e-11	70.1
Contig2565	black	gi|270013378|gb|EFA09826.1| hypothetical protein TcasGA2_TC011973 [Tribolium castaneum]	gi|270013378|gb|EFA09826.1|	50	156	73	2	303	758	19	173	2.44e-41	150
c580401_g2	black	gi|270015764|gb|EFA12212.1| hypothetical protein TcasGA2_TC005128 [Tribolium castaneum]	gi|270015764|gb|EFA12212.1|	42.672	232	130	3	166	858	39	268	1.06e-70	196
c578508_g1	black	gi|914615094|ref|NP_001299178.1| tubulin beta chain-like [Papilio xuthus] >gi|389608729|dbj|BAM17974.1| beta-tubulin [Papilio xuthus]	gi|914615094|ref|NP_001299178.1|	80.396	454	85	2	397	1746	1	454	0	739
c572913_g1	black	gi|646709964|gb|KDR15603.1| 1,4-alpha-glucan-branching enzyme [Zootermopsis nevadensis]	gi|646709964|gb|KDR15603.1|	76.445	692	163	0	461	2536	1	692	0	1142
Contig4090	black	gi|675372624|gb|KFM65526.1| Jerky protein, partial [Stegodyphus mimosarum]	gi|675372624|gb|KFM65526.1|	34.715	386	239	6	207	1343	83	462	1.37e-68	248
Contig7990	black	gi|568254711|gb|ETN63632.1| hypothetical protein AND_004649 [Anopheles darlingi]	gi|568254711|gb|ETN63632.1|	34.328	134	83	4	2190	1801	523	655	2.34e-12	78.2
c506255_g1	black	gi|506968131|gb|AGM32409.1| histone H2A.V-like protein [Coptotermes formosanus]	gi|506968131|gb|AGM32409.1|	100	103	0	0	137	445	26	128	4.95e-64	207
Contig2650	black	gi|646701245|gb|KDR11050.1| Ell-associated factor Eaf [Zootermopsis nevadensis]	gi|646701245|gb|KDR11050.1|	62.766	188	55	3	237	755	1	188	1.64e-63	220
Contig8607	black	gi|926637424|ref|XP_013784687.1| PREDICTED: histone-lysine N-methyltransferase 2C-like [Limulus polyphemus]	gi|926637424|ref|XP_013784687.1|	52.31	606	222	7	2116	3930	2024	2563	0	671
Contig6846	black	gi|646717625|gb|KDR20416.1| Beta-mannosidase [Zootermopsis nevadensis]	gi|646717625|gb|KDR20416.1|	42.795	916	455	20	279	2990	5	863	0	661
Contig3308	black	gi|861607625|gb|KMQ84686.1| dnaj-like subfamily c member 17-like protein [Lasius niger]	gi|861607625|gb|KMQ84686.1|	32.895	228	119	6	986	321	122	321	7.12e-24	106
Contig5952	black	gi|910327379|ref|XP_013166865.1| PREDICTED: putative RNA polymerase II subunit B1 CTD phosphatase RPAP2 [Papilio xuthus]	gi|910327379|ref|XP_013166865.1|	31.93	570	312	16	1588	71	24	581	1.17e-71	251
c584173_g1	black	gi|646722618|gb|KDR23549.1| RRP5-like protein [Zootermopsis nevadensis]	gi|646722618|gb|KDR23549.1|	52.286	350	157	2	525	1574	1177	1516	9.18e-100	339
Contig18481	black	gi|646710087|gb|KDR15707.1| CCR4-NOT transcription complex subunit 2 [Zootermopsis nevadensis]	gi|646710087|gb|KDR15707.1|	72.787	305	54	2	81	995	155	430	3.14e-144	439
c565049_g1	black	gi|646718735|gb|KDR21104.1| Syntaxin-5 [Zootermopsis nevadensis]	gi|646718735|gb|KDR21104.1|	64.343	373	118	5	205	1323	38	395	2.03e-154	461
c584710_g4	black	gi|646706926|gb|KDR13913.1| GTP-binding protein 10 [Zootermopsis nevadensis]	gi|646706926|gb|KDR13913.1|	61.345	119	46	0	61	417	187	305	4.08e-46	161
c579229_g1	black	gi|646711853|gb|KDR16883.1| MidA-like protein, mitochondrial [Zootermopsis nevadensis]	gi|646711853|gb|KDR16883.1|	52.239	201	83	5	232	813	28	222	3.91e-59	203
Contig3319	black	gi|646707360|gb|KDR14166.1| Protoporphyrinogen oxidase [Zootermopsis nevadensis]	gi|646707360|gb|KDR14166.1|	54.062	320	140	3	1457	513	24	341	8.6e-120	349
c570805_g1	black	gi|817064830|ref|XP_012254176.1| PREDICTED: RING finger and SPRY domain-containing protein 1-like [Athalia rosae] >gi|817064832|ref|XP_012254177.1| PREDICTED: RING finger and SPRY domain-containing protein 1-like [Athalia rosae]	gi|817064830|ref|XP_012254176.1|	69.85	534	158	3	686	2284	1	532	0	727
Contig7950	black	gi|646709983|gb|KDR15622.1| RNA-binding protein 10 [Zootermopsis nevadensis]	gi|646709983|gb|KDR15622.1|	84.211	57	9	0	3	173	885	941	1.81e-21	105
c575804_g3	black	gi|242012709|ref|XP_002427070.1| Rho-GTPase-activating protein, putative [Pediculus humanus corporis] >gi|212511328|gb|EEB14332.1| Rho-GTPase-activating protein, putative [Pediculus humanus corporis]	gi|242012709|ref|XP_002427070.1|	66.163	331	82	4	2020	1076	1259	1575	2.34e-106	361
Contig6873	black	gi|646698960|gb|KDR09839.1| YTH domain-containing protein 1 [Zootermopsis nevadensis]	gi|646698960|gb|KDR09839.1|	78.421	190	40	1	1123	1689	305	494	3.13e-89	309
Contig11021	black	gi|646707956|gb|KDR14469.1| Neurabin-1 [Zootermopsis nevadensis]	gi|646707956|gb|KDR14469.1|	50.164	305	120	8	304	1203	1732	2009	1.72e-42	178
Contig7466	black	gi|321476721|gb|EFX87681.1| hypothetical protein DAPPUDRAFT_43086 [Daphnia pulex]	gi|321476721|gb|EFX87681.1|	53.922	510	191	4	512	2026	5	475	0	555
Contig2664	black	gi|646720969|gb|KDR22522.1| hypothetical protein L798_02236 [Zootermopsis nevadensis]	gi|646720969|gb|KDR22522.1|	57.078	219	89	2	909	253	100	313	7.37e-89	281
Contig7826	black	gi|646700898|gb|KDR10851.1| E3 ubiquitin-protein ligase SMURF2 [Zootermopsis nevadensis]	gi|646700898|gb|KDR10851.1|	87.468	391	49	0	3687	2515	531	921	0	733
c583950_g4	black	gi|644993477|ref|XP_008212996.1| PREDICTED: TATA element modulatory factor isoform X3 [Nasonia vitripennis]	gi|644993477|ref|XP_008212996.1|	71.277	94	27	0	688	407	1207	1300	3.4e-23	105
c582337_g1	black	gi|646716364|gb|KDR19644.1| Fem-1-like protein B [Zootermopsis nevadensis]	gi|646716364|gb|KDR19644.1|	62.254	355	124	4	393	1457	3	347	7.61e-142	448
c578877_g1	black	gi|939242104|ref|XP_014240311.1| PREDICTED: zinc finger protein 62 homolog isoform X1 [Cimex lectularius]	gi|939242104|ref|XP_014240311.1|	32.895	76	49	2	682	461	2	77	0.000149	50.4
c577581_g1	black	gi|270009776|gb|EFA06224.1| hypothetical protein TcasGA2_TC009073 [Tribolium castaneum]	gi|270009776|gb|EFA06224.1|	85.149	101	15	0	117	419	103	203	1.65e-58	189
Contig6093	black	gi|817069055|ref|XP_012256484.1| PREDICTED: UPF0598 protein CG30010 [Athalia rosae]	gi|817069055|ref|XP_012256484.1|	45.918	196	72	1	884	297	58	219	1.32e-51	175
Contig9380	black	gi|817058969|ref|XP_012250974.1| PREDICTED: calpain-A isoform X2 [Athalia rosae]	gi|817058969|ref|XP_012250974.1|	75	724	166	3	721	2862	146	864	0	1163
Contig8291	black	gi|646711938|gb|KDR16936.1| GON-4-like protein [Zootermopsis nevadensis]	gi|646711938|gb|KDR16936.1|	36.095	507	250	14	2676	1222	87	541	2.13e-62	236
Contig9588	black	gi|642932256|ref|XP_008197035.1| PREDICTED: uncharacterized protein CG7065 homolog isoform X2 [Tribolium castaneum]	gi|642932256|ref|XP_008197035.1|	43.195	169	80	2	2598	2095	623	776	4.38e-28	129
Contig9189	black	gi|817074812|ref|XP_012259609.1| PREDICTED: membrane magnesium transporter 1 [Athalia rosae]	gi|817074812|ref|XP_012259609.1|	70.909	110	32	0	1897	1568	1	110	1.16e-48	173
c583996_g1	black	gi|506968669|gb|AGM32678.1| RNA recognition motif (RRM), partial [Coptotermes formosanus]	gi|506968669|gb|AGM32678.1|	86.364	154	21	0	2383	2844	84	237	8.88e-83	280
c572061_g2	black	gi|936706641|ref|XP_014231284.1| PREDICTED: RNA-binding protein 26 isoform X2 [Trichogramma pretiosum]	gi|936706641|ref|XP_014231284.1|	47.251	491	160	9	543	1850	531	977	9.32e-92	324
c579335_g1	black	gi|752892608|ref|XP_011264399.1| PREDICTED: mediator of RNA polymerase II transcription subunit 24-like [Camponotus floridanus]	gi|752892608|ref|XP_011264399.1|	62.887	97	34	2	364	654	906	1000	2.37e-19	95.9
c579231_g1	black	gi|572312869|ref|XP_006622143.1| PREDICTED: target of rapamycin complex subunit lst8-like [Apis dorsata] >gi|820856983|ref|XP_012345643.1| PREDICTED: target of rapamycin complex subunit lst8 [Apis florea]	gi|572312869|ref|XP_006622143.1|	77.419	310	70	0	395	1324	8	317	4.49e-180	529
Contig9723	black	gi|157126692|ref|XP_001654706.1| AAEL002134-PA [Aedes aegypti] >gi|108882492|gb|EAT46717.1| AAEL002134-PA [Aedes aegypti]	gi|157126692|ref|XP_001654706.1|	61.538	169	65	0	180	686	1	169	3.78e-49	180
Contig4121	black	gi|646703496|gb|KDR12144.1| Hsp70-binding protein 1 [Zootermopsis nevadensis]	gi|646703496|gb|KDR12144.1|	50.97	361	157	3	2470	1409	8	355	1.5e-89	297
Contig2407	black	gi|817082576|ref|XP_012263855.1| PREDICTED: sorting nexin-12 [Athalia rosae]	gi|817082576|ref|XP_012263855.1|	96.933	163	5	0	115	603	1	163	3.94e-95	298
Contig7003	black	gi|157129189|ref|XP_001655316.1| AAEL011381-PA [Aedes aegypti] >gi|108872313|gb|EAT36538.1| AAEL011381-PA [Aedes aegypti]	gi|157129189|ref|XP_001655316.1|	86.375	389	53	0	257	1423	80	468	0	733
Contig7002	black	gi|646699628|gb|KDR10172.1| Juvenile hormone epoxide hydrolase 1 [Zootermopsis nevadensis]	gi|646699628|gb|KDR10172.1|	54.047	383	159	4	1113	2261	97	462	1.65e-141	436
Contig2794	black	gi|646702917|gb|KDR11885.1| THUMP domain-containing protein 1 [Zootermopsis nevadensis]	gi|646702917|gb|KDR11885.1|	41.722	302	160	2	263	1141	3	297	3.72e-64	222
UN20602	black	gi|646717223|gb|KDR20169.1| Pre-mRNA-splicing factor ISY1-like protein [Zootermopsis nevadensis]	gi|646717223|gb|KDR20169.1|	58.065	31	13	0	355	263	258	288	4.01e-06	40.8
c570302_g1	black	gi|646714142|gb|KDR18235.1| Inositol polyphosphate multikinase [Zootermopsis nevadensis]	gi|646714142|gb|KDR18235.1|	51.899	237	106	1	579	1265	42	278	6.96e-73	254
Contig2581	black	gi|646712998|gb|KDR17518.1| DNA-directed RNA polymerases I and III subunit RPAC1 [Zootermopsis nevadensis]	gi|646712998|gb|KDR17518.1|	65.134	261	90	1	140	922	1	260	1.05e-119	360
Contig4408	black	gi|929380693|ref|XP_014100747.1| PREDICTED: NADH dehydrogenase [ubiquinone] 1 subunit C2 [Bactrocera oleae]	gi|929380693|ref|XP_014100747.1|	47.934	121	58	2	1042	680	1	116	7.32e-30	118
Contig10469	black	gi|646717529|gb|KDR20356.1| DNA methyltransferase 1-associated protein 1 [Zootermopsis nevadensis]	gi|646717529|gb|KDR20356.1|	74.584	421	91	4	3121	1868	23	430	0	585
c577548_g2	black	gi|646713887|gb|KDR18063.1| Ankyrin repeat domain-containing protein 13B [Zootermopsis nevadensis]	gi|646713887|gb|KDR18063.1|	77.687	614	105	6	3101	1269	1	585	0	955
c583088_g3	black	gi|641672886|ref|XP_008186103.1| PREDICTED: intraflagellar transport protein 122 homolog [Acyrthosiphon pisum]	gi|641672886|ref|XP_008186103.1|	29.53	149	68	5	23	409	1045	1176	1.95e-09	63.5
Contig8330	black	gi|646710434|gb|KDR15953.1| Insulin-degrading enzyme [Zootermopsis nevadensis]	gi|646710434|gb|KDR15953.1|	68.972	564	168	2	2902	1214	454	1011	0	730
Contig8542	black	gi|805785119|ref|XP_012140271.1| PREDICTED: heterogeneous nuclear ribonucleoprotein A1, A2/B1 homolog isoform X5 [Megachile rotundata]	gi|805785119|ref|XP_012140271.1|	76.216	185	44	0	464	1018	6	190	3.22e-88	296
Contig4780	black	gi|759061733|ref|XP_011340201.1| PREDICTED: LOW QUALITY PROTEIN: uncharacterized protein LOC105280996 [Cerapachys biroi]	gi|759061733|ref|XP_011340201.1|	67.399	865	213	11	4705	2273	2211	3060	0	1188
Contig8250	black	gi|952528922|gb|KRT82617.1| RNA binding protein [Oryctes borbonicus]	gi|952528922|gb|KRT82617.1|	87.879	33	4	0	5582	5484	192	224	1.15e-08	63.9
Contig7938	black	gi|817185086|ref|XP_012284907.1| PREDICTED: synaptosomal-associated protein 29 [Orussus abietinus]	gi|817185086|ref|XP_012284907.1|	54.274	234	88	7	1619	960	1	229	2.38e-49	172
Contig2100	black	gi|817207714|ref|XP_012279838.1| PREDICTED: protein MAK16 homolog A [Orussus abietinus]	gi|817207714|ref|XP_012279838.1|	81.022	137	26	0	299	709	53	189	9.6e-74	195
Contig10193	black	gi|815818092|ref|XP_012230196.1| PREDICTED: tRNA (cytosine(38)-C(5))-methyltransferase isoform X1 [Linepithema humile]	gi|815818092|ref|XP_012230196.1|	46.089	358	166	5	3724	2675	20	358	6.79e-96	320
Contig8812	black	gi|646715024|gb|KDR18780.1| Protein hu-li tai shao [Zootermopsis nevadensis]	gi|646715024|gb|KDR18780.1|	77.083	480	98	5	286	1725	1	468	0	701
Contig8166	black	gi|646704772|gb|KDR12796.1| hypothetical protein L798_13373 [Zootermopsis nevadensis]	gi|646704772|gb|KDR12796.1|	70.349	172	36	7	5139	4642	19	181	6.62e-32	140
Contig2970	black	gi|646702791|gb|KDR11818.1| Akirin [Zootermopsis nevadensis]	gi|646702791|gb|KDR11818.1|	67.742	155	37	4	2072	1614	1	144	3.46e-60	185
c556224_g1	black	gi|826490298|ref|XP_012539954.1| PREDICTED: UPF0449 protein C19orf25-like [Monomorium pharaonis]	gi|826490298|ref|XP_012539954.1|	34.454	119	64	3	390	37	2	107	0.000121	47
Contig7330	black	gi|350397829|ref|XP_003485005.1| PREDICTED: uncharacterized protein LOC100744193 [Bombus impatiens]	gi|350397829|ref|XP_003485005.1|	44.817	328	133	7	5770	4787	195	474	3.88e-29	131
c577611_g2	black	gi|939255488|ref|XP_014247498.1| PREDICTED: calpain-9-like isoform X2 [Cimex lectularius]	gi|939255488|ref|XP_014247498.1|	69.888	714	159	12	3524	1389	107	766	0	970
c572055_g1	black	gi|752895742|ref|XP_011266105.1| PREDICTED: tumor suppressor candidate 3 [Camponotus floridanus]	gi|752895742|ref|XP_011266105.1|	71.207	323	82	1	280	1248	20	331	4.55e-159	466
Contig8357	black	gi|939697697|ref|XP_014293004.1| PREDICTED: uncharacterized protein LOC106691667 [Halyomorpha halys]	gi|939697697|ref|XP_014293004.1|	33.742	163	87	3	606	1079	44	190	3.65e-15	82.8
c583526_g1	black	gi|817088596|ref|XP_012267123.1| PREDICTED: 60S ribosomal protein L3 isoform X2 [Athalia rosae]	gi|817088596|ref|XP_012267123.1|	92.593	54	4	0	3	164	298	351	1.65e-27	113
Contig5135	black	gi|322799768|gb|EFZ20971.1| hypothetical protein SINV_08954, partial [Solenopsis invicta]	gi|322799768|gb|EFZ20971.1|	41.509	318	148	5	939	88	48	361	1.56e-60	209
c581879_g1	black	gi|954546883|ref|XP_014615964.1| PREDICTED: E3 ubiquitin-protein ligase MARCH6 [Polistes canadensis] >gi|954546885|ref|XP_014615965.1| PREDICTED: E3 ubiquitin-protein ligase MARCH6 [Polistes canadensis]	gi|954546883|ref|XP_014615964.1|	56.153	707	240	8	1776	3854	320	970	1.76e-151	499
Contig4131	black	gi|242009689|ref|XP_002425615.1| methionyl-tRNA synthetase, putative [Pediculus humanus corporis] >gi|212509508|gb|EEB12877.1| methionyl-tRNA synthetase, putative [Pediculus humanus corporis]	gi|242009689|ref|XP_002425615.1|	55.844	154	55	2	765	1208	184	330	1.58e-39	152
c580820_g1	black	gi|752867560|ref|XP_011250812.1| PREDICTED: heat shock protein 83 [Camponotus floridanus] >gi|307186382|gb|EFN72016.1| Heat shock protein HSP 90-alpha [Camponotus floridanus]	gi|752867560|ref|XP_011250812.1|	86.765	680	90	0	116	2155	1	680	0	1065
c570192_g1	black	gi|646722863|gb|KDR23705.1| YLP motif-containing protein 1 [Zootermopsis nevadensis]	gi|646722863|gb|KDR23705.1|	77.157	197	45	0	342	932	1375	1571	1.41e-91	332
Contig3310	black	gi|646721368|gb|KDR22758.1| Tetratricopeptide repeat protein 27 [Zootermopsis nevadensis]	gi|646721368|gb|KDR22758.1|	47.724	813	401	10	181	2577	27	829	0	721
c517539_g1	black	gi|939648957|ref|XP_014273936.1| PREDICTED: ADP-ribosylation factor 1 [Halyomorpha halys] >gi|939648959|ref|XP_014273937.1| PREDICTED: ADP-ribosylation factor 1 [Halyomorpha halys]	gi|939648957|ref|XP_014273936.1|	100	182	0	0	169	714	1	182	1.64e-125	375
c577439_g1	black	gi|780631942|ref|XP_011685683.1| PREDICTED: protein ARV1 [Wasmannia auropunctata]	gi|780631942|ref|XP_011685683.1|	43.82	89	28	1	350	616	2	68	5.58e-24	77.8
Contig4909	black	gi|820838651|ref|XP_003690861.2| PREDICTED: LOW QUALITY PROTEIN: 26S proteasome non-ATPase regulatory subunit 7 [Apis florea]	gi|820838651|ref|XP_003690861.2|	92.135	89	7	0	366	632	92	180	1.04e-113	183
c582899_g6	black	gi|646716363|gb|KDR19643.1| hypothetical protein L798_06164 [Zootermopsis nevadensis]	gi|646716363|gb|KDR19643.1|	79.661	118	24	0	2033	1680	68	185	2.98e-54	192
c578782_g6	black	gi|646713056|gb|KDR17557.1| putative ATP-dependent RNA helicase DDX17 [Zootermopsis nevadensis]	gi|646713056|gb|KDR17557.1|	86.364	154	21	0	4446	3985	267	420	2.77e-70	251
c578761_g1	black	gi|926610694|ref|XP_013790060.1| PREDICTED: uncharacterized protein LOC106473914, partial [Limulus polyphemus]	gi|926610694|ref|XP_013790060.1|	37.647	85	52	1	2950	2696	702	785	5.24e-11	73.2
Contig5328	black	gi|242003305|ref|XP_002422688.1| Exosome complex exonuclease RRP45, putative [Pediculus humanus corporis] >gi|212505510|gb|EEB09950.1| Exosome complex exonuclease RRP45, putative [Pediculus humanus corporis]	gi|242003305|ref|XP_002422688.1|	47.419	310	161	2	144	1073	1	308	4.36e-94	302
c572437_g1	black	gi|936578807|ref|XP_014204053.1| PREDICTED: DTW domain-containing protein 2 [Copidosoma floridanum] >gi|936578810|ref|XP_014204054.1| PREDICTED: DTW domain-containing protein 2 [Copidosoma floridanum]	gi|936578807|ref|XP_014204053.1|	54.902	153	67	1	292	744	94	246	1.24e-60	168
Contig7158	black	gi|321478559|gb|EFX89516.1| hypothetical protein DAPPUDRAFT_303260 [Daphnia pulex]	gi|321478559|gb|EFX89516.1|	85.714	217	31	0	846	1496	70	286	4.7e-120	397
Contig8393	black	gi|939259166|ref|XP_014249400.1| PREDICTED: OTU domain-containing protein 5 [Cimex lectularius]	gi|939259166|ref|XP_014249400.1|	57.593	349	110	7	717	1742	50	367	1.5e-124	399
c579591_g1	black	gi|646723619|gb|KDR24166.1| Solute carrier family 25 member 45, partial [Zootermopsis nevadensis]	gi|646723619|gb|KDR24166.1|	54.023	87	32	1	1306	1046	152	230	3.99e-18	90.5
Contig7920	black	gi|646701435|gb|KDR11149.1| hypothetical protein L798_14929 [Zootermopsis nevadensis]	gi|646701435|gb|KDR11149.1|	55.528	805	299	17	4381	1982	93	843	0	892
Contig3361	black	gi|646702911|gb|KDR11879.1| putative NADH dehydrogenase [ubiquinone] flavoprotein 2, mitochondrial [Zootermopsis nevadensis]	gi|646702911|gb|KDR11879.1|	68.807	218	62	1	171	806	26	243	9.1e-103	319
Contig6610	black	gi|646702114|gb|KDR11509.1| hypothetical protein L798_14577, partial [Zootermopsis nevadensis]	gi|646702114|gb|KDR11509.1|	79.933	598	108	4	1999	227	270	862	0	953
c583476_g1	black	gi|646707358|gb|KDR14164.1| Sphingosine-1-phosphate lyase [Zootermopsis nevadensis]	gi|646707358|gb|KDR14164.1|	65.714	560	164	2	3145	1475	15	549	0	772
Contig10876	black	gi|646716244|gb|KDR19573.1| C-1-tetrahydrofolate synthase, cytoplasmic [Zootermopsis nevadensis]	gi|646716244|gb|KDR19573.1|	70.996	693	201	0	953	3031	249	941	0	1002
Contig2733	black	gi|954548496|ref|XP_014616830.1| PREDICTED: activating signal cointegrator 1 complex subunit 2 [Polistes canadensis]	gi|954548496|ref|XP_014616830.1|	37.638	271	148	5	1587	2348	488	754	1.83e-59	132
Contig3900	black	gi|646714533|gb|KDR18463.1| Dynein light chain roadblock-type 2 [Zootermopsis nevadensis]	gi|646714533|gb|KDR18463.1|	90.141	71	7	0	241	453	27	97	3.37e-41	132
Contig10265	black	gi|759063885|ref|XP_011341332.1| PREDICTED: tankyrase isoform X4 [Cerapachys biroi]	gi|759063885|ref|XP_011341332.1|	69.45	491	99	7	5589	4177	740	1199	0	651
c565725_g1	black	gi|675369118|gb|KFM62020.1| Splicing factor 3B subunit 2, partial [Stegodyphus mimosarum]	gi|675369118|gb|KFM62020.1|	75.51	49	12	0	270	124	271	319	1.43e-08	56.6
Contig7707	black	gi|646706783|gb|KDR13849.1| hypothetical protein L798_12358 [Zootermopsis nevadensis]	gi|646706783|gb|KDR13849.1|	57.286	199	84	1	869	1465	131	328	4.76e-80	253
Contig8343	black	gi|970913716|ref|XP_015123183.1| PREDICTED: SUZ domain-containing protein 1 [Diachasma alloeum]	gi|970913716|ref|XP_015123183.1|	53.205	156	66	4	1391	1843	18	171	2.4e-34	139
Contig10064	black	gi|817060229|ref|XP_012251658.1| PREDICTED: Y-box factor homolog isoform X1 [Athalia rosae]	gi|817060229|ref|XP_012251658.1|	67.901	81	25	1	2501	2259	33	112	1.16e-35	107
Contig4015	black	gi|926648094|ref|XP_013790448.1| PREDICTED: ATP synthase subunit s, mitochondrial-like isoform X1 [Limulus polyphemus]	gi|926648094|ref|XP_013790448.1|	52.66	188	88	1	312	872	9	196	2.12e-54	184
Contig8713	black	gi|751230543|ref|XP_011168782.1| PREDICTED: uncharacterized protein LOC105202094 [Solenopsis invicta]	gi|751230543|ref|XP_011168782.1|	30.189	159	74	6	3158	2706	1040	1169	1.3e-14	55.8
Contig8504	black	gi|646699724|gb|KDR10222.1| Proline synthetase co-transcribed bacterial-like protein [Zootermopsis nevadensis]	gi|646699724|gb|KDR10222.1|	64.706	102	36	0	231	536	1	102	4.19e-63	143
Contig9949	black	gi|817070364|ref|XP_012257201.1| PREDICTED: dual specificity mitogen-activated protein kinase kinase 4 isoform X1 [Athalia rosae]	gi|817070364|ref|XP_012257201.1|	70.833	456	122	5	4803	3436	1	445	0	628
c571894_g1	black	gi|665795538|ref|XP_008545520.1| PREDICTED: uncharacterized protein LOC103569795 [Microplitis demolitor]	gi|665795538|ref|XP_008545520.1|	38.411	151	75	2	90	542	2020	2152	2.74e-23	114
c566919_g1	black	gi|321470912|gb|EFX81886.1| hypothetical protein DAPPUDRAFT_210830 [Daphnia pulex]	gi|321470912|gb|EFX81886.1|	45.312	128	67	2	675	301	33	160	3.02e-31	121
Contig1866	black	gi|197313760|ref|NP_001127916.1| uncharacterized protein LOC100187734 [Nasonia vitripennis]	gi|197313760|ref|NP_001127916.1|	62.879	132	36	5	1275	892	1	123	1.85e-24	104
c577936_g1	black	gi|646721143|gb|KDR22613.1| hypothetical protein L798_12743 [Zootermopsis nevadensis]	gi|646721143|gb|KDR22613.1|	50.538	1116	408	25	4	3309	1059	2044	0	1016
Contig1352	black	gi|646718591|gb|KDR21003.1| Tetratricopeptide repeat protein 17 [Zootermopsis nevadensis]	gi|646718591|gb|KDR21003.1|	67.986	278	82	2	123	938	1	277	4.12e-145	370
Contig4241	black	gi|646696174|gb|KDR08621.1| RING finger protein 103 [Zootermopsis nevadensis]	gi|646696174|gb|KDR08621.1|	43.643	291	139	5	164	1027	263	531	5.81e-53	202
Contig10460	black	gi|925675008|gb|KOX72399.1| Exocyst complex component 2 [Melipona quadrifasciata]	gi|925675008|gb|KOX72399.1|	65.228	394	126	3	565	1746	1	383	0	540
c575316_g5	black	gi|242013450|ref|XP_002427419.1| conserved hypothetical protein [Pediculus humanus corporis] >gi|212511799|gb|EEB14681.1| conserved hypothetical protein [Pediculus humanus corporis]	gi|242013450|ref|XP_002427419.1|	74.766	107	20	2	1541	1236	101	205	1.09e-44	167
Contig4728	black	gi|646704544|gb|KDR12672.1| Cytosolic Fe-S cluster assembly factor nubp1 [Zootermopsis nevadensis]	gi|646704544|gb|KDR12672.1|	69.872	312	86	3	1288	356	9	313	6.9e-159	461
c573622_g1	black	gi|646701083|gb|KDR10967.1| WD repeat and FYVE domain-containing protein 2 [Zootermopsis nevadensis]	gi|646701083|gb|KDR10967.1|	58.072	446	145	5	3	1340	4	407	7.3e-171	511
c579051_g3	black	gi|820862855|ref|XP_012348127.1| PREDICTED: microtubule-associated serine/threonine-protein kinase 3 isoform X3 [Apis florea]	gi|820862855|ref|XP_012348127.1|	70.548	1168	284	14	343	3708	98	1251	0	1488
Contig3782	black	gi|646722959|gb|KDR23753.1| hypothetical protein L798_06039 [Zootermopsis nevadensis]	gi|646722959|gb|KDR23753.1|	53.25	400	164	8	229	1380	1	393	3.76e-124	389
c584486_g3	black	gi|675373867|gb|KFM66769.1| hypothetical protein X975_16791, partial [Stegodyphus mimosarum]	gi|675373867|gb|KFM66769.1|	56.522	46	20	0	1948	1811	39	84	8.63e-07	55.5
Contig9324	black	gi|646716364|gb|KDR19644.1| Fem-1-like protein B [Zootermopsis nevadensis]	gi|646716364|gb|KDR19644.1|	67.101	307	98	2	494	1414	44	347	2.11e-134	428
Contig9143	black	gi|242011982|ref|XP_002426722.1| bromodomain adjacent to zinc finger protein domain 1, baz1, putative [Pediculus humanus corporis] >gi|212510893|gb|EEB13984.1| bromodomain adjacent to zinc finger protein domain 1, baz1, putative [Pediculus humanus corporis]	gi|242011982|ref|XP_002426722.1|	40.994	905	439	13	5009	2298	327	1137	0	680
Contig1124	black	gi|517502132|ref|YP_008144682.1| NADH dehydrogenase subunit 5 (mitochondrion) [Ischnura pumilio] >gi|513133133|gb|AGO19360.1| NADH dehydrogenase subunit 5 (mitochondrion) [Ischnura pumilio]	gi|517502132|ref|YP_008144682.1|	80.493	487	95	0	3136	1676	75	561	1.58e-176	553
c581556_g1	black	gi|646704660|gb|KDR12739.1| Trafficking protein particle complex subunit 10 [Zootermopsis nevadensis]	gi|646704660|gb|KDR12739.1|	51.698	1296	475	24	198	4022	21	1186	0	1221
Contig5242	black	gi|817064155|ref|XP_012253809.1| PREDICTED: cell cycle checkpoint control protein RAD9A isoform X2 [Athalia rosae]	gi|817064155|ref|XP_012253809.1|	30.216	278	148	11	1048	299	214	473	3.49e-47	88.2
Contig8153	black	gi|242020612|ref|XP_002430746.1| conserved hypothetical protein [Pediculus humanus corporis] >gi|212515943|gb|EEB18008.1| conserved hypothetical protein [Pediculus humanus corporis]	gi|242020612|ref|XP_002430746.1|	73.543	223	59	0	3447	2779	490	712	1.8e-101	346
Contig2492	black	gi|646715170|gb|KDR18874.1| Clarin-3 [Zootermopsis nevadensis]	gi|646715170|gb|KDR18874.1|	61.947	226	86	0	852	175	3	228	3.2e-85	267
Contig7302	black	gi|646694636|gb|KDR08064.1| HMG box transcription factor BBX [Zootermopsis nevadensis]	gi|646694636|gb|KDR08064.1|	49.359	156	54	4	705	1097	1147	1302	3.42e-25	119
Contig3233	black	gi|914572260|gb|KOB75173.1| Mesencephalic astrocyte-derived neurotrophic factor [Operophtera brumata]	gi|914572260|gb|KOB75173.1|	64.835	91	31	1	231	500	4	94	1.5e-44	125
Contig4601	black	gi|646711268|gb|KDR16503.1| Short coiled-coil protein-like protein [Zootermopsis nevadensis]	gi|646711268|gb|KDR16503.1|	74.834	151	28	2	2050	1598	3	143	4.7e-58	205
Contig3112	black	gi|157135180|ref|XP_001656560.1| AAEL013256-PA [Aedes aegypti] >gi|108870290|gb|EAT34515.1| AAEL013256-PA [Aedes aegypti]	gi|157135180|ref|XP_001656560.1|	87.931	58	7	0	409	236	54	111	8.27e-29	114
c534564_g1	black	gi|646698993|gb|KDR09857.1| Transcriptional adapter 1-like protein [Zootermopsis nevadensis]	gi|646698993|gb|KDR09857.1|	39.233	339	166	5	387	1403	25	323	5.86e-48	177
Contig6897	black	gi|646717908|gb|KDR20588.1| Tyrosine-protein phosphatase non-receptor type 12 [Zootermopsis nevadensis]	gi|646717908|gb|KDR20588.1|	50	56	28	0	388	555	692	747	1.87e-05	54.3
Contig1561	black	gi|646709344|gb|KDR15252.1| RE1-silencing transcription factor [Zootermopsis nevadensis]	gi|646709344|gb|KDR15252.1|	38.542	480	250	7	664	2058	3923	4372	2.18e-92	343
c570075_g1	black	gi|646720559|gb|KDR22239.1| La protein-like protein [Zootermopsis nevadensis]	gi|646720559|gb|KDR22239.1|	46.644	298	126	6	199	1092	43	307	1.54e-69	238
Contig3757	black	gi|746837617|ref|XP_011049312.1| PREDICTED: probable 28S ribosomal protein S16, mitochondrial [Acromyrmex echinatior] >gi|332028628|gb|EGI68663.1| Putative 28S ribosomal protein S16, mitochondrial [Acromyrmex echinatior]	gi|746837617|ref|XP_011049312.1|	44.355	124	38	2	587	913	7	114	9.44e-25	104
c578567_g2	black	gi|646699836|gb|KDR10273.1| NudC domain-containing protein 3 [Zootermopsis nevadensis]	gi|646699836|gb|KDR10273.1|	49.123	171	78	3	1464	1973	177	339	1.39e-43	168
Contig4534	black	gi|646722632|gb|KDR23563.1| hypothetical protein L798_12385 [Zootermopsis nevadensis]	gi|646722632|gb|KDR23563.1|	52.336	107	47	1	1159	851	115	221	6.12e-36	117
Contig3487	black	gi|646707891|gb|KDR14418.1| Presenilins-associated rhomboid-like protein, mitochondrial [Zootermopsis nevadensis]	gi|646707891|gb|KDR14418.1|	61.765	306	111	1	1632	733	50	355	1.2e-122	379
c580452_g1	black	gi|662188231|ref|XP_008487778.1| PREDICTED: RING finger and transmembrane domain-containing protein 2-like [Diaphorina citri]	gi|662188231|ref|XP_008487778.1|	41.429	70	36	1	319	110	186	250	1.2e-06	56.2
Contig7475	black	gi|321462600|gb|EFX73622.1| hypothetical protein DAPPUDRAFT_200500 [Daphnia pulex]	gi|321462600|gb|EFX73622.1|	43.612	454	218	10	121	1458	7	430	5.44e-117	365
Contig14931	black	gi|646714783|gb|KDR18637.1| Mediator of RNA polymerase II transcription subunit 1 [Zootermopsis nevadensis]	gi|646714783|gb|KDR18637.1|	76.569	478	111	1	2040	610	2	479	0	793
c578578_g1	black	gi|646713077|gb|KDR17578.1| Dimethyladenosine transferase 1, mitochondrial [Zootermopsis nevadensis]	gi|646713077|gb|KDR17578.1|	47.34	376	152	4	1537	2658	10	341	1.2e-110	355
Contig6363	black	gi|952530693|gb|KRT83798.1| hypothetical protein AMK59_3953 [Oryctes borbonicus]	gi|952530693|gb|KRT83798.1|	79.365	252	52	0	2514	1759	1	252	0	401
c537976_g1	black	gi|646704240|gb|KDR12538.1| Mediator of RNA polymerase II transcription subunit 8 [Zootermopsis nevadensis]	gi|646704240|gb|KDR12538.1|	62.977	262	96	1	142	924	1	262	2.97e-79	251
Contig10929	black	gi|391333426|ref|XP_003741114.1| PREDICTED: ES1 protein homolog, mitochondrial-like [Metaseiulus occidentalis]	gi|391333426|ref|XP_003741114.1|	57.471	174	71	3	1438	920	73	244	3.36e-68	202
Contig3842	black	gi|936584223|ref|XP_014206012.1| PREDICTED: 5'-AMP-activated protein kinase catalytic subunit alpha-2 [Copidosoma floridanum]	gi|936584223|ref|XP_014206012.1|	66.337	101	31	2	1721	1419	419	516	8.14e-30	130
Contig2981	black	gi|642924780|ref|XP_975331.2| PREDICTED: protein FAM122A [Tribolium castaneum]	gi|642924780|ref|XP_975331.2|	42.515	167	55	7	320	814	1	128	8.32e-20	98.6
Contig6562	black	gi|646715148|gb|KDR18852.1| Tetratricopeptide repeat protein 31 [Zootermopsis nevadensis]	gi|646715148|gb|KDR18852.1|	47.5	80	41	1	728	964	448	527	1.01e-06	57.8
c580444_g2	black	gi|817060716|ref|XP_012251928.1| PREDICTED: venom protease-like [Athalia rosae]	gi|817060716|ref|XP_012251928.1|	54.017	361	148	5	647	1720	16	361	5.32e-120	388
c568487_g1	black	gi|559372694|gb|AHB12443.1| 40S Ribosomal Protein S24 [Pantala flavescens]	gi|559372694|gb|AHB12443.1|	98.319	119	2	0	75	431	1	119	1.15e-68	214
Contig5343	black	gi|307177772|gb|EFN66769.1| Cleavage and polyadenylation specificity factor subunit 3 [Camponotus floridanus]	gi|307177772|gb|EFN66769.1|	92.958	426	30	0	2295	1018	1056	1481	0	853
c575908_g1	black	gi|270013870|gb|EFA10318.1| hypothetical protein TcasGA2_TC012534 [Tribolium castaneum]	gi|270013870|gb|EFA10318.1|	45	80	44	0	1248	1487	45	124	1.76e-14	79
c577007_g5	black	gi|751220936|ref|XP_011163626.1| PREDICTED: E3 ubiquitin-protein ligase MYLIP [Solenopsis invicta]	gi|751220936|ref|XP_011163626.1|	41.714	175	55	5	1976	1452	287	414	3.78e-29	128
Contig7112	black	gi|332374668|gb|AEE62475.1| unknown [Dendroctonus ponderosae]	gi|332374668|gb|AEE62475.1|	57.438	242	70	3	1728	1006	63	272	1.38e-67	232
Contig1868	black	gi|646700280|gb|KDR10484.1| hypothetical protein L798_15474 [Zootermopsis nevadensis]	gi|646700280|gb|KDR10484.1|	40.865	208	118	4	794	186	13	220	2.53e-47	168
c583297_g1	black	gi|646715315|gb|KDR18957.1| E3 ubiquitin-protein ligase RNF168 [Zootermopsis nevadensis]	gi|646715315|gb|KDR18957.1|	41.694	307	156	6	3475	2588	2	296	6.82e-56	213
Contig7360	black	gi|646706147|gb|KDR13525.1| Mesoderm induction early response protein 1 [Zootermopsis nevadensis]	gi|646706147|gb|KDR13525.1|	70.182	275	76	4	186	1007	178	447	3.03e-114	375
Contig4826	black	gi|646708092|gb|KDR14542.1| hypothetical protein L798_11701 [Zootermopsis nevadensis]	gi|646708092|gb|KDR14542.1|	78.713	202	43	0	230	835	1	202	1.48e-114	348
Contig6591	black	gi|970883459|ref|XP_015125919.1| PREDICTED: DNA polymerase epsilon subunit 3 [Diachasma alloeum]	gi|970883459|ref|XP_015125919.1|	70.69	58	17	0	302	475	1	58	7.31e-25	86.3
Contig9793	black	gi|642912357|ref|XP_008199608.1| PREDICTED: PHD and RING finger domain-containing protein 1 isoform X2 [Tribolium castaneum]	gi|642912357|ref|XP_008199608.1|	50.917	218	69	6	4202	4831	1526	1713	2.97e-48	197
Contig7419	black	gi|646715263|gb|KDR18934.1| DNA-directed RNA polymerase III subunit RPC1 [Zootermopsis nevadensis]	gi|646715263|gb|KDR18934.1|	76.841	842	195	0	4157	1632	64	905	0	1397
Contig7631	black	gi|646714921|gb|KDR18718.1| INO80 complex subunit C [Zootermopsis nevadensis]	gi|646714921|gb|KDR18718.1|	73.276	116	31	0	1800	1453	150	265	8.05e-46	172
Contig8095	black	gi|646710934|gb|KDR16312.1| Twinfilin [Zootermopsis nevadensis]	gi|646710934|gb|KDR16312.1|	71.594	345	95	2	6325	5291	36	377	1.14e-163	516
c576279_g1	black	gi|646720361|gb|KDR22119.1| RNA-binding protein 33 [Zootermopsis nevadensis]	gi|646720361|gb|KDR22119.1|	52.113	71	34	0	1748	1536	932	1002	8.26e-14	82
c571505_g3	black	gi|642933899|ref|XP_008197558.1| PREDICTED: 39S ribosomal protein L55, mitochondrial [Tribolium castaneum] >gi|270013570|gb|EFA10018.1| hypothetical protein TcasGA2_TC012190 [Tribolium castaneum]	gi|642933899|ref|XP_008197558.1|	67.857	84	27	0	354	103	23	106	7.46e-17	77.4
c582268_g1	black	gi|646714747|gb|KDR18601.1| Mediator of RNA polymerase II transcription subunit 27 [Zootermopsis nevadensis]	gi|646714747|gb|KDR18601.1|	73.871	310	61	3	123	1034	20	315	8.35e-159	475
c585276_g1	black	gi|646707729|gb|KDR14347.1| Aspartyl/asparaginyl beta-hydroxylase [Zootermopsis nevadensis]	gi|646707729|gb|KDR14347.1|	78	50	11	0	458	607	1206	1255	2.61e-18	93.6
c579625_g1	black	gi|240977043|ref|XP_002402585.1| conserved hypothetical protein [Ixodes scapularis] >gi|215491211|gb|EEC00852.1| conserved hypothetical protein [Ixodes scapularis]	gi|240977043|ref|XP_002402585.1|	62.857	35	13	0	270	166	30	64	2.49e-09	50.1
Contig9255	black	gi|646707376|gb|KDR14173.1| Geranylgeranyl transferase type-2 subunit beta [Zootermopsis nevadensis]	gi|646707376|gb|KDR14173.1|	76.133	331	79	0	173	1165	1	331	0	542
c580476_g3	black	gi|646707350|gb|KDR14156.1| Coiled-coil domain-containing protein 58 [Zootermopsis nevadensis]	gi|646707350|gb|KDR14156.1|	67.606	142	45	1	2213	1788	13	153	3.31e-55	194
c556419_g1	black	gi|646704649|gb|KDR12728.1| U7 snRNA-associated Sm-like protein LSm10 [Zootermopsis nevadensis]	gi|646704649|gb|KDR12728.1|	52.525	99	47	0	125	421	1	99	4.51e-27	109
c579324_g1	black	gi|270009616|gb|EFA06064.1| hypothetical protein TcasGA2_TC008899 [Tribolium castaneum]	gi|270009616|gb|EFA06064.1|	52.795	322	110	5	644	1600	173	455	2.19e-103	333
Contig7738	black	gi|242004622|ref|XP_002423179.1| ubiquitin-protein ligase BRE1, putative [Pediculus humanus corporis] >gi|212506144|gb|EEB10441.1| ubiquitin-protein ligase BRE1, putative [Pediculus humanus corporis]	gi|242004622|ref|XP_002423179.1|	48.148	108	56	0	706	1029	697	804	1.34e-26	123
Contig6853	black	gi|826454731|ref|XP_012532965.1| PREDICTED: afadin isoform X8 [Monomorium pharaonis]	gi|826454731|ref|XP_012532965.1|	61.972	142	28	3	927	1295	1660	1794	7.3e-41	171
Contig8508	black	gi|646711664|gb|KDR16755.1| Male-specific lethal 3-like protein [Zootermopsis nevadensis]	gi|646711664|gb|KDR16755.1|	54.331	127	48	2	1297	917	169	285	6.26e-34	139
Contig6657	black	gi|646712100|gb|KDR17005.1| Nucleolar GTP-binding protein 2 [Zootermopsis nevadensis]	gi|646712100|gb|KDR17005.1|	74.608	319	79	1	2582	1626	16	332	0	488
Contig8875	black	gi|646717968|gb|KDR20623.1| Cell division cycle protein 23-like protein [Zootermopsis nevadensis]	gi|646717968|gb|KDR20623.1|	61.952	502	153	3	433	1938	85	548	0	612
Contig8271	black	gi|817186477|ref|XP_012287742.1| PREDICTED: uncharacterized protein LOC105703725 isoform X2 [Orussus abietinus]	gi|817186477|ref|XP_012287742.1|	62.136	103	28	3	2302	1994	24	115	1.54e-31	127
Contig9582	black	gi|646703956|gb|KDR12366.1| Zinc finger MYM-type protein 3 [Zootermopsis nevadensis]	gi|646703956|gb|KDR12366.1|	54.728	349	132	2	2568	1600	1124	1472	5.73e-116	394
c571442_g1	black	gi|675379453|gb|KFM72355.1| Transmembrane protein 5, partial [Stegodyphus mimosarum]	gi|675379453|gb|KFM72355.1|	50.495	101	47	1	1608	1315	390	490	1.08e-19	98.6
Contig4083	black	gi|817057012|ref|XP_012269396.1| PREDICTED: luc7-like protein 3 [Athalia rosae] >gi|817057014|ref|XP_012269397.1| PREDICTED: luc7-like protein 3 [Athalia rosae] >gi|817057016|ref|XP_012269398.1| PREDICTED: luc7-like protein 3 [Athalia rosae] >gi|817057018|ref|XP_012269399.1| PREDICTED: luc7-like protein 3 [Athalia rosae]	gi|817057012|ref|XP_012269396.1|	78.448	232	49	1	76	768	11	242	6.33e-116	363
Contig8874	black	gi|646717968|gb|KDR20623.1| Cell division cycle protein 23-like protein [Zootermopsis nevadensis]	gi|646717968|gb|KDR20623.1|	48.485	132	37	1	434	829	448	548	4.83e-26	119
c563806_g1	black	gi|646723598|gb|KDR24145.1| hypothetical protein L798_08973 [Zootermopsis nevadensis]	gi|646723598|gb|KDR24145.1|	54.082	196	88	1	657	70	37	230	3.55e-57	189
c573537_g1	black	gi|939650388|ref|XP_014274413.1| PREDICTED: probable G-protein coupled receptor Mth-like 5 [Halyomorpha halys]	gi|939650388|ref|XP_014274413.1|	50.761	197	92	2	385	960	264	460	7.8e-76	209
c576244_g3	black	gi|642920143|ref|XP_008192222.1| PREDICTED: arylsulfatase B [Tribolium castaneum] >gi|270005303|gb|EFA01751.1| hypothetical protein TcasGA2_TC007349 [Tribolium castaneum]	gi|642920143|ref|XP_008192222.1|	46.429	252	114	4	481	1236	299	529	3.19e-66	232
Contig4936	black	gi|383855598|ref|XP_003703297.1| PREDICTED: RNA polymerase II elongation factor ELL [Megachile rotundata]	gi|383855598|ref|XP_003703297.1|	61.538	117	43	1	3520	3176	612	728	9.41e-35	149
Contig3098	black	gi|646697359|gb|KDR09104.1| 26S proteasome non-ATPase regulatory subunit 5 [Zootermopsis nevadensis]	gi|646697359|gb|KDR09104.1|	36.765	544	299	11	48	1667	7	509	7.75e-94	306
c576523_g1	black	gi|478258038|gb|ENN78176.1| hypothetical protein YQE_05329, partial [Dendroctonus ponderosae]	gi|478258038|gb|ENN78176.1|	70.588	85	25	0	29	283	34	118	1.03e-29	125
Contig7133	black	gi|646721956|gb|KDR23100.1| Differentially expressed in FDCP 6-like protein [Zootermopsis nevadensis]	gi|646721956|gb|KDR23100.1|	47.628	548	220	14	431	2011	50	551	1.09e-102	320
c577686_g1	black	gi|241835601|ref|XP_002415044.1| anti-silencing protein, putative [Ixodes scapularis] >gi|215509256|gb|EEC18709.1| anti-silencing protein, putative [Ixodes scapularis]	gi|241835601|ref|XP_002415044.1|	68.649	185	56	1	365	913	1	185	1.86e-80	267
Contig8513	black	gi|646705029|gb|KDR12930.1| Structural maintenance of chromosomes protein 6 [Zootermopsis nevadensis]	gi|646705029|gb|KDR12930.1|	31.351	555	353	8	2531	894	392	927	1.19e-98	250
c578875_g1	black	gi|675377133|gb|KFM70035.1| Peroxisome assembly factor 2, partial [Stegodyphus mimosarum]	gi|675377133|gb|KFM70035.1|	61.695	295	113	0	125	1009	93	387	6.07e-121	364
Contig8925	black	gi|646706310|gb|KDR13615.1| FAST kinase domain-containing protein 2 [Zootermopsis nevadensis]	gi|646706310|gb|KDR13615.1|	42.123	584	316	7	2937	1216	51	622	3.09e-144	456
c566773_g1	black	gi|972173137|ref|XP_015175057.1| PREDICTED: probable RNA-binding protein 46 [Polistes dominula]	gi|972173137|ref|XP_015175057.1|	45.854	205	105	2	205	816	37	236	3.8e-56	200
c578775_g3	black	gi|646714086|gb|KDR18179.1| Stress-activated protein kinase JNK [Zootermopsis nevadensis]	gi|646714086|gb|KDR18179.1|	96.561	378	9	1	1035	2168	1	374	0	764
Contig10902	black	gi|795058337|ref|XP_011872482.1| PREDICTED: tubulin polyglutamylase TTLL13-like isoform X1 [Vollenhovia emeryi]	gi|795058337|ref|XP_011872482.1|	62.441	213	79	1	3189	3824	266	478	2.42e-125	278
c567295_g1	black	gi|939241274|ref|XP_014239890.1| PREDICTED: tetratricopeptide repeat protein 28 [Cimex lectularius]	gi|939241274|ref|XP_014239890.1|	78.788	33	7	0	243	341	1502	1534	1.8e-06	56.2
Contig4244	black	gi|964085540|ref|XP_014759961.1| uncharacterized protein Dana_GF19450, isoform B [Drosophila ananassae] >gi|939221178|gb|KPU77412.1| uncharacterized protein Dana_GF19450, isoform B [Drosophila ananassae]	gi|964085540|ref|XP_014759961.1|	63.918	97	35	0	655	945	146	242	2.98e-33	137
Contig4833	black	gi|646718915|gb|KDR21218.1| Ubiquitin carboxyl-terminal hydrolase 10 [Zootermopsis nevadensis]	gi|646718915|gb|KDR21218.1|	57.414	526	174	10	1702	3204	661	1161	1.48e-169	556
Contig9792	black	gi|646721458|gb|KDR22787.1| SLIT-ROBO Rho GTPase-activating protein 1, partial [Zootermopsis nevadensis]	gi|646721458|gb|KDR22787.1|	70.203	443	74	3	1829	3157	380	764	0	648
c566182_g1	black	gi|646716061|gb|KDR19457.1| CTD small phosphatase-like protein 2 [Zootermopsis nevadensis]	gi|646716061|gb|KDR19457.1|	88.426	216	25	0	1037	1684	49	264	1.64e-129	402
Contig7301	black	gi|646710558|gb|KDR16038.1| Rabenosyn-5 [Zootermopsis nevadensis]	gi|646710558|gb|KDR16038.1|	45.818	550	243	13	173	1771	1	512	2.17e-118	384
Contig6274	black	gi|939239593|ref|XP_014262521.1| PREDICTED: protein gustavus isoform X2 [Cimex lectularius]	gi|939239593|ref|XP_014262521.1|	72.313	307	76	5	1468	554	42	341	7.58e-148	441
c575004_g1	black	gi|646718329|gb|KDR20846.1| Reticulon-4-interacting protein 1-like protein, mitochondrial [Zootermopsis nevadensis]	gi|646718329|gb|KDR20846.1|	47.017	419	162	4	202	1446	37	399	7.55e-112	350
Contig3327	black	gi|646714587|gb|KDR18500.1| Peroxisome assembly protein 12 [Zootermopsis nevadensis]	gi|646714587|gb|KDR18500.1|	41.206	199	97	7	209	781	1	187	2.39e-60	137
Contig8634	black	gi|350414724|ref|XP_003490399.1| PREDICTED: DNA-directed RNA polymerase I subunit RPA1 [Bombus impatiens]	gi|350414724|ref|XP_003490399.1|	48.471	425	215	2	2798	1527	931	1352	4.51e-127	429
c583557_g1	black	gi|952513758|gb|KRT80285.1| hypothetical protein AMK59_7357 [Oryctes borbonicus]	gi|952513758|gb|KRT80285.1|	61.702	235	72	3	24	704	1	225	2.45e-84	282
Contig9938	black	gi|914556401|gb|KOB65682.1| Nuclear transcription factor [Operophtera brumata]	gi|914556401|gb|KOB65682.1|	38.384	99	35	2	1332	1036	671	743	1.7e-07	60.5
c574416_g1	black	gi|193695280|ref|XP_001951783.1| PREDICTED: arginine/serine-rich coiled-coil protein 2 isoform X2 [Acyrthosiphon pisum]	gi|193695280|ref|XP_001951783.1|	48	175	56	5	1752	1279	229	385	8.13e-39	157
Contig5154	black	gi|952537602|gb|KRT84284.1| ABC transporter ATP-binding protein, partial [Oryctes borbonicus]	gi|952537602|gb|KRT84284.1|	80.233	172	34	0	7	522	24	195	5.53e-93	294
Contig4304	black	gi|646721147|gb|KDR22617.1| Smad nuclear-interacting protein 1 [Zootermopsis nevadensis]	gi|646721147|gb|KDR22617.1|	70.619	194	52	3	1411	830	6	194	2.82e-87	284
Contig9552	black	gi|646711847|gb|KDR16877.1| Putative inorganic phosphate cotransporter [Zootermopsis nevadensis]	gi|646711847|gb|KDR16877.1|	49.582	478	234	4	406	1818	1	478	4.13e-161	495
Contig8016	black	gi|646716107|gb|KDR19494.1| Anaphase-promoting complex subunit 11 [Zootermopsis nevadensis]	gi|646716107|gb|KDR19494.1|	89.655	58	6	0	110	283	5	62	1.53e-30	114
c576955_g2	black	gi|345487735|ref|XP_001606042.2| PREDICTED: baculoviral IAP repeat-containing protein 7-A [Nasonia vitripennis]	gi|345487735|ref|XP_001606042.2|	30.851	376	161	6	3	1130	147	423	2.28e-49	190
c582578_g5	black	gi|929382826|ref|XP_014101942.1| PREDICTED: polyribonucleotide nucleotidyltransferase 1, mitochondrial-like [Bactrocera oleae]	gi|929382826|ref|XP_014101942.1|	90.323	31	3	0	95	3	22	52	3.2e-10	60.1
c577929_g2	black	gi|926638721|ref|XP_013785390.1| PREDICTED: male-enhanced antigen 1-like [Limulus polyphemus] >gi|926638723|ref|XP_013785391.1| PREDICTED: male-enhanced antigen 1-like [Limulus polyphemus] >gi|926638725|ref|XP_013785392.1| PREDICTED: male-enhanced antigen 1-like [Limulus polyphemus]	gi|926638721|ref|XP_013785390.1|	33.793	145	76	5	218	646	27	153	1.86e-10	66.2
c581035_g3	black	gi|768424434|ref|XP_011553170.1| PREDICTED: probable phenylalanine--tRNA ligase alpha subunit [Plutella xylostella]	gi|768424434|ref|XP_011553170.1|	70.975	441	123	3	2244	922	55	490	0	614
Contig1849	black	gi|646690823|gb|KDR06966.1| hypothetical protein L798_03717 [Zootermopsis nevadensis]	gi|646690823|gb|KDR06966.1|	23.841	151	92	6	438	40	45	190	0.000325	46.2
c583532_g1	black	gi|498930279|ref|XP_004518826.1| PREDICTED: thioredoxin reductase 1, mitochondrial isoform X2 [Ceratitis capitata]	gi|498930279|ref|XP_004518826.1|	74.603	63	15	1	3	188	333	395	6.74e-23	99
c573945_g1	black	gi|646710790|gb|KDR16208.1| Nucleoporin NUP85 [Zootermopsis nevadensis]	gi|646710790|gb|KDR16208.1|	36.842	114	48	3	405	743	647	737	2.4e-10	67
Contig6080	black	gi|646723949|gb|KDR24383.1| Esterase E4 [Zootermopsis nevadensis]	gi|646723949|gb|KDR24383.1|	46.961	543	266	11	516	2117	10	539	1.36e-145	448
c573143_g1	black	gi|907696509|ref|XP_013109058.1| PREDICTED: lactoylglutathione lyase [Stomoxys calcitrans] >gi|907696513|ref|XP_013109059.1| PREDICTED: lactoylglutathione lyase [Stomoxys calcitrans]	gi|907696509|ref|XP_013109058.1|	76.136	176	42	0	1148	621	1	176	8.02e-93	291
c572089_g1	black	gi|646702679|gb|KDR11762.1| Putative OPA3-like protein [Zootermopsis nevadensis]	gi|646702679|gb|KDR11762.1|	62.092	153	58	0	444	902	7	159	2.9e-62	214
Contig8782	black	gi|780603977|ref|XP_011688910.1| PREDICTED: ataxin-7-like protein 1 [Wasmannia auropunctata]	gi|780603977|ref|XP_011688910.1|	46.552	58	29	1	6053	5886	49	106	1.49e-07	63.2
Contig4790	black	gi|646723186|gb|KDR23888.1| putative ATP-dependent RNA helicase DDX23 [Zootermopsis nevadensis]	gi|646723186|gb|KDR23888.1|	91.925	322	26	0	2134	1169	200	521	0	527
Contig7983	black	gi|646703164|gb|KDR11980.1| Protein-associating with the carboxyl-terminal domain of ezrin [Zootermopsis nevadensis]	gi|646703164|gb|KDR11980.1|	45.917	649	294	13	2983	1061	11	610	5.99e-152	476
Contig3160	black	gi|952512125|gb|KRT78910.1| translation initiation factor eIF2A [Oryctes borbonicus]	gi|952512125|gb|KRT78910.1|	88.563	341	39	0	2210	1188	1	341	0	610
c580098_g2	black	gi|646720857|gb|KDR22440.1| Ankyrin repeat and FYVE domain-containing protein 1, partial [Zootermopsis nevadensis]	gi|646720857|gb|KDR22440.1|	62.291	1196	387	10	202	3756	1	1143	0	1457
c579521_g1	black	gi|646710425|gb|KDR15944.1| DDRGK domain-containing protein 1 [Zootermopsis nevadensis]	gi|646710425|gb|KDR15944.1|	81.176	85	16	0	966	1220	195	279	1.8e-36	144
Contig10176	black	gi|936713119|ref|XP_014234520.1| PREDICTED: transforming acidic coiled-coil-containing protein 3 isoform X2 [Trichogramma pretiosum]	gi|936713119|ref|XP_014234520.1|	34.351	393	220	9	1525	371	637	999	9.43e-50	199
Contig5607	black	gi|768424287|ref|XP_011553090.1| PREDICTED: WD repeat-containing protein 18 [Plutella xylostella]	gi|768424287|ref|XP_011553090.1|	46.581	234	115	4	1844	1164	30	260	3.69e-75	223
c560935_g1	black	gi|646713072|gb|KDR17573.1| hypothetical protein L798_08483 [Zootermopsis nevadensis]	gi|646713072|gb|KDR17573.1|	81.308	107	20	0	862	1182	10	116	3.55e-55	192
Contig8159	black	gi|646722970|gb|KDR23764.1| Calpain-D [Zootermopsis nevadensis]	gi|646722970|gb|KDR23764.1|	86.973	522	54	3	4208	2649	909	1418	0	916
c564621_g1	black	gi|559372781|gb|AHB12451.1| 60S Ribosomal Protein L6 [Pantala flavescens]	gi|559372781|gb|AHB12451.1|	81.139	281	49	3	340	1179	1	278	1.7e-144	422
Contig8608	black	gi|939243158|ref|XP_014240876.1| PREDICTED: cytoplasmic aconitate hydratase-like isoform X1 [Cimex lectularius]	gi|939243158|ref|XP_014240876.1|	74.362	901	220	4	241	2940	10	900	0	1364
UN12737	black	gi|646723463|gb|KDR24060.1| Transcription factor A, mitochondrial [Zootermopsis nevadensis]	gi|646723463|gb|KDR24060.1|	50.704	71	34	1	1	213	220	289	1.33e-14	74.3
c582515_g1	black	gi|746842751|ref|XP_011051599.1| PREDICTED: nuclear valosin-containing protein-like isoform X1 [Acromyrmex echinatior]	gi|746842751|ref|XP_011051599.1|	41.429	70	41	0	252	43	1	70	1.08e-07	56.6
Contig5219	black	gi|646715012|gb|KDR18768.1| DNA-directed RNA polymerase III subunit RPC3 [Zootermopsis nevadensis]	gi|646715012|gb|KDR18768.1|	53.32	512	233	3	1808	276	1	507	0	558
Contig4579	black	gi|817075926|ref|XP_012260213.1| PREDICTED: inner nuclear membrane protein Man1 [Athalia rosae]	gi|817075926|ref|XP_012260213.1|	50.741	270	68	7	1758	2561	610	816	1.77e-86	251
Contig10141	black	gi|646709571|gb|KDR15371.1| Elongation factor G, mitochondrial [Zootermopsis nevadensis]	gi|646709571|gb|KDR15371.1|	77.26	730	155	2	4653	2464	30	748	0	1204
c580619_g1	black	gi|939694855|ref|XP_014291510.1| PREDICTED: uncharacterized protein LOC106690560 isoform X1 [Halyomorpha halys]	gi|939694855|ref|XP_014291510.1|	80.976	205	39	0	290	904	3	207	9.04e-102	330
Contig7288	black	gi|646721990|gb|KDR23134.1| hypothetical protein L798_15216 [Zootermopsis nevadensis]	gi|646721990|gb|KDR23134.1|	75.91	357	75	2	3992	2940	1	352	7.18e-172	526
UN05705	black	gi|646710744|gb|KDR16162.1| CutA-like protein [Zootermopsis nevadensis]	gi|646710744|gb|KDR16162.1|	65.152	132	43	1	550	155	7	135	1.93e-55	181
Contig1921	black	gi|746835095|ref|XP_011068229.1| PREDICTED: U3 small nucleolar ribonucleoprotein protein IMP4 [Acromyrmex echinatior] >gi|332029526|gb|EGI69415.1| U3 small nucleolar ribonucleoprotein protein IMP4 [Acromyrmex echinatior]	gi|746835095|ref|XP_011068229.1|	74.104	251	65	0	75	827	1	251	1.55e-136	401
Contig6024	black	gi|328712438|ref|XP_003244810.1| PREDICTED: uncharacterized protein LOC100572183 [Acyrthosiphon pisum]	gi|328712438|ref|XP_003244810.1|	44.944	89	49	0	1198	932	7	95	1.04e-18	92
Contig5168	black	gi|970887752|ref|XP_015109000.1| PREDICTED: 5-formyltetrahydrofolate cyclo-ligase [Diachasma alloeum]	gi|970887752|ref|XP_015109000.1|	46.154	130	69	1	443	832	14	142	6.34e-41	125
c584046_g2	black	gi|646716870|gb|KDR19936.1| Serine/threonine-protein phosphatase PP1-beta catalytic subunit [Zootermopsis nevadensis]	gi|646716870|gb|KDR19936.1|	97.846	325	7	0	3122	2148	1	325	0	665
Contig6524	black	gi|646722578|gb|KDR23536.1| Exocyst complex component 1 [Zootermopsis nevadensis]	gi|646722578|gb|KDR23536.1|	53.957	973	311	15	3651	772	1	849	0	923
c578586_g1	black	gi|506965834|gb|AGM32269.1| WW domain-binding protein, partial [Coptotermes formosanus]	gi|506965834|gb|AGM32269.1|	68.817	93	29	0	227	505	1	93	2.89e-38	144
Contig8697	black	gi|641679350|ref|XP_008188522.1| PREDICTED: zinc finger protein 271-like [Acyrthosiphon pisum]	gi|641679350|ref|XP_008188522.1|	38.024	334	180	6	3348	2359	82	392	4.53e-70	249
c581428_g1	black	gi|815804907|ref|XP_012223173.1| PREDICTED: ornithine decarboxylase antizyme 1, partial [Linepithema humile]	gi|815804907|ref|XP_012223173.1|	57.812	192	52	5	493	1062	1	165	3.68e-58	202
Contig4643	black	gi|646701289|gb|KDR11094.1| Glycylpeptide N-tetradecanoyltransferase 1 [Zootermopsis nevadensis]	gi|646701289|gb|KDR11094.1|	80.363	331	64	1	449	1441	41	370	0	567
Contig5599	black	gi|914577743|gb|KOB79372.1| Elongation factor 1 delta [Operophtera brumata]	gi|914577743|gb|KOB79372.1|	60.638	188	65	1	716	153	84	262	1.74e-67	211
c575875_g1	black	gi|646699971|gb|KDR10337.1| Retinal dehydrogenase 1 [Zootermopsis nevadensis]	gi|646699971|gb|KDR10337.1|	73.148	216	58	0	232	879	305	520	1.47e-110	340
Contig5980	black	gi|646715183|gb|KDR18887.1| E3 ubiquitin-protein ligase arkadia-B [Zootermopsis nevadensis]	gi|646715183|gb|KDR18887.1|	66.667	129	38	2	1258	1632	738	865	3.86e-40	168
Contig8714	black	gi|642920483|ref|XP_008192370.1| PREDICTED: liprin-beta-1 isoform X4 [Tribolium castaneum]	gi|642920483|ref|XP_008192370.1|	51.549	452	148	10	3979	2636	303	687	7.46e-114	384
c583708_g2	black	gi|646708129|gb|KDR14558.1| hypothetical protein L798_11290 [Zootermopsis nevadensis]	gi|646708129|gb|KDR14558.1|	61.468	763	266	10	295	2565	1	741	0	899
Contig9229	black	gi|646702435|gb|KDR11647.1| hypothetical protein L798_13976, partial [Zootermopsis nevadensis]	gi|646702435|gb|KDR11647.1|	68.724	243	76	0	3	731	440	682	3.8e-109	362
c583552_g2	black	gi|646709934|gb|KDR15589.1| Actin-related protein 2 [Zootermopsis nevadensis]	gi|646709934|gb|KDR15589.1|	93.086	405	17	1	3326	2112	1	394	0	746
c569475_g2	black	gi|646706672|gb|KDR13779.1| hypothetical protein L798_12073 [Zootermopsis nevadensis]	gi|646706672|gb|KDR13779.1|	47.674	172	90	0	2197	1682	1	172	9.68e-47	174
Contig11555	black	gi|646702913|gb|KDR11881.1| hypothetical protein L798_14148 [Zootermopsis nevadensis]	gi|646702913|gb|KDR11881.1|	47.143	280	145	3	33	866	1	279	5.3e-73	251
Contig9433	black	gi|665795042|ref|XP_008545248.1| PREDICTED: sugar phosphate exchanger 2 isoform X2 [Microplitis demolitor]	gi|665795042|ref|XP_008545248.1|	59.211	456	164	5	506	1840	7	451	1.38e-146	460
c571142_g2	black	gi|646717298|gb|KDR20207.1| WD repeat domain phosphoinositide-interacting protein 4 [Zootermopsis nevadensis]	gi|646717298|gb|KDR20207.1|	83.219	292	48	1	1173	301	48	339	1.11e-178	515
Contig1637	black	gi|478252814|gb|ENN73205.1| hypothetical protein YQE_10184, partial [Dendroctonus ponderosae] >gi|546678078|gb|ERL88794.1| hypothetical protein D910_06176 [Dendroctonus ponderosae]	gi|478252814|gb|ENN73205.1|	85.714	105	15	0	2120	1806	140	244	4.49e-72	192
c573502_g2	black	gi|646698624|gb|KDR09703.1| RUN domain-containing protein 1, partial [Zootermopsis nevadensis]	gi|646698624|gb|KDR09703.1|	68.4	250	65	3	1803	1060	87	324	4.09e-108	342
Contig9509	black	gi|646713602|gb|KDR17893.1| Melanotransferrin [Zootermopsis nevadensis]	gi|646713602|gb|KDR17893.1|	73.571	420	109	1	2982	1729	339	758	0	662
Contig3813	black	gi|939272961|ref|XP_014256790.1| PREDICTED: ubiquitin conjugation factor E4 B isoform X1 [Cimex lectularius]	gi|939272961|ref|XP_014256790.1|	38.824	765	390	9	3754	1472	248	938	0	542
c568754_g2	black	gi|970898109|ref|XP_015114648.1| PREDICTED: serine/threonine-protein phosphatase 4 catalytic subunit [Diachasma alloeum]	gi|970898109|ref|XP_015114648.1|	88.274	307	36	0	101	1021	3	309	0	578
Contig6553	black	gi|646707750|gb|KDR14368.1| Ubiquitin thioesterase otubain-like [Zootermopsis nevadensis]	gi|646707750|gb|KDR14368.1|	79.426	209	39	1	782	1408	61	265	4.56e-111	345
c579192_g2	black	gi|749790508|ref|XP_011148489.1| PREDICTED: ankyrin repeat domain-containing protein SOWAHB [Harpegnathos saltator]	gi|749790508|ref|XP_011148489.1|	52.294	218	92	5	1920	1291	184	397	2.54e-84	206
Contig9097	black	gi|646716227|gb|KDR19556.1| Protein ariadne-1 [Zootermopsis nevadensis]	gi|646716227|gb|KDR19556.1|	83.301	509	78	4	2719	4230	1	507	0	875
Contig5903	black	gi|646721138|gb|KDR22608.1| Alpha-taxilin [Zootermopsis nevadensis]	gi|646721138|gb|KDR22608.1|	68.085	376	117	2	262	1380	8	383	2.57e-153	478
Contig9842	black	gi|345490910|ref|XP_001607933.2| PREDICTED: erythroid differentiation-related factor 1 [Nasonia vitripennis] >gi|645021371|ref|XP_008207534.1| PREDICTED: erythroid differentiation-related factor 1 [Nasonia vitripennis]	gi|345490910|ref|XP_001607933.2|	35.467	375	176	8	214	1329	787	1098	1.42e-42	176
c578120_g1	black	gi|641666055|ref|XP_008183596.1| PREDICTED: zinc finger protein 271-like [Acyrthosiphon pisum]	gi|641666055|ref|XP_008183596.1|	39.015	264	139	9	1492	2274	44	288	2.35e-40	165
Contig7057	black	gi|765339500|ref|XP_001662124.2| AAEL002694-PA [Aedes aegypti] >gi|403182498|gb|EAT46098.2| AAEL002694-PA [Aedes aegypti]	gi|765339500|ref|XP_001662124.2|	56.918	571	168	14	2463	784	20	523	1.74e-180	541
Contig5172	black	gi|646700390|gb|KDR10551.1| Activating signal cointegrator 1 [Zootermopsis nevadensis]	gi|646700390|gb|KDR10551.1|	51.873	347	166	1	629	1666	180	526	1.47e-133	338
c583679_g3	black	gi|951567955|ref|XP_014482535.1| PREDICTED: phosphatidylinositol-binding clathrin assembly protein unc-11 isoform X2 [Dinoponera quadriceps]	gi|951567955|ref|XP_014482535.1|	80.169	474	63	7	5336	3915	1	443	0	706
Contig8692	black	gi|614664250|gb|AHX56922.1| UDP-glycosyltransferase 208B2 [Daphnia pulex]	gi|614664250|gb|AHX56922.1|	39.892	371	220	2	1442	333	127	495	5.05e-90	298
c585173_g1	black	gi|646689205|gb|KDR06513.1| Protein lap4, partial [Zootermopsis nevadensis]	gi|646689205|gb|KDR06513.1|	61.753	251	68	7	4750	4028	907	1139	2.1e-56	222
Contig10584	black	gi|646722400|gb|KDR23413.1| Neither inactivation nor afterpotential protein G [Zootermopsis nevadensis]	gi|646722400|gb|KDR23413.1|	47.977	519	240	8	779	2299	126	626	7.63e-154	455
Contig4682	black	gi|242014650|ref|XP_002427998.1| tight junction protein tama, putative [Pediculus humanus corporis] >gi|212512517|gb|EEB15260.1| tight junction protein tama, putative [Pediculus humanus corporis]	gi|242014650|ref|XP_002427998.1|	88	25	3	0	722	648	1160	1184	0.000142	50.4
c575902_g1	black	gi|646697973|gb|KDR09375.1| GTP-binding protein era-like protein [Zootermopsis nevadensis]	gi|646697973|gb|KDR09375.1|	46.087	345	165	3	771	1748	74	416	4.25e-93	309
c580437_g1	black	gi|157140206|ref|XP_001647625.1| AAEL015585-PA [Aedes aegypti] >gi|108866540|gb|EAT32293.1| AAEL015585-PA [Aedes aegypti]	gi|157140206|ref|XP_001647625.1|	81.69	71	13	0	624	412	89	159	5.91e-34	127
Contig8941	black	gi|646701112|gb|KDR10996.1| Aspartate aminotransferase, mitochondrial [Zootermopsis nevadensis]	gi|646701112|gb|KDR10996.1|	78.23	418	91	0	3246	1993	1	418	0	704
c567842_g1	black	gi|646717390|gb|KDR20265.1| hypothetical protein L798_05050 [Zootermopsis nevadensis]	gi|646717390|gb|KDR20265.1|	46.948	213	108	3	931	1557	1	212	2.52e-54	191
Contig4667	black	gi|562744996|gb|AHB33471.1| T-complex protein subunit zeta [Locusta migratoria]	gi|562744996|gb|AHB33471.1|	81.338	284	53	0	1292	441	248	531	0	447
Contig3066	black	gi|646707138|gb|KDR14029.1| hypothetical protein L798_11689 [Zootermopsis nevadensis]	gi|646707138|gb|KDR14029.1|	24.484	339	232	12	661	1653	125	447	0.000107	51.6
Contig4587	black	gi|646696200|gb|KDR08647.1| Phosphatidic acid phosphatase type 2 domain-containing protein 1B [Zootermopsis nevadensis]	gi|646696200|gb|KDR08647.1|	52.83	106	40	3	1089	772	18	113	8.15e-23	98.6
Contig9160	black	gi|646714784|gb|KDR18638.1| hypothetical protein L798_06619 [Zootermopsis nevadensis]	gi|646714784|gb|KDR18638.1|	93.266	297	20	0	3622	2732	2	298	0	579
c572680_g1	black	gi|321476116|gb|EFX87077.1| hypothetical protein DAPPUDRAFT_221812 [Daphnia pulex]	gi|321476116|gb|EFX87077.1|	55.449	312	117	4	209	1099	1	305	1.63e-113	346
Contig4250	black	gi|91083107|ref|XP_969706.1| PREDICTED: mitochondrial translocator assembly and maintenance protein 41 homolog [Tribolium castaneum]	gi|91083107|ref|XP_969706.1|	51.105	362	148	5	4478	3408	1	338	1.04e-113	370
Contig4630	black	gi|646707249|gb|KDR14092.1| F-box-like/WD repeat-containing protein TBL1XR1 [Zootermopsis nevadensis]	gi|646707249|gb|KDR14092.1|	93.714	350	20	2	323	1366	5	354	0	659
c571557_g1	black	gi|642923784|ref|XP_974439.3| PREDICTED: probable 28S ribosomal protein S26, mitochondrial [Tribolium castaneum] >gi|270006944|gb|EFA03392.1| hypothetical protein TcasGA2_TC013378 [Tribolium castaneum]	gi|642923784|ref|XP_974439.3|	44.231	208	104	3	743	126	10	207	2.68e-37	139
c578389_g1	black	gi|939687455|ref|XP_014287721.1| PREDICTED: tumor protein D54 isoform X4 [Halyomorpha halys]	gi|939687455|ref|XP_014287721.1|	52.518	139	55	3	488	877	75	211	9.72e-34	132
Contig19767	black	gi|766929482|ref|XP_011496835.1| PREDICTED: ER lumen protein-retaining receptor [Ceratosolen solmsi marchali] >gi|766929484|ref|XP_011496837.1| PREDICTED: ER lumen protein-retaining receptor [Ceratosolen solmsi marchali]	gi|766929482|ref|XP_011496835.1|	89.151	212	23	0	3068	2433	1	212	1.15e-114	361
c578435_g2	black	gi|242017357|ref|XP_002429156.1| HEAT repeat-containing protein, putative [Pediculus humanus corporis] >gi|212514029|gb|EEB16418.1| HEAT repeat-containing protein, putative [Pediculus humanus corporis]	gi|242017357|ref|XP_002429156.1|	41.964	112	65	0	51	386	742	853	6.42e-22	100
Contig5071	black	gi|939636993|ref|XP_014294426.1| PREDICTED: solute carrier family 25 member 51 isoform X2 [Halyomorpha halys]	gi|939636993|ref|XP_014294426.1|	60	75	30	0	863	639	164	238	4.01e-21	100
c582848_g2	black	gi|646715897|gb|KDR19350.1| Pre-mRNA-processing factor 39 [Zootermopsis nevadensis]	gi|646715897|gb|KDR19350.1|	63.068	176	64	1	2119	1592	891	1065	8.34e-65	243
c558627_g1	black	gi|665809344|ref|XP_008553037.1| PREDICTED: bolA-like protein DDB_G0274169 [Microplitis demolitor]	gi|665809344|ref|XP_008553037.1|	60.656	122	45	1	146	511	14	132	2.22e-45	155
c581743_g1	black	gi|768437253|ref|XP_011560157.1| PREDICTED: cilia- and flagella-associated protein 20 isoform X2 [Plutella xylostella] >gi|768449229|ref|XP_011566688.1| PREDICTED: cilia- and flagella-associated protein 20 isoform X2 [Plutella xylostella] >gi|913315282|ref|XP_013188517.1| PREDICTED: cilia- and flagella-associated protein 20 [Amyelois transitella]	gi|768437253|ref|XP_011560157.1|	98.446	193	3	0	1465	887	1	193	5.75e-132	399
Contig4437	black	gi|91091614|ref|XP_969528.1| PREDICTED: J domain-containing protein [Tribolium castaneum] >gi|270000901|gb|EEZ97348.1| hypothetical protein TcasGA2_TC011165 [Tribolium castaneum]	gi|91091614|ref|XP_969528.1|	69.143	175	52	2	92	613	1	174	1.23e-71	246
Contig4445	black	gi|242004444|ref|XP_002423096.1| conserved hypothetical protein [Pediculus humanus corporis] >gi|212506042|gb|EEB10358.1| conserved hypothetical protein [Pediculus humanus corporis]	gi|242004444|ref|XP_002423096.1|	59.809	209	83	1	191	817	1	208	3.74e-45	164
c553834_g1	black	gi|646700294|gb|KDR10498.1| hypothetical protein L798_15488 [Zootermopsis nevadensis]	gi|646700294|gb|KDR10498.1|	46.667	225	101	5	293	943	76	289	2.28e-46	168
UN05983	black	gi|559372739|gb|AHB12447.1| 40S Ribosomal Protein S30 [Pantala flavescens]	gi|559372739|gb|AHB12447.1|	84.615	130	20	0	189	578	1	130	2.08e-61	201
Contig6190	black	gi|157105667|ref|XP_001648970.1| AAEL014545-PA [Aedes aegypti] >gi|108868964|gb|EAT33189.1| AAEL014545-PA [Aedes aegypti]	gi|157105667|ref|XP_001648970.1|	60.377	53	21	0	687	845	374	426	4.97e-13	77.8
Contig6815	black	gi|665797781|ref|XP_008546734.1| PREDICTED: signal recognition particle 54 kDa protein [Microplitis demolitor]	gi|665797781|ref|XP_008546734.1|	95.082	183	9	0	2226	1678	1	183	0	368
Contig1922	black	gi|817191122|ref|XP_012270949.1| PREDICTED: U3 small nucleolar ribonucleoprotein protein IMP4 [Orussus abietinus]	gi|817191122|ref|XP_012270949.1|	71.818	220	62	0	75	734	1	220	3.34e-131	343
Contig9451	black	gi|646709125|gb|KDR15144.1| E3 ubiquitin-protein ligase SHPRH [Zootermopsis nevadensis]	gi|646709125|gb|KDR15144.1|	40.321	873	423	17	1	2595	954	1736	3.13e-172	564
Contig2831	black	gi|646711990|gb|KDR16959.1| Guanine nucleotide exchange factor MSS4-like protein [Zootermopsis nevadensis]	gi|646711990|gb|KDR16959.1|	54.054	111	50	1	2107	1775	22	131	1.3e-32	130
c572668_g1	black	gi|915662400|gb|KOC64840.1| UPF0553 protein C9orf64 like protein [Habropoda laboriosa]	gi|915662400|gb|KOC64840.1|	59.211	76	28	1	309	527	306	381	2.19e-21	96.3
c584214_g1	black	gi|939263214|ref|XP_014251560.1| PREDICTED: potassium channel subfamily K member 1-like isoform X1 [Cimex lectularius]	gi|939263214|ref|XP_014251560.1|	53.281	381	119	4	1851	2993	9	330	1.32e-93	315
Contig7673	black	gi|270003494|gb|EEZ99941.1| hypothetical protein TcasGA2_TC002737 [Tribolium castaneum]	gi|270003494|gb|EEZ99941.1|	36.667	90	47	2	817	551	1	81	2.13e-05	49.3
Contig9683	black	gi|817193188|ref|XP_012272050.1| PREDICTED: WD repeat-containing protein 92 [Orussus abietinus] >gi|817193190|ref|XP_012272051.1| PREDICTED: WD repeat-containing protein 92 [Orussus abietinus] >gi|817193192|ref|XP_012272052.1| PREDICTED: WD repeat-containing protein 92 [Orussus abietinus] >gi|817193194|ref|XP_012272053.1| PREDICTED: WD repeat-containing protein 92 [Orussus abietinus] >gi|81719319…	gi|817193188|ref|XP_012272050.1|	65.517	348	120	0	77	1120	1	348	2.68e-174	515
Contig8630	black	gi|752878148|ref|XP_011256543.1| PREDICTED: serine/threonine-protein phosphatase PGAM5, mitochondrial isoform X1 [Camponotus floridanus] >gi|307180274|gb|EFN68307.1| Phosphoglycerate mutase family member 5 [Camponotus floridanus]	gi|752878148|ref|XP_011256543.1|	61.324	287	100	3	173	1000	1	287	3.09e-117	370
c580522_g2	black	gi|646689196|gb|KDR06504.1| Ankyrin repeat domain-containing protein 17 [Zootermopsis nevadensis]	gi|646689196|gb|KDR06504.1|	93.566	373	24	0	1086	2204	1328	1700	0	739
Contig3330	black	gi|817073101|ref|XP_012258676.1| PREDICTED: elongation of very long chain fatty acids protein 6 [Athalia rosae]	gi|817073101|ref|XP_012258676.1|	77.947	263	56	1	261	1049	4	264	6.43e-142	439
Contig3269	black	gi|861631433|gb|KMQ90356.1| transcriptional repressor p66-alpha [Lasius niger]	gi|861631433|gb|KMQ90356.1|	40.86	93	50	2	587	324	1	93	1.36e-22	58.9
c583996_g2	black	gi|808135897|ref|XP_012170324.1| PREDICTED: DNA topoisomerase 3-beta-1 [Bombus terrestris]	gi|808135897|ref|XP_012170324.1|	74.719	712	173	3	11	2140	145	851	0	1139
c584007_g2	black	gi|646721691|gb|KDR22947.1| Vacuolar protein sorting-associated protein 13B [Zootermopsis nevadensis]	gi|646721691|gb|KDR22947.1|	43.994	616	269	14	3370	1544	3156	3702	2.22e-98	353
Contig21269	black	gi|501292274|dbj|BAN20454.1| elongation factor SIII p15 subunit, putative [Riptortus pedestris]	gi|501292274|dbj|BAN20454.1|	96.552	58	2	0	305	478	6	63	1.36e-53	120
Contig8696	black	gi|936705708|ref|XP_014230817.1| PREDICTED: upstream activation factor subunit spp27 [Trichogramma pretiosum]	gi|936705708|ref|XP_014230817.1|	59.498	279	95	3	1907	1071	1	261	3.03e-64	223
c572232_g1	black	gi|646713054|gb|KDR17555.1| putative ATP-dependent RNA helicase DDX17 [Zootermopsis nevadensis]	gi|646713054|gb|KDR17555.1|	81.655	447	82	0	3084	1744	38	484	0	786
Contig10951	black	gi|939242480|ref|XP_014240508.1| PREDICTED: ubiquitin-conjugating enzyme E2-24 kDa [Cimex lectularius] >gi|939242482|ref|XP_014240509.1| PREDICTED: ubiquitin-conjugating enzyme E2-24 kDa [Cimex lectularius] >gi|939242484|ref|XP_014240510.1| PREDICTED: ubiquitin-conjugating enzyme E2-24 kDa [Cimex lectularius]	gi|939242480|ref|XP_014240508.1|	93.103	174	11	1	313	834	15	187	2.39e-104	337
Contig3224	black	gi|157124369|ref|XP_001660444.1| AAEL009833-PA [Aedes aegypti] >gi|108874035|gb|EAT38260.1| AAEL009833-PA [Aedes aegypti]	gi|157124369|ref|XP_001660444.1|	47.059	255	127	4	614	1366	17	267	3.11e-60	207
Contig7053	black	gi|910320670|ref|XP_013163232.1| PREDICTED: putative ribosome-binding factor A, mitochondrial [Papilio xuthus]	gi|910320670|ref|XP_013163232.1|	49.6	125	58	1	492	851	31	155	5.76e-26	115
Contig5131	black	gi|815805456|ref|XP_012223466.1| PREDICTED: 3-phosphoinositide-dependent protein kinase 1 [Linepithema humile] >gi|815805458|ref|XP_012223467.1| PREDICTED: 3-phosphoinositide-dependent protein kinase 1 [Linepithema humile]	gi|815805456|ref|XP_012223466.1|	58.864	581	193	7	189	1850	1	562	0	653
Contig6742	black	gi|646717115|gb|KDR20096.1| mRNA-decapping enzyme 1A [Zootermopsis nevadensis]	gi|646717115|gb|KDR20096.1|	47.8	500	166	15	253	1635	1	444	4.87e-122	392
Contig8503	black	gi|970905863|ref|XP_015118887.1| PREDICTED: proline synthase co-transcribed bacterial homolog protein [Diachasma alloeum]	gi|970905863|ref|XP_015118887.1|	74.51	51	13	0	806	654	203	253	6.36e-17	84
Contig4624	black	gi|195125424|ref|XP_002007178.1| uncharacterized protein Dmoj_GI12794 [Drosophila mojavensis] >gi|193918787|gb|EDW17654.1| uncharacterized protein Dmoj_GI12794 [Drosophila mojavensis]	gi|195125424|ref|XP_002007178.1|	72.674	172	47	0	283	798	1	172	2.8e-84	264
Contig5627	black	gi|646721521|gb|KDR22828.1| Protein yippee-like 5 [Zootermopsis nevadensis]	gi|646721521|gb|KDR22828.1|	97.479	119	3	0	271	627	1	119	9.67e-75	241
Contig4184	black	gi|646697676|gb|KDR09238.1| ADP-ribosylation factor-like protein 6-interacting protein 4 [Zootermopsis nevadensis]	gi|646697676|gb|KDR09238.1|	76.923	78	18	0	500	733	122	199	1.86e-35	138
c579615_g1	black	gi|646720730|gb|KDR22352.1| Protein RER1 [Zootermopsis nevadensis]	gi|646720730|gb|KDR22352.1|	75.862	203	49	0	941	1549	1	203	7.79e-101	314
Contig9175	black	gi|646714724|gb|KDR18578.1| Pre-rRNA-processing protein TSR2-like protein [Zootermopsis nevadensis]	gi|646714724|gb|KDR18578.1|	36.585	164	95	4	273	764	8	162	7.22e-25	107
c577066_g1	black	gi|557755868|ref|XP_005177672.1| PREDICTED: mediator of RNA polymerase II transcription subunit 12 [Musca domestica]	gi|557755868|ref|XP_005177672.1|	32.292	96	65	0	18	305	2075	2170	6.75e-09	61.2
c577572_g1	black	gi|646694472|gb|KDR07999.1| GPI transamidase component PIG-S [Zootermopsis nevadensis]	gi|646694472|gb|KDR07999.1|	52.116	449	186	6	1425	91	128	551	2.37e-123	381
c582326_g3	black	gi|972181108|ref|XP_015171886.1| PREDICTED: afadin isoform X6 [Polistes dominula]	gi|972181108|ref|XP_015171886.1|	54.6	837	250	21	14	2509	411	1122	0	751
Contig8675	black	gi|646718115|gb|KDR20717.1| ER degradation-enhancing alpha-mannosidase-like 3 [Zootermopsis nevadensis]	gi|646718115|gb|KDR20717.1|	73.2	847	189	7	4563	2065	11	833	0	1191
Contig6246	black	gi|646724080|gb|KDR24470.1| Serine palmitoyltransferase 1 [Zootermopsis nevadensis]	gi|646724080|gb|KDR24470.1|	63.539	469	170	1	2825	1419	1	468	0	598
Contig6249	black	gi|646697089|gb|KDR08974.1| UDP-glucose 4-epimerase [Zootermopsis nevadensis]	gi|646697089|gb|KDR08974.1|	56.579	152	57	3	341	796	231	373	4.94e-48	176
Contig9467	black	gi|242023194|ref|XP_002432021.1| conserved hypothetical protein [Pediculus humanus corporis] >gi|212517372|gb|EEB19283.1| conserved hypothetical protein [Pediculus humanus corporis]	gi|242023194|ref|XP_002432021.1|	77.154	267	58	2	1047	1841	315	580	4.36e-138	440
Contig8259	black	gi|826421949|ref|XP_012525956.1| PREDICTED: pre-mRNA-splicing regulator WTAP isoform X1 [Monomorium pharaonis]	gi|826421949|ref|XP_012525956.1|	65.371	283	93	2	506	1348	41	320	3.39e-92	315
Contig4666	black	gi|646707188|gb|KDR14049.1| hypothetical protein L798_11962 [Zootermopsis nevadensis]	gi|646707188|gb|KDR14049.1|	41.899	179	95	3	1783	1247	1	170	7.89e-43	142
Contig10085	black	gi|482875820|gb|AGK40932.1| serpin-8 [Nilaparvata lugens]	gi|482875820|gb|AGK40932.1|	57.071	396	146	9	1619	2788	1	378	2.01e-111	369
Contig3688	black	gi|646717548|gb|KDR20362.1| 39S ribosomal protein L28, mitochondrial [Zootermopsis nevadensis]	gi|646717548|gb|KDR20362.1|	59.817	219	86	1	154	804	21	239	4.22e-75	241
Contig2550	black	gi|242014336|ref|XP_002427847.1| protocadherin-16 precursor, putative [Pediculus humanus corporis] >gi|212512316|gb|EEB15109.1| protocadherin-16 precursor, putative [Pediculus humanus corporis]	gi|242014336|ref|XP_002427847.1|	46.479	284	68	9	1514	690	4870	5078	4.71e-46	182
c582450_g1	black	gi|646718824|gb|KDR21158.1| hypothetical protein L798_04087 [Zootermopsis nevadensis]	gi|646718824|gb|KDR21158.1|	41.573	89	50	1	617	357	16	104	3.29e-15	80.1
Contig7880	black	gi|646717381|gb|KDR20256.1| tRNA (cytosine-5-)-methyltransferase [Zootermopsis nevadensis]	gi|646717381|gb|KDR20256.1|	73.485	264	70	0	489	1280	183	446	1.09e-165	437
c573738_g1	black	gi|808114681|ref|XP_012169453.1| PREDICTED: adenylyltransferase and sulfurtransferase MOCS3 [Bombus terrestris] >gi|808114683|ref|XP_012169458.1| PREDICTED: adenylyltransferase and sulfurtransferase MOCS3 [Bombus terrestris] >gi|808114685|ref|XP_012169464.1| PREDICTED: adenylyltransferase and sulfurtransferase MOCS3 [Bombus terrestris] >gi|808114687|ref|XP_012169470.1| PREDICTED: adenylyltransfer…	gi|808114681|ref|XP_012169453.1|	49.136	405	170	8	241	1431	60	436	5.04e-123	376
Contig3568	black	gi|759044107|ref|XP_011330960.1| PREDICTED: transcription initiation factor TFIID subunit 11 [Cerapachys biroi] >gi|759044109|ref|XP_011330961.1| PREDICTED: transcription initiation factor TFIID subunit 11 [Cerapachys biroi] >gi|607365047|gb|EZA59249.1| Transcription initiation factor TFIID subunit [Cerapachys biroi]	gi|759044107|ref|XP_011330960.1|	82.895	76	13	0	1061	1288	168	243	1.33e-33	134
c584232_g2	black	gi|780618127|ref|XP_011702018.1| PREDICTED: alsin [Wasmannia auropunctata]	gi|780618127|ref|XP_011702018.1|	42.78	921	369	20	1536	4283	765	1532	0	691
Contig3166	black	gi|768450701|ref|XP_011567509.1| PREDICTED: probable 4-coumarate--CoA ligase 3, partial [Plutella xylostella]	gi|768450701|ref|XP_011567509.1|	46.667	150	78	1	13	462	217	364	2.54e-26	112
Contig5823	black	gi|340712418|ref|XP_003394757.1| PREDICTED: NEDD8-activating enzyme E1 catalytic subunit [Bombus terrestris]	gi|340712418|ref|XP_003394757.1|	64.22	327	112	3	4	981	110	432	7.24e-131	422
Contig5009	black	gi|646710147|gb|KDR15748.1| Dermal papilla-derived protein 6-like protein [Zootermopsis nevadensis]	gi|646710147|gb|KDR15748.1|	32.517	286	163	11	403	1179	7	289	4.58e-27	119
Contig5061	black	gi|157167676|ref|XP_001661636.1| AAEL011391-PA [Aedes aegypti] >gi|108872301|gb|EAT36526.1| AAEL011391-PA [Aedes aegypti]	gi|157167676|ref|XP_001661636.1|	58.065	372	151	3	178	1284	25	394	3.77e-147	434
c573934_g1	black	gi|646711675|gb|KDR16766.1| Zinc transporter 6-A [Zootermopsis nevadensis]	gi|646711675|gb|KDR16766.1|	59.524	252	101	1	421	1173	33	284	1.18e-88	302
c545218_g1	black	gi|646721693|gb|KDR22949.1| RING finger protein 37 [Zootermopsis nevadensis]	gi|646721693|gb|KDR22949.1|	33.821	547	257	16	1916	330	2	461	1.35e-76	261
Contig4000	black	gi|925678232|gb|KOX75283.1| Serine--tRNA ligase, cytoplasmic [Melipona quadrifasciata]	gi|925678232|gb|KOX75283.1|	82.353	255	45	0	1036	272	227	481	0	454
Contig1272	black	gi|972988154|gb|ALX00044.1| calreticulin, partial [Melanoplus sanguinipes]	gi|972988154|gb|ALX00044.1|	82.521	349	61	0	94	1140	1	349	1.3e-168	496
c577057_g1	black	gi|646721211|gb|KDR22681.1| Cytosolic 5'-nucleotidase III-like protein [Zootermopsis nevadensis]	gi|646721211|gb|KDR22681.1|	48.8	125	56	3	175	540	143	262	7.03e-26	107
Contig6600	black	gi|646710237|gb|KDR15814.1| Tether containing UBX domain for GLUT4 [Zootermopsis nevadensis]	gi|646710237|gb|KDR15814.1|	39.804	510	277	6	1985	471	7	491	2.04e-112	358
Contig8881	black	gi|91078958|ref|XP_974220.1| PREDICTED: cathepsin B [Tribolium castaneum] >gi|642916227|ref|XP_008190938.1| PREDICTED: cathepsin B [Tribolium castaneum] >gi|270004841|gb|EFA01289.1| cathepsin B precursor [Tribolium castaneum]	gi|91078958|ref|XP_974220.1|	60.484	248	93	2	390	1133	22	264	5.06e-101	285
c577907_g2	black	gi|321475730|gb|EFX86692.1| hypothetical protein DAPPUDRAFT_307894 [Daphnia pulex]	gi|321475730|gb|EFX86692.1|	34.884	215	135	2	941	297	819	1028	2.44e-36	147
Contig10010	black	gi|646719207|gb|KDR21406.1| G patch domain-containing protein 4 [Zootermopsis nevadensis]	gi|646719207|gb|KDR21406.1|	49.444	180	91	0	4060	3521	1	180	4.07e-49	188
c582914_g2	black	gi|328700357|ref|XP_001947434.2| PREDICTED: ATP-binding cassette sub-family B member 5-like isoform X1 [Acyrthosiphon pisum]	gi|328700357|ref|XP_001947434.2|	57.971	966	381	5	3646	776	385	1334	0	1149
Contig6528	black	gi|646721707|gb|KDR22963.1| WW domain-containing adapter protein with coiled-coil [Zootermopsis nevadensis]	gi|646721707|gb|KDR22963.1|	74.39	246	45	3	4084	3356	428	658	1.98e-83	297
c580322_g1	black	gi|939671391|ref|XP_014282349.1| PREDICTED: uncharacterized protein LOC106684655 [Halyomorpha halys]	gi|939671391|ref|XP_014282349.1|	45	60	33	0	918	739	676	735	1.25e-15	59.3
Contig2076	black	gi|646709445|gb|KDR15294.1| hypothetical protein L798_10730 [Zootermopsis nevadensis]	gi|646709445|gb|KDR15294.1|	82.812	128	21	1	957	577	1	128	1.08e-66	215
c583196_g5	black	gi|805798497|ref|XP_012143871.1| PREDICTED: CCR4-NOT transcription complex subunit 1 isoform X2 [Megachile rotundata]	gi|805798497|ref|XP_012143871.1|	72.672	1643	375	17	1007	5854	785	2380	0	2372
Contig3954	black	gi|817059834|ref|XP_012251440.1| PREDICTED: protein max isoform X2 [Athalia rosae]	gi|817059834|ref|XP_012251440.1|	88.462	104	12	0	1537	1226	29	132	2.27e-54	189
Contig9174	black	gi|665811965|ref|XP_008554476.1| PREDICTED: stomatin-like protein 2, mitochondrial isoform X2 [Microplitis demolitor]	gi|665811965|ref|XP_008554476.1|	75.502	249	59	1	1546	2286	1	249	1.77e-134	387
Contig3896	black	gi|817210122|ref|XP_012281134.1| PREDICTED: cullin-4A [Orussus abietinus]	gi|817210122|ref|XP_012281134.1|	85.308	422	52	2	1283	2518	389	810	0	674
c564727_g1	black	gi|646720040|gb|KDR21907.1| DNA-directed RNA polymerase II subunit RPB11 [Zootermopsis nevadensis]	gi|646720040|gb|KDR21907.1|	94.017	117	7	0	212	562	1	117	6.05e-68	228
Contig10277	black	gi|646707197|gb|KDR14058.1| 39S ribosomal protein L20, mitochondrial [Zootermopsis nevadensis]	gi|646707197|gb|KDR14058.1|	62.295	122	44	1	326	691	21	140	1.86e-46	160
Contig3315	black	gi|646720968|gb|KDR22521.1| Mucosa-associated lymphoid tissue lymphoma translocation protein 1-like protein [Zootermopsis nevadensis]	gi|646720968|gb|KDR22521.1|	39.55	622	347	10	425	2260	45	647	3.47e-125	399
Contig9010	black	gi|826453249|ref|XP_012532675.1| PREDICTED: double-stranded RNA-specific editase Adar isoform X2 [Monomorium pharaonis]	gi|826453249|ref|XP_012532675.1|	45.833	192	76	4	383	949	495	661	3.8e-33	144
Contig3027	black	gi|646724239|gb|KDR24548.1| Melanoma-associated antigen G1 [Zootermopsis nevadensis]	gi|646724239|gb|KDR24548.1|	37.727	220	127	4	905	267	1	217	3.41e-30	122
Contig6980	black	gi|646702712|gb|KDR11784.1| Kelch-like ECH-associated protein 1 [Zootermopsis nevadensis]	gi|646702712|gb|KDR11784.1|	75.833	600	139	1	2827	1046	14	613	0	942
c573149_g1	black	gi|646693502|gb|KDR07725.1| PWWP domain-containing protein 2A [Zootermopsis nevadensis]	gi|646693502|gb|KDR07725.1|	65.152	66	15	1	1768	1571	317	374	1.41e-15	86.7
Contig4633	black	gi|359843230|gb|AEV89750.1| superoxide dismutase [Schistocerca gregaria]	gi|359843230|gb|AEV89750.1|	81.699	153	28	0	1447	989	1	153	2.11e-79	254
Contig2451	black	gi|559372726|gb|AHB12446.1| 40S Ribosomal Protein S27 [Pantala flavescens]	gi|559372726|gb|AHB12446.1|	100	84	0	0	170	421	1	84	2.14e-53	176
Contig20082	black	gi|665791263|ref|XP_008543181.1| PREDICTED: thioredoxin, mitochondrial [Microplitis demolitor] >gi|665791265|ref|XP_008543182.1| PREDICTED: thioredoxin, mitochondrial [Microplitis demolitor]	gi|665791263|ref|XP_008543181.1|	58.73	126	50	1	2498	2121	5	128	4.46e-40	153
Contig4768	black	gi|646723172|gb|KDR23874.1| Vesicle-trafficking protein SEC22a [Zootermopsis nevadensis]	gi|646723172|gb|KDR23874.1|	46.639	238	110	4	588	1256	84	319	2.83e-78	204
Contig3440	black	gi|646709570|gb|KDR15370.1| Secretion-regulating guanine nucleotide exchange factor [Zootermopsis nevadensis]	gi|646709570|gb|KDR15370.1|	43.697	357	186	5	1369	305	77	420	9.76e-90	290
Contig2272	black	gi|769863490|ref|XP_011643595.1| PREDICTED: glutaredoxin-C4-like isoform X1 [Pogonomyrmex barbatus]	gi|769863490|ref|XP_011643595.1|	60.227	88	35	0	6	269	17	104	4.46e-28	116
c576586_g5	black	gi|646723530|gb|KDR24104.1| hypothetical protein L798_03759 [Zootermopsis nevadensis]	gi|646723530|gb|KDR24104.1|	57.746	71	19	3	1227	1015	3085	3144	1.52e-10	70.9
Contig5251	black	gi|646695669|gb|KDR08433.1| Neprilysin-2 [Zootermopsis nevadensis]	gi|646695669|gb|KDR08433.1|	64.65	314	111	0	140	1081	25	338	1.64e-142	436
Contig2919	black	gi|645025079|ref|XP_008212893.1| PREDICTED: UPF0160 protein MYG1, mitochondrial isoform X2 [Nasonia vitripennis] >gi|645025082|ref|XP_008212894.1| PREDICTED: UPF0160 protein MYG1, mitochondrial isoform X2 [Nasonia vitripennis] >gi|645025085|ref|XP_008212896.1| PREDICTED: UPF0160 protein MYG1, mitochondrial isoform X2 [Nasonia vitripennis]	gi|645025079|ref|XP_008212893.1|	44.068	295	152	7	1130	264	35	322	9.55e-70	236
c565213_g1	black	gi|939645441|ref|XP_014272705.1| PREDICTED: eukaryotic translation initiation factor 3 subunit K [Halyomorpha halys]	gi|939645441|ref|XP_014272705.1|	78.431	51	11	0	657	809	167	217	3.5e-18	87.4
Contig9570	black	gi|646721637|gb|KDR22915.1| CAAX prenyl protease 1-like protein [Zootermopsis nevadensis]	gi|646721637|gb|KDR22915.1|	65.693	274	68	1	714	1535	198	445	7.03e-160	356
Contig7543	black	gi|939678887|ref|XP_014284965.1| PREDICTED: DCN1-like protein 4 isoform X2 [Halyomorpha halys]	gi|939678887|ref|XP_014284965.1|	79.57	186	38	0	671	1228	20	205	2.83e-92	303
c582897_g1	black	gi|645040374|ref|XP_008208214.1| PREDICTED: AP-3 complex subunit mu-1-like [Nasonia vitripennis]	gi|645040374|ref|XP_008208214.1|	93.333	75	5	0	299	75	60	134	1.41e-42	145
Contig5248	black	gi|646706114|gb|KDR13501.1| putative 28S ribosomal protein S6, mitochondrial [Zootermopsis nevadensis]	gi|646706114|gb|KDR13501.1|	61.224	147	56	1	1221	784	1	147	7.59e-47	166
Contig2846	black	gi|646708588|gb|KDR14837.1| DNA-directed RNA polymerase II subunit RPB3 [Zootermopsis nevadensis]	gi|646708588|gb|KDR14837.1|	89.302	215	22	1	3034	2393	61	275	4.32e-135	405
Contig3886	black	gi|332375985|gb|AEE63133.1| unknown [Dendroctonus ponderosae] >gi|478257439|gb|ENN77595.1| hypothetical protein YQE_05890, partial [Dendroctonus ponderosae] >gi|546679833|gb|ERL90221.1| hypothetical protein D910_07574 [Dendroctonus ponderosae]	gi|332375985|gb|AEE63133.1|	85.882	85	12	0	136	390	1	85	1.27e-44	159
Contig5013	black	gi|939276189|ref|XP_014258558.1| PREDICTED: metastasis-associated protein MTA3 isoform X2 [Cimex lectularius]	gi|939276189|ref|XP_014258558.1|	70.238	84	23	1	149	400	663	744	1.84e-28	129
Contig16367	black	gi|646685190|gb|KDR03831.1| Neutral and basic amino acid transport protein rBAT [Zootermopsis nevadensis]	gi|646685190|gb|KDR03831.1|	44.737	456	240	6	2	1333	223	678	7.98e-120	381
Contig6310	black	gi|752885638|ref|XP_011260609.1| PREDICTED: phosphatidylcholine:ceramide cholinephosphotransferase 2-like isoform X3 [Camponotus floridanus]	gi|752885638|ref|XP_011260609.1|	71.698	212	60	0	3042	2407	118	329	7.3e-128	323
Contig4809	black	gi|817089897|ref|XP_012267840.1| PREDICTED: septin-2 [Athalia rosae]	gi|817089897|ref|XP_012267840.1|	79.082	392	80	1	159	1334	18	407	0	588
Contig4257	black	gi|646710561|gb|KDR16041.1| Thioredoxin-2 [Zootermopsis nevadensis]	gi|646710561|gb|KDR16041.1|	61.905	105	40	0	175	489	1	105	4.79e-40	144
Contig7879	black	gi|646717381|gb|KDR20256.1| tRNA (cytosine-5-)-methyltransferase [Zootermopsis nevadensis]	gi|646717381|gb|KDR20256.1|	55.658	433	171	4	210	1472	1	424	0	486
UN15108	black	gi|817075622|ref|XP_012260050.1| PREDICTED: probable small nuclear ribonucleoprotein G [Athalia rosae]	gi|817075622|ref|XP_012260050.1|	90.789	76	7	0	324	97	1	76	7.62e-44	147
Contig3618	black	gi|746846038|ref|XP_011053326.1| PREDICTED: coiled-coil domain-containing protein 86 [Acromyrmex echinatior] >gi|332025866|gb|EGI66022.1| Coiled-coil domain-containing protein 86 [Acromyrmex echinatior]	gi|746846038|ref|XP_011053326.1|	72.043	93	26	0	422	700	60	152	1.41e-12	68.9
Contig7745	black	gi|817068770|ref|XP_012256337.1| PREDICTED: ras-related protein Rab-32-like [Athalia rosae]	gi|817068770|ref|XP_012256337.1|	64.977	217	71	2	1665	1015	7	218	5.15e-90	288
c579915_g1	black	gi|242004622|ref|XP_002423179.1| ubiquitin-protein ligase BRE1, putative [Pediculus humanus corporis] >gi|212506144|gb|EEB10441.1| ubiquitin-protein ligase BRE1, putative [Pediculus humanus corporis]	gi|242004622|ref|XP_002423179.1|	53.782	119	54	1	719	1072	686	804	3.81e-33	144
c579308_g4	black	gi|321478252|gb|EFX89209.1| hypothetical protein DAPPUDRAFT_220335 [Daphnia pulex]	gi|321478252|gb|EFX89209.1|	72.798	511	129	3	164	1675	9	516	0	706
c582574_g2	black	gi|926611034|ref|XP_013791820.1| PREDICTED: WASH complex subunit CCDC53-like [Limulus polyphemus]	gi|926611034|ref|XP_013791820.1|	50.556	180	79	3	1927	1391	1	171	8.95e-45	165
Contig9662	black	gi|350410061|ref|XP_003488933.1| PREDICTED: ceramide synthase 6 [Bombus impatiens] >gi|815909157|ref|XP_012240222.1| PREDICTED: ceramide synthase 6 [Bombus impatiens] >gi|815909160|ref|XP_012240223.1| PREDICTED: ceramide synthase 6 [Bombus impatiens] >gi|815909162|ref|XP_012240224.1| PREDICTED: ceramide synthase 6 [Bombus impatiens]	gi|350410061|ref|XP_003488933.1|	62.698	252	92	2	2541	1786	1	250	1.28e-121	331
Contig5554	black	gi|646701963|gb|KDR11430.1| PTCD3-like protein, mitochondrial [Zootermopsis nevadensis]	gi|646701963|gb|KDR11430.1|	47.283	681	327	7	2288	249	1	650	0	649
Contig3402	black	gi|91088885|ref|XP_972389.1| PREDICTED: 26S protease regulatory subunit 7 [Tribolium castaneum] >gi|270012350|gb|EFA08798.1| hypothetical protein TcasGA2_TC006492 [Tribolium castaneum]	gi|91088885|ref|XP_972389.1|	64.941	425	106	4	1485	274	1	403	1.35e-156	463
Contig4632	black	gi|646720535|gb|KDR22215.1| Heparan sulfate 2-O-sulfotransferase 1 [Zootermopsis nevadensis]	gi|646720535|gb|KDR22215.1|	72.18	266	74	0	1496	699	56	321	1.39e-143	432
Contig6252	black	gi|759055621|ref|XP_011337041.1| PREDICTED: histone RNA hairpin-binding protein-like [Cerapachys biroi] >gi|759055623|ref|XP_011337042.1| PREDICTED: histone RNA hairpin-binding protein-like [Cerapachys biroi] >gi|759055625|ref|XP_011337043.1| PREDICTED: histone RNA hairpin-binding protein-like [Cerapachys biroi] >gi|607361112|gb|EZA55412.1| Histone RNA hairpin-binding protein [Cerapachys biroi]	gi|759055621|ref|XP_011337041.1|	75	76	19	0	773	1000	151	226	2.67e-34	139
Contig4692	black	gi|559372739|gb|AHB12447.1| 40S Ribosomal Protein S30 [Pantala flavescens]	gi|559372739|gb|AHB12447.1|	84.615	130	20	0	263	652	1	130	5.33e-60	201
c535382_g1	black	gi|755983212|ref|XP_011310149.1| PREDICTED: chromatin complexes subunit BAP18 isoform X3 [Fopius arisanus]	gi|755983212|ref|XP_011310149.1|	59.603	151	36	3	64	510	23	150	9.77e-45	155
c583344_g1	black	gi|646722053|gb|KDR23178.1| Lipoma HMGIC fusion partner-like 3 protein [Zootermopsis nevadensis]	gi|646722053|gb|KDR23178.1|	50.838	358	109	8	4116	3043	1	291	2.93e-60	217
Contig5787	black	gi|817085408|ref|XP_012265393.1| PREDICTED: proteasome subunit beta type-5 [Athalia rosae]	gi|817085408|ref|XP_012265393.1|	81.091	275	52	0	191	1015	1	275	5.3e-160	462
Contig8487	black	gi|646720041|gb|KDR21908.1| Mitogen-activated protein kinase 1 [Zootermopsis nevadensis]	gi|646720041|gb|KDR21908.1|	93.503	354	19	1	86	1135	17	370	0	672
Contig2557	black	gi|926641126|ref|XP_013786687.1| PREDICTED: barrier-to-autointegration factor-like [Limulus polyphemus] >gi|926641128|ref|XP_013786688.1| PREDICTED: barrier-to-autointegration factor-like [Limulus polyphemus]	gi|926641126|ref|XP_013786687.1|	75	52	13	0	432	277	39	90	1.09e-19	90.9
Contig9800	black	gi|817061592|ref|XP_012252405.1| PREDICTED: striatin-interacting protein 1 homolog [Athalia rosae]	gi|817061592|ref|XP_012252405.1|	86.667	30	4	0	2474	2385	800	829	2.82e-06	57.8
Contig3925	black	gi|646708194|gb|KDR14596.1| hypothetical protein L798_11176 [Zootermopsis nevadensis]	gi|646708194|gb|KDR14596.1|	73.799	229	60	0	133	819	1	229	1.05e-121	359
Contig6244	black	gi|646723809|gb|KDR24303.1| Coiled-coil domain-containing protein 137 [Zootermopsis nevadensis]	gi|646723809|gb|KDR24303.1|	41.808	177	85	5	2984	2493	91	262	4.37e-25	114
Contig2298	black	gi|795084792|ref|XP_011878149.1| PREDICTED: F-actin-capping protein subunit alpha [Vollenhovia emeryi]	gi|795084792|ref|XP_011878149.1|	79.545	264	52	1	2412	1627	26	289	7.29e-148	445
c582549_g2	black	gi|646708170|gb|KDR14583.1| Anaphase-promoting complex subunit CDC26 [Zootermopsis nevadensis]	gi|646708170|gb|KDR14583.1|	56.522	69	21	1	542	363	36	104	8.07e-15	74.7
Contig9055	black	gi|646719420|gb|KDR21532.1| Deformed epidermal autoregulatory factor 1 [Zootermopsis nevadensis]	gi|646719420|gb|KDR21532.1|	73.358	274	70	3	3052	2237	1	273	8.66e-93	315
Contig2615	black	gi|195351143|ref|XP_002042096.1| GM25954 [Drosophila sechellia] >gi|194123920|gb|EDW45963.1| GM25954 [Drosophila sechellia]	gi|195351143|ref|XP_002042096.1|	55.882	238	87	6	941	246	8	233	1.89e-59	202
Contig6358	black	gi|559372985|gb|AHB12470.1| 60S Ribosomal Protein L23A [Pantala flavescens]	gi|559372985|gb|AHB12470.1|	97.842	139	3	0	379	795	98	236	1.84e-90	278
c576809_g1	black	gi|817082720|ref|XP_012263935.1| PREDICTED: ER membrane protein complex subunit 7 homolog [Athalia rosae]	gi|817082720|ref|XP_012263935.1|	73.077	182	49	0	278	823	22	203	9.47e-72	245
Contig8512	black	gi|642933652|ref|XP_975152.2| PREDICTED: nucleoporin-like protein 2 [Tribolium castaneum]	gi|642933652|ref|XP_975152.2|	31.737	167	96	3	176	676	1	149	2.19e-21	102
Contig7502	black	gi|939664758|ref|XP_014279834.1| PREDICTED: YTH domain-containing family protein 3 isoform X3 [Halyomorpha halys]	gi|939664758|ref|XP_014279834.1|	82.902	193	31	1	5290	4718	284	476	3.14e-102	345
Contig10189	black	gi|815788617|ref|XP_012214833.1| PREDICTED: ethanolaminephosphotransferase 1-like [Linepithema humile]	gi|815788617|ref|XP_012214833.1|	69.72	393	114	2	229	1407	4	391	0	594
Contig6795	black	gi|646697031|gb|KDR08950.1| Glutaminyl-peptide cyclotransferase [Zootermopsis nevadensis]	gi|646697031|gb|KDR08950.1|	51.323	378	121	5	533	1663	36	351	1.67e-106	344
Contig5897	black	gi|642914756|ref|XP_008190340.1| PREDICTED: AT-rich interactive domain-containing protein 5B [Tribolium castaneum]	gi|642914756|ref|XP_008190340.1|	82.114	123	21	1	4662	4294	1	122	2.86e-55	216
Contig5065	black	gi|646714912|gb|KDR18709.1| DEAD-box helicase Dbp80 [Zootermopsis nevadensis]	gi|646714912|gb|KDR18709.1|	84.639	319	48	1	1469	513	166	483	0	570
Contig7073	black	gi|562744990|gb|AHB33468.1| T-complex protein subunit alpha [Locusta migratoria]	gi|562744990|gb|AHB33468.1|	85.612	556	80	0	202	1869	2	557	0	978
Contig4795	black	gi|662203157|ref|XP_008474901.1| PREDICTED: trehalase isoform X1 [Diaphorina citri] >gi|662203159|ref|XP_008474902.1| PREDICTED: trehalase isoform X2 [Diaphorina citri]	gi|662203157|ref|XP_008474901.1|	65.546	476	157	2	1120	2526	170	645	0	652
c562999_g1	black	gi|746851602|ref|XP_011056334.1| PREDICTED: NADH dehydrogenase [ubiquinone] 1 beta subcomplex subunit 2, mitochondrial-like [Acromyrmex echinatior]	gi|746851602|ref|XP_011056334.1|	63.636	66	24	0	177	374	32	97	1.94e-22	94
Contig10020	black	gi|321462894|gb|EFX73914.1| hypothetical protein DAPPUDRAFT_307561 [Daphnia pulex]	gi|321462894|gb|EFX73914.1|	52.233	1612	624	25	7929	3262	2800	4321	0	1607
Contig3035	black	gi|91086913|ref|XP_971407.1| PREDICTED: serine/threonine-protein phosphatase 5 [Tribolium castaneum] >gi|270009672|gb|EFA06120.1| hypothetical protein TcasGA2_TC008963 [Tribolium castaneum]	gi|91086913|ref|XP_971407.1|	77.436	390	88	0	2792	1623	100	489	0	657
c576700_g1	black	gi|383850383|ref|XP_003700775.1| PREDICTED: glycine--tRNA ligase [Megachile rotundata]	gi|383850383|ref|XP_003700775.1|	75.758	33	8	0	701	799	705	737	1.88e-06	56.6
Contig20263	black	gi|970896559|ref|XP_015113797.1| PREDICTED: vacuolar protein sorting-associated protein 29 [Diachasma alloeum]	gi|970896559|ref|XP_015113797.1|	97.802	182	4	0	201	746	1	182	1.37e-126	369
Contig3988	black	gi|646709227|gb|KDR15208.1| Transmembrane 9 superfamily member 4 [Zootermopsis nevadensis]	gi|646709227|gb|KDR15208.1|	78.989	633	107	3	3232	1334	21	627	0	983
Contig19653	black	gi|646716061|gb|KDR19457.1| CTD small phosphatase-like protein 2 [Zootermopsis nevadensis]	gi|646716061|gb|KDR19457.1|	87.791	172	21	0	2082	2597	93	264	4.26e-97	319
Contig6342	black	gi|668466208|gb|KFB53221.1| AGAP003229-PA-like protein [Anopheles sinensis]	gi|668466208|gb|KFB53221.1|	40.945	127	47	3	597	935	182	294	3.08e-13	77.4
Contig10776	black	gi|646716872|gb|KDR19938.1| Fasciclin-2, partial [Zootermopsis nevadensis]	gi|646716872|gb|KDR19938.1|	56.13	522	204	5	1201	2757	32	531	0	594
Contig8328	black	gi|646717474|gb|KDR20318.1| Cirhin [Zootermopsis nevadensis]	gi|646717474|gb|KDR20318.1|	45.166	755	348	13	89	2350	1	690	0	638
Contig5392	black	gi|646706309|gb|KDR13614.1| Alpha-mannosidase 2 [Zootermopsis nevadensis]	gi|646706309|gb|KDR13614.1|	42.403	566	248	15	3901	2213	634	1124	1.91e-110	383
c584070_g1	black	gi|642910441|ref|XP_008190739.1| PREDICTED: aryl hydrocarbon receptor nuclear translocator homolog isoform X11 [Tribolium castaneum]	gi|642910441|ref|XP_008190739.1|	69.615	701	134	17	125	2194	3	635	0	904
c562134_g1	black	gi|749744056|ref|XP_011154515.1| PREDICTED: H/ACA ribonucleoprotein complex subunit 3 [Harpegnathos saltator] >gi|307212211|gb|EFN88045.1| H/ACA ribonucleoprotein complex subunit 3 [Harpegnathos saltator]	gi|749744056|ref|XP_011154515.1|	80	60	12	0	198	377	1	60	1.82e-24	103
Contig3870	black	gi|646704543|gb|KDR12671.1| putative NADH dehydrogenase [ubiquinone] 1 alpha subcomplex subunit 12 [Zootermopsis nevadensis]	gi|646704543|gb|KDR12671.1|	69.853	136	41	0	235	642	20	155	3.68e-64	212
c579744_g3	black	gi|646723875|gb|KDR24333.1| Glutathione S-transferase [Zootermopsis nevadensis]	gi|646723875|gb|KDR24333.1|	55.446	202	90	0	1473	868	1	202	6.86e-74	242
c576068_g1	black	gi|939650260|ref|XP_014274370.1| PREDICTED: cysteine-rich PDZ-binding protein [Halyomorpha halys] >gi|939650264|ref|XP_014274371.1| PREDICTED: cysteine-rich PDZ-binding protein [Halyomorpha halys]	gi|939650260|ref|XP_014274370.1|	89	100	11	0	226	525	1	100	6.04e-56	192
Contig8122	black	gi|645033022|ref|XP_008214882.1| PREDICTED: protein argonaute-2-like [Nasonia vitripennis] >gi|645033025|ref|XP_008214883.1| PREDICTED: protein argonaute-2-like [Nasonia vitripennis] >gi|645033028|ref|XP_008214884.1| PREDICTED: protein argonaute-2-like [Nasonia vitripennis]	gi|645033022|ref|XP_008214882.1|	51.268	552	253	7	1974	355	513	1060	0	503
Contig7308	black	gi|675383071|gb|KFM75968.1| Cullin-1, partial [Stegodyphus mimosarum]	gi|675383071|gb|KFM75968.1|	77.133	293	64	2	287	1159	12	303	0	476
Contig3678	black	gi|646709058|gb|KDR15106.1| Peroxiredoxin-6 [Zootermopsis nevadensis]	gi|646709058|gb|KDR15106.1|	78.182	220	48	0	124	783	1	220	2.45e-126	373
c584488_g2	black	gi|242024200|ref|XP_002432517.1| Geranylgeranyl transferase type-2 alpha subunit, putative [Pediculus humanus corporis] >gi|212517965|gb|EEB19779.1| Geranylgeranyl transferase type-2 alpha subunit, putative [Pediculus humanus corporis]	gi|242024200|ref|XP_002432517.1|	37.826	460	245	9	2816	1452	1	424	3.65e-79	277
Contig5276	black	gi|646707619|gb|KDR14299.1| Phosphatidylethanolamine-binding protein 1 [Zootermopsis nevadensis]	gi|646707619|gb|KDR14299.1|	69.302	215	50	1	957	313	1	199	7.07e-101	312
Contig15421	black	gi|817061478|ref|XP_012252344.1| PREDICTED: proteasome subunit beta type-7-like [Athalia rosae]	gi|817061478|ref|XP_012252344.1|	77.419	279	61	1	37	873	1	277	6.99e-161	462
Contig19279	black	gi|646719961|gb|KDR21862.1| Mediator of RNA polymerase II transcription subunit 30 [Zootermopsis nevadensis]	gi|646719961|gb|KDR21862.1|	91.503	153	13	0	138	596	123	275	1.65e-92	300
Contig5388	black	gi|951579305|ref|XP_014487320.1| PREDICTED: protein pellino isoform X2 [Dinoponera quadriceps]	gi|951579305|ref|XP_014487320.1|	81.313	198	33	2	127	711	48	244	6.91e-98	328
Contig3206	black	gi|906472947|gb|KNC32962.1| putative small nuclear ribonucleoprotein Sm D1, partial [Lucilia cuprina]	gi|906472947|gb|KNC32962.1|	94.737	95	5	0	79	363	23	117	1.04e-50	175
Contig1632	black	gi|646688770|gb|KDR06413.1| UbiA prenyltransferase domain-containing protein 1-like protein [Zootermopsis nevadensis]	gi|646688770|gb|KDR06413.1|	68.085	329	95	3	2760	1783	1	322	6.85e-143	440
Contig2519	black	gi|332375462|gb|AEE62872.1| unknown [Dendroctonus ponderosae] >gi|478257778|gb|ENN77921.1| hypothetical protein YQE_05598, partial [Dendroctonus ponderosae] >gi|546686004|gb|ERL95410.1| hypothetical protein D910_12674 [Dendroctonus ponderosae]	gi|332375462|gb|AEE62872.1|	44.521	146	76	2	561	127	1	142	1.87e-33	125
Contig16843	black	gi|769842140|ref|XP_011632272.1| PREDICTED: cytosolic non-specific dipeptidase [Pogonomyrmex barbatus]	gi|769842140|ref|XP_011632272.1|	66.522	230	77	0	417	1106	69	298	5.12e-177	327
c578057_g1	black	gi|646711850|gb|KDR16880.1| Histone-lysine N-methyltransferase trithorax [Zootermopsis nevadensis]	gi|646711850|gb|KDR16880.1|	89.655	58	6	0	658	831	3004	3061	1.28e-26	122
Contig11500	black	gi|646696929|gb|KDR08893.1| Eukaryotic translation initiation factor 3 subunit F-1 [Zootermopsis nevadensis]	gi|646696929|gb|KDR08893.1|	78.378	259	55	1	877	104	1	259	1.37e-137	439
Contig2789	black	gi|646708412|gb|KDR14737.1| Anaphase-promoting complex subunit 10 [Zootermopsis nevadensis]	gi|646708412|gb|KDR14737.1|	68.182	198	61	2	1124	534	14	210	9.14e-92	288
Contig5296	black	gi|662187713|ref|XP_008487498.1| PREDICTED: hsp90 co-chaperone Cdc37 isoform X1 [Diaphorina citri] >gi|662187715|ref|XP_008487499.1| PREDICTED: hsp90 co-chaperone Cdc37 isoform X2 [Diaphorina citri]	gi|662187713|ref|XP_008487498.1|	66.857	350	115	1	211	1260	1	349	3.45e-133	408
Contig4265	black	gi|646704706|gb|KDR12758.1| PEST proteolytic signal-containing nuclear protein [Zootermopsis nevadensis]	gi|646704706|gb|KDR12758.1|	56.637	113	41	1	1491	1153	51	155	1.01e-13	76.3
c571908_g1	black	gi|646719023|gb|KDR21282.1| Ankyrin repeat family A protein 2 [Zootermopsis nevadensis]	gi|646719023|gb|KDR21282.1|	69.784	139	42	0	1325	1741	143	281	1.25e-57	206
c576023_g1	black	gi|826437676|ref|XP_012529656.1| PREDICTED: uncharacterized protein LOC105832888 [Monomorium pharaonis]	gi|826437676|ref|XP_012529656.1|	48.571	175	87	3	1892	1377	7	181	1.14e-50	182
Contig12196	black	gi|646714126|gb|KDR18219.1| Erlin-1 [Zootermopsis nevadensis]	gi|646714126|gb|KDR18219.1|	84.828	290	44	0	1958	1089	6	295	8.24e-161	483
Contig6645	black	gi|817074886|ref|XP_012259651.1| PREDICTED: protein lifeguard 2 isoform X2 [Athalia rosae]	gi|817074886|ref|XP_012259651.1|	58.824	238	96	1	1647	940	3	240	3.13e-89	294
Contig3705	black	gi|383865245|ref|XP_003708085.1| PREDICTED: uncharacterized protein LOC100882642 isoform X2 [Megachile rotundata]	gi|383865245|ref|XP_003708085.1|	61.202	366	96	10	25	1083	1	333	4.58e-124	398
Contig1621	black	gi|817085958|ref|XP_012265686.1| PREDICTED: proteasome subunit beta type-6 [Athalia rosae]	gi|817085958|ref|XP_012265686.1|	77.434	226	50	1	52	726	3	228	2.51e-124	365
c518388_g1	black	gi|817075622|ref|XP_012260050.1| PREDICTED: probable small nuclear ribonucleoprotein G [Athalia rosae]	gi|817075622|ref|XP_012260050.1|	90.789	76	7	0	171	398	1	76	1.47e-43	147
Contig2088	black	gi|91091114|ref|XP_966512.1| PREDICTED: GTP-binding nuclear protein Ran [Tribolium castaneum] >gi|91091116|ref|XP_975893.1| PREDICTED: GTP-binding nuclear protein Ran [Tribolium castaneum] >gi|270014090|gb|EFA10538.1| hypothetical protein TcasGA2_TC012793 [Tribolium castaneum]	gi|91091114|ref|XP_966512.1|	95.652	207	9	0	1479	859	1	207	6.1e-142	416
Contig2552	black	gi|939677656|ref|XP_014284557.1| PREDICTED: DNA-directed RNA polymerases I, II, and III subunit RPABC1 [Halyomorpha halys]	gi|939677656|ref|XP_014284557.1|	96.19	210	8	0	144	773	1	210	2.42e-145	422
Contig3881	black	gi|646719061|gb|KDR21307.1| Thioredoxin domain-containing protein 15 [Zootermopsis nevadensis]	gi|646719061|gb|KDR21307.1|	52.406	187	87	1	661	1221	139	323	1.4e-60	213
Contig6398	black	gi|817084682|ref|XP_012264998.1| PREDICTED: proteasome maturation protein [Athalia rosae]	gi|817084682|ref|XP_012264998.1|	50	130	64	1	143	529	1	130	1.04e-31	125
Contig3397	black	gi|751787720|ref|XP_011203288.1| PREDICTED: exosome complex component RRP4 isoform X1 [Bactrocera dorsalis]	gi|751787720|ref|XP_011203288.1|	73.118	186	50	0	403	960	113	298	8.98e-104	294
Contig7965	black	gi|517502126|ref|YP_008144676.1| cytochrome c oxidase subunit I, partial (mitochondrion) [Ischnura pumilio] >gi|513133127|gb|AGO19354.1| cytochrome oxidase subunit 1, partial (mitochondrion) [Ischnura pumilio]	gi|517502126|ref|YP_008144676.1|	88.76	516	58	0	1641	3188	4	519	0	748
Contig10442	black	gi|646716875|gb|KDR19941.1| hypothetical protein L798_05938 [Zootermopsis nevadensis]	gi|646716875|gb|KDR19941.1|	68.932	103	28	2	1498	1803	160	259	6.22e-20	103
Contig3398	black	gi|646723454|gb|KDR24051.1| Bone morphogenetic protein receptor type-1A [Zootermopsis nevadensis]	gi|646723454|gb|KDR24051.1|	73.978	465	114	5	4546	3164	30	491	0	678
c562163_g3	black	gi|817065054|ref|XP_012254300.1| PREDICTED: RRP15-like protein [Athalia rosae]	gi|817065054|ref|XP_012254300.1|	56.78	118	49	1	2	349	173	290	2.85e-34	129
Contig6862	black	gi|936592903|ref|XP_014209727.1| PREDICTED: 6-phosphogluconolactonase [Copidosoma floridanum]	gi|936592903|ref|XP_014209727.1|	60	165	65	1	313	807	69	232	5.4e-70	209
Contig9478	black	gi|646703534|gb|KDR12172.1| FK506-binding protein 8 [Zootermopsis nevadensis]	gi|646703534|gb|KDR12172.1|	57.227	339	133	5	3090	2110	92	430	3.53e-117	378
Contig8165	black	gi|646696397|gb|KDR08720.1| E3 ubiquitin-protein ligase MARCH5 [Zootermopsis nevadensis]	gi|646696397|gb|KDR08720.1|	63.855	166	52	2	3743	4240	166	323	1.59e-86	186
Contig7855	black	gi|646692823|gb|KDR07534.1| hypothetical protein L798_02913 [Zootermopsis nevadensis]	gi|646692823|gb|KDR07534.1|	70.301	266	61	5	457	1230	52	307	2.04e-98	326
Contig10640	black	gi|646721193|gb|KDR22663.1| Serine/threonine/tyrosine-interacting protein [Zootermopsis nevadensis]	gi|646721193|gb|KDR22663.1|	69.524	210	58	1	422	1033	20	229	2.99e-99	311
Contig8402	black	gi|242022316|ref|XP_002431586.1| conserved hypothetical protein [Pediculus humanus corporis] >gi|212516894|gb|EEB18848.1| conserved hypothetical protein [Pediculus humanus corporis]	gi|242022316|ref|XP_002431586.1|	59.927	549	146	7	3344	4984	6	482	0	634
Contig15473	black	gi|769862146|ref|XP_011642870.1| PREDICTED: zinc finger protein 706-like isoform X1 [Pogonomyrmex barbatus]	gi|769862146|ref|XP_011642870.1|	81.928	83	13	1	65	313	15	95	2.97e-18	85.5
c584000_g1	black	gi|646696801|gb|KDR08841.1| MICAL-like protein 2 [Zootermopsis nevadensis]	gi|646696801|gb|KDR08841.1|	68.041	194	54	5	1938	1363	898	1085	6.15e-69	260
Contig15422	black	gi|559372868|gb|AHB12460.1| 60S Ribosomal Protein L13A [Pantala flavescens]	gi|559372868|gb|AHB12460.1|	90.686	204	19	0	656	45	1	204	5.36e-137	392
c578740_g2	black	gi|646718893|gb|KDR21196.1| Armadillo repeat-containing protein 8 [Zootermopsis nevadensis]	gi|646718893|gb|KDR21196.1|	87.302	252	31	1	777	1532	426	676	6.68e-151	462
Contig6616	black	gi|972182676|ref|XP_015172734.1| PREDICTED: protein lin-9 homolog isoform X1 [Polistes dominula]	gi|972182676|ref|XP_015172734.1|	59.524	126	45	3	2549	2172	509	628	1.27e-36	154
Contig2547	black	gi|242013708|ref|XP_002427544.1| conserved hypothetical protein [Pediculus humanus corporis] >gi|212511946|gb|EEB14806.1| conserved hypothetical protein [Pediculus humanus corporis]	gi|242013708|ref|XP_002427544.1|	50.801	437	211	3	342	1646	1	435	1.24e-155	466
Contig3970	black	gi|157117597|ref|XP_001658844.1| AAEL008041-PB [Aedes aegypti] >gi|94469102|gb|ABF18400.1| bleomycin hydrolase [Aedes aegypti] >gi|108875988|gb|EAT40213.1| AAEL008041-PB [Aedes aegypti]	gi|157117597|ref|XP_001658844.1|	71.348	356	101	1	1841	777	99	454	0	535
Contig4704	black	gi|501300966|dbj|BAN21697.1| ubiquitin, partial [Riptortus pedestris]	gi|501300966|dbj|BAN21697.1|	97.297	111	3	0	599	267	46	156	2.39e-69	218
Contig10823	black	gi|817196635|ref|XP_012273914.1| PREDICTED: SUN domain-containing ossification factor isoform X2 [Orussus abietinus]	gi|817196635|ref|XP_012273914.1|	51.913	366	142	5	1322	2380	347	691	5.55e-88	323
UN02241	black	gi|926644871|ref|XP_013788716.1| PREDICTED: polyubiquitin [Limulus polyphemus] >gi|926644873|ref|XP_013788717.1| PREDICTED: polyubiquitin [Limulus polyphemus]	gi|926644871|ref|XP_013788716.1|	69.333	150	46	0	2	451	3	152	3.19e-59	190
Contig8234	black	gi|646705989|gb|KDR13427.1| ADP-ribosylation factor-like protein 6-interacting protein 1 [Zootermopsis nevadensis]	gi|646705989|gb|KDR13427.1|	41.818	110	64	0	2882	2553	3	112	5.89e-21	96.7
Contig5416	black	gi|646710543|gb|KDR16023.1| Carnitine O-palmitoyltransferase 2, mitochondrial [Zootermopsis nevadensis]	gi|646710543|gb|KDR16023.1|	59.177	632	244	7	401	2284	36	657	0	779
Contig11048	black	gi|642937904|ref|XP_008200352.1| PREDICTED: ankyrin repeat and death domain-containing protein 1A-like [Tribolium castaneum]	gi|642937904|ref|XP_008200352.1|	57.774	566	193	5	2401	704	26	545	0	652
Contig442	black	gi|270006862|gb|EFA03310.1| hypothetical protein TcasGA2_TC013252 [Tribolium castaneum]	gi|270006862|gb|EFA03310.1|	74.654	434	110	0	3145	1844	428	861	0	688
c573857_g3	black	gi|270001672|gb|EEZ98119.1| hypothetical protein TcasGA2_TC000537 [Tribolium castaneum]	gi|270001672|gb|EEZ98119.1|	55	60	23	1	319	498	412	467	8.71e-09	65.5
c584755_g1	black	gi|646702427|gb|KDR11639.1| Filamin-A [Zootermopsis nevadensis]	gi|646702427|gb|KDR11639.1|	74.286	245	57	3	900	169	1318	1557	2.58e-100	332
c563711_g1	black	gi|646716815|gb|KDR19901.1| Ubiquitin-conjugating enzyme E2 Z [Zootermopsis nevadensis]	gi|646716815|gb|KDR19901.1|	75.097	257	59	2	1911	1141	20	271	1.84e-125	382
c571548_g1	black	gi|646709060|gb|KDR15108.1| Actin-related protein 2/3 complex subunit 5-like protein [Zootermopsis nevadensis]	gi|646709060|gb|KDR15108.1|	77.987	159	27	1	784	332	1	159	5.57e-83	256
c570801_g2	black	gi|646719180|gb|KDR21388.1| N-terminal acetyltransferase B complex catalytic subunit NAT5 [Zootermopsis nevadensis]	gi|646719180|gb|KDR21388.1|	93.452	168	11	0	754	251	6	173	4.75e-113	331
Contig3793	black	gi|646709450|gb|KDR15299.1| G patch domain-containing protein 1-like protein [Zootermopsis nevadensis]	gi|646709450|gb|KDR15299.1|	43.81	840	376	22	178	2514	10	814	1.6e-152	482
Contig5845	black	gi|817073892|ref|XP_012259110.1| PREDICTED: protein SMG5 [Athalia rosae]	gi|817073892|ref|XP_012259110.1|	78.125	32	7	0	2426	2331	995	1026	2.24e-07	61.2
Contig3933	black	gi|751216064|ref|XP_011160967.1| PREDICTED: Golgi to ER traffic protein 4 homolog [Solenopsis invicta] >gi|322794363|gb|EFZ17467.1| hypothetical protein SINV_03292, partial [Solenopsis invicta]	gi|751216064|ref|XP_011160967.1|	60.268	224	83	2	1594	923	19	236	1.97e-97	285
Contig6364	black	gi|646711651|gb|KDR16742.1| Programmed cell death protein 5 [Zootermopsis nevadensis]	gi|646711651|gb|KDR16742.1|	71.93	114	30	1	1693	1352	1	112	1.02e-35	139
c581358_g2	black	gi|925674202|gb|KOX71664.1| Abhydrolase domain-containing protein 11 [Melipona quadrifasciata]	gi|925674202|gb|KOX71664.1|	52.439	82	36	1	249	13	40	121	4.03e-20	87.8
Contig5543	black	gi|755984616|ref|XP_011310579.1| PREDICTED: LOW QUALITY PROTEIN: selenide, water dikinase [Fopius arisanus]	gi|755984616|ref|XP_011310579.1|	70.811	370	98	2	365	1447	45	413	0	539
c585214_g3	black	gi|970891572|ref|XP_015111094.1| PREDICTED: 39S ribosomal protein L41, mitochondrial [Diachasma alloeum] >gi|970891574|ref|XP_015111095.1| PREDICTED: 39S ribosomal protein L41, mitochondrial [Diachasma alloeum]	gi|970891572|ref|XP_015111094.1|	57.962	157	64	1	2017	1553	3	159	3.69e-46	169
Contig8616	black	gi|646713825|gb|KDR18018.1| WD repeat-containing protein 46 [Zootermopsis nevadensis]	gi|646713825|gb|KDR18018.1|	61.374	422	162	1	395	1657	85	506	0	582
Contig9096	black	gi|646701755|gb|KDR11321.1| Cytoplasmic dynein 1 light intermediate chain 2 [Zootermopsis nevadensis]	gi|646701755|gb|KDR11321.1|	71.959	485	91	6	88	1536	1	442	0	674
Contig11186	black	gi|909550234|ref|XP_013133901.1| PREDICTED: heterogeneous nuclear ribonucleoprotein L [Papilio polytes]	gi|909550234|ref|XP_013133901.1|	56.881	109	46	1	1	324	164	272	5.92e-29	127
c580593_g2	black	gi|646718839|gb|KDR21173.1| Tudor domain-containing protein 3 [Zootermopsis nevadensis]	gi|646718839|gb|KDR21173.1|	65.385	104	36	0	615	926	1	104	3.04e-35	142
c568442_g1	black	gi|91088983|ref|XP_966918.1| PREDICTED: 28S ribosomal protein S21, mitochondrial [Tribolium castaneum] >gi|270012379|gb|EFA08827.1| hypothetical protein TcasGA2_TC006524 [Tribolium castaneum]	gi|91088983|ref|XP_966918.1|	76.19	84	20	0	146	397	1	84	1.4e-41	147
Contig3176	black	gi|766921588|ref|XP_011505321.1| PREDICTED: BET1 homolog [Ceratosolen solmsi marchali]	gi|766921588|ref|XP_011505321.1|	52.727	55	26	0	329	493	33	87	7.12e-19	68.9
c576387_g1	black	gi|307204020|gb|EFN82924.1| Zinc finger Ran-binding domain-containing protein 2 [Harpegnathos saltator]	gi|307204020|gb|EFN82924.1|	61.972	142	41	2	438	857	1	131	2.68e-45	169
UN04134	black	gi|970916810|ref|XP_015124856.1| PREDICTED: ATP synthase subunit epsilon-like protein, mitochondrial isoform X2 [Diachasma alloeum]	gi|970916810|ref|XP_015124856.1|	80	55	11	0	47	211	1	55	3.79e-23	93.2
Contig3157	black	gi|557774589|ref|XP_005186942.1| PREDICTED: peroxiredoxin 1 [Musca domestica]	gi|557774589|ref|XP_005186942.1|	81.771	192	35	0	853	278	1	192	9.98e-113	335
c575015_g1	black	gi|951578671|ref|XP_014487063.1| PREDICTED: transcription initiation factor IIE subunit beta [Dinoponera quadriceps]	gi|951578671|ref|XP_014487063.1|	74.113	282	71	2	128	970	1	281	1.52e-132	392
Contig16019	black	gi|646717889|gb|KDR20569.1| Coatomer subunit alpha [Zootermopsis nevadensis]	gi|646717889|gb|KDR20569.1|	77.583	629	121	5	1528	3390	389	1005	0	954
Contig5569	black	gi|817201835|ref|XP_012276679.1| PREDICTED: DDB1- and CUL4-associated factor 13 [Orussus abietinus]	gi|817201835|ref|XP_012276679.1|	68.304	448	138	2	118	1461	1	444	0	672
Contig4282	black	gi|646698209|gb|KDR09487.1| hypothetical protein L798_00827 [Zootermopsis nevadensis]	gi|646698209|gb|KDR09487.1|	80.916	131	25	0	450	842	2	132	2.23e-44	163
Contig5900	black	gi|350424155|ref|XP_003493705.1| PREDICTED: eukaryotic translation initiation factor 2 subunit 2 [Bombus impatiens]	gi|350424155|ref|XP_003493705.1|	72.699	326	73	4	1457	480	1	310	7.56e-122	372
Contig15555	black	gi|559372942|gb|AHB12466.1| 60S Ribosomal Protein L19 [Pantala flavescens]	gi|559372942|gb|AHB12466.1|	94.839	155	8	0	203	667	39	193	3.43e-96	295
Contig3973	black	gi|759035176|ref|XP_011338037.1| PREDICTED: probable rRNA-processing protein EBP2 homolog [Cerapachys biroi] >gi|607367981|gb|EZA62105.1| putative rRNA-processing protein EBP2-like protein [Cerapachys biroi]	gi|759035176|ref|XP_011338037.1|	58.845	277	111	2	198	1019	3	279	3.11e-57	198
UN05830	black	gi|559372931|gb|AHB12465.1| 60S Ribosomal Protein L18A [Pantala flavescens]	gi|559372931|gb|AHB12465.1|	93.785	177	11	0	172	702	1	177	5.16e-119	347
Contig2313	black	gi|646713044|gb|KDR17545.1| 40S ribosomal protein S28 [Zootermopsis nevadensis]	gi|646713044|gb|KDR17545.1|	96.078	51	2	0	99	251	25	75	5.47e-26	102
c584478_g2	black	gi|296495590|gb|ADH29767.1| cytochrome P450 CYP6BQ9 [Tribolium castaneum] >gi|470011970|gb|AGI03844.1| cytochrome P450 6BQ9 [Tribolium castaneum]	gi|296495590|gb|ADH29767.1|	38.095	63	38	1	451	639	459	520	2.06e-05	53.9
Contig16472	black	gi|380014908|ref|XP_003691457.1| PREDICTED: protein lines [Apis florea] >gi|820840360|ref|XP_012351053.1| PREDICTED: protein lines [Apis florea]	gi|380014908|ref|XP_003691457.1|	54.113	462	156	10	974	2356	171	577	4.92e-121	398
Contig6720	black	gi|646707195|gb|KDR14056.1| Exocyst complex component 8 [Zootermopsis nevadensis]	gi|646707195|gb|KDR14056.1|	65.182	606	191	6	3793	1997	1	593	0	679
Contig2802	black	gi|817201906|ref|XP_012276719.1| PREDICTED: coiled-coil domain-containing protein 115-like [Orussus abietinus]	gi|817201906|ref|XP_012276719.1|	30.288	208	89	5	349	969	9	161	2.75e-23	101
c578852_g2	black	gi|646704981|gb|KDR12901.1| hypothetical protein L798_13127 [Zootermopsis nevadensis]	gi|646704981|gb|KDR12901.1|	58.929	56	22	1	332	496	27	82	1.65e-14	74.3
c575742_g1	black	gi|665811973|ref|XP_008554481.1| PREDICTED: casein kinase I isoform gamma-3 isoform X2 [Microplitis demolitor]	gi|665811973|ref|XP_008554481.1|	90	350	34	1	381	1427	28	377	0	649
Contig6699	black	gi|675386702|gb|KFM79599.1| N-alpha-acetyltransferase 35, NatC auxiliary subunit, partial [Stegodyphus mimosarum]	gi|675386702|gb|KFM79599.1|	51.009	545	227	8	7181	5604	16	539	0	505
c584087_g5	black	gi|662190326|ref|XP_008467923.1| PREDICTED: homeobox protein cut [Diaphorina citri]	gi|662190326|ref|XP_008467923.1|	46.053	532	131	12	2668	1145	962	1361	1.43e-77	289
Contig1957	black	gi|939262167|ref|XP_014251000.1| PREDICTED: putative SERF-like protein [Cimex lectularius] >gi|939262169|ref|XP_014251001.1| PREDICTED: putative SERF-like protein [Cimex lectularius] >gi|939262171|ref|XP_014251002.1| PREDICTED: putative SERF-like protein [Cimex lectularius] >gi|939262173|ref|XP_014251004.1| PREDICTED: putative SERF-like protein [Cimex lectularius] >gi|939262175|ref|XP_014251005.1…	gi|939262167|ref|XP_014251000.1|	71.93	57	16	0	157	327	1	57	1.24e-11	64.7
Contig5404	black	gi|646716260|gb|KDR19589.1| Protein Mo25 [Zootermopsis nevadensis]	gi|646716260|gb|KDR19589.1|	97.619	336	8	0	353	1360	1	336	0	622
c575968_g2	black	gi|972190723|ref|XP_015177057.1| PREDICTED: NF-kappa-B-repressing factor isoform X2 [Polistes dominula]	gi|972190723|ref|XP_015177057.1|	44.505	182	97	3	192	734	166	344	6.62e-38	149
Contig1080	black	gi|646711688|gb|KDR16779.1| RRNA-processing protein FCF1-like protein [Zootermopsis nevadensis]	gi|646711688|gb|KDR16779.1|	73.301	206	50	2	94	705	1	203	1.29e-103	308
Contig2567	black	gi|817056804|ref|XP_012269281.1| PREDICTED: mediator of RNA polymerase II transcription subunit 10 [Athalia rosae]	gi|817056804|ref|XP_012269281.1|	90.526	95	9	0	156	440	37	131	7.83e-62	180
Contig9217	black	gi|646694519|gb|KDR08018.1| Mitochondrial-processing peptidase subunit alpha [Zootermopsis nevadensis]	gi|646694519|gb|KDR08018.1|	69.75	519	154	3	226	1776	29	546	0	733
c566685_g1	black	gi|970881077|ref|XP_015115272.1| PREDICTED: NFU1 iron-sulfur cluster scaffold homolog, mitochondrial-like [Diachasma alloeum]	gi|970881077|ref|XP_015115272.1|	73.298	191	50	1	237	806	74	264	1.42e-94	290
c566749_g1	black	gi|189236774|ref|XP_001807993.1| PREDICTED: serine/threonine-protein phosphatase 4 regulatory subunit 2 [Tribolium castaneum] >gi|270006213|gb|EFA02661.1| hypothetical protein TcasGA2_TC008382 [Tribolium castaneum]	gi|189236774|ref|XP_001807993.1|	57.241	145	56	1	115	531	1	145	4.03e-31	132
Contig8946	black	gi|345495516|ref|XP_001603928.2| PREDICTED: uncharacterized protein LOC100120269 isoform X2 [Nasonia vitripennis]	gi|345495516|ref|XP_001603928.2|	55.897	1594	630	20	83	4792	1414	2958	0	1783
Contig6745	black	gi|817080364|ref|XP_012262641.1| PREDICTED: transcription factor Dp-1 isoform X2 [Athalia rosae]	gi|817080364|ref|XP_012262641.1|	76.282	156	36	1	1115	1579	139	294	2.4e-108	262
c570248_g1	black	gi|646695042|gb|KDR08216.1| Polycomb protein eed [Zootermopsis nevadensis]	gi|646695042|gb|KDR08216.1|	86.207	435	57	2	146	1447	1	433	0	754
Contig13918	black	gi|559373073|gb|AHB12478.1| 60S Ribosomal Protein L31 [Pantala flavescens]	gi|559373073|gb|AHB12478.1|	100	124	0	0	734	1105	1	124	1.08e-81	254
Contig6889	black	gi|939241050|ref|XP_014239769.1| PREDICTED: sex-regulated protein janus-A-like isoform X1 [Cimex lectularius]	gi|939241050|ref|XP_014239769.1|	59.091	132	53	1	79	471	32	163	9.44e-43	158
Contig2440	black	gi|559373032|gb|AHB12474.1| 60S Ribosomal Protein L27A [Pantala flavescens]	gi|559373032|gb|AHB12474.1|	95.556	135	6	0	51	455	1	135	4.52e-74	229
Contig10591	black	gi|646712362|gb|KDR17144.1| Eukaryotic translation initiation factor 2A [Zootermopsis nevadensis]	gi|646712362|gb|KDR17144.1|	66.39	482	150	4	70	1512	2	472	0	692
Contig9181	black	gi|646710946|gb|KDR16324.1| Constitutive coactivator of PPAR-gamma-like protein 1 [Zootermopsis nevadensis]	gi|646710946|gb|KDR16324.1|	70.853	422	112	5	5491	4238	421	835	0	592
c566264_g1	black	gi|646694845|gb|KDR08142.1| Splicing factor 3 subunit 1 [Zootermopsis nevadensis]	gi|646694845|gb|KDR08142.1|	80.909	110	21	0	1202	873	714	823	1.83e-52	197
c552283_g1	black	gi|340711179|ref|XP_003394157.1| PREDICTED: mitotic-spindle organizing protein 2-like [Bombus terrestris]	gi|340711179|ref|XP_003394157.1|	53.191	47	22	0	169	309	5	51	8.01e-09	58.2
Contig2807	black	gi|646719445|gb|KDR21557.1| Sorting nexin-17 [Zootermopsis nevadensis]	gi|646719445|gb|KDR21557.1|	50.441	567	195	11	244	1929	1	486	2.89e-158	488
Contig3951	black	gi|939649819|ref|XP_014274237.1| PREDICTED: small nuclear ribonucleoprotein F [Halyomorpha halys]	gi|939649819|ref|XP_014274237.1|	89.189	74	8	0	1158	937	1	74	8.12e-39	142
Contig5565	black	gi|817061251|ref|XP_012252223.1| PREDICTED: TATA box-binding protein-like protein 1 [Athalia rosae] >gi|817061253|ref|XP_012252224.1| PREDICTED: TATA box-binding protein-like protein 1 [Athalia rosae]	gi|817061251|ref|XP_012252223.1|	61.307	199	51	4	3141	2545	1	173	4.69e-91	236
Contig9518	black	gi|646699626|gb|KDR10170.1| Ubiquitin carboxyl-terminal hydrolase 47 [Zootermopsis nevadensis]	gi|646699626|gb|KDR10170.1|	39.917	967	400	25	4306	1463	463	1267	7.89e-167	558
Contig8294	black	gi|559372471|gb|AHB12425.1| 40S Ribosomal Protein S4 [Pantala flavescens]	gi|559372471|gb|AHB12425.1|	97.358	265	7	0	43	837	1	265	1.44e-169	499
c571112_g1	black	gi|646700293|gb|KDR10497.1| Bleomycin hydrolase [Zootermopsis nevadensis]	gi|646700293|gb|KDR10497.1|	75.778	450	109	0	2126	777	4	453	0	694
c569884_g4	black	gi|646720662|gb|KDR22304.1| hypothetical protein L798_01174, partial [Zootermopsis nevadensis]	gi|646720662|gb|KDR22304.1|	83.553	304	50	0	2386	1475	1	304	0	546
Contig6695	black	gi|972202327|ref|XP_015183278.1| PREDICTED: KAT8 regulatory NSL complex subunit 2-like isoform X2 [Polistes dominula]	gi|972202327|ref|XP_015183278.1|	48.387	217	99	5	3295	2675	257	470	1.84e-51	197
Contig9944	black	gi|939697268|ref|XP_014292785.1| PREDICTED: S-adenosyl-L-methionine-dependent tRNA 4-demethylwyosine synthase-like [Halyomorpha halys]	gi|939697268|ref|XP_014292785.1|	72.464	345	89	2	1836	2864	351	691	3.44e-171	531
Contig3034	black	gi|559372845|gb|AHB12458.1| 60S Ribosomal Protein L12 [Pantala flavescens]	gi|559372845|gb|AHB12458.1|	95.152	165	8	0	141	635	1	165	5.52e-107	320
c578468_g1	black	gi|646696186|gb|KDR08633.1| Protein farnesyltransferase/geranylgeranyltransferase type-1 subunit alpha [Zootermopsis nevadensis]	gi|646696186|gb|KDR08633.1|	62.551	243	85	2	222	950	87	323	2.22e-102	315
Contig22224	black	gi|817081739|ref|XP_012263399.1| PREDICTED: UBX domain-containing protein 6 [Athalia rosae]	gi|817081739|ref|XP_012263399.1|	49.423	433	173	9	642	1910	45	441	3.41e-116	380
c577074_g1	black	gi|646714596|gb|KDR18509.1| hypothetical protein L798_07699 [Zootermopsis nevadensis]	gi|646714596|gb|KDR18509.1|	62.882	229	84	1	242	925	7	235	4.78e-101	315
c564899_g1	black	gi|646703671|gb|KDR12224.1| Kinesin-like protein Klp10A [Zootermopsis nevadensis]	gi|646703671|gb|KDR12224.1|	65.217	115	40	0	55	399	673	787	1.22e-29	132
Contig8417	black	gi|646693713|gb|KDR07776.1| hypothetical protein L798_02560, partial [Zootermopsis nevadensis]	gi|646693713|gb|KDR07776.1|	54.14	471	206	6	1754	345	139	600	1.31e-147	448
c571300_g1	black	gi|746834779|ref|XP_011068057.1| PREDICTED: probable 39S ribosomal protein L49, mitochondrial [Acromyrmex echinatior] >gi|332029808|gb|EGI69677.1| Putative 39S ribosomal protein L49, mitochondrial [Acromyrmex echinatior]	gi|746834779|ref|XP_011068057.1|	41.176	187	106	3	191	748	1	184	5.03e-32	124
Contig7940	black	gi|815911975|ref|XP_012241425.1| PREDICTED: spatacsin isoform X3 [Bombus impatiens]	gi|815911975|ref|XP_012241425.1|	30.126	1029	613	26	246	3269	584	1527	4.76e-128	447
Contig5819	black	gi|189236433|ref|XP_972706.2| PREDICTED: nuclear transcription factor Y subunit alpha isoform X1 [Tribolium castaneum] >gi|270005402|gb|EFA01850.1| hypothetical protein TcasGA2_TC007453 [Tribolium castaneum]	gi|189236433|ref|XP_972706.2|	51.171	299	116	8	365	1207	36	322	2.3e-70	243
Contig3712	black	gi|646719716|gb|KDR21734.1| NEDD8-conjugating enzyme Ubc12 [Zootermopsis nevadensis]	gi|646719716|gb|KDR21734.1|	91.209	182	16	0	208	753	1	182	3.06e-111	343
c581688_g2	black	gi|817207398|ref|XP_012279673.1| PREDICTED: TIP41-like protein isoform X1 [Orussus abietinus] >gi|817207400|ref|XP_012279674.1| PREDICTED: TIP41-like protein isoform X1 [Orussus abietinus]	gi|817207398|ref|XP_012279673.1|	60.674	267	101	4	137	931	11	275	7.83e-97	317
Contig8332	black	gi|321462018|gb|EFX73045.1| hypothetical protein DAPPUDRAFT_188919 [Daphnia pulex]	gi|321462018|gb|EFX73045.1|	70.466	193	55	1	475	1047	121	313	1.85e-97	312
Contig3840	black	gi|646715361|gb|KDR19003.1| 28S ribosomal protein S15, mitochondrial [Zootermopsis nevadensis]	gi|646715361|gb|KDR19003.1|	45.982	224	116	2	341	1006	67	287	1.81e-55	196
Contig4221	black	gi|307186660|gb|EFN72138.1| Nuclear migration protein nudC, partial [Camponotus floridanus]	gi|307186660|gb|EFN72138.1|	73.485	132	35	0	737	342	18	149	2.71e-68	216
Contig21115	black	gi|939649505|ref|XP_014274132.1| PREDICTED: DAZ-associated protein 2-like [Halyomorpha halys]	gi|939649505|ref|XP_014274132.1|	67.568	74	20	1	1604	1813	103	176	1.66e-09	65.9
Contig8094	black	gi|646710934|gb|KDR16312.1| Twinfilin [Zootermopsis nevadensis]	gi|646710934|gb|KDR16312.1|	71.594	345	95	2	95	1129	36	377	1.27e-163	516
c584609_g5	black	gi|642937904|ref|XP_008200352.1| PREDICTED: ankyrin repeat and death domain-containing protein 1A-like [Tribolium castaneum]	gi|642937904|ref|XP_008200352.1|	59.89	546	193	4	2341	704	26	545	0	664
Contig10681	black	gi|380031042|ref|XP_003699146.1| PREDICTED: protein Shroom-like [Apis florea]	gi|380031042|ref|XP_003699146.1|	70.732	82	24	0	121	366	7	88	1.19e-29	121
c577662_g1	black	gi|665804716|ref|XP_008550516.1| PREDICTED: nucleolar and coiled-body phosphoprotein 1 isoform X2 [Microplitis demolitor]	gi|665804716|ref|XP_008550516.1|	75.556	90	19	1	1533	1802	565	651	2.57e-36	152
Contig6142	black	gi|568257959|gb|ETN66170.1| elongation factor ts [Anopheles darlingi]	gi|568257959|gb|ETN66170.1|	51.25	320	131	8	3335	2406	1	305	5.04e-90	301
Contig4051	black	gi|826417721|ref|XP_012523666.1| PREDICTED: uncharacterized protein LOC105829414 isoform X2 [Monomorium pharaonis]	gi|826417721|ref|XP_012523666.1|	58.73	63	21	2	830	1003	180	242	1.25e-10	67.8
Contig6749	black	gi|607357768|gb|EZA52209.1| GMP synthase [glutamine-hydrolyzing] [Cerapachys biroi]	gi|607357768|gb|EZA52209.1|	85.714	21	3	0	1	63	668	688	9.17e-05	47.8
Contig3075	black	gi|972195522|ref|XP_015179641.1| PREDICTED: retinal rod rhodopsin-sensitive cGMP 3',5'-cyclic phosphodiesterase subunit delta [Polistes dominula]	gi|972195522|ref|XP_015179641.1|	93.197	147	10	0	252	692	1	147	3.62e-95	288
Contig6453	black	gi|752874461|ref|XP_011254551.1| PREDICTED: ragulator complex protein LAMTOR3-A [Camponotus floridanus] >gi|307182135|gb|EFN69478.1| Mitogen-activated protein kinase kinase 1-interacting protein 1 [Camponotus floridanus]	gi|752874461|ref|XP_011254551.1|	66.667	84	28	0	1212	961	38	121	2.52e-32	126
c549272_g1	black	gi|665818119|ref|XP_008557867.1| PREDICTED: mitochondrial import receptor subunit TOM7 homolog [Microplitis demolitor]	gi|665818119|ref|XP_008557867.1|	77.778	45	10	0	133	267	3	47	3.75e-15	74.3
UN04797	black	gi|559372751|gb|AHB12448.1| 60S Ribosomal Protein L3, partial [Pantala flavescens]	gi|559372751|gb|AHB12448.1|	95.99	399	16	0	1268	72	1	399	0	756
c524570_g1	black	gi|156541914|ref|XP_001599728.1| PREDICTED: protein Asterix [Nasonia vitripennis]	gi|156541914|ref|XP_001599728.1|	70	120	11	1	145	504	1	95	6.63e-48	161
Contig15562	black	gi|501295416|dbj|BAN20868.1| eukaryotic initiation factor 4a [Riptortus pedestris]	gi|501295416|dbj|BAN20868.1|	87.5	416	50	2	447	1688	5	420	0	727
Contig2722	black	gi|646714752|gb|KDR18606.1| hypothetical protein L798_06586 [Zootermopsis nevadensis]	gi|646714752|gb|KDR18606.1|	42.8	250	115	4	461	1138	91	336	6.26e-48	177
Contig6676	black	gi|910326002|ref|XP_013166141.1| PREDICTED: uncharacterized protein LOC106116725 isoform X1 [Papilio xuthus]	gi|910326002|ref|XP_013166141.1|	30.168	179	83	6	204	707	1055	1202	7.25e-05	53.9
c581504_g2	black	gi|970881724|ref|XP_015118602.1| PREDICTED: zinc finger protein 236-like isoform X1 [Diachasma alloeum]	gi|970881724|ref|XP_015118602.1|	31.356	118	73	3	1783	1451	1464	1580	0.000373	50.4
Contig7449	black	gi|926614573|ref|XP_013772336.1| PREDICTED: UMP-CMP kinase-like [Limulus polyphemus]	gi|926614573|ref|XP_013772336.1|	68.586	191	60	0	963	1535	4	194	7.43e-86	282
Contig5962	black	gi|170034430|ref|XP_001845077.1| 26S proteasome non-ATPase regulatory subunit 6 [Culex quinquefasciatus] >gi|167875710|gb|EDS39093.1| 26S proteasome non-ATPase regulatory subunit 6 [Culex quinquefasciatus]	gi|170034430|ref|XP_001845077.1|	81.25	192	36	0	941	366	198	389	2.61e-166	334
Contig10304	black	gi|157107363|ref|XP_001649746.1| AAEL004773-PA [Aedes aegypti] >gi|108879623|gb|EAT43848.1| AAEL004773-PA [Aedes aegypti]	gi|157107363|ref|XP_001649746.1|	58.555	263	106	1	1685	897	46	305	2.78e-103	341
Contig6509	black	gi|646683230|gb|KDR02550.1| E3 ubiquitin-protein ligase HUWE1 [Zootermopsis nevadensis]	gi|646683230|gb|KDR02550.1|	57.86	757	256	12	2903	768	2566	3304	0	743
Contig4748	black	gi|939686922|ref|XP_014287547.1| PREDICTED: tRNA (adenine(58)-N(1))-methyltransferase catalytic subunit TRMT61A isoform X2 [Halyomorpha halys]	gi|939686922|ref|XP_014287547.1|	55.346	318	122	4	339	1286	1	300	2.34e-114	348
UN04963	black	gi|559372496|gb|AHB12427.1| 40S Ribosomal Protein S7 [Pantala flavescens]	gi|559372496|gb|AHB12427.1|	95.055	182	7	1	45	590	15	194	8.47e-98	293
Contig8176	black	gi|646701620|gb|KDR11265.1| Nascent polypeptide-associated complex subunit alpha [Zootermopsis nevadensis]	gi|646701620|gb|KDR11265.1|	83.796	216	31	3	1794	1156	29	243	7.84e-92	293
Contig8522	black	gi|646718025|gb|KDR20658.1| Next to BRCA1 gene 1 protein [Zootermopsis nevadensis]	gi|646718025|gb|KDR20658.1|	32.741	394	204	12	3781	2657	41	392	5e-37	156
Contig8260	black	gi|646716586|gb|KDR19778.1| Bifunctional purine biosynthesis protein PURH [Zootermopsis nevadensis]	gi|646716586|gb|KDR19778.1|	61.538	52	20	0	467	312	542	593	3.98e-11	72
Contig6387	black	gi|646697786|gb|KDR09285.1| Histone acetyltransferase type B catalytic subunit [Zootermopsis nevadensis]	gi|646697786|gb|KDR09285.1|	51.111	225	100	2	697	1368	189	404	5.19e-105	225
Contig4398	black	gi|817055227|ref|XP_012268421.1| PREDICTED: heterogeneous nuclear ribonucleoprotein A1, A2/B1 homolog [Athalia rosae]	gi|817055227|ref|XP_012268421.1|	82.292	192	32	1	130	705	1	190	2.78e-96	318
c568938_g2	black	gi|826464354|ref|XP_012534842.1| PREDICTED: uncharacterized protein LOC105835811 [Monomorium pharaonis] >gi|826464360|ref|XP_012534843.1| PREDICTED: uncharacterized protein LOC105835811 [Monomorium pharaonis]	gi|826464354|ref|XP_012534842.1|	85	60	7	1	338	159	177	234	4.18e-26	105
Contig8452	black	gi|968011053|ref|XP_015009951.1| uncharacterized protein Dere_GG17289, isoform D [Drosophila erecta] >gi|945178716|gb|KQS39322.1| uncharacterized protein Dere_GG17289, isoform D [Drosophila erecta]	gi|968011053|ref|XP_015009951.1|	54.88	625	208	11	3987	2140	4056	4615	8.82e-129	459
Contig5957	black	gi|321472567|gb|EFX83537.1| hypothetical protein DAPPUDRAFT_301820 [Daphnia pulex]	gi|321472567|gb|EFX83537.1|	76.009	446	104	3	3054	1720	1	444	0	734
UN04693	black	gi|646707467|gb|KDR14219.1| Cleavage and polyadenylation specificity factor subunit 5 [Zootermopsis nevadensis]	gi|646707467|gb|KDR14219.1|	93.151	219	15	0	1576	920	8	226	5.16e-145	425
Contig22747	black	gi|646698255|gb|KDR09525.1| Leucyl-tRNA synthetase, cytoplasmic [Zootermopsis nevadensis]	gi|646698255|gb|KDR09525.1|	74.132	576	136	3	306	1994	224	799	0	910
Contig7239	black	gi|568248881|gb|ETN58713.1| myelin expression factor 2 [Anopheles darlingi]	gi|568248881|gb|ETN58713.1|	64.286	70	25	0	673	464	562	631	5.42e-22	103
Contig22157	black	gi|954554526|ref|XP_014600796.1| PREDICTED: protein ariadne-2 isoform X1 [Polistes canadensis]	gi|954554526|ref|XP_014600796.1|	74.39	492	111	5	216	1667	5	489	0	744
Contig10402	black	gi|646711199|gb|KDR16460.1| CD109 antigen, partial [Zootermopsis nevadensis]	gi|646711199|gb|KDR16460.1|	81.538	325	60	0	15	989	1216	1540	9.93e-175	576
c581614_g2	black	gi|646711388|gb|KDR16574.1| Protein suppressor of forked, partial [Zootermopsis nevadensis]	gi|646711388|gb|KDR16574.1|	82.895	76	13	0	136	363	1	76	3e-35	141
Contig9215	black	gi|646700549|gb|KDR10659.1| Importin subunit alpha-4 [Zootermopsis nevadensis]	gi|646700549|gb|KDR10659.1|	83.983	462	71	2	3952	2576	1	462	0	781
Contig5271	black	gi|646704291|gb|KDR12556.1| Hermansky-Pudlak syndrome 4 protein [Zootermopsis nevadensis]	gi|646704291|gb|KDR12556.1|	35.067	827	396	19	2285	42	1	765	2.14e-119	400
Contig6106	black	gi|646715318|gb|KDR18960.1| DCN1-like protein 1 [Zootermopsis nevadensis]	gi|646715318|gb|KDR18960.1|	84.375	128	20	0	480	863	72	199	1.54e-112	233
Contig7777	black	gi|929349352|ref|XP_014102219.1| PREDICTED: elongation factor Tu 2 [Bactrocera oleae]	gi|929349352|ref|XP_014102219.1|	78.704	216	46	0	1274	1921	265	480	0	355
Contig3451	black	gi|985418000|ref|XP_015374435.1| PREDICTED: 28S ribosomal protein S17, mitochondrial [Diuraphis noxia]	gi|985418000|ref|XP_015374435.1|	60.366	164	60	1	103	579	1	164	1.78e-63	210
Contig8148	black	gi|642939867|ref|XP_969882.2| PREDICTED: alpha-aminoadipic semialdehyde dehydrogenase [Tribolium castaneum]	gi|642939867|ref|XP_969882.2|	72.881	354	94	2	2085	1030	11	364	0	543
c570189_g1	black	gi|646700585|gb|KDR10695.1| putative signal peptidase complex subunit 2 [Zootermopsis nevadensis]	gi|646700585|gb|KDR10695.1|	80.749	187	36	0	1651	1091	6	192	3.39e-108	333
c572203_g4	black	gi|646711682|gb|KDR16773.1| Transcription initiation factor IIA subunit 1 [Zootermopsis nevadensis]	gi|646711682|gb|KDR16773.1|	95.312	64	3	0	199	390	328	391	6.61e-34	138
Contig2482	black	gi|340726169|ref|XP_003401434.1| PREDICTED: protein PBDC1 [Bombus terrestris]	gi|340726169|ref|XP_003401434.1|	80.882	136	26	0	232	639	21	156	3.47e-76	238
Contig5041	black	gi|646720136|gb|KDR21974.1| Serrate RNA effector molecule-like protein [Zootermopsis nevadensis]	gi|646720136|gb|KDR21974.1|	71.457	508	94	11	678	2180	520	983	0	639
Contig14995	black	gi|642916832|ref|XP_008199521.1| PREDICTED: vesicle transport protein GOT1B isoform X2 [Tribolium castaneum]	gi|642916832|ref|XP_008199521.1|	66.327	98	32	1	417	710	42	138	2.01e-22	99.8
Contig5377	black	gi|646708504|gb|KDR14796.1| Delta(3,5)-Delta(2,4)-dienoyl-CoA isomerase, mitochondrial [Zootermopsis nevadensis]	gi|646708504|gb|KDR14796.1|	68.145	248	79	0	223	966	64	311	2.16e-120	363
c574982_g1	black	gi|909571694|ref|XP_013141450.1| PREDICTED: uncharacterized protein C2orf47 homolog, mitochondrial-like [Papilio polytes]	gi|909571694|ref|XP_013141450.1|	47.594	187	94	3	2272	1721	84	269	1.97e-45	172
Contig4796	black	gi|646672367|gb|KDQ94596.1| Myotubularin-related protein 10-B [Zootermopsis nevadensis]	gi|646672367|gb|KDQ94596.1|	50	732	268	11	171	2357	1	637	0	716
Contig4377	black	gi|646700882|gb|KDR10835.1| Ankyrin repeat domain-containing protein 27, partial [Zootermopsis nevadensis]	gi|646700882|gb|KDR10835.1|	45.702	954	443	20	4769	1977	1	902	0	724
UN04671	black	gi|91086093|ref|XP_967267.1| PREDICTED: tubulin beta-1 chain [Tribolium castaneum] >gi|270010215|gb|EFA06663.1| hypothetical protein TcasGA2_TC009589 [Tribolium castaneum] >gi|646714505|gb|KDR18435.1| Tubulin beta-1 chain [Zootermopsis nevadensis]	gi|91086093|ref|XP_967267.1|	100	426	0	0	117	1394	1	426	0	855
c554367_g1	black	gi|646700395|gb|KDR10556.1| hypothetical protein L798_15265 [Zootermopsis nevadensis]	gi|646700395|gb|KDR10556.1|	78.4	125	27	0	756	382	123	247	6.02e-60	206
c566568_g1	black	gi|936558668|ref|XP_014218809.1| PREDICTED: bladder cancer-associated protein [Copidosoma floridanum]	gi|936558668|ref|XP_014218809.1|	82.5	80	14	0	107	346	1	80	3.68e-41	147
UN09413	black	gi|195154202|ref|XP_002018011.1| GL16995 [Drosophila persimilis] >gi|194113807|gb|EDW35850.1| GL16995 [Drosophila persimilis]	gi|195154202|ref|XP_002018011.1|	79.31	145	30	0	564	130	151	295	7.18e-68	218
Contig3845	black	gi|665798042|ref|XP_008546877.1| PREDICTED: huntingtin-interacting protein K [Microplitis demolitor]	gi|665798042|ref|XP_008546877.1|	75.833	120	27	1	262	621	1	118	2.12e-42	153
UN00007	black	gi|399108300|gb|AFP20579.1| ubiquitin-like protein, partial [Trypoxylus dichotomus]	gi|399108300|gb|AFP20579.1|	100	74	0	0	1	222	3	76	7.48e-45	150
c579028_g2	black	gi|646720915|gb|KDR22488.1| T-complex protein 1 subunit beta [Zootermopsis nevadensis]	gi|646720915|gb|KDR22488.1|	86.142	534	74	0	3807	2206	1	534	0	907
c576545_g2	black	gi|242014214|ref|XP_002427786.1| NF-kappa-B inhibitor alpha, putative [Pediculus humanus corporis] >gi|212512255|gb|EEB15048.1| NF-kappa-B inhibitor alpha, putative [Pediculus humanus corporis]	gi|242014214|ref|XP_002427786.1|	48	350	159	8	677	1693	18	355	7.06e-97	319
Contig3717	black	gi|755987518|ref|XP_011311549.1| PREDICTED: guanylate kinase isoform X3 [Fopius arisanus]	gi|755987518|ref|XP_011311549.1|	44.382	178	96	2	2383	1850	22	196	3.32e-19	94.7
Contig9252	black	gi|646698989|gb|KDR09853.1| Autophagy protein 5 [Zootermopsis nevadensis]	gi|646698989|gb|KDR09853.1|	65.278	288	71	3	2093	1230	1	259	1.51e-127	390
Contig4482	black	gi|665798213|ref|XP_008546973.1| PREDICTED: gametogenetin-binding protein 2-like [Microplitis demolitor]	gi|665798213|ref|XP_008546973.1|	51.02	392	148	5	211	1386	1	348	2.52e-117	387
Contig11795	black	gi|646718958|gb|KDR21246.1| hypothetical protein L798_04037 [Zootermopsis nevadensis]	gi|646718958|gb|KDR21246.1|	27.389	314	183	9	377	1237	11	306	1.52e-17	96.7
c578263_g2	black	gi|817222222|ref|XP_012286509.1| PREDICTED: methyltransferase-like protein isoform X2 [Orussus abietinus]	gi|817222222|ref|XP_012286509.1|	80	40	8	0	121	2	254	293	5.92e-16	78.2
Contig2923	black	gi|817202009|ref|XP_012276773.1| PREDICTED: B-cell receptor-associated protein 31 [Orussus abietinus]	gi|817202009|ref|XP_012276773.1|	49.333	150	62	3	537	965	79	221	2.17e-41	134
c577979_g2	black	gi|646717854|gb|KDR20552.1| Nucleobindin-1 [Zootermopsis nevadensis]	gi|646717854|gb|KDR20552.1|	61.671	347	110	7	4897	3872	21	349	1.19e-100	344
Contig2555	black	gi|195386242|ref|XP_002051813.1| uncharacterized protein Dvir_GJ10308 [Drosophila virilis] >gi|194148270|gb|EDW63968.1| uncharacterized protein Dvir_GJ10308 [Drosophila virilis]	gi|195386242|ref|XP_002051813.1|	72.857	70	18	1	1950	1744	77	146	1.67e-41	105
Contig10705	black	gi|646699487|gb|KDR10067.1| Myosin-XV, partial [Zootermopsis nevadensis]	gi|646699487|gb|KDR10067.1|	84.087	553	77	3	1316	2971	2952	3494	0	946
Contig4843	black	gi|817072704|ref|XP_012258465.1| PREDICTED: eukaryotic translation initiation factor 2 subunit 3, Y-linked [Athalia rosae]	gi|817072704|ref|XP_012258465.1|	89.852	473	48	0	217	1635	1	473	0	869
Contig2606	black	gi|795074338|ref|XP_011875987.1| PREDICTED: uncharacterized protein LOC105566526 [Vollenhovia emeryi]	gi|795074338|ref|XP_011875987.1|	61.786	280	103	1	1901	1062	95	370	2.41e-134	372
c582759_g1	black	gi|646719460|gb|KDR21572.1| Prolyl endopeptidase [Zootermopsis nevadensis]	gi|646719460|gb|KDR21572.1|	74.257	606	152	2	2946	1129	171	772	0	967
Contig5480	black	gi|646710538|gb|KDR16018.1| Membrane-associated protein Hem [Zootermopsis nevadensis]	gi|646710538|gb|KDR16018.1|	86.223	421	54	1	5051	3801	1	421	0	754
c572689_g1	black	gi|954543915|ref|XP_014609287.1| PREDICTED: alpha-ketoglutarate-dependent dioxygenase alkB homolog 4 [Polistes canadensis]	gi|954543915|ref|XP_014609287.1|	73.529	68	18	0	329	126	227	294	9.41e-28	115
Contig3019	black	gi|646713608|gb|KDR17899.1| Cation-dependent mannose-6-phosphate receptor [Zootermopsis nevadensis]	gi|646713608|gb|KDR17899.1|	64.474	76	27	0	468	695	181	256	3.08e-22	101
Contig7203	black	gi|665812816|ref|XP_008554939.1| PREDICTED: puff-specific protein Bx42 [Microplitis demolitor]	gi|665812816|ref|XP_008554939.1|	82.222	315	51	3	629	1570	206	516	0	466
Contig4603	black	gi|642929699|ref|XP_008195940.1| PREDICTED: 28S ribosomal protein S18a, mitochondrial [Tribolium castaneum]	gi|642929699|ref|XP_008195940.1|	61.151	139	53	1	889	473	19	156	3.55e-57	191
Contig2774	black	gi|646634632|gb|KDQ71516.1| putative maleylacetoacetate isomerase 2 [Zootermopsis nevadensis]	gi|646634632|gb|KDQ71516.1|	92.627	217	16	0	289	939	1	217	1.66e-140	426
Contig3545	black	gi|646715265|gb|KDR18936.1| Importin subunit alpha-2 [Zootermopsis nevadensis]	gi|646715265|gb|KDR18936.1|	61.407	526	193	6	159	1712	1	524	0	665
Contig2359	black	gi|826490298|ref|XP_012539954.1| PREDICTED: UPF0449 protein C19orf25-like [Monomorium pharaonis]	gi|826490298|ref|XP_012539954.1|	34.454	119	64	3	399	752	2	107	9.84e-05	47
Contig3054	black	gi|646712094|gb|KDR16999.1| Ubiquitin carboxyl-terminal hydrolase 46 [Zootermopsis nevadensis]	gi|646712094|gb|KDR16999.1|	93.388	242	16	0	1158	433	113	354	4.28e-178	476
Contig2896	black	gi|646693507|gb|KDR07730.1| 26S proteasome non-ATPase regulatory subunit 9 [Zootermopsis nevadensis]	gi|646693507|gb|KDR07730.1|	49.733	187	82	5	130	687	26	201	1.03e-48	171
Contig4464	black	gi|646704039|gb|KDR12406.1| Trafficking protein particle complex subunit 5 [Zootermopsis nevadensis]	gi|646704039|gb|KDR12406.1|	86.316	190	26	0	91	660	1	190	2.3e-115	348
Contig4719	black	gi|646697096|gb|KDR08981.1| Cyclin-related protein FAM58A [Zootermopsis nevadensis]	gi|646697096|gb|KDR08981.1|	76.224	143	31	1	269	697	26	165	2.97e-85	234
Contig1774	black	gi|751224003|ref|XP_011165322.1| PREDICTED: ras-like GTP-binding protein Rho1 isoform X1 [Solenopsis invicta] >gi|751224005|ref|XP_011165323.1| PREDICTED: ras-like GTP-binding protein Rho1 isoform X1 [Solenopsis invicta] >gi|751224007|ref|XP_011165324.1| PREDICTED: ras-like GTP-binding protein Rho1 isoform X1 [Solenopsis invicta] >gi|751224009|ref|XP_011165325.1| PREDICTED: ras-like GTP-binding p…	gi|751224003|ref|XP_011165322.1|	91.414	198	15	1	735	1322	5	202	4.19e-116	369
c576768_g2	black	gi|939265207|ref|XP_014252638.1| PREDICTED: nicotinate phosphoribosyltransferase isoform X9 [Cimex lectularius]	gi|939265207|ref|XP_014252638.1|	77.5	560	119	1	220	1878	1	560	0	905
c583820_g2	black	gi|646700995|gb|KDR10918.1| Androgen-induced proliferation inhibitor [Zootermopsis nevadensis]	gi|646700995|gb|KDR10918.1|	85.853	516	64	2	2161	614	68	574	0	917
Contig2467	black	gi|646711672|gb|KDR16763.1| 28S ribosomal protein S10, mitochondrial [Zootermopsis nevadensis]	gi|646711672|gb|KDR16763.1|	73.333	105	28	0	390	704	72	176	1.17e-47	166
Contig1524	black	gi|805763372|ref|XP_012154504.1| PREDICTED: elongation factor 1-gamma [Megachile rotundata]	gi|805763372|ref|XP_012154504.1|	78.469	209	45	0	47	673	1	209	3.92e-166	352
c580974_g3	black	gi|646717623|gb|KDR20414.1| Actin-interacting protein 1 [Zootermopsis nevadensis]	gi|646717623|gb|KDR20414.1|	82.363	601	106	0	958	2760	1	601	0	1028
c496287_g1	black	gi|242021215|ref|XP_002431041.1| mitochondrial import inner membrane translocase subunit Tim10, putative [Pediculus humanus corporis] >gi|212516270|gb|EEB18303.1| mitochondrial import inner membrane translocase subunit Tim10, putative [Pediculus humanus corporis]	gi|242021215|ref|XP_002431041.1|	81.915	94	17	0	529	810	2	95	9.56e-50	170
Contig6835	black	gi|646711369|gb|KDR16555.1| Double-strand-break repair protein rad21-like protein [Zootermopsis nevadensis]	gi|646711369|gb|KDR16555.1|	55.605	223	80	3	4966	4298	642	845	1.11e-57	223
Contig4124	black	gi|646690470|gb|KDR06873.1| Enhancer of rudimentary-like protein [Zootermopsis nevadensis]	gi|646690470|gb|KDR06873.1|	91.089	101	9	0	1896	1594	1	101	1.11e-59	203
Contig2768	black	gi|954544980|ref|XP_014614785.1| PREDICTED: ran-specific GTPase-activating protein-like isoform X1 [Polistes canadensis] >gi|954544982|ref|XP_014614791.1| PREDICTED: ran-specific GTPase-activating protein-like isoform X1 [Polistes canadensis]	gi|954544980|ref|XP_014614785.1|	72.973	148	40	0	1365	922	25	172	1.8e-68	228
Contig5489	black	gi|817076048|ref|XP_012260277.1| PREDICTED: 26S proteasome non-ATPase regulatory subunit 1 [Athalia rosae]	gi|817076048|ref|XP_012260277.1|	83.981	849	127	3	3235	716	1	849	0	1412
Contig8178	black	gi|805756552|ref|XP_012144013.1| PREDICTED: ubiquitin-conjugating enzyme E2 variant 2 isoform X1 [Megachile rotundata]	gi|805756552|ref|XP_012144013.1|	83.221	149	23	1	3255	2809	5	151	3.85e-80	266
c574378_g1	black	gi|332374536|gb|AEE62409.1| unknown [Dendroctonus ponderosae] >gi|478249951|gb|ENN70458.1| hypothetical protein YQE_12961, partial [Dendroctonus ponderosae]	gi|332374536|gb|AEE62409.1|	74.157	89	22	1	406	672	1	88	2.58e-36	136
Contig2483	black	gi|646704917|gb|KDR12870.1| Vacuolar protein-sorting-associated protein 36 [Zootermopsis nevadensis]	gi|646704917|gb|KDR12870.1|	63.402	388	133	3	179	1321	1	386	3.95e-174	505
Contig4030	black	gi|951530608|ref|XP_014469109.1| PREDICTED: ER membrane protein complex subunit 1 isoform X2 [Dinoponera quadriceps]	gi|951530608|ref|XP_014469109.1|	46.902	936	427	19	140	2893	39	922	0	800
c583849_g1	black	gi|307192389|gb|EFN75624.1| Serine-arginine protein 55 [Harpegnathos saltator]	gi|307192389|gb|EFN75624.1|	81.333	75	14	0	4096	3872	1	75	7.52e-32	135
Contig7865	black	gi|646701910|gb|KDR11405.1| Protein N-terminal glutamine amidohydrolase [Zootermopsis nevadensis]	gi|646701910|gb|KDR11405.1|	72.794	136	37	0	2380	2787	83	218	4.69e-61	215
c581635_g2	black	gi|646700119|gb|KDR10417.1| DNA excision repair protein haywire [Zootermopsis nevadensis]	gi|646700119|gb|KDR10417.1|	82.796	93	15	1	349	74	714	806	5.79e-43	156
Contig5100	black	gi|939634387|ref|XP_014291685.1| PREDICTED: uroporphyrinogen decarboxylase [Halyomorpha halys]	gi|939634387|ref|XP_014291685.1|	68.831	308	92	2	569	1489	59	363	1.07e-136	415
Contig6719	black	gi|332375705|gb|AEE62993.1| unknown [Dendroctonus ponderosae]	gi|332375705|gb|AEE62993.1|	71.642	134	37	1	1702	1301	152	284	2.6e-101	195
Contig3535	black	gi|817052371|ref|XP_012255938.1| PREDICTED: 39S ribosomal protein L22, mitochondrial [Athalia rosae]	gi|817052371|ref|XP_012255938.1|	60.811	222	81	4	826	170	1	219	7.95e-84	264
Contig1576	black	gi|321470359|gb|EFX81335.1| hypothetical protein DAPPUDRAFT_303402 [Daphnia pulex]	gi|321470359|gb|EFX81335.1|	50	64	30	1	1172	987	35	98	5.08e-11	67
Contig4454	black	gi|646716736|gb|KDR19862.1| Signal peptidase complex catalytic subunit SEC11C [Zootermopsis nevadensis]	gi|646716736|gb|KDR19862.1|	92.135	178	14	0	88	621	1	178	6.44e-114	348
Contig6117	black	gi|817064848|ref|XP_012254187.1| PREDICTED: coiled-coil domain-containing protein 93 isoform X2 [Athalia rosae]	gi|817064848|ref|XP_012254187.1|	55.351	271	102	4	291	1088	17	273	8.44e-87	301
Contig2651	black	gi|968053973|ref|XP_002003395.2| uncharacterized protein Dmoj_GI17889 [Drosophila mojavensis] >gi|946592007|gb|EDW12837.2| uncharacterized protein Dmoj_GI17889 [Drosophila mojavensis]	gi|968053973|ref|XP_002003395.2|	62.937	143	53	0	1016	588	1	143	1.03e-56	192
c566539_g1	black	gi|559373046|gb|AHB12475.1| 60S Ribosomal Protein L28 [Pantala flavescens]	gi|559373046|gb|AHB12475.1|	94.366	71	4	0	1110	898	1	71	3.49e-49	142
c582108_g1	black	gi|568258924|gb|ETN66955.1| antiviral helicase SKI2 [Anopheles darlingi]	gi|568258924|gb|ETN66955.1|	55.705	149	64	1	730	284	1080	1226	2.16e-40	156
Contig4135	black	gi|646723726|gb|KDR24239.1| MRG-binding protein [Zootermopsis nevadensis]	gi|646723726|gb|KDR24239.1|	76.852	108	25	0	2035	1712	1	108	1.13e-51	188
Contig2692	black	gi|817080245|ref|XP_012262576.1| PREDICTED: WD repeat-containing protein 82 [Athalia rosae]	gi|817080245|ref|XP_012262576.1|	76.19	315	74	1	295	1239	1	314	1.92e-162	494
Contig7240	black	gi|749754523|ref|XP_011139701.1| PREDICTED: probable nuclear transport factor 2 isoform X1 [Harpegnathos saltator] >gi|749754525|ref|XP_011139702.1| PREDICTED: probable nuclear transport factor 2 isoform X1 [Harpegnathos saltator]	gi|749754523|ref|XP_011139701.1|	87.5	104	13	0	196	507	27	130	6.65e-58	198
Contig11050	black	gi|817069544|ref|XP_012256753.1| PREDICTED: E3 ubiquitin-protein ligase RFWD3-like isoform X1 [Athalia rosae]	gi|817069544|ref|XP_012256753.1|	39.4	533	281	10	3632	2046	89	583	5.6e-105	355
Contig10827	black	gi|951526642|ref|XP_014467518.1| PREDICTED: trafficking protein particle complex subunit 3 [Dinoponera quadriceps]	gi|951526642|ref|XP_014467518.1|	80	105	21	0	1880	2194	92	196	8.89e-83	189
UN04565	black	gi|646698235|gb|KDR09513.1| Eukaryotic translation initiation factor 3 subunit E [Zootermopsis nevadensis]	gi|646698235|gb|KDR09513.1|	84.455	431	67	0	255	1547	1	431	0	764
Contig2878	black	gi|646705089|gb|KDR12968.1| BUD31-like protein [Zootermopsis nevadensis]	gi|646705089|gb|KDR12968.1|	97.222	144	4	0	367	798	1	144	3.12e-96	290
Contig5067	black	gi|91094029|ref|XP_967706.1| PREDICTED: mitochondrial inner membrane protein COX18 [Tribolium castaneum]	gi|91094029|ref|XP_967706.1|	48.726	314	154	3	427	1356	6	316	4.32e-103	325
Contig4006	black	gi|646696194|gb|KDR08641.1| Heat shock 70 kDa protein cognate 5 [Zootermopsis nevadensis]	gi|646696194|gb|KDR08641.1|	86.765	408	54	0	319	1542	21	428	0	736
Contig11240	black	gi|817066589|ref|XP_012255140.1| PREDICTED: pre-mRNA-processing-splicing factor 8 [Athalia rosae] >gi|817066591|ref|XP_012255141.1| PREDICTED: pre-mRNA-processing-splicing factor 8 [Athalia rosae]	gi|817066589|ref|XP_012255140.1|	95.917	1396	56	1	36	4223	455	1849	0	2722
Contig7554	black	gi|646719626|gb|KDR21666.1| Fibroblast growth factor receptor substrate 2 [Zootermopsis nevadensis]	gi|646719626|gb|KDR21666.1|	75.833	120	27	1	1006	1365	13	130	4.43e-52	202
Contig6799	black	gi|646723292|gb|KDR23947.1| Transcriptional repressor CTCF [Zootermopsis nevadensis]	gi|646723292|gb|KDR23947.1|	80.614	717	106	15	3153	1039	21	716	0	1026
Contig9847	black	gi|646703847|gb|KDR12308.1| Peroxisomal biogenesis factor 19 [Zootermopsis nevadensis]	gi|646703847|gb|KDR12308.1|	55.645	248	91	4	3191	3889	75	318	6.02e-72	253
Contig7779	black	gi|646720719|gb|KDR22341.1| AP-2 complex subunit mu-1 [Zootermopsis nevadensis]	gi|646720719|gb|KDR22341.1|	97.368	266	5	1	60	851	1	266	0	538
c569758_g1	black	gi|970879959|ref|XP_015109142.1| PREDICTED: UPF0235 protein C15orf40 homolog [Diachasma alloeum]	gi|970879959|ref|XP_015109142.1|	68.317	101	29	1	416	718	47	144	1.9e-36	134
c568627_g1	black	gi|646711658|gb|KDR16749.1| hypothetical protein L798_09277 [Zootermopsis nevadensis]	gi|646711658|gb|KDR16749.1|	39.069	494	262	9	281	1744	1	461	2.45e-105	340
c579215_g2	black	gi|749797181|ref|XP_011152035.1| PREDICTED: S-adenosylmethionine synthase isoform X1 [Harpegnathos saltator] >gi|749797183|ref|XP_011152037.1| PREDICTED: S-adenosylmethionine synthase isoform X1 [Harpegnathos saltator] >gi|749797185|ref|XP_011152038.1| PREDICTED: S-adenosylmethionine synthase isoform X1 [Harpegnathos saltator] >gi|749797189|ref|XP_011152040.1| PREDICTED: S-adenosylmethionine synt…	gi|749797181|ref|XP_011152035.1|	82.178	404	70	2	2775	1564	1	402	0	675
c559846_g1	black	gi|91079883|ref|XP_967733.1| PREDICTED: ubiquitin carboxyl-terminal hydrolase isozyme L5 [Tribolium castaneum] >gi|270003278|gb|EEZ99725.1| hypothetical protein TcasGA2_TC002490 [Tribolium castaneum]	gi|91079883|ref|XP_967733.1|	78.689	61	13	0	656	474	246	306	1.09e-22	101
Contig7964	black	gi|559372429|gb|AHB12421.1| 40S ribosomal protein SA [Pantala flavescens]	gi|559372429|gb|AHB12421.1|	85.765	281	36	2	72	902	1	281	3.23e-147	427
c578384_g2	black	gi|646710823|gb|KDR16241.1| Tudor domain-containing protein 12 [Zootermopsis nevadensis]	gi|646710823|gb|KDR16241.1|	32.8	125	78	3	985	614	1709	1828	1.46e-11	74.7
Contig10793	black	gi|646717779|gb|KDR20509.1| Calcium-binding atopy-related autoantigen 1, partial [Zootermopsis nevadensis]	gi|646717779|gb|KDR20509.1|	93.684	95	6	0	2777	2493	272	366	8.92e-49	184
Contig4629	black	gi|675385589|gb|KFM78486.1| Succinate dehydrogenase cytochrome b560 subunit, mitochondrial, partial [Stegodyphus mimosarum]	gi|675385589|gb|KFM78486.1|	56.098	123	54	0	378	746	42	164	1.35e-35	134
Contig9460	black	gi|157103169|ref|XP_001647852.1| AAEL000081-PA, partial [Aedes aegypti] >gi|108884684|gb|EAT48909.1| AAEL000081-PA, partial [Aedes aegypti]	gi|157103169|ref|XP_001647852.1|	47.222	612	270	8	4457	2664	363	935	0	499
c575789_g1	black	gi|939635082|ref|XP_014293752.1| PREDICTED: cell division cycle protein 27 homolog isoform X2 [Halyomorpha halys]	gi|939635082|ref|XP_014293752.1|	56.41	117	14	2	353	3	1	80	2.98e-32	128
Contig10641	black	gi|817073333|ref|XP_012258801.1| PREDICTED: protein KRI1 homolog [Athalia rosae]	gi|817073333|ref|XP_012258801.1|	43.032	653	300	12	234	2147	1	596	3.61e-108	369
Contig7156	black	gi|861651965|gb|KMQ98067.1| adenosylhomocysteinase b [Lasius niger]	gi|861651965|gb|KMQ98067.1|	83.333	312	52	0	399	1334	4	315	0	549
Contig2943	black	gi|917955398|ref|NP_001299779.1| proteasome subunit beta type-1 [Papilio xuthus] >gi|389609037|dbj|BAM18130.1| proteasome 26kD subunit [Papilio xuthus]	gi|917955398|ref|NP_001299779.1|	80.87	115	22	0	467	811	118	232	9.72e-101	202
Contig11342	black	gi|646704061|gb|KDR12416.1| Vacuolar protein sorting-associated protein 13D [Zootermopsis nevadensis]	gi|646704061|gb|KDR12416.1|	51.903	1603	601	32	415	5070	2619	4102	0	1485
Contig8740	black	gi|934156872|gb|KPM06691.1| tyrosine aminotransferase-like protein 1 [Sarcoptes scabiei]	gi|934156872|gb|KPM06691.1|	59.124	274	110	2	944	1759	10	283	8.35e-162	336
Contig6137	black	gi|646722388|gb|KDR23401.1| hypothetical protein L798_05369 [Zootermopsis nevadensis]	gi|646722388|gb|KDR23401.1|	64.045	267	93	2	103	900	1	265	8.41e-131	370
Contig4927	black	gi|646709057|gb|KDR15105.1| Ras-related protein Rab-14 [Zootermopsis nevadensis]	gi|646709057|gb|KDR15105.1|	96.279	215	8	0	518	1162	1	215	1.28e-146	443
Contig10523	black	gi|817072370|ref|XP_012258284.1| PREDICTED: UDP-sugar transporter UST74c-like isoform X1 [Athalia rosae] >gi|817072372|ref|XP_012258285.1| PREDICTED: UDP-sugar transporter UST74c-like isoform X1 [Athalia rosae]	gi|817072370|ref|XP_012258284.1|	69.366	284	86	1	3260	2412	49	332	8.69e-128	407
Contig3596	black	gi|970886151|ref|XP_015127808.1| PREDICTED: prefoldin subunit 4 [Diachasma alloeum]	gi|970886151|ref|XP_015127808.1|	66.176	136	46	0	1603	1196	2	137	1.09e-48	173
c552400_g1	black	gi|817079344|ref|XP_012262083.1| PREDICTED: dolichyl-diphosphooligosaccharide--protein glycosyltransferase subunit DAD1 [Athalia rosae]	gi|817079344|ref|XP_012262083.1|	85.455	110	16	0	219	548	2	111	5.12e-61	195
Contig2590	black	gi|646710386|gb|KDR15905.1| Coatomer subunit zeta-1 [Zootermopsis nevadensis]	gi|646710386|gb|KDR15905.1|	96.117	103	4	0	522	214	76	178	4.42e-86	202
Contig4989	black	gi|817086862|ref|XP_012266180.1| PREDICTED: proteasome subunit alpha type-4 [Athalia rosae]	gi|817086862|ref|XP_012266180.1|	92.827	237	17	0	861	151	1	237	3.43e-153	467
c570920_g1	black	gi|861608427|gb|KMQ84820.1| ap-1 complex subunit sigma-2 [Lasius niger]	gi|861608427|gb|KMQ84820.1|	96.078	153	6	0	152	610	1	153	4.33e-94	301
Contig8989	black	gi|939651729|ref|XP_014274906.1| PREDICTED: zinc finger matrin-type protein 2 isoform X1 [Halyomorpha halys]	gi|939651729|ref|XP_014274906.1|	73.604	197	52	0	3129	2539	3	199	2.31e-72	248
Contig3541	black	gi|646717064|gb|KDR20058.1| Pre-mRNA-processing factor 19 [Zootermopsis nevadensis]	gi|646717064|gb|KDR20058.1|	91.809	293	22	1	245	1117	216	508	0	568
Contig797	black	gi|241637009|ref|XP_002410674.1| transcription factor E(Y)2, putative [Ixodes scapularis] >gi|215503503|gb|EEC12997.1| transcription factor E(Y)2, putative [Ixodes scapularis]	gi|241637009|ref|XP_002410674.1|	62.637	91	34	0	330	602	39	129	2.4e-36	132
Contig5723	black	gi|646701241|gb|KDR11046.1| COMM domain-containing protein 3 [Zootermopsis nevadensis]	gi|646701241|gb|KDR11046.1|	42.857	105	54	1	584	288	94	198	6.3e-28	90.1
c564706_g1	black	gi|817050797|ref|XP_012256770.1| PREDICTED: mediator of RNA polymerase II transcription subunit 14 isoform X4 [Athalia rosae]	gi|817050797|ref|XP_012256770.1|	61.772	395	112	5	2092	926	1110	1471	7.86e-139	454
Contig7047	black	gi|665804329|ref|XP_008550301.1| PREDICTED: 5-demethoxyubiquinone hydroxylase, mitochondrial isoform X1 [Microplitis demolitor]	gi|665804329|ref|XP_008550301.1|	62.727	110	40	1	928	599	23	131	1.28e-62	144
Contig4332	black	gi|766938348|ref|XP_011501673.1| PREDICTED: heterogeneous nuclear ribonucleoprotein 27C isoform X2 [Ceratosolen solmsi marchali]	gi|766938348|ref|XP_011501673.1|	74.766	214	33	2	122	757	1	195	3.12e-103	330
Contig6583	black	gi|646724140|gb|KDR24501.1| BTB/POZ domain-containing protein 3 [Zootermopsis nevadensis]	gi|646724140|gb|KDR24501.1|	85.714	448	62	1	183	1520	1	448	0	759
Contig2656	black	gi|121511992|gb|ABM55447.1| ribosome-associated membrane protein [Xenopsylla cheopis]	gi|121511992|gb|ABM55447.1|	95.312	64	3	0	891	700	1	64	1.78e-32	125
Contig1160	black	gi|817065615|ref|XP_012254608.1| PREDICTED: cyclin-dependent kinases regulatory subunit [Athalia rosae]	gi|817065615|ref|XP_012254608.1|	85.714	77	11	0	696	466	1	77	4.07e-41	144
Contig3718	black	gi|817089035|ref|XP_012267362.1| PREDICTED: vacuolar protein-sorting-associated protein 25 [Athalia rosae]	gi|817089035|ref|XP_012267362.1|	60.87	161	63	0	1028	546	15	175	1.2e-67	223
Contig7154	black	gi|646698026|gb|KDR09402.1| Dynactin subunit 4 [Zootermopsis nevadensis]	gi|646698026|gb|KDR09402.1|	59.437	355	129	5	2070	1006	1	340	1.01e-133	414
Contig9197	black	gi|646698332|gb|KDR09559.1| LIN1-like protein [Zootermopsis nevadensis]	gi|646698332|gb|KDR09559.1|	60.662	272	79	10	170	937	1	260	5.17e-78	232
Contig8290	black	gi|646700892|gb|KDR10845.1| Ribosomal L1 domain-containing protein 1 [Zootermopsis nevadensis]	gi|646700892|gb|KDR10845.1|	37.867	375	216	9	328	1434	399	762	2.3e-60	223
Contig3687	black	gi|618731098|emb|CCX34985.1| Delta [Blattella germanica]	gi|618731098|emb|CCX34985.1|	44.295	745	269	19	56	2137	173	822	2.9e-139	460
Contig16508	black	gi|646697044|gb|KDR08963.1| Stromal cell-derived factor 2 [Zootermopsis nevadensis]	gi|646697044|gb|KDR08963.1|	71.642	201	52	3	122	709	124	324	2.75e-84	277
Contig15477	black	gi|646723601|gb|KDR24148.1| Eukaryotic initiation factor 4A-III [Zootermopsis nevadensis]	gi|646723601|gb|KDR24148.1|	94.483	290	15	1	9	875	5	294	0	562
Contig4390	black	gi|646700580|gb|KDR10690.1| Protein TMED8 [Zootermopsis nevadensis]	gi|646700580|gb|KDR10690.1|	54.563	515	177	7	3004	1487	1	467	5.3e-125	398
c579045_g2	black	gi|646707363|gb|KDR14169.1| U1 small nuclear ribonucleoprotein C [Zootermopsis nevadensis]	gi|646707363|gb|KDR14169.1|	88.462	78	9	0	100	333	3	80	3.01e-41	147
Contig3946	black	gi|157106202|ref|XP_001649215.1| AAEL004475-PA [Aedes aegypti] >gi|765338025|ref|XP_011493247.1| AAEL004475-PB [Aedes aegypti] >gi|94468836|gb|ABF18267.1| actin-related protein Arp2/3 complex subunit ARPC3 [Aedes aegypti] >gi|108879909|gb|EAT44134.1| AAEL004475-PA [Aedes aegypti] >gi|403182648|gb|EJY57534.1| AAEL004475-PB [Aedes aegypti]	gi|157106202|ref|XP_001649215.1|	85	120	18	0	346	705	59	178	5.69e-75	223
Contig8807	black	gi|546678498|gb|ERL89101.1| hypothetical protein D910_06478 [Dendroctonus ponderosae]	gi|546678498|gb|ERL89101.1|	60.714	196	62	7	4326	3760	296	483	2.25e-54	208
Contig6865	black	gi|607366275|gb|EZA60446.1| Chromobox protein-like protein [Cerapachys biroi]	gi|607366275|gb|EZA60446.1|	45.455	187	79	3	573	1064	129	315	1.23e-41	162
Contig2683	black	gi|506968263|gb|AGM32475.1| p23-like protein [Coptotermes formosanus]	gi|506968263|gb|AGM32475.1|	75.862	145	34	1	343	774	5	149	2.19e-57	196
Contig3281	black	gi|646723933|gb|KDR24367.1| putative histone-lysine N-methyltransferase [Zootermopsis nevadensis]	gi|646723933|gb|KDR24367.1|	75.455	110	26	1	1817	2146	1794	1902	4.73e-43	178
Contig9479	black	gi|817080173|ref|XP_012262536.1| PREDICTED: mitochondrial fission 1 protein [Athalia rosae]	gi|817080173|ref|XP_012262536.1|	65.289	121	42	0	224	586	1	121	2.18e-45	166
Contig1582	black	gi|506968649|gb|AGM32668.1| N-alpha-acetyltransferase 40, partial [Coptotermes formosanus]	gi|506968649|gb|AGM32668.1|	60.112	178	69	1	84	611	1	178	8.41e-69	221
c573009_g1	black	gi|646723523|gb|KDR24097.1| hypothetical protein L798_03752 [Zootermopsis nevadensis]	gi|646723523|gb|KDR24097.1|	66.331	496	155	6	166	1635	1	490	0	572
Contig11266	black	gi|815822613|ref|XP_012232593.1| PREDICTED: protein lava lamp-like isoform X4 [Linepithema humile]	gi|815822613|ref|XP_012232593.1|	40.244	246	88	6	624	1355	3298	3486	3.66e-37	159
Contig15539	black	gi|149898825|gb|ABR27878.1| translation initiation factor 5a [Triatoma infestans]	gi|149898825|gb|ABR27878.1|	95.625	160	7	0	1376	897	1	160	2.6e-105	322
Contig6325	black	gi|820841633|ref|XP_012339164.1| PREDICTED: LOW QUALITY PROTEIN: peptidyl-prolyl cis-trans isomerase cyp11-like [Apis florea]	gi|820841633|ref|XP_012339164.1|	63.569	269	95	2	185	991	5	270	7.87e-87	300
Contig6486	black	gi|646700283|gb|KDR10487.1| BTB/POZ domain-containing protein 10 [Zootermopsis nevadensis]	gi|646700283|gb|KDR10487.1|	64.968	471	143	6	2842	1472	1	463	0	547
Contig6469	black	gi|646705597|gb|KDR13235.1| hypothetical protein L798_12856 [Zootermopsis nevadensis]	gi|646705597|gb|KDR13235.1|	56.94	634	196	12	3344	1443	131	687	0	680
Contig5218	black	gi|646715153|gb|KDR18857.1| ATP-dependent RNA helicase abstrakt [Zootermopsis nevadensis]	gi|646715153|gb|KDR18857.1|	87.22	313	35	2	1551	2483	309	618	0	543
Contig1815	black	gi|242013209|ref|XP_002427307.1| hypothetical protein Phum_PHUM308880 [Pediculus humanus corporis] >gi|212511648|gb|EEB14569.1| hypothetical protein Phum_PHUM308880 [Pediculus humanus corporis]	gi|242013209|ref|XP_002427307.1|	51.282	156	43	8	211	627	27	166	1.24e-30	126
Contig5288	black	gi|646709938|gb|KDR15593.1| MAP/microtubule affinity-regulating kinase 3, partial [Zootermopsis nevadensis]	gi|646709938|gb|KDR15593.1|	94.167	120	7	0	4765	4406	654	773	7.36e-64	243
Contig6704	black	gi|646702909|gb|KDR11877.1| Trimethylguanosine synthase [Zootermopsis nevadensis]	gi|646702909|gb|KDR11877.1|	69.231	52	16	0	58	213	1201	1252	4.58e-16	83.6
Contig2764	black	gi|501290150|dbj|BAN20139.1| peptidyl-prolyl cis-trans isomerase f, ppif [Riptortus pedestris]	gi|501290150|dbj|BAN20139.1|	74.057	212	40	3	241	846	1	207	1.61e-102	318
c579080_g1	black	gi|646697023|gb|KDR08942.1| Eukaryotic translation initiation factor 3 subunit D [Zootermopsis nevadensis]	gi|646697023|gb|KDR08942.1|	87.179	429	51	2	581	1864	135	560	0	768
UN05918	black	gi|952530749|gb|KRT83835.1| hypothetical protein AMK59_3264 [Oryctes borbonicus]	gi|952530749|gb|KRT83835.1|	70.423	142	40	1	360	779	143	284	1.7e-80	211
Contig6913	black	gi|952513785|gb|KRT80307.1| hypothetical protein AMK59_8207 [Oryctes borbonicus]	gi|952513785|gb|KRT80307.1|	55.752	904	383	11	5442	2752	1	894	0	919
c578412_g2	black	gi|768434558|ref|XP_011558694.1| PREDICTED: ARL14 effector protein-like [Plutella xylostella]	gi|768434558|ref|XP_011558694.1|	65.823	79	27	0	2125	1889	10	88	2.87e-28	118
Contig12248	black	gi|391334493|ref|XP_003741638.1| PREDICTED: uncharacterized protein LOC100898406 [Metaseiulus occidentalis]	gi|391334493|ref|XP_003741638.1|	35.897	351	203	5	324	1349	19	356	3.15e-49	190
Contig2844	black	gi|939268059|ref|XP_014254163.1| PREDICTED: 26S protease regulatory subunit 8 isoform X1 [Cimex lectularius]	gi|939268059|ref|XP_014254163.1|	97.75	400	9	0	1432	233	42	441	0	736
Contig18441	black	gi|970887985|ref|XP_015109127.1| PREDICTED: structural maintenance of chromosomes protein 3 [Diachasma alloeum]	gi|970887985|ref|XP_015109127.1|	77.778	369	78	2	2	1105	837	1202	0	578
c569783_g1	black	gi|646713972|gb|KDR18109.1| WD repeat-containing protein 55-like protein [Zootermopsis nevadensis]	gi|646713972|gb|KDR18109.1|	63.188	345	126	1	1297	263	50	393	2.21e-159	469
Contig9476	black	gi|939694163|ref|XP_014291164.1| PREDICTED: vacuolar protein sorting-associated protein VTA1 homolog [Halyomorpha halys]	gi|939694163|ref|XP_014291164.1|	54.407	329	100	9	89	1042	1	290	1.76e-98	323
Contig8169	black	gi|646708589|gb|KDR14838.1| DnaJ-like protein subfamily A member 2 [Zootermopsis nevadensis]	gi|646708589|gb|KDR14838.1|	67.952	415	129	3	3711	2470	33	444	8.7e-165	507
c564371_g1	black	gi|646703015|gb|KDR11908.1| Ubiquitin-conjugating enzyme E2 T [Zootermopsis nevadensis]	gi|646703015|gb|KDR11908.1|	60.784	153	60	0	243	701	1	153	2.03e-55	191
Contig16136	black	gi|646695745|gb|KDR08467.1| Terminal uridylyltransferase 4 [Zootermopsis nevadensis]	gi|646695745|gb|KDR08467.1|	51.259	437	209	3	2271	3569	570	1006	1.75e-122	423
Contig4395	black	gi|817069216|ref|XP_012256571.1| PREDICTED: uncharacterized protein C9E9.15-like isoform X1 [Athalia rosae]	gi|817069216|ref|XP_012256571.1|	52.239	134	60	2	408	797	111	244	3.93e-45	145
UN05875	black	gi|817206757|ref|XP_012279332.1| PREDICTED: heat shock protein 83-like [Orussus abietinus]	gi|817206757|ref|XP_012279332.1|	86.705	346	41	1	1303	266	381	721	0	546
c578051_g1	black	gi|646699937|gb|KDR10316.1| Regulator of nonsense transcripts 1 [Zootermopsis nevadensis]	gi|646699937|gb|KDR10316.1|	88.374	1144	107	7	5520	2095	1	1120	0	2021
Contig4986	black	gi|759054897|ref|XP_011336670.1| PREDICTED: ubiquinone biosynthesis protein COQ9, mitochondrial-like isoform X2 [Cerapachys biroi]	gi|759054897|ref|XP_011336670.1|	64.539	141	50	0	1130	1552	57	197	2.19e-54	194
Contig5741	black	gi|646720400|gb|KDR22148.1| Survival of motor neuron-related-splicing factor 30 [Zootermopsis nevadensis]	gi|646720400|gb|KDR22148.1|	82.609	46	8	0	1469	1606	207	252	5.54e-07	58.2
c576289_g1	black	gi|189236433|ref|XP_972706.2| PREDICTED: nuclear transcription factor Y subunit alpha isoform X1 [Tribolium castaneum] >gi|270005402|gb|EFA01850.1| hypothetical protein TcasGA2_TC007453 [Tribolium castaneum]	gi|189236433|ref|XP_972706.2|	52.837	282	108	7	365	1171	36	305	2.87e-69	240
Contig3660	black	gi|936678902|ref|XP_014229076.1| PREDICTED: stress-induced-phosphoprotein 1 [Trichogramma pretiosum]	gi|936678902|ref|XP_014229076.1|	75.617	324	79	0	290	1261	220	543	6.67e-167	498
[truncated: 9,684 more rows]
