# Supplementary material for: Comparative transcriptomics reveal developmental turning points during embryogenesis of a hemimetabolous insect, the damselfly Ischnura elegans
Source: Sci Rep. 2017 Oct 19;7:13547. doi: 10.1038/s41598-017-13176-8 (PMC5648782; doi:10.1038/s41598-017-13176-8)
Supplement: Supplementary file 8 — Table S7 [file 41598_2017_13176_MOESM8_ESM.xls]

## Sheet: Traits
	library name	day	individual	clade
1	day_1a	1	1	1
2	day_2a	2	1	1
3	day_3a	3	1	1
4	day_3b	3	2	1
5	day_4a	4	1	1
6	day_4b	4	2	1
7	day_5a	5	1	2
8	day_6a	6	1	2
9	day_6b	6	2	3
10	day_7a	7	1	3
11	day_7b	7	2	3
12	day_8a	8	1	3
13	day_8b	8	2	4
14	day_9a	9	1	4
15	day_9b	9	2	4
