# Supplementary material for: Comparative transcriptomics reveal developmental turning points during embryogenesis of a hemimetabolous insect, the damselfly Ischnura elegans
Source: Sci Rep. 2017 Oct 19;7:13547. doi: 10.1038/s41598-017-13176-8 (PMC5648782; doi:10.1038/s41598-017-13176-8)
Supplement: Supplementary file 9 — Table S8 [file 41598_2017_13176_MOESM9_ESM.xls]

## Sheet: FDR adjusted p-values
	# genes in module	day	clade	individual
MEred	635	0.000398114	8.39e-05	0.881436
MEdarkolivegreen4	96	0.00975345	0.0245149	0.620134
MEsaddlebrown	207	0.0339873	0.0608453	0.915021
MEbrown2	88	0.133701	0.0862549	0.949981
MEdarkgrey	224	0.122318	0.0874104	0.0436025
MEblue2	2012	0.012863	0.0179389	0.113427
MEdarkorange2	169	0.0608889	0.0447748	0.113427
MEbrown4	271	0.00975345	0.0144737	0.497358
MEcoral1	3817	0.00975345	0.0144737	0.698821
MEhoneydew1	178	0.0140942	0.0186552	0.215532
MEyellow4	106	0.0396218	0.0270371	0.278102
MEplum	105	0.149624	0.0980572	0.881436
MEantiquewhite4	1316	0.0687476	0.0980572	0.590959
MEdarkseagreen4	118	0.00975345	0.0186552	0.881436
MElightpink4	119	0.00340635	0.015148	0.698821
MElightcoral	98	0.0385394	0.0980572	0.881436
MEdarkgreen	1303	0.000317813	7.08e-05	0.698821
MEsalmon4	147	0.00340635	0.000416415	0.145331
MEblack	2637	0.0140942	0.0186552	0.70085
MElightsteelblue	211	0.0385394	0.0242029	0.881436
MEskyblue1	106	0.0140942	0.0242029	0.882596
MEskyblue2	107	0.071086	0.0179389	0.881436
MEmediumpurple2	296	0.436249	0.541958	0.882596
MEdarkorange	220	0.910179	0.788597	0.881436
MEsalmon	673	0.276937	0.322556	0.882596
MElavenderblush3	118	0.657677	0.276435	0.409397
MEpaleturquoise	199	0.703758	0.276435	0.881436
MEplum1	392	0.180204	0.0969982	0.70085
MEskyblue	208	0.195751	0.453608	0.145331
MEtan	299	0.611976	0.951671	0.025147
MEmaroon	133	0.552187	0.458087	1.64e-06
MEsienna3	387	0.292699	0.350895	0.0210346
MElightgreen	272	0.00541256	0.0144737	0.0993281
MEmidnightblue	475	0.071086	0.0608453	0.00397015
MEgrey	9285	0.149624	0.276435	0.513988
