# Supplementary material for: Comparative transcriptomics reveal developmental turning points during embryogenesis of a hemimetabolous insect, the damselfly Ischnura elegans
Source: Sci Rep. 2017 Oct 19;7:13547. doi: 10.1038/s41598-017-13176-8 (PMC5648782; doi:10.1038/s41598-017-13176-8)
Supplement: Supplementary file 10 — Table S9 [file 41598_2017_13176_MOESM10_ESM.xls]

## Sheet: Highly expressed genes
Contig	Module	Description
UN35309	darkgreen	cytochrome c oxidase subunit III
Contig1988	darkgreen	40S ribosomal protein S21
Contig6272	darkgreen	40S Ribosomal Protein S11
c546659_g1	darkgreen	60S Ribosomal Protein L36
Contig1635	darkgreen	U6 snRNA-associated Sm-like protein LSm6
Contig10242	darkgreen	hypothetical protein DAPPUDRAFT_98603
Contig2591	darkgreen	60S Ribosomal Protein L18A
Contig2859	darkgreen	Hrp65 protein
Contig4878	darkgreen	Proliferating cell nuclear antigen
c583433_g8	darkgreen	cytochrome c oxidase subunit III
c577146_g1	darkgreen	Mcm7 protein
Contig4873	darkgreen	Protein DEK
c578846_g1	darkgreen	Tetratricopeptide repeat protein 30
Contig4220	darkgreen	46 kDa FK506-binding nuclear protein
UN57376	darkgreen	40S Ribosomal Protein S30
Contig2453	darkgreen	PREDICTED: geminin isoform X1
Contig6371	darkgreen	putative histone-binding protein Caf1
c572030_g1	darkgreen	Nuclear migration protein nudC
c561476_g1	darkgreen	DNA-directed RNA polymerases I, II, and III subunit RPABC5
Contig4597	darkgreen	RNA-binding protein 8A
Contig4218	darkgreen	40S Ribosomal Protein S7
Contig15417	darkgreen	uncharacterized protein LOC105457806
UN01140	darkgreen	PREDICTED: eukaryotic translation initiation factor 3 subunit M
Contig3274	darkgreen	PREDICTED: LOW QUALITY PROTEIN: ragulator complex protein LAMTOR4 homolog
c572906_g1	darkgreen	serine/arginine-rich splicing factor 7-like protein
Contig4591	darkgreen	PREDICTED: cell growth-regulating nucleolar protein isoform X2
UN04353	darkgreen	PREDICTED: serine/threonine-protein kinase polo
c549199_g1	darkgreen	transcription initiation factor TFIID subunit 10-like protein
UN04589	darkgreen	PREDICTED: DNA-(apurinic or apyrimidinic site) lyase-like
Contig5004	darkgreen	Ubiquitin-fold modifier 1
UN05106	red	Actin
Contig16880	red	conserved hypothetical protein
c575956_g2	red	Muscle LIM protein Mlp84B
Contig4161	red	PREDICTED: myosin light chain alkali isoform X1
c575168_g5	red	AGAP004690-PA-like protein
c578836_g1	red	PREDICTED: prion-like-(Q/N-rich) domain-bearing protein 25
Contig14894	red	PREDICTED: troponin C, isoform 3 isoform X2
c582509_g2	red	hypothetical protein X975_24708
Contig2423	red	PREDICTED: craniofacial development protein 2-like
Contig5826	red	PREDICTED: zinc carboxypeptidase-like
Contig7823	red	PREDICTED: myosin regulatory light chain 2-like
c563582_g1	red	PREDICTED: epididymal secretory protein E1
Contig2595	red	chemosensory protein 7 precursor
c561791_g1	red	PREDICTED: aminopeptidase N-like
c567679_g2	red	Outer dense fiber protein 3
Contig2257	red	PREDICTED: uncharacterized protein LOC106684416
Contig5517	red	PREDICTED: uncharacterized protein LOC106792087
c584756_g3	red	serine carboxypeptidase
Contig6568	red	PREDICTED: troponin T isoform X2
Contig11146	red	PREDICTED: troponin I isoform X11
c578925_g1	red	PREDICTED: endochitinase
Contig3164	red	uncharacterized protein Dvir_GJ10592
Contig4793	red	PREDICTED: tropomyosin-1 isoform X2
Contig4794	red	tropomyosin 2
c582349_g2	red	PREDICTED: kielin/chordin-like protein
c576304_g6	red	PREDICTED: cuticle protein 21-like isoform X1
Contig16130	red	hypothetical protein L798_10310
Contig5165	red	hypothetical protein L798_04130
Contig6278	red	hypothetical protein L798_05901
c567559_g1	red	hypothetical protein L798_14824
