# Supplementary material for: Comparative transcriptomics reveal developmental turning points during embryogenesis of a hemimetabolous insect, the damselfly Ischnura elegans
Source: Sci Rep. 2017 Oct 19;7:13547. doi: 10.1038/s41598-017-13176-8 (PMC5648782; doi:10.1038/s41598-017-13176-8)
Supplement: Supplementary file 11 — Table S10 [file 41598_2017_13176_MOESM11_ESM.xls]

## Sheet: blast_result_skyblue2.txt
qseqid	stitle	sseqid	pident	length	mismatch	gapopen	qstart	qend	sstart	send	evalue	bitscore
c573625_g9_i1	gi|970902905|ref|XP_015117278.1| PREDICTED: piggyBac transposable element-derived protein 4-like [Diachasma alloeum]	gi|970902905|ref|XP_015117278.1|	33.171	205	124	5	2305	1718	64	264	2.9e-13	77
Contig5140	gi|646698118|gb|KDR09452.1| putative serine carboxypeptidase CPVL [Zootermopsis nevadensis]	gi|646698118|gb|KDR09452.1|	56.103	467	197	7	2073	676	3	462	2.89e-178	528
c574469_g1_i1	gi|817073858|ref|XP_012259092.1| PREDICTED: DNA repair protein SWI5 homolog [Athalia rosae]	gi|817073858|ref|XP_012259092.1|	45.57	79	41	1	264	500	41	117	5.2e-12	68.9
Contig15452	gi|646699612|gb|KDR10156.1| Endocuticle structural glycoprotein SgAbd-2 [Zootermopsis nevadensis]	gi|646699612|gb|KDR10156.1|	58.586	99	41	0	610	314	19	117	1.49e-32	124
Contig12119	gi|646699612|gb|KDR10156.1| Endocuticle structural glycoprotein SgAbd-2 [Zootermopsis nevadensis]	gi|646699612|gb|KDR10156.1|	60	85	34	0	149	403	27	111	8.79e-28	112
c584986_g2_i2	gi|795018312|ref|XP_011859165.1| PREDICTED: uncharacterized protein LOC105556682 [Vollenhovia emeryi]	gi|795018312|ref|XP_011859165.1|	41.624	197	114	1	592	2	49	244	3.82e-48	170
Contig7072	gi|646709906|gb|KDR15561.1| Activating signal cointegrator 1 complex subunit 1 [Zootermopsis nevadensis]	gi|646709906|gb|KDR15561.1|	47.895	380	170	6	1267	137	1	355	8.21e-90	287
Contig5483	gi|751464687|ref|XP_011187298.1| PREDICTED: uncharacterized protein LOC105215197 [Bactrocera cucurbitae]	gi|751464687|ref|XP_011187298.1|	32.308	260	144	6	26	796	2	232	4.55e-30	124
Contig9631	gi|646719460|gb|KDR21572.1| Prolyl endopeptidase [Zootermopsis nevadensis]	gi|646719460|gb|KDR21572.1|	72.093	559	152	2	165	1841	67	621	0	874
c570748_g1_i3	gi|350641214|gb|AEQ34997.1| cystatin-B [Tigriopus japonicus]	gi|350641214|gb|AEQ34997.1|	50.526	95	47	0	190	474	1	95	5.89e-28	109
Contig4758	gi|939664630|ref|XP_014279790.1| PREDICTED: toxin-like protein 14 [Halyomorpha halys]	gi|939664630|ref|XP_014279790.1|	42.373	59	32	2	287	457	46	104	4.46e-05	48.9
c568863_g1_i2	gi|817195814|ref|XP_012273462.1| PREDICTED: 26S proteasome non-ATPase regulatory subunit 10-like isoform X2 [Orussus abietinus]	gi|817195814|ref|XP_012273462.1|	56.863	51	22	0	730	882	138	188	5.91e-07	55.5
Contig15534	gi|646699612|gb|KDR10156.1| Endocuticle structural glycoprotein SgAbd-2 [Zootermopsis nevadensis]	gi|646699612|gb|KDR10156.1|	60.494	81	32	0	177	419	31	111	1.31e-25	103
Contig8103	gi|746865529|ref|XP_011063800.1| PREDICTED: vacuolar protein sorting-associated protein 52 homolog isoform X2 [Acromyrmex echinatior]	gi|746865529|ref|XP_011063800.1|	57.143	462	191	3	3	1388	92	546	5.83e-172	505
c575041_g1_i1	gi|936706375|ref|XP_014231150.1| PREDICTED: sodium/potassium/calcium exchanger 5-like [Trichogramma pretiosum]	gi|936706375|ref|XP_014231150.1|	55.696	79	35	0	238	2	504	582	4.59e-24	103
c570379_g1_i1	gi|861624811|gb|KMQ88372.1| gpi-anchored protein [Lasius niger]	gi|861624811|gb|KMQ88372.1|	40.972	144	79	2	123	554	9	146	1.09e-19	93.6
c584652_g2_i1	gi|646713452|gb|KDR17798.1| Diphthine synthase [Zootermopsis nevadensis]	gi|646713452|gb|KDR17798.1|	64.765	298	76	3	1692	802	1	270	7.72e-134	403
c581115_g6_i3	gi|646717404|gb|KDR20279.1| Eyes absent-like protein 1 [Zootermopsis nevadensis]	gi|646717404|gb|KDR20279.1|	90.141	284	27	1	1615	2466	247	529	0	549
c577190_g1_i2	gi|195381855|ref|XP_002049659.1| maltase A3 [Drosophila virilis] >gi|194144456|gb|EDW60852.1| maltase A3 [Drosophila virilis]	gi|195381855|ref|XP_002049659.1|	40	145	86	1	1	435	429	572	1.05e-25	111
c579313_g1_i2	gi|646715342|gb|KDR18984.1| Sugar transporter ERD6-like 6 [Zootermopsis nevadensis]	gi|646715342|gb|KDR18984.1|	46.866	335	147	4	2159	1155	223	526	4.67e-79	274
Contig7189	gi|646713262|gb|KDR17681.1| hypothetical protein L798_08082 [Zootermopsis nevadensis]	gi|646713262|gb|KDR17681.1|	25.041	603	357	21	2360	675	36	584	2.18e-31	136
Contig4562	gi|195123123|ref|XP_002006059.1| uncharacterized protein Dmoj_GI20823 [Drosophila mojavensis] >gi|193911127|gb|EDW09994.1| uncharacterized protein Dmoj_GI20823 [Drosophila mojavensis]	gi|195123123|ref|XP_002006059.1|	66.486	185	45	3	1151	621	1	176	1.53e-76	246
Contig7078	gi|646710173|gb|KDR15774.1| Ester hydrolase C11orf54-like protein [Zootermopsis nevadensis]	gi|646710173|gb|KDR15774.1|	61.022	313	122	0	577	1515	6	318	1.06e-135	424
Contig5212	gi|646712537|gb|KDR17269.1| PRKC apoptosis WT1 regulator protein [Zootermopsis nevadensis]	gi|646712537|gb|KDR17269.1|	67.296	159	24	5	754	1227	67	198	1.33e-28	124
c561909_g1_i2	gi|646714127|gb|KDR18220.1| Glyoxylate reductase/hydroxypyruvate reductase [Zootermopsis nevadensis]	gi|646714127|gb|KDR18220.1|	59.502	321	130	0	162	1124	12	332	2.09e-130	389
Contig7913	gi|242007675|ref|XP_002424655.1| LIM domain only protein, putative [Pediculus humanus corporis] >gi|212508129|gb|EEB11917.1| LIM domain only protein, putative [Pediculus humanus corporis]	gi|242007675|ref|XP_002424655.1|	60	55	17	1	2024	1860	623	672	1.69e-07	61.2
Contig6979	gi|270011882|gb|EFA08330.1| hypothetical protein TcasGA2_TC005972 [Tribolium castaneum]	gi|270011882|gb|EFA08330.1|	57.692	78	28	1	1933	1700	533	605	4.72e-17	92.4
Contig15133	gi|646699612|gb|KDR10156.1| Endocuticle structural glycoprotein SgAbd-2 [Zootermopsis nevadensis]	gi|646699612|gb|KDR10156.1|	58.14	86	36	0	769	512	27	112	1.09e-26	108
Contig3431	gi|951524792|ref|XP_014489210.1| PREDICTED: solute carrier family 25 member 40-like [Dinoponera quadriceps] >gi|951524795|ref|XP_014489211.1| PREDICTED: solute carrier family 25 member 40-like [Dinoponera quadriceps]	gi|951524792|ref|XP_014489210.1|	59.623	265	106	1	1234	443	96	360	7.68e-103	318
c576758_g1_i3	gi|321474829|gb|EFX85793.1| hypothetical protein DAPPUDRAFT_98405 [Daphnia pulex]	gi|321474829|gb|EFX85793.1|	41.228	114	65	1	758	1093	279	392	6.69e-19	94.4
Contig4521	gi|972180986|ref|XP_015171819.1| PREDICTED: solute carrier family 26 member 10-like isoform X1 [Polistes dominula] >gi|972180988|ref|XP_015171820.1| PREDICTED: solute carrier family 26 member 10-like isoform X1 [Polistes dominula]	gi|972180986|ref|XP_015171819.1|	49.856	694	323	6	136	2175	12	694	0	702
Contig5317	gi|646708579|gb|KDR14828.1| Ribonuclease P protein subunit p30 [Zootermopsis nevadensis]	gi|646708579|gb|KDR14828.1|	51.316	228	109	2	955	275	30	256	1.06e-72	238
Contig3464	gi|646721080|gb|KDR22550.1| Ejaculatory bulb-specific protein 3 [Zootermopsis nevadensis]	gi|646721080|gb|KDR22550.1|	44.444	108	56	1	57	368	1	108	1.85e-24	102
Contig3205	gi|668455553|gb|KFB43824.1| AGAP006012-PA-like protein [Anopheles sinensis]	gi|668455553|gb|KFB43824.1|	54.167	72	30	2	74	283	64	134	2.5e-13	73.9
c578107_g1_i3	gi|926613042|ref|XP_013794803.1| PREDICTED: histamine H2 receptor-like isoform X1 [Limulus polyphemus] >gi|926613044|ref|XP_013794804.1| PREDICTED: histamine H2 receptor-like isoform X1 [Limulus polyphemus]	gi|926613042|ref|XP_013794803.1|	50.909	275	135	0	50	874	19	293	3.27e-92	292
Contig10825	gi|242021070|ref|XP_002430969.1| hypothetical protein Phum_PHUM506450 [Pediculus humanus corporis] >gi|212516193|gb|EEB18231.1| hypothetical protein Phum_PHUM506450 [Pediculus humanus corporis]	gi|242021070|ref|XP_002430969.1|	37.895	95	32	2	188	472	63	130	5.96e-09	58.5
c578135_g3_i3	gi|939686976|ref|XP_014300195.1| PREDICTED: TBC1 domain family member 15 [Microplitis demolitor]	gi|939686976|ref|XP_014300195.1|	54.167	192	81	2	1029	1601	442	627	1.06e-53	202
Contig8633	gi|646719171|gb|KDR21379.1| hypothetical protein L798_03155 [Zootermopsis nevadensis]	gi|646719171|gb|KDR21379.1|	50.877	171	71	3	247	732	55	221	8.59e-36	140
c577481_g1_i2	gi|646713892|gb|KDR18068.1| Carboxypeptidase M [Zootermopsis nevadensis]	gi|646713892|gb|KDR18068.1|	74.09	467	81	5	542	1936	204	632	0	701
Contig8435	gi|820843757|ref|XP_012340083.1| PREDICTED: protein-methionine sulfoxide oxidase Mical [Apis florea]	gi|820843757|ref|XP_012340083.1|	61.326	181	41	1	2919	2377	2514	2665	2.2e-23	116
Contig4514	gi|759063136|ref|XP_011340932.1| PREDICTED: glutamine--fructose-6-phosphate aminotransferase [isomerizing] 2-like isoform X2 [Cerapachys biroi]	gi|759063136|ref|XP_011340932.1|	83.577	548	88	2	151	1791	1	547	0	964
c581596_g1_i1	gi|746844197|ref|XP_011052353.1| PREDICTED: uncharacterized protein LOC105144846 [Acromyrmex echinatior]	gi|746844197|ref|XP_011052353.1|	54	50	22	1	63	209	52	101	0.000123	47.8
c578153_g1_i1	gi|646704645|gb|KDR12724.1| hypothetical protein L798_12516 [Zootermopsis nevadensis]	gi|646704645|gb|KDR12724.1|	29.71	414	196	15	2374	1226	57	406	2.46e-33	145
Contig15465	gi|646717022|gb|KDR20033.1| Endocuticle structural glycoprotein SgAbd-1 [Zootermopsis nevadensis]	gi|646717022|gb|KDR20033.1|	51.724	87	37	1	24	269	101	187	1.65e-18	88.6
c509229_g1_i2	gi|321470359|gb|EFX81335.1| hypothetical protein DAPPUDRAFT_303402 [Daphnia pulex]	gi|321470359|gb|EFX81335.1|	50	64	30	1	382	197	35	98	2.41e-12	67
Contig15449	gi|646700977|gb|KDR10900.1| hypothetical protein L798_14421 [Zootermopsis nevadensis]	gi|646700977|gb|KDR10900.1|	76.65	197	41	2	1132	557	27	223	5.31e-104	319
Contig9630	gi|795034223|ref|XP_011864539.1| PREDICTED: cytochrome P450 4c3-like [Vollenhovia emeryi]	gi|795034223|ref|XP_011864539.1|	44.304	474	250	7	196	1611	38	499	8.86e-137	421
Contig7540	gi|195123275|ref|XP_002006133.1| uncharacterized protein Dmoj_GI18726 [Drosophila mojavensis] >gi|193911201|gb|EDW10068.1| uncharacterized protein Dmoj_GI18726 [Drosophila mojavensis]	gi|195123275|ref|XP_002006133.1|	54.737	95	40	1	622	906	30	121	8.35e-27	111
Contig4190	gi|646713600|gb|KDR17891.1| hypothetical protein L798_08198 [Zootermopsis nevadensis]	gi|646713600|gb|KDR17891.1|	31.773	299	186	6	1419	562	315	608	2.26e-32	138
Contig7286	gi|193683445|ref|XP_001945853.1| PREDICTED: pleckstrin homology domain-containing family F member 2 [Acyrthosiphon pisum]	gi|193683445|ref|XP_001945853.1|	88.288	222	26	0	2483	1818	1	222	7.34e-134	412
c576069_g1_i1	gi|749746345|ref|XP_011135251.1| PREDICTED: plancitoxin-1-like [Harpegnathos saltator]	gi|749746345|ref|XP_011135251.1|	51.25	80	37	1	224	457	2	81	2.06e-22	92.8
c574438_g1_i2	gi|321473811|gb|EFX84777.1| hypothetical protein DAPPUDRAFT_222696 [Daphnia pulex]	gi|321473811|gb|EFX84777.1|	28.082	146	92	4	241	675	193	326	4.73e-09	64.7
Contig4567	gi|242023779|ref|XP_002432308.1| hypothetical protein Phum_PHUM580390 [Pediculus humanus corporis] >gi|212517731|gb|EEB19570.1| hypothetical protein Phum_PHUM580390 [Pediculus humanus corporis]	gi|242023779|ref|XP_002432308.1|	52.083	48	23	0	132	275	25	72	1.77e-06	52.8
Contig5537	gi|646717139|gb|KDR20120.1| Golgi SNAP receptor complex member 1 [Zootermopsis nevadensis]	gi|646717139|gb|KDR20120.1|	65.948	232	69	4	1222	1887	21	252	5.56e-98	313
Contig9550	gi|749777263|ref|XP_011143495.1| PREDICTED: C-type lectin mannose-binding isoform [Harpegnathos saltator]	gi|749777263|ref|XP_011143495.1|	73.494	166	39	1	391	888	8	168	2.84e-79	263
Contig6435	gi|646713892|gb|KDR18068.1| Carboxypeptidase M [Zootermopsis nevadensis]	gi|646713892|gb|KDR18068.1|	80.796	427	76	4	2611	1337	204	626	0	726
