# Supplementary material for: Comparative transcriptomics reveal developmental turning points during embryogenesis of a hemimetabolous insect, the damselfly Ischnura elegans
Source: Sci Rep. 2017 Oct 19;7:13547. doi: 10.1038/s41598-017-13176-8 (PMC5648782; doi:10.1038/s41598-017-13176-8)
Supplement: Supplementary file 12 — Table S11 [file 41598_2017_13176_MOESM12_ESM.xls]

## Sheet: eigengene-based connectivity
	hub genes/module	KMEred	KMEdarkolivegreen4	KMEdarkseagreen4	KMElightpink4	KMEblue2	KMEbrown4	KMEcoral1	KMEhoneydew1	KMEyellow4	KMEdarkgreen	KMEsalmon4	KMEblack	KMElightsteelblue	KMEskyblue1	KMElightgreen	Anntotation
c581428_g1	black	-0.26093	-0.115408	-0.492495	-0.454294	-0.773981	-0.698672	-0.864649	-0.853811	-0.83564	0.5902	0.514484	0.904065	0.723224	0.565653	0.367946	gi|815804907|ref|XP_012223173.1| PREDICTED: ornithine decarboxylase antizyme 1, partial [Linepithema humile]
Contig5404	black	-0.280037	-0.134694	-0.420832	-0.419183	-0.74034	-0.639971	-0.859464	-0.871457	-0.804803	0.687427	0.566366	0.909356	0.846079	0.582404	0.325108	gi|646716260|gb|KDR19589.1| Protein Mo25 [Zootermopsis nevadensis]
Contig4963	black	-0.419338	-0.143095	-0.636081	-0.552378	-0.7591	-0.760263	-0.864911	-0.892074	-0.885196	0.67834	0.603366	0.928389	0.792116	0.681553	0.358087
Contig9205	black	-0.368317	-0.143162	-0.627684	-0.460992	-0.800396	-0.771852	-0.890923	-0.81972	-0.83241	0.700033	0.644591	0.916312	0.792753	0.570898	0.461598
Contig10724	black	-0.446309	-0.158486	-0.643255	-0.490372	-0.803955	-0.7989	-0.887628	-0.878118	-0.820332	0.762728	0.714676	0.914941	0.747534	0.615794	0.472842	gi|170052451|ref|XP_001862228.1| conserved hypothetical protein [Culex quinquefasciatus] >gi|167873383|gb|EDS36766.1| conserved hypothetical protein [Culex quinquefasciatus]
Contig7948	black	-0.375587	-0.164147	-0.547987	-0.539096	-0.815668	-0.699304	-0.829603	-0.919282	-0.892653	0.652406	0.580826	0.906974	0.744498	0.655685	0.40722	gi|646709983|gb|KDR15622.1| RNA-binding protein 10 [Zootermopsis nevadensis]
Contig3281	black	-0.381646	-0.16943	-0.618169	-0.557674	-0.743511	-0.75065	-0.855373	-0.878336	-0.797791	0.635067	0.585162	0.912072	0.652967	0.646121	0.260284	gi|646723933|gb|KDR24367.1| putative histone-lysine N-methyltransferase [Zootermopsis nevadensis]
Contig19363	black	-0.286465	-0.171078	-0.526563	-0.48812	-0.644831	-0.665585	-0.874934	-0.786011	-0.754685	0.658688	0.496652	0.909555	0.772833	0.650772	0.21511	gi|646722130|gb|KDR23233.1| Activin receptor type-2B [Zootermopsis nevadensis]
Contig11069	black	-0.50598	-0.174993	-0.66973	-0.554141	-0.780934	-0.848964	-0.890587	-0.882232	-0.878721	0.725056	0.701135	0.917652	0.739707	0.691288	0.389283
c584567_g1	black	-0.383415	-0.175942	-0.588861	-0.580887	-0.743378	-0.726058	-0.827491	-0.918551	-0.806757	0.638532	0.553799	0.912234	0.754811	0.627481	0.368838
Contig10772	black	-0.423897	-0.181832	-0.611464	-0.548114	-0.791592	-0.779994	-0.898782	-0.913409	-0.890967	0.70063	0.637327	0.952094	0.832127	0.688075	0.349648
c575166_g2	black	-0.454024	-0.192589	-0.679558	-0.598585	-0.683186	-0.785421	-0.865312	-0.831958	-0.843467	0.63912	0.570047	0.905378	0.74011	0.73544	0.235077	gi|646707934|gb|KDR14447.1| hypothetical protein L798_11616 [Zootermopsis nevadensis]
Contig5162	black	-0.352428	-0.197662	-0.557087	-0.489524	-0.699548	-0.708703	-0.87922	-0.802012	-0.78039	0.692167	0.570548	0.911206	0.878986	0.614446	0.31942	gi|242008719|ref|XP_002425148.1| hypothetical protein Phum_PHUM177130 [Pediculus humanus corporis] >gi|212508842|gb|EEB12410.1| hypothetical protein Phum_PHUM177130 [Pediculus humanus corporis]
Contig10764	black	-0.467692	-0.201445	-0.677419	-0.552394	-0.72949	-0.783551	-0.877854	-0.841431	-0.834316	0.712743	0.652579	0.909788	0.755105	0.731153	0.256538
Contig6717	black	-0.48294	-0.20197	-0.581029	-0.566571	-0.738288	-0.75865	-0.854291	-0.934783	-0.843625	0.692544	0.655744	0.904437	0.809049	0.725431	0.249181	gi|506968491|gb|AGM32589.1| hypothetical protein [Coptotermes formosanus]
Contig10018	black	-0.534846	-0.202827	-0.63593	-0.48105	-0.886782	-0.864961	-0.895701	-0.891188	-0.876367	0.755656	0.848714	0.914313	0.813283	0.601198	0.349657	gi|646705830|gb|KDR13340.1| Tetratricopeptide repeat protein 14-like protein [Zootermopsis nevadensis]
c577838_g1	black	-0.263832	-0.208917	-0.513121	-0.470778	-0.705313	-0.662654	-0.884035	-0.768338	-0.732333	0.619007	0.524567	0.904206	0.732711	0.59098	0.144045	gi|985391736|ref|XP_015363125.1| PREDICTED: vacuolar protein sorting-associated protein 28 homolog [Diuraphis noxia] >gi|985391738|ref|XP_015363126.1| PREDICTED: vacuolar protein sorting-associated protein 28 homolog [Diuraphis noxia]
Contig6814	black	-0.357303	-0.210849	-0.621027	-0.536757	-0.74004	-0.742742	-0.886729	-0.817312	-0.767956	0.654644	0.575244	0.915455	0.70959	0.617402	0.333608	gi|646716811|gb|KDR19897.1| MAP kinase-interacting serine/threonine-protein kinase 1 [Zootermopsis nevadensis]
c576291_g1	black	-0.225524	-0.216567	-0.438473	-0.443714	-0.75891	-0.651761	-0.899033	-0.808156	-0.776724	0.638793	0.508573	0.926117	0.827129	0.565293	0.274333	gi|646704396|gb|KDR12599.1| Porphobilinogen deaminase [Zootermopsis nevadensis]
Contig6594	black	-0.407776	-0.218926	-0.520786	-0.508146	-0.740937	-0.71305	-0.867434	-0.803239	-0.834225	0.758522	0.604196	0.905022	0.871449	0.595197	0.504865
Contig10739	black	-0.487735	-0.219346	-0.702931	-0.650491	-0.725974	-0.772332	-0.834083	-0.861926	-0.843596	0.660679	0.585154	0.901233	0.731475	0.712324	0.306861
c580961_g2	black	-0.490895	-0.226689	-0.693712	-0.619141	-0.730999	-0.822598	-0.848039	-0.908806	-0.759088	0.685536	0.657406	0.905009	0.703349	0.686141	0.290372	gi|646723785|gb|KDR24279.1| Unc-84-like protein A [Zootermopsis nevadensis]
Contig7096	black	-0.360574	-0.228926	-0.601136	-0.599507	-0.746597	-0.716656	-0.845174	-0.860253	-0.785888	0.581466	0.512982	0.905476	0.71306	0.60348	0.328242	gi|646724068|gb|KDR24458.1| Protein HEXIM [Zootermopsis nevadensis]
Contig11902	black	-0.606774	-0.230423	-0.726228	-0.626321	-0.823756	-0.903297	-0.865073	-0.912599	-0.88993	0.722833	0.760061	0.901732	0.764852	0.692283	0.433618
Contig4051	black	-0.302198	-0.231699	-0.490969	-0.496991	-0.685017	-0.622978	-0.880139	-0.770259	-0.78286	0.673106	0.502654	0.908063	0.837172	0.638625	0.219094	gi|826417721|ref|XP_012523666.1| PREDICTED: uncharacterized protein LOC105829414 isoform X2 [Monomorium pharaonis]
Contig2498	black	-0.378131	-0.232357	-0.546449	-0.551073	-0.846657	-0.765107	-0.899177	-0.932213	-0.846775	0.664132	0.629907	0.94372	0.739138	0.646659	0.3018	gi|752889817|ref|XP_011262876.1| PREDICTED: 39S ribosomal protein L34, mitochondrial [Camponotus floridanus]
Contig3881	black	-0.526315	-0.233178	-0.58104	-0.609702	-0.829556	-0.795906	-0.866812	-0.935048	-0.940515	0.678624	0.677913	0.917772	0.770944	0.694839	0.340473	gi|646719061|gb|KDR21307.1| Thioredoxin domain-containing protein 15 [Zootermopsis nevadensis]
Contig4893	black	-0.447723	-0.233554	-0.580437	-0.565494	-0.753984	-0.736041	-0.879728	-0.889416	-0.868608	0.699333	0.621099	0.93108	0.90506	0.699782	0.277118	gi|646722109|gb|KDR23212.1| LanC-like protein 2 [Zootermopsis nevadensis]
c570920_g1	black	-0.492466	-0.239355	-0.554578	-0.510146	-0.842793	-0.814896	-0.922769	-0.894994	-0.881642	0.762751	0.750149	0.933179	0.879263	0.632708	0.389536	gi|861608427|gb|KMQ84820.1| ap-1 complex subunit sigma-2 [Lasius niger]
c584017_g3	black	-0.44619	-0.24093	-0.670644	-0.595481	-0.780148	-0.81586	-0.898381	-0.850585	-0.80962	0.683367	0.638777	0.927554	0.662395	0.656508	0.327936	gi|954557539|ref|XP_014602419.1| PREDICTED: nuclear pore complex protein Nup88 isoform X3 [Polistes canadensis]
c572912_g5	black	-0.354885	-0.241361	-0.551869	-0.559366	-0.67518	-0.68845	-0.868092	-0.798674	-0.776702	0.626381	0.524405	0.90666	0.751769	0.67764	0.131007
c577438_g1	black	-0.452567	-0.241393	-0.511218	-0.555631	-0.759919	-0.713651	-0.854431	-0.90221	-0.84418	0.733068	0.637239	0.912755	0.846479	0.657014	0.397535	gi|985426246|ref|XP_015378639.1| PREDICTED: uncharacterized protein LOC107172859 [Diuraphis noxia]
c571223_g1	black	-0.299086	-0.241692	-0.414554	-0.492938	-0.698793	-0.589884	-0.859682	-0.775886	-0.798519	0.721753	0.506924	0.908818	0.882402	0.606791	0.303901	gi|646713524|gb|KDR17839.1| Hexaprenyldihydroxybenzoate methyltransferase, mitochondrial [Zootermopsis nevadensis]
Contig8094	black	-0.340314	-0.242391	-0.572925	-0.579366	-0.710591	-0.695095	-0.870193	-0.828035	-0.785595	0.630382	0.495674	0.920773	0.736591	0.642098	0.316787	gi|646710934|gb|KDR16312.1| Twinfilin [Zootermopsis nevadensis]
Contig3891	black	-0.339172	-0.243736	-0.479676	-0.516908	-0.749913	-0.68607	-0.916422	-0.826234	-0.842717	0.717917	0.560935	0.950939	0.871511	0.635413	0.315016	gi|646720521|gb|KDR22201.1| Kelch-like protein diablo [Zootermopsis nevadensis]
Contig10990	black	-0.46046	-0.245682	-0.677473	-0.609082	-0.693394	-0.790556	-0.87148	-0.796849	-0.796835	0.686821	0.592128	0.914076	0.779793	0.661353	0.341087	gi|815815324|ref|XP_012228714.1| PREDICTED: polycomb protein Pcl isoform X2 [Linepithema humile]
Contig15445	black	-0.502128	-0.246397	-0.673606	-0.468582	-0.849122	-0.801483	-0.917259	-0.834367	-0.788119	0.839041	0.8158	0.90932	0.786127	0.607602	0.51149	gi|936607687|ref|XP_014217834.1| PREDICTED: lethal(2) giant larvae protein homolog 1-like, partial [Copidosoma floridanum]
c577074_g1	black	-0.484975	-0.246398	-0.531663	-0.559518	-0.834077	-0.743377	-0.877336	-0.944829	-0.911443	0.720242	0.692214	0.931651	0.889924	0.680725	0.322884	gi|646714596|gb|KDR18509.1| hypothetical protein L798_07699 [Zootermopsis nevadensis]
Contig6719	black	-0.31004	-0.248749	-0.395427	-0.529892	-0.677637	-0.613625	-0.851283	-0.783485	-0.805633	0.652639	0.478264	0.901494	0.736066	0.620057	0.239214	gi|332375705|gb|AEE62993.1| unknown [Dendroctonus ponderosae]
Contig9197	black	-0.4312	-0.250716	-0.61663	-0.576508	-0.77597	-0.79773	-0.872603	-0.764953	-0.813542	0.667903	0.626029	0.900299	0.627746	0.586241	0.342618	gi|646698332|gb|KDR09559.1| LIN1-like protein [Zootermopsis nevadensis]
c580078_g2	black	-0.483155	-0.250928	-0.525437	-0.501426	-0.817671	-0.764036	-0.902019	-0.828141	-0.853651	0.803813	0.741505	0.90312	0.755338	0.64352	0.365532	gi|189233891|ref|XP_971429.2| PREDICTED: mothers against decapentaplegic homolog 4 isoform X3 [Tribolium castaneum]
c447925_g1	black	-0.499224	-0.251214	-0.700814	-0.624655	-0.718346	-0.76728	-0.872125	-0.82404	-0.820424	0.694964	0.63561	0.909501	0.743866	0.726734	0.213733	gi|646715521|gb|KDR19098.1| Zinc transporter ZIP3 [Zootermopsis nevadensis]
Contig15084	black	-0.342951	-0.251685	-0.38851	-0.462001	-0.727496	-0.625471	-0.882955	-0.814619	-0.812532	0.749556	0.582549	0.906561	0.880327	0.636788	0.285763
Contig7348	black	-0.47903	-0.252005	-0.648362	-0.542139	-0.815522	-0.807472	-0.900364	-0.904442	-0.776015	0.730063	0.74805	0.918864	0.728795	0.664657	0.273203	gi|939671869|ref|XP_014282524.1| PREDICTED: double-stranded RNA-binding protein Staufen homolog 2 isoform X4 [Halyomorpha halys] >gi|939671873|ref|XP_014282525.1| PREDICTED: double-stranded RNA-binding protein Staufen homolog 2 isoform X4 [Halyomorpha halys]
Contig11049	black	-0.51529	-0.252297	-0.726583	-0.6279	-0.773501	-0.831008	-0.891272	-0.850739	-0.833439	0.728547	0.663158	0.929145	0.777478	0.659709	0.454718	gi|646702147|gb|KDR11527.1| Innexin inx2 [Zootermopsis nevadensis]
Contig11108	black	-0.417283	-0.252713	-0.631077	-0.498899	-0.73788	-0.768387	-0.920474	-0.795327	-0.75622	0.791084	0.661872	0.919893	0.823916	0.656114	0.415988
c570737_g1	black	-0.502769	-0.253665	-0.671766	-0.593416	-0.811814	-0.792147	-0.915126	-0.880065	-0.878389	0.754122	0.703532	0.949374	0.79325	0.712781	0.310395	gi|925680353|gb|KOX77181.1| Mediator of RNA polymerase II transcription subunit 31 [Melipona quadrifasciata]
Contig11551	black	-0.378519	-0.253675	-0.458912	-0.521999	-0.81347	-0.672069	-0.879271	-0.915975	-0.876034	0.690384	0.613402	0.923368	0.810084	0.708086	0.265268
Contig8991	black	-0.31377	-0.254976	-0.549019	-0.588414	-0.65467	-0.661194	-0.836034	-0.821342	-0.68713	0.622293	0.477473	0.904777	0.755775	0.611282	0.197836
c576604_g2	black	-0.303158	-0.255252	-0.584274	-0.537043	-0.678051	-0.725929	-0.893194	-0.738763	-0.712539	0.673322	0.51628	0.926938	0.790537	0.594421	0.229469	gi|646722500|gb|KDR23458.1| Protein pygopus [Zootermopsis nevadensis]
Contig9927	black	-0.412633	-0.255367	-0.632568	-0.563852	-0.826054	-0.7937	-0.914929	-0.845262	-0.848165	0.705841	0.629122	0.946327	0.804787	0.615875	0.452043
Contig3687	black	-0.468825	-0.260303	-0.706123	-0.565056	-0.779029	-0.810037	-0.906144	-0.86896	-0.737935	0.748162	0.709554	0.929501	0.777269	0.63569	0.36436	gi|618731098|emb|CCX34985.1| Delta [Blattella germanica]
Contig6795	black	-0.455317	-0.260307	-0.667265	-0.606154	-0.816877	-0.760714	-0.914316	-0.877751	-0.869562	0.737897	0.646289	0.96163	0.801457	0.678934	0.395604	gi|646697031|gb|KDR08950.1| Glutaminyl-peptide cyclotransferase [Zootermopsis nevadensis]
Contig11402	black	-0.581622	-0.260412	-0.680586	-0.616966	-0.728117	-0.819497	-0.865442	-0.855094	-0.827068	0.778243	0.720056	0.900488	0.780806	0.719051	0.366375	gi|646723650|gb|KDR24180.1| Signal-induced proliferation-associated 1-like protein 2 [Zootermopsis nevadensis]
c583667_g2	black	-0.410728	-0.262166	-0.637702	-0.579124	-0.797121	-0.803204	-0.932771	-0.845162	-0.832566	0.705571	0.621533	0.960963	0.80037	0.639893	0.376578
UN04671	black	-0.348248	-0.263819	-0.519175	-0.545955	-0.745237	-0.68147	-0.889478	-0.833893	-0.825449	0.619617	0.523222	0.910943	0.800798	0.675487	0.222483	gi|91086093|ref|XP_967267.1| PREDICTED: tubulin beta-1 chain [Tribolium castaneum] >gi|270010215|gb|EFA06663.1| hypothetical protein TcasGA2_TC009589 [Tribolium castaneum] >gi|646714505|gb|KDR18435.1| Tubulin beta-1 chain [Zootermopsis nevadensis]
Contig442	black	-0.364504	-0.264216	-0.455579	-0.412827	-0.819764	-0.684157	-0.926512	-0.782347	-0.813788	0.759204	0.696111	0.908473	0.83188	0.596706	0.288974	gi|270006862|gb|EFA03310.1| hypothetical protein TcasGA2_TC013252 [Tribolium castaneum]
Contig5205	black	-0.463276	-0.264745	-0.701538	-0.61795	-0.69809	-0.729926	-0.871274	-0.876266	-0.815634	0.692156	0.561869	0.906355	0.779113	0.818482	0.32029	gi|646695736|gb|KDR08458.1| Epidermal growth factor receptor kinase substrate 8, partial [Zootermopsis nevadensis]
c581631_g1	black	-0.507861	-0.265284	-0.719489	-0.629787	-0.713528	-0.807991	-0.86922	-0.845601	-0.778943	0.675951	0.649857	0.9027	0.740584	0.7325	0.143398	gi|665801058|ref|XP_008548523.1| PREDICTED: dnaJ homolog dnj-5 [Microplitis demolitor] >gi|665801060|ref|XP_008548524.1| PREDICTED: dnaJ homolog dnj-5 [Microplitis demolitor]
Contig5801	black	-0.616087	-0.266931	-0.696955	-0.624166	-0.776983	-0.898788	-0.887499	-0.866887	-0.875185	0.733181	0.770623	0.908358	0.777694	0.728265	0.258059	gi|646710097|gb|KDR15717.1| Inhibitor of growth protein 1 [Zootermopsis nevadensis]
Contig6919	black	-0.342473	-0.267074	-0.44985	-0.518682	-0.787992	-0.68694	-0.915107	-0.860516	-0.850638	0.700967	0.572249	0.948211	0.873701	0.628876	0.32752	gi|321461113|gb|EFX72148.1| hypothetical protein DAPPUDRAFT_216285 [Daphnia pulex]
Contig4030	black	-0.456475	-0.267294	-0.595789	-0.521163	-0.865817	-0.780726	-0.931317	-0.849861	-0.883478	0.751911	0.737625	0.949308	0.817446	0.649939	0.2955	gi|951530608|ref|XP_014469109.1| PREDICTED: ER membrane protein complex subunit 1 isoform X2 [Dinoponera quadriceps]
Contig3731	black	-0.626642	-0.269564	-0.664675	-0.600744	-0.87892	-0.859162	-0.884805	-0.945329	-0.920288	0.748153	0.813661	0.910943	0.797187	0.686553	0.428033	gi|646720452|gb|KDR22175.1| hypothetical protein L798_02663 [Zootermopsis nevadensis]
c583903_g2	black	-0.374667	-0.269942	-0.561462	-0.53646	-0.814693	-0.733013	-0.890987	-0.784169	-0.822225	0.712431	0.635643	0.9349	0.757045	0.580839	0.32
Contig3103	black	-0.420676	-0.270119	-0.54545	-0.536003	-0.864905	-0.76341	-0.921862	-0.86901	-0.891099	0.723226	0.667531	0.941089	0.765377	0.654887	0.361361	gi|646691078|gb|KDR07029.1| Pentatricopeptide repeat-containing protein 2 [Zootermopsis nevadensis]
UN09413	black	-0.426707	-0.270194	-0.666415	-0.618032	-0.776933	-0.761565	-0.917744	-0.870291	-0.842162	0.717987	0.599694	0.965855	0.817191	0.704459	0.342073	gi|195154202|ref|XP_002018011.1| GL16995 [Drosophila persimilis] >gi|194113807|gb|EDW35850.1| GL16995 [Drosophila persimilis]
c554354_g1	black	-0.430451	-0.271146	-0.590512	-0.626028	-0.738115	-0.758304	-0.864345	-0.851454	-0.82325	0.624329	0.556455	0.913187	0.709538	0.657849	0.330746	gi|340719866|ref|XP_003398366.1| PREDICTED: proteasome inhibitor PI31 subunit [Bombus terrestris]
c583650_g1	black	-0.482039	-0.271323	-0.653398	-0.529354	-0.774689	-0.830505	-0.90727	-0.811385	-0.752244	0.806889	0.739843	0.913837	0.756537	0.637734	0.385538
c579460_g3	black	-0.517016	-0.271471	-0.651632	-0.612898	-0.758174	-0.769575	-0.884277	-0.87394	-0.871352	0.754242	0.657368	0.933728	0.880862	0.72222	0.395	gi|826420962|ref|XP_012525429.1| PREDICTED: cell division cycle protein 16 homolog [Monomorium pharaonis]
c579045_g2	black	-0.474555	-0.275841	-0.607859	-0.570208	-0.826199	-0.830881	-0.952123	-0.854294	-0.867033	0.784619	0.712644	0.973741	0.841061	0.63924	0.379885	gi|646707363|gb|KDR14169.1| U1 small nuclear ribonucleoprotein C [Zootermopsis nevadensis]
UN04693	black	-0.465937	-0.276088	-0.698518	-0.605797	-0.793701	-0.828491	-0.927237	-0.843621	-0.827243	0.744647	0.660989	0.95989	0.821947	0.659547	0.40154	gi|646707467|gb|KDR14219.1| Cleavage and polyadenylation specificity factor subunit 5 [Zootermopsis nevadensis]
Contig2826	black	-0.566094	-0.276192	-0.621872	-0.620113	-0.848028	-0.829234	-0.874624	-0.888901	-0.916183	0.748155	0.722716	0.920433	0.831215	0.630981	0.531481	gi|642925535|ref|XP_970733.3| PREDICTED: zinc finger protein Gfi-1b-like isoform X1 [Tribolium castaneum] >gi|270008867|gb|EFA05315.1| hypothetical protein TcasGA2_TC015473 [Tribolium castaneum]
Contig3933	black	-0.457403	-0.276641	-0.677516	-0.628532	-0.780371	-0.818076	-0.89604	-0.886348	-0.791931	0.687949	0.647217	0.940441	0.699168	0.694184	0.249961	gi|751216064|ref|XP_011160967.1| PREDICTED: Golgi to ER traffic protein 4 homolog [Solenopsis invicta] >gi|322794363|gb|EFZ17467.1| hypothetical protein SINV_03292, partial [Solenopsis invicta]
c573009_g1	black	-0.407389	-0.277039	-0.462865	-0.507023	-0.830234	-0.766217	-0.903086	-0.816702	-0.826386	0.727642	0.693103	0.911332	0.745124	0.60064	0.245781	gi|646723523|gb|KDR24097.1| hypothetical protein L798_03752 [Zootermopsis nevadensis]
c557225_g1	black	-0.530362	-0.277629	-0.542034	-0.582371	-0.869229	-0.839979	-0.876875	-0.92259	-0.864487	0.74837	0.761717	0.909858	0.71125	0.639373	0.368841	gi|817065319|ref|XP_012254447.1| PREDICTED: 39S ribosomal protein L52, mitochondrial [Athalia rosae]
c583885_g1	black	-0.38743	-0.279013	-0.438052	-0.538379	-0.848391	-0.700594	-0.918823	-0.90975	-0.899194	0.736253	0.629323	0.95356	0.817356	0.668391	0.370113
Contig5416	black	-0.41419	-0.279163	-0.516807	-0.532007	-0.846756	-0.686556	-0.88609	-0.900082	-0.823257	0.723155	0.67835	0.913814	0.685979	0.664593	0.328861	gi|646710543|gb|KDR16023.1| Carnitine O-palmitoyltransferase 2, mitochondrial [Zootermopsis nevadensis]
Contig6583	black	-0.526731	-0.279882	-0.577686	-0.540963	-0.825764	-0.837381	-0.91806	-0.846236	-0.869099	0.763322	0.758394	0.922807	0.90119	0.630306	0.343775	gi|646724140|gb|KDR24501.1| BTB/POZ domain-containing protein 3 [Zootermopsis nevadensis]
Contig6297	black	-0.471481	-0.282586	-0.711315	-0.666494	-0.73596	-0.832172	-0.879462	-0.856062	-0.771545	0.626565	0.604955	0.921932	0.685773	0.682006	0.206805
c582985_g3	black	-0.419729	-0.283111	-0.592611	-0.586563	-0.743077	-0.743295	-0.901415	-0.834562	-0.795148	0.682422	0.604453	0.921738	0.721679	0.703585	0.171175	gi|646721590|gb|KDR22868.1| NEDD8-activating enzyme E1 regulatory subunit [Zootermopsis nevadensis]
c579080_g1	black	-0.381123	-0.284465	-0.622846	-0.583367	-0.764633	-0.800061	-0.914845	-0.834667	-0.768578	0.667827	0.601477	0.949782	0.798679	0.640821	0.191599	gi|646697023|gb|KDR08942.1| Eukaryotic translation initiation factor 3 subunit D [Zootermopsis nevadensis]
Contig10423	black	-0.535905	-0.284641	-0.709952	-0.665028	-0.805969	-0.827907	-0.872328	-0.869219	-0.885333	0.665946	0.65412	0.91915	0.721508	0.706482	0.339855
c580994_g3	black	-0.548392	-0.285021	-0.525247	-0.594392	-0.830548	-0.785228	-0.887951	-0.926983	-0.930725	0.7265	0.724865	0.922369	0.788157	0.7148	0.304906	gi|646710498|gb|KDR15989.1| Polymerase delta-interacting protein 2 [Zootermopsis nevadensis]
Contig6747	black	-0.257673	-0.285705	-0.502293	-0.540061	-0.707668	-0.618382	-0.86334	-0.727394	-0.732351	0.629295	0.465805	0.908672	0.719107	0.580072	0.210929	gi|646723739|gb|KDR24252.1| Trifunctional enzyme subunit beta, mitochondrial [Zootermopsis nevadensis]
Contig7702	black	-0.430066	-0.28744	-0.579737	-0.587819	-0.815423	-0.686594	-0.881467	-0.891676	-0.880257	0.689028	0.570222	0.901088	0.735158	0.740865	0.497494	gi|506965820|gb|AGM32262.1| actin-depolymerizing factor 1 [Coptotermes formosanus]
c575697_g1	black	-0.310294	-0.287442	-0.546466	-0.580395	-0.665381	-0.670078	-0.846895	-0.75939	-0.71274	0.625504	0.475168	0.902712	0.73362	0.619913	0.224896
Contig7797	black	-0.478005	-0.287763	-0.484845	-0.527	-0.771033	-0.747189	-0.894855	-0.815491	-0.876767	0.756149	0.694235	0.916319	0.890892	0.670374	0.238177	gi|645026439|ref|XP_008213927.1| PREDICTED: TGF-beta receptor type-1 isoform X2 [Nasonia vitripennis]
Contig3484	black	-0.461942	-0.28788	-0.654396	-0.64352	-0.687181	-0.7874	-0.886743	-0.804419	-0.813094	0.659323	0.572423	0.930578	0.793035	0.704174	0.205767	gi|646723594|gb|KDR24141.1| hypothetical protein L798_08969 [Zootermopsis nevadensis]
c579361_g3	black	-0.621112	-0.287931	-0.704087	-0.672717	-0.748593	-0.847468	-0.863975	-0.842325	-0.892388	0.71872	0.704352	0.900128	0.756847	0.740165	0.335929
Contig8078	black	-0.440409	-0.288064	-0.700156	-0.672519	-0.672621	-0.765382	-0.839224	-0.8145	-0.751945	0.615178	0.527922	0.906498	0.725273	0.686702	0.200387
c583157_g1	black	-0.407223	-0.28898	-0.572265	-0.578232	-0.736993	-0.786101	-0.883551	-0.823028	-0.757058	0.656415	0.61465	0.917638	0.783958	0.640253	0.0968777	gi|675383248|gb|KFM76145.1| Regulator of nonsense transcripts 3A, partial [Stegodyphus mimosarum]
Contig3474	black	-0.427178	-0.289673	-0.593625	-0.500663	-0.810734	-0.746903	-0.93168	-0.818918	-0.790916	0.812457	0.710526	0.946568	0.876795	0.607327	0.420007
c584241_g2	black	-0.493016	-0.289692	-0.71182	-0.615082	-0.778856	-0.837164	-0.934094	-0.849196	-0.79561	0.767157	0.695476	0.953049	0.745215	0.702329	0.325889	gi|817073764|ref|XP_012259040.1| PREDICTED: COP9 signalosome complex subunit 1 isoform X2 [Athalia rosae]
Contig4114	black	-0.258452	-0.289766	-0.412204	-0.441509	-0.72698	-0.642815	-0.900897	-0.74087	-0.741266	0.668026	0.540277	0.909706	0.839541	0.580722	0.147314	gi|755923293|ref|XP_011313816.1| PREDICTED: iron-sulfur cluster assembly enzyme ISCU, mitochondrial [Fopius arisanus] >gi|755923297|ref|XP_011313893.1| PREDICTED: iron-sulfur cluster assembly enzyme ISCU, mitochondrial [Fopius arisanus]
Contig6401	black	-0.593902	-0.289903	-0.69032	-0.652211	-0.849499	-0.882283	-0.884918	-0.911372	-0.910971	0.717384	0.736722	0.92787	0.823469	0.676359	0.440204	gi|749755287|ref|XP_011140118.1| PREDICTED: DNA topoisomerase 1 isoform X3 [Harpegnathos saltator]
c582345_g2	black	-0.341767	-0.291004	-0.512796	-0.574681	-0.728002	-0.676609	-0.856865	-0.823039	-0.744581	0.639826	0.548884	0.914239	0.718091	0.629509	0.123725	gi|929375508|ref|XP_014097868.1| PREDICTED: small integral membrane protein 20 [Bactrocera oleae]
Contig9326	black	-0.620728	-0.291517	-0.65039	-0.578008	-0.835158	-0.82371	-0.889563	-0.861498	-0.890559	0.803823	0.798884	0.900208	0.852631	0.654427	0.503422	gi|646720451|gb|KDR22174.1| putative G-protein coupled receptor 158 [Zootermopsis nevadensis]
c518755_g1	black	-0.283399	-0.292074	-0.538055	-0.554727	-0.670151	-0.660317	-0.863099	-0.706947	-0.735765	0.607474	0.456622	0.906317	0.81616	0.600476	0.148659	gi|501294610|dbj|BAN20758.1| cornichon protein, putative [Riptortus pedestris]
Contig10595	black	-0.35139	-0.292095	-0.639967	-0.623706	-0.70205	-0.724026	-0.866253	-0.792138	-0.734678	0.619585	0.505914	0.926674	0.741705	0.636482	0.201544	gi|646718766|gb|KDR21118.1| Sarcoplasmic calcium-binding protein [Zootermopsis nevadensis]
c580158_g1	black	-0.558585	-0.292473	-0.65861	-0.630884	-0.787352	-0.822552	-0.904086	-0.879053	-0.903692	0.722292	0.685049	0.931726	0.823632	0.732806	0.340144	gi|646710075|gb|KDR15695.1| Mediator of RNA polymerase II transcription subunit 29 [Zootermopsis nevadensis]
Contig1564	black	-0.452003	-0.292935	-0.538759	-0.498222	-0.761401	-0.729913	-0.910418	-0.806158	-0.809063	0.75201	0.686234	0.908031	0.904854	0.651193	0.295556	gi|195131327|ref|XP_002010102.1| uncharacterized protein Dmoj_GI15739, isoform A [Drosophila mojavensis] >gi|193908552|gb|EDW07419.1| uncharacterized protein Dmoj_GI15739, isoform A [Drosophila mojavensis]
Contig8575	black	-0.428723	-0.293008	-0.656153	-0.615972	-0.757695	-0.710525	-0.905743	-0.872654	-0.788953	0.735558	0.605584	0.954082	0.781765	0.69507	0.340298	gi|930679108|gb|KPJ19025.1| hypothetical protein RR48_12536 [Papilio machaon]
Contig10459	black	-0.405606	-0.294279	-0.567512	-0.543891	-0.836536	-0.763132	-0.930433	-0.862752	-0.838286	0.758057	0.652481	0.960144	0.896618	0.622498	0.441538	gi|242008404|ref|XP_002424996.1| DEAD box ATP-dependent RNA helicase, putative [Pediculus humanus corporis] >gi|212508625|gb|EEB12258.1| DEAD box ATP-dependent RNA helicase, putative [Pediculus humanus corporis]
Contig4387	black	-0.40133	-0.295299	-0.6394	-0.621744	-0.708725	-0.724608	-0.882384	-0.806039	-0.752877	0.648126	0.552033	0.918705	0.701929	0.678114	0.168313	gi|646701569|gb|KDR11231.1| Coiled-coil-helix-coiled-coil-helix domain-containing protein 3, mitochondrial [Zootermopsis nevadensis]
c580533_g2	black	-0.492469	-0.295322	-0.572835	-0.590707	-0.777774	-0.746364	-0.855573	-0.902099	-0.835553	0.730373	0.65996	0.911253	0.882257	0.688983	0.376218	gi|817056468|ref|XP_012269097.1| PREDICTED: delta-aminolevulinic acid dehydratase [Athalia rosae]
Contig3402	black	-0.543988	-0.296208	-0.623304	-0.63676	-0.818421	-0.805313	-0.902537	-0.955062	-0.874357	0.736092	0.694365	0.939322	0.832013	0.715425	0.404562	gi|91088885|ref|XP_972389.1| PREDICTED: 26S protease regulatory subunit 7 [Tribolium castaneum] >gi|270012350|gb|EFA08798.1| hypothetical protein TcasGA2_TC006492 [Tribolium castaneum]
Contig3760	black	-0.522649	-0.296323	-0.663048	-0.513298	-0.835414	-0.798682	-0.940328	-0.839916	-0.794689	0.833501	0.806955	0.931165	0.818898	0.636865	0.413392	gi|91076380|ref|XP_968185.1| PREDICTED: interleukin enhancer-binding factor 2 homolog [Tribolium castaneum] >gi|270002554|gb|EEZ99001.1| hypothetical protein TcasGA2_TC004865 [Tribolium castaneum]
Contig6865	black	-0.58422	-0.29649	-0.612936	-0.611124	-0.844982	-0.871011	-0.913024	-0.901176	-0.922187	0.76876	0.757522	0.937099	0.875913	0.682043	0.441523	gi|607366275|gb|EZA60446.1| Chromobox protein-like protein [Cerapachys biroi]
Contig2975	black	-0.403555	-0.296786	-0.558135	-0.62209	-0.733787	-0.677154	-0.874056	-0.860252	-0.860681	0.628608	0.508396	0.912253	0.772821	0.770602	0.202482	gi|307195848|gb|EFN77644.1| Zinc transporter foi [Harpegnathos saltator]
Contig5008	black	-0.496657	-0.297068	-0.549615	-0.565835	-0.855533	-0.818925	-0.915397	-0.904169	-0.804845	0.754117	0.761569	0.929189	0.73038	0.600682	0.3515	gi|642910558|ref|XP_008200265.1| PREDICTED: ras-related protein Rab6 isoform X2 [Tribolium castaneum] >gi|270014377|gb|EFA10825.1| hypothetical protein TcasGA2_TC001600 [Tribolium castaneum]
Contig5173	black	-0.540332	-0.297182	-0.671511	-0.654036	-0.813513	-0.84469	-0.921896	-0.919754	-0.872753	0.749785	0.708391	0.962313	0.776137	0.734696	0.309001	gi|646716230|gb|KDR19559.1| hypothetical protein L798_06357 [Zootermopsis nevadensis]
Contig6704	black	-0.535042	-0.298199	-0.725057	-0.65627	-0.759783	-0.845902	-0.928584	-0.865183	-0.848097	0.744706	0.673631	0.956072	0.783922	0.754748	0.311083	gi|646702909|gb|KDR11877.1| Trimethylguanosine synthase [Zootermopsis nevadensis]
Contig3075	black	-0.46171	-0.298593	-0.646429	-0.586028	-0.746247	-0.819935	-0.908919	-0.816566	-0.800708	0.687244	0.652455	0.927672	0.759479	0.707676	0.15184	gi|972195522|ref|XP_015179641.1| PREDICTED: retinal rod rhodopsin-sensitive cGMP 3',5'-cyclic phosphodiesterase subunit delta [Polistes dominula]
c580292_g1	black	-0.544918	-0.298715	-0.64066	-0.626209	-0.822454	-0.86073	-0.937604	-0.878542	-0.894572	0.789875	0.731004	0.961447	0.821075	0.712064	0.40011	gi|909555271|ref|XP_013149136.1| PREDICTED: GPN-loop GTPase 3 [Papilio polytes]
Contig4449	black	-0.492079	-0.298932	-0.49406	-0.538218	-0.81709	-0.770706	-0.932367	-0.868806	-0.890158	0.786169	0.727922	0.946026	0.858602	0.675267	0.314086	gi|817085520|ref|XP_012265454.1| PREDICTED: glia maturation factor beta isoform X2 [Athalia rosae]
c582050_g1	black	-0.512515	-0.299322	-0.595512	-0.547972	-0.918149	-0.741507	-0.875412	-0.870345	-0.833018	0.79826	0.7893	0.901698	0.685085	0.573388	0.52921	gi|646714658|gb|KDR18548.1| Uridine diphosphate glucose pyrophosphatase [Zootermopsis nevadensis]
Contig14868	black	-0.603126	-0.299464	-0.685091	-0.663263	-0.747329	-0.84908	-0.888777	-0.885931	-0.86655	0.743672	0.713826	0.924743	0.806566	0.758813	0.29949
Contig4587	black	-0.528542	-0.299671	-0.704863	-0.63995	-0.799585	-0.88322	-0.88978	-0.802048	-0.818805	0.674752	0.692316	0.900066	0.670779	0.656073	0.295345	gi|646696200|gb|KDR08647.1| Phosphatidic acid phosphatase type 2 domain-containing protein 1B [Zootermopsis nevadensis]
Contig8122	black	-0.390081	-0.300502	-0.575556	-0.565378	-0.710273	-0.76684	-0.896535	-0.810936	-0.742062	0.638364	0.587498	0.917521	0.728758	0.660805	0.133816	gi|645033022|ref|XP_008214882.1| PREDICTED: protein argonaute-2-like [Nasonia vitripennis] >gi|645033025|ref|XP_008214883.1| PREDICTED: protein argonaute-2-like [Nasonia vitripennis] >gi|645033028|ref|XP_008214884.1| PREDICTED: protein argonaute-2-like [Nasonia vitripennis]
Contig5817	black	-0.387012	-0.301483	-0.530015	-0.560886	-0.845047	-0.745745	-0.893088	-0.882025	-0.813218	0.675288	0.639728	0.929476	0.724947	0.635197	0.3137	gi|646701255|gb|KDR11060.1| Lysosomal acid phosphatase [Zootermopsis nevadensis]
Contig3619	black	-0.481234	-0.301762	-0.55087	-0.562875	-0.843819	-0.798366	-0.949204	-0.886276	-0.902695	0.752604	0.709796	0.966353	0.885274	0.674021	0.323475	gi|795032280|ref|XP_011863883.1| PREDICTED: serine/threonine-protein phosphatase 2A 65 kDa regulatory subunit A alpha isoform isoform X2 [Vollenhovia emeryi]
c577893_g2	black	-0.627754	-0.303374	-0.659979	-0.615362	-0.824127	-0.842149	-0.906921	-0.906239	-0.909918	0.806732	0.788189	0.925775	0.858422	0.743595	0.40547
Contig10940	black	-0.2254	-0.303427	-0.486363	-0.525162	-0.638371	-0.588895	-0.859532	-0.712283	-0.651249	0.627155	0.424483	0.900133	0.757304	0.576022	0.164922	gi|646723620|gb|KDR24167.1| Salvador-like protein 1 [Zootermopsis nevadensis]
Contig2206	black	-0.570463	-0.303893	-0.574575	-0.576462	-0.906841	-0.844962	-0.923723	-0.87836	-0.910759	0.846908	0.804929	0.934865	0.802948	0.611934	0.602796
Contig6799	black	-0.544234	-0.303946	-0.71009	-0.647896	-0.824318	-0.864064	-0.940818	-0.888744	-0.876224	0.755066	0.718002	0.969046	0.788168	0.713995	0.367034	gi|646723292|gb|KDR23947.1| Transcriptional repressor CTCF [Zootermopsis nevadensis]
Contig3870	black	-0.39459	-0.304129	-0.553997	-0.616644	-0.787498	-0.722424	-0.879069	-0.830383	-0.834778	0.621644	0.542196	0.914968	0.691003	0.636439	0.320016	gi|646704543|gb|KDR12671.1| putative NADH dehydrogenase [ubiquinone] 1 alpha subcomplex subunit 12 [Zootermopsis nevadensis]
Contig2846	black	-0.505349	-0.304148	-0.571651	-0.61832	-0.794421	-0.773606	-0.905948	-0.904349	-0.908678	0.705561	0.651542	0.946852	0.892132	0.722788	0.284594	gi|646708588|gb|KDR14837.1| DNA-directed RNA polymerase II subunit RPB3 [Zootermopsis nevadensis]
Contig14911	black	-0.509571	-0.304213	-0.503455	-0.584664	-0.830075	-0.802507	-0.904088	-0.878481	-0.86156	0.771168	0.718655	0.929632	0.820252	0.607279	0.451476	gi|478255554|gb|ENN75771.1| hypothetical protein YQE_07729, partial [Dendroctonus ponderosae]
Contig5811	black	-0.502823	-0.304901	-0.685673	-0.651796	-0.794476	-0.816682	-0.911723	-0.909329	-0.829691	0.725573	0.665953	0.961645	0.844447	0.694082	0.350551	gi|646652495|gb|KDQ78910.1| hypothetical protein L798_07639, partial [Zootermopsis nevadensis]
Contig5596	black	-0.486247	-0.3052	-0.563018	-0.584463	-0.824241	-0.741102	-0.913795	-0.849548	-0.896198	0.769424	0.675601	0.94613	0.833761	0.659036	0.389984	gi|755928342|ref|XP_011307194.1| PREDICTED: cell differentiation protein RCD1 homolog [Fopius arisanus]
c580437_g1	black	-0.621049	-0.305464	-0.609232	-0.634005	-0.881001	-0.816208	-0.867698	-0.913724	-0.942356	0.765479	0.768047	0.90881	0.800873	0.652943	0.529242	gi|157140206|ref|XP_001647625.1| AAEL015585-PA [Aedes aegypti] >gi|108866540|gb|EAT32293.1| AAEL015585-PA [Aedes aegypti]
Contig10089	black	-0.455281	-0.30605	-0.453313	-0.490918	-0.917839	-0.761066	-0.893957	-0.865563	-0.877532	0.754573	0.736064	0.904465	0.849782	0.537916	0.565068	gi|646711016|gb|KDR16366.1| Ras GTPase-activating protein-binding protein 2 [Zootermopsis nevadensis]
Contig2634	black	-0.553788	-0.306274	-0.736899	-0.691089	-0.795663	-0.845156	-0.911168	-0.909868	-0.875858	0.713004	0.659529	0.947559	0.757275	0.764292	0.381378	gi|242025136|ref|XP_002432982.1| Cold-inducible RNA-binding protein, putative [Pediculus humanus corporis] >gi|212518491|gb|EEB20244.1| Cold-inducible RNA-binding protein, putative [Pediculus humanus corporis]
Contig2406	black	-0.364131	-0.307225	-0.465746	-0.539409	-0.837873	-0.762132	-0.904472	-0.879488	-0.816893	0.652197	0.626639	0.937578	0.77738	0.604854	0.235552	gi|645006183|ref|XP_008204358.1| PREDICTED: eukaryotic translation initiation factor 1A, X-chromosomal isoform X2 [Nasonia vitripennis]
Contig9011	black	-0.534609	-0.307326	-0.628934	-0.603504	-0.813047	-0.809435	-0.9287	-0.877512	-0.88142	0.753721	0.723682	0.95401	0.881473	0.691902	0.307683
Contig2767	black	-0.529376	-0.307527	-0.619422	-0.625871	-0.855309	-0.7824	-0.884079	-0.843047	-0.909727	0.693587	0.686499	0.90963	0.696698	0.655911	0.401483	gi|646710074|gb|KDR15694.1| Transcription initiation factor TFIID subunit 7 [Zootermopsis nevadensis]
Contig7692	black	-0.602578	-0.307666	-0.63591	-0.605363	-0.900339	-0.844997	-0.896357	-0.880717	-0.891957	0.805767	0.813858	0.907576	0.728766	0.646958	0.515451	gi|646698207|gb|KDR09485.1| D-aspartate oxidase [Zootermopsis nevadensis]
Contig6567	black	-0.402437	-0.308012	-0.526094	-0.536638	-0.756145	-0.711822	-0.922936	-0.824878	-0.78168	0.751407	0.636526	0.932435	0.829039	0.671492	0.270095	gi|939695020|ref|XP_014291600.1| PREDICTED: protein jagunal [Halyomorpha halys]
Contig7090	black	-0.576825	-0.308424	-0.605776	-0.653842	-0.831064	-0.818639	-0.888189	-0.923228	-0.936632	0.706119	0.696783	0.929806	0.861629	0.709168	0.367108	gi|345487346|ref|XP_001606729.2| PREDICTED: uncharacterized protein LOC100120756 [Nasonia vitripennis]
Contig5218	black	-0.471643	-0.308929	-0.625128	-0.61571	-0.779007	-0.741805	-0.88361	-0.795376	-0.853676	0.728525	0.606053	0.917069	0.804112	0.643631	0.505403	gi|646715153|gb|KDR18857.1| ATP-dependent RNA helicase abstrakt [Zootermopsis nevadensis]
c566264_g1	black	-0.433113	-0.308935	-0.649262	-0.617239	-0.770632	-0.789498	-0.933178	-0.832426	-0.803386	0.735668	0.622714	0.965624	0.780218	0.675092	0.299737	gi|646694845|gb|KDR08142.1| Splicing factor 3 subunit 1 [Zootermopsis nevadensis]
c575206_g2	black	-0.407155	-0.309186	-0.588341	-0.571765	-0.700064	-0.717603	-0.901744	-0.797197	-0.790622	0.723507	0.571611	0.935143	0.908511	0.695071	0.271087
Contig11159	black	-0.576266	-0.309429	-0.736249	-0.699825	-0.796034	-0.85542	-0.881551	-0.90412	-0.873013	0.699452	0.675463	0.937203	0.79743	0.721342	0.375907	gi|972181793|ref|XP_015172255.1| PREDICTED: protein mothers against dpp [Polistes dominula]
Contig4630	black	-0.668145	-0.310074	-0.727031	-0.63499	-0.850455	-0.953695	-0.898538	-0.869	-0.880124	0.763541	0.843094	0.90511	0.748617	0.687078	0.380525	gi|646707249|gb|KDR14092.1| F-box-like/WD repeat-containing protein TBL1XR1 [Zootermopsis nevadensis]
Contig9576	black	-0.50316	-0.310633	-0.540379	-0.564939	-0.929783	-0.833506	-0.912193	-0.915463	-0.901356	0.73499	0.748354	0.929759	0.805323	0.602134	0.502675	gi|646717608|gb|KDR20399.1| Protein extra bases [Zootermopsis nevadensis]
c577215_g1	black	-0.426994	-0.310634	-0.52377	-0.594489	-0.763775	-0.660576	-0.876014	-0.858577	-0.853876	0.652716	0.556662	0.901055	0.784445	0.710499	0.268878	gi|478257952|gb|ENN78090.1| hypothetical protein YQE_05244, partial [Dendroctonus ponderosae]
Contig2331	black	-0.516662	-0.311585	-0.558914	-0.607166	-0.878871	-0.7996	-0.90995	-0.876252	-0.929803	0.760344	0.697003	0.939445	0.837264	0.631163	0.52732	gi|501295416|dbj|BAN20868.1| eukaryotic initiation factor 4a [Riptortus pedestris]
Contig10714	black	-0.443476	-0.31312	-0.588868	-0.55467	-0.8833	-0.783881	-0.96513	-0.892694	-0.860993	0.766307	0.7209	0.982231	0.844702	0.643961	0.366834	gi|646719162|gb|KDR21370.1| LSM domain-containing protein 1 [Zootermopsis nevadensis]
c582851_g1	black	-0.338241	-0.313782	-0.609481	-0.5816	-0.691975	-0.670252	-0.890721	-0.814471	-0.710824	0.642277	0.509921	0.914052	0.755243	0.71593	0.15421	gi|646719241|gb|KDR21421.1| hypothetical protein L798_03456 [Zootermopsis nevadensis]
Contig6284	black	-0.233936	-0.314351	-0.492177	-0.535205	-0.667389	-0.622781	-0.867703	-0.742559	-0.669525	0.594745	0.428148	0.902264	0.77233	0.58651	0.16163	gi|646711570|gb|KDR16685.1| Microtubule-associated protein RP/EB family member 3 [Zootermopsis nevadensis]
Contig2487	black	-0.474604	-0.315174	-0.643437	-0.639515	-0.779545	-0.739149	-0.919546	-0.885631	-0.857571	0.760915	0.611861	0.960839	0.854676	0.730276	0.433949
Contig6528	black	-0.64039	-0.316502	-0.623702	-0.575792	-0.900029	-0.891322	-0.925921	-0.88469	-0.920122	0.831625	0.870641	0.925546	0.8419	0.655464	0.47096	gi|646721707|gb|KDR22963.1| WW domain-containing adapter protein with coiled-coil [Zootermopsis nevadensis]
Contig9106	black	-0.548966	-0.316668	-0.661201	-0.601384	-0.83571	-0.801345	-0.930111	-0.8912	-0.858133	0.789198	0.753537	0.95151	0.806203	0.690577	0.378498	gi|766923665|ref|XP_011506466.1| PREDICTED: protein lin-37 homolog [Ceratosolen solmsi marchali]
c570765_g1	black	-0.444254	-0.316922	-0.574405	-0.607736	-0.837255	-0.711617	-0.860208	-0.881738	-0.814527	0.710315	0.651	0.919537	0.714191	0.630962	0.399134	gi|646710825|gb|KDR16243.1| M-phase phosphoprotein 6 [Zootermopsis nevadensis]
Contig4329	black	-0.436619	-0.318246	-0.612331	-0.605272	-0.734784	-0.719709	-0.910802	-0.819901	-0.820267	0.749056	0.572589	0.939062	0.870253	0.699598	0.436742	gi|646718212|gb|KDR20773.1| hypothetical protein L798_05016 [Zootermopsis nevadensis]
c572766_g2	black	-0.347333	-0.318569	-0.510805	-0.53241	-0.7822	-0.691911	-0.928032	-0.847949	-0.805639	0.693126	0.555769	0.929729	0.82285	0.691497	0.344346	gi|746852071|ref|XP_011056576.1| PREDICTED: protein translation factor SUI1 homolog [Acromyrmex echinatior]
UN05918	black	-0.42897	-0.31892	-0.657578	-0.635028	-0.791977	-0.778079	-0.914312	-0.845293	-0.821175	0.683222	0.597629	0.957793	0.779247	0.665194	0.335641	gi|952530749|gb|KRT83835.1| hypothetical protein AMK59_3264 [Oryctes borbonicus]
c539223_g1	black	-0.314951	-0.319011	-0.445911	-0.488792	-0.834223	-0.645288	-0.919032	-0.816933	-0.82275	0.721285	0.596931	0.942862	0.880311	0.598079	0.319976	gi|195442422|ref|XP_002068957.1| uncharacterized protein Dwil_GK17744, isoform A [Drosophila willistoni] >gi|968076422|ref|XP_015033109.1| uncharacterized protein Dwil_GK17744, isoform B [Drosophila willistoni] >gi|968076424|ref|XP_015033110.1| uncharacterized protein Dwil_GK17744, isoform C [Drosophila willistoni] >gi|194165042|gb|EDW79943.1| uncharacterized protein Dwil_GK17744, isoform A [Dros…
Contig11581	black	-0.512837	-0.319625	-0.66834	-0.606724	-0.769589	-0.793712	-0.926958	-0.848832	-0.831467	0.745255	0.675892	0.921359	0.726395	0.788501	0.275751	gi|571505324|ref|XP_006570154.1| PREDICTED: PAB-dependent poly(A)-specific ribonuclease subunit 3-like [Apis mellifera]
Contig20110	black	-0.501241	-0.319682	-0.640817	-0.622893	-0.802918	-0.772149	-0.92892	-0.877894	-0.863562	0.738219	0.669542	0.957404	0.835385	0.703767	0.357883	gi|646723795|gb|KDR24289.1| Gastrula zinc finger protein XlCGF46.1 [Zootermopsis nevadensis]
Contig2844	black	-0.43479	-0.319937	-0.581898	-0.616023	-0.787793	-0.791	-0.891177	-0.856487	-0.837852	0.609988	0.605152	0.930271	0.791953	0.676904	0.12103	gi|939268059|ref|XP_014254163.1| PREDICTED: 26S protease regulatory subunit 8 isoform X1 [Cimex lectularius]
c568156_g1	black	-0.606922	-0.320033	-0.598977	-0.601572	-0.857538	-0.862947	-0.909254	-0.903579	-0.934312	0.759291	0.773841	0.916559	0.818497	0.720335	0.416685
Contig8275	black	-0.50282	-0.320525	-0.688261	-0.605429	-0.829592	-0.866247	-0.957565	-0.835519	-0.811886	0.780899	0.734965	0.966418	0.790778	0.642214	0.361082	gi|646715364|gb|KDR19006.1| Growth factor receptor-bound protein 2 [Zootermopsis nevadensis]
Contig5554	black	-0.433841	-0.320855	-0.498939	-0.581626	-0.80099	-0.752701	-0.893475	-0.856418	-0.81836	0.689268	0.649567	0.916412	0.708636	0.671283	0.188181	gi|646701963|gb|KDR11430.1| PTCD3-like protein, mitochondrial [Zootermopsis nevadensis]
c570623_g1	black	-0.411751	-0.321447	-0.556997	-0.583011	-0.792322	-0.756707	-0.940472	-0.854616	-0.837765	0.724186	0.606838	0.964066	0.851049	0.66401	0.345546	gi|646702240|gb|KDR11574.1| Cdc42-like protein [Zootermopsis nevadensis]
Contig5891	black	-0.359971	-0.321573	-0.624529	-0.586004	-0.730846	-0.710314	-0.85249	-0.750318	-0.739745	0.626389	0.534962	0.9062	0.823012	0.592294	0.237691	gi|646720855|gb|KDR22438.1| Histone-lysine N-methyltransferase SETD1B [Zootermopsis nevadensis]
Contig8689	black	-0.369531	-0.322607	-0.575705	-0.575606	-0.784194	-0.757572	-0.88013	-0.818782	-0.712608	0.651735	0.599582	0.902535	0.624452	0.608625	0.246449	gi|817069801|ref|XP_012256894.1| PREDICTED: putative RNA-binding protein EEED8.10 [Athalia rosae]
Contig4436	black	-0.397405	-0.322679	-0.672336	-0.654346	-0.690517	-0.69204	-0.853264	-0.768515	-0.719919	0.64515	0.515643	0.900396	0.645527	0.673934	0.221095	gi|321461058|gb|EFX72093.1| hypothetical protein DAPPUDRAFT_59365 [Daphnia pulex]
Contig7950	black	-0.514507	-0.323058	-0.704995	-0.666305	-0.815515	-0.808546	-0.885217	-0.853378	-0.840364	0.680989	0.639159	0.91679	0.685125	0.678721	0.406778	gi|646709983|gb|KDR15622.1| RNA-binding protein 10 [Zootermopsis nevadensis]
Contig15185	black	-0.363585	-0.323176	-0.545631	-0.587388	-0.727866	-0.687349	-0.896883	-0.804312	-0.793791	0.641059	0.527674	0.925406	0.837941	0.686624	0.15424	gi|607359980|gb|EZA54323.1| hypothetical protein X777_05553 [Cerapachys biroi]
Contig5560	black	-0.43279	-0.323347	-0.642382	-0.630098	-0.750284	-0.704264	-0.89313	-0.884011	-0.811932	0.671072	0.543397	0.921512	0.786391	0.75841	0.341944	gi|91090602|ref|XP_972981.1| PREDICTED: MOB kinase activator-like 4 [Tribolium castaneum] >gi|270013903|gb|EFA10351.1| hypothetical protein TcasGA2_TC012571 [Tribolium castaneum]
Contig9944	black	-0.625146	-0.323615	-0.601333	-0.578575	-0.93648	-0.872919	-0.913248	-0.932395	-0.934598	0.794023	0.860156	0.92068	0.830214	0.67219	0.453674	gi|939697268|ref|XP_014292785.1| PREDICTED: S-adenosyl-L-methionine-dependent tRNA 4-demethylwyosine synthase-like [Halyomorpha halys]
Contig3065	black	-0.516264	-0.32407	-0.625346	-0.572718	-0.864161	-0.785516	-0.945662	-0.866073	-0.862412	0.829978	0.739243	0.94973	0.833555	0.652256	0.581744
Contig2563	black	-0.327382	-0.324227	-0.382064	-0.442362	-0.864925	-0.691535	-0.931609	-0.797125	-0.779724	0.765132	0.663813	0.922286	0.817911	0.499754	0.449486	gi|559372452|gb|AHB12423.1| 40S Ribosomal Protein S3 [Pantala flavescens]
Contig6161	black	-0.293497	-0.324943	-0.460268	-0.459949	-0.874234	-0.663813	-0.888608	-0.778151	-0.747122	0.681334	0.630324	0.901471	0.73388	0.499066	0.356353	gi|817062958|ref|XP_012253156.1| PREDICTED: eukaryotic translation initiation factor 3 subunit J [Athalia rosae]
c582901_g1	black	-0.661106	-0.325231	-0.659384	-0.672419	-0.772069	-0.848524	-0.864581	-0.871881	-0.900218	0.748252	0.756045	0.903364	0.836671	0.734665	0.284492	gi|646714776|gb|KDR18630.1| Large proline-rich protein BAT3 [Zootermopsis nevadensis]
Contig1632	black	-0.485695	-0.325532	-0.67985	-0.679424	-0.695102	-0.762424	-0.88171	-0.776321	-0.778612	0.686542	0.565239	0.910754	0.689523	0.677602	0.328671	gi|646688770|gb|KDR06413.1| UbiA prenyltransferase domain-containing protein 1-like protein [Zootermopsis nevadensis]
Contig4589	black	-0.473395	-0.325794	-0.608136	-0.640039	-0.791773	-0.823238	-0.911625	-0.874185	-0.83605	0.67047	0.649847	0.951876	0.833536	0.687516	0.143558	gi|646713271|gb|KDR17690.1| Mitochondrial import receptor subunit TOM70 [Zootermopsis nevadensis]
Contig9157	black	-0.606748	-0.326282	-0.739949	-0.699984	-0.820934	-0.85269	-0.897271	-0.879461	-0.891642	0.7477	0.713411	0.934043	0.749322	0.729086	0.43837	gi|817085783|ref|XP_012265592.1| PREDICTED: protein AF-10 isoform X3 [Athalia rosae]
Contig5639	black	-0.458312	-0.326956	-0.499256	-0.506084	-0.867923	-0.781836	-0.918402	-0.850407	-0.832463	0.731167	0.742884	0.921797	0.916665	0.581029	0.276163
Contig3913	black	-0.559688	-0.327123	-0.636748	-0.585806	-0.792938	-0.794314	-0.906964	-0.867824	-0.853679	0.817353	0.73846	0.917945	0.888264	0.76254	0.364706	gi|768410332|ref|XP_011557553.1| PREDICTED: carnitine O-acetyltransferase-like, partial [Plutella xylostella]
Contig9730	black	-0.587153	-0.327299	-0.695166	-0.70644	-0.690903	-0.791095	-0.867469	-0.823075	-0.837837	0.753432	0.6302	0.907952	0.743666	0.769067	0.355088
c570940_g1	black	-0.507487	-0.327652	-0.651947	-0.642055	-0.833761	-0.78658	-0.899771	-0.865336	-0.901985	0.730735	0.657958	0.944069	0.800643	0.721468	0.383454	gi|646720180|gb|KDR22008.1| tRNA selenocysteine 1-associated protein 1 [Zootermopsis nevadensis]
c564371_g1	black	-0.521133	-0.327698	-0.517557	-0.607032	-0.788876	-0.742234	-0.898104	-0.872376	-0.90299	0.750014	0.676461	0.921764	0.805402	0.75515	0.270435	gi|646703015|gb|KDR11908.1| Ubiquitin-conjugating enzyme E2 T [Zootermopsis nevadensis]
c583849_g1	black	-0.495885	-0.327699	-0.603808	-0.603064	-0.848359	-0.782588	-0.940391	-0.886679	-0.895707	0.788921	0.689842	0.969196	0.90615	0.689426	0.438566	gi|307192389|gb|EFN75624.1| Serine-arginine protein 55 [Harpegnathos saltator]
c576068_g1	black	-0.640576	-0.328227	-0.571645	-0.627403	-0.834774	-0.825551	-0.871489	-0.912271	-0.927831	0.781429	0.793047	0.903849	0.849248	0.735158	0.326016	gi|939650260|ref|XP_014274370.1| PREDICTED: cysteine-rich PDZ-binding protein [Halyomorpha halys] >gi|939650264|ref|XP_014274371.1| PREDICTED: cysteine-rich PDZ-binding protein [Halyomorpha halys]
Contig4498	black	-0.348078	-0.328286	-0.393264	-0.527782	-0.842499	-0.646213	-0.901945	-0.852578	-0.870578	0.723583	0.576464	0.931479	0.820897	0.625371	0.447359	gi|646710678|gb|KDR16124.1| Molybdenum cofactor synthesis protein 2B [Zootermopsis nevadensis]
Contig5859	black	-0.363727	-0.329832	-0.619836	-0.606892	-0.706848	-0.702148	-0.879229	-0.816743	-0.709583	0.682897	0.536838	0.934455	0.834025	0.650431	0.255577	gi|817062956|ref|XP_012253155.1| PREDICTED: microspherule protein 1 [Athalia rosae]
Contig6164	black	-0.622293	-0.330269	-0.690443	-0.706161	-0.753881	-0.815323	-0.882094	-0.902725	-0.900114	0.71881	0.676584	0.915264	0.777304	0.820252	0.288122	gi|646721756|gb|KDR22986.1| Nuclear distribution protein nudE-like 1-A [Zootermopsis nevadensis]
Contig3019	black	-0.432191	-0.330456	-0.641751	-0.594996	-0.748182	-0.659469	-0.877933	-0.835538	-0.782505	0.687499	0.592271	0.900681	0.781843	0.763266	0.171976	gi|646713608|gb|KDR17899.1| Cation-dependent mannose-6-phosphate receptor [Zootermopsis nevadensis]
c580555_g1	black	-0.388615	-0.330956	-0.485095	-0.550497	-0.872032	-0.742967	-0.946406	-0.877626	-0.86712	0.758183	0.651517	0.973378	0.868631	0.633574	0.396615	gi|646703159|gb|KDR11975.1| Up-regulated during skeletal muscle growth protein 5 [Zootermopsis nevadensis]
c496287_g1	black	-0.471006	-0.332307	-0.656243	-0.633542	-0.816875	-0.800103	-0.905308	-0.874234	-0.801719	0.694669	0.664213	0.938266	0.725627	0.688673	0.231973	gi|242021215|ref|XP_002431041.1| mitochondrial import inner membrane translocase subunit Tim10, putative [Pediculus humanus corporis] >gi|212516270|gb|EEB18303.1| mitochondrial import inner membrane translocase subunit Tim10, putative [Pediculus humanus corporis]
Contig5232	black	-0.366915	-0.332944	-0.448271	-0.541596	-0.814199	-0.711693	-0.903364	-0.859342	-0.805041	0.659629	0.614855	0.931457	0.835567	0.616918	0.163458	gi|646715720|gb|KDR19224.1| Cytochrome c oxidase subunit 7C, mitochondrial [Zootermopsis nevadensis]
c578740_g2	black	-0.588032	-0.333289	-0.571221	-0.634599	-0.816655	-0.774516	-0.883904	-0.913785	-0.927684	0.756352	0.715283	0.921859	0.898336	0.741007	0.331797	gi|646718893|gb|KDR21196.1| Armadillo repeat-containing protein 8 [Zootermopsis nevadensis]
Contig4798	black	-0.427827	-0.33391	-0.565065	-0.556957	-0.770641	-0.710249	-0.943968	-0.78921	-0.825891	0.807122	0.6243	0.947518	0.854542	0.677913	0.422183	gi|646700872|gb|KDR10825.1| hypothetical protein L798_14805, partial [Zootermopsis nevadensis]
c581923_g3	black	-0.463645	-0.333926	-0.528477	-0.53735	-0.874293	-0.81794	-0.953806	-0.870847	-0.837786	0.794309	0.744088	0.948625	0.760812	0.646341	0.416917	gi|242019442|ref|XP_002430170.1| conserved hypothetical protein [Pediculus humanus corporis] >gi|212515261|gb|EEB17432.1| conserved hypothetical protein [Pediculus humanus corporis]
c575789_g1	black	-0.379627	-0.334105	-0.590848	-0.567722	-0.819373	-0.771968	-0.952936	-0.831201	-0.777684	0.751198	0.642977	0.973109	0.791707	0.632176	0.333786	gi|939635082|ref|XP_014293752.1| PREDICTED: cell division cycle protein 27 homolog isoform X2 [Halyomorpha halys]
Contig5680	black	-0.467754	-0.334111	-0.558674	-0.584415	-0.900028	-0.824123	-0.936188	-0.887171	-0.868594	0.713888	0.70439	0.947063	0.79516	0.610837	0.419591	gi|646708285|gb|KDR14653.1| NF-kappa-B-repressing factor [Zootermopsis nevadensis]
Contig5788	black	-0.578684	-0.334177	-0.588265	-0.594447	-0.866866	-0.780258	-0.903363	-0.88857	-0.869456	0.815084	0.789896	0.919915	0.716772	0.665215	0.475929	gi|780670024|ref|XP_011695003.1| PREDICTED: coiled-coil domain-containing protein 22 homolog isoform X2 [Wasmannia auropunctata]
Contig218	black	-0.576927	-0.334304	-0.620516	-0.658969	-0.853813	-0.84712	-0.886097	-0.912792	-0.897669	0.672759	0.709466	0.913503	0.787287	0.677782	0.327191	gi|501297370|dbj|BAN21143.1| translationally controlled tumor protein [Riptortus pedestris]
Contig4809	black	-0.519765	-0.334355	-0.614857	-0.62306	-0.854938	-0.789808	-0.916956	-0.881845	-0.891906	0.753651	0.695915	0.951956	0.842066	0.655614	0.483215	gi|817089897|ref|XP_012267840.1| PREDICTED: septin-2 [Athalia rosae]
c582549_g2	black	-0.540866	-0.334424	-0.534313	-0.567904	-0.92076	-0.795921	-0.911763	-0.932205	-0.846907	0.792833	0.804667	0.921388	0.749684	0.604074	0.498376	gi|646708170|gb|KDR14583.1| Anaphase-promoting complex subunit CDC26 [Zootermopsis nevadensis]
c572364_g1	black	-0.424891	-0.334948	-0.566099	-0.545084	-0.760863	-0.673788	-0.903472	-0.824829	-0.798141	0.760619	0.601569	0.91184	0.890225	0.694013	0.413979	gi|827545598|ref|XP_012545308.1| PREDICTED: E3 ubiquitin-protein ligase RNF8-A-like isoform X3 [Bombyx mori]
c576576_g4	black	-0.536904	-0.335304	-0.603404	-0.673688	-0.733717	-0.800897	-0.875771	-0.809231	-0.811028	0.739904	0.637188	0.915272	0.775903	0.625442	0.414272	gi|951563388|ref|XP_014480619.1| PREDICTED: syntaxin isoform X4 [Dinoponera quadriceps]
Contig2651	black	-0.395276	-0.336671	-0.611498	-0.632833	-0.722079	-0.760927	-0.874136	-0.798068	-0.725197	0.603497	0.5539	0.910621	0.692758	0.641518	0.106941	gi|968053973|ref|XP_002003395.2| uncharacterized protein Dmoj_GI17889 [Drosophila mojavensis] >gi|946592007|gb|EDW12837.2| uncharacterized protein Dmoj_GI17889 [Drosophila mojavensis]
Contig5616	black	-0.487726	-0.336726	-0.694491	-0.667592	-0.782383	-0.808364	-0.880869	-0.857249	-0.807903	0.687219	0.626614	0.939944	0.83992	0.669895	0.322305
Contig5067	black	-0.419192	-0.336886	-0.651438	-0.651202	-0.744774	-0.747667	-0.883012	-0.811698	-0.754592	0.682599	0.576442	0.93453	0.712071	0.662662	0.243834	gi|91094029|ref|XP_967706.1| PREDICTED: mitochondrial inner membrane protein COX18 [Tribolium castaneum]
c581507_g1	black	-0.593559	-0.336999	-0.62649	-0.643226	-0.840345	-0.789587	-0.897945	-0.94503	-0.882439	0.7719	0.763112	0.931979	0.801284	0.756882	0.303072
Contig3083	black	-0.499768	-0.337385	-0.664694	-0.641547	-0.782568	-0.802635	-0.927755	-0.851109	-0.83917	0.761528	0.647887	0.961044	0.8624	0.689882	0.419585
c563059_g2	black	-0.246291	-0.337637	-0.475082	-0.51965	-0.696378	-0.604689	-0.887689	-0.739943	-0.699021	0.680528	0.460178	0.911585	0.803646	0.635171	0.224993	gi|646705109|gb|KDR12988.1| DCN1-like protein 3 [Zootermopsis nevadensis]
Contig3615	black	-0.270814	-0.337727	-0.399018	-0.466757	-0.761904	-0.623465	-0.894238	-0.739863	-0.726241	0.730966	0.563518	0.910908	0.79342	0.576867	0.236467	gi|646711381|gb|KDR16567.1| General vesicular transport factor p115 [Zootermopsis nevadensis]
Contig10378	black	-0.562249	-0.337871	-0.700439	-0.666568	-0.844109	-0.868855	-0.95139	-0.911157	-0.869469	0.789186	0.735443	0.975247	0.778804	0.727855	0.410408	gi|646716498|gb|KDR19736.1| Putative U5 small nuclear ribonucleoprotein 200 kDa helicase [Zootermopsis nevadensis]
Contig10733	black	-0.449872	-0.338079	-0.584221	-0.617139	-0.853835	-0.768683	-0.903563	-0.877604	-0.816423	0.68107	0.668466	0.941074	0.740767	0.613168	0.302684	gi|817201585|ref|XP_012276544.1| PREDICTED: inorganic pyrophosphatase [Orussus abietinus]
Contig8696	black	-0.610243	-0.338176	-0.655869	-0.651976	-0.851507	-0.873144	-0.922588	-0.896829	-0.891144	0.801906	0.775257	0.946796	0.821619	0.680426	0.500031	gi|936705708|ref|XP_014230817.1| PREDICTED: upstream activation factor subunit spp27 [Trichogramma pretiosum]
Contig10189	black	-0.311068	-0.338561	-0.493427	-0.584456	-0.735934	-0.68523	-0.864507	-0.793736	-0.731241	0.596198	0.494182	0.912393	0.763526	0.576103	0.221036	gi|815788617|ref|XP_012214833.1| PREDICTED: ethanolaminephosphotransferase 1-like [Linepithema humile]
Contig5164	black	-0.468286	-0.338652	-0.629463	-0.656412	-0.764698	-0.774658	-0.884736	-0.883514	-0.776094	0.635712	0.618825	0.927498	0.769712	0.677794	0.153242	gi|646717523|gb|KDR20350.1| ATPase ASNA1-like protein [Zootermopsis nevadensis]
Contig9815	black	-0.590746	-0.33879	-0.619846	-0.670884	-0.77196	-0.805619	-0.903204	-0.87842	-0.867278	0.775679	0.702779	0.927401	0.74744	0.736712	0.390156	gi|914576249|gb|KOB78154.1| DNA primase large subunit [Operophtera brumata]
Contig4698	black	-0.337893	-0.338851	-0.57255	-0.555437	-0.738629	-0.699011	-0.916185	-0.76145	-0.732175	0.686826	0.550051	0.934749	0.823425	0.605943	0.299301	gi|48142301|ref|XP_397320.1| PREDICTED: AP-3 complex subunit sigma-2-like isoformX1 [Apis mellifera] >gi|340723678|ref|XP_003400216.1| PREDICTED: AP-3 complex subunit sigma-2 [Bombus terrestris] >gi|380012162|ref|XP_003690156.1| PREDICTED: AP-3 complex subunit sigma-2 [Apis florea] >gi|383857479|ref|XP_003704232.1| PREDICTED: AP-3 complex subunit sigma-2 isoform X1 [Megachile rotundata] >gi|57230…
Contig8169	black	-0.500041	-0.339174	-0.459833	-0.537662	-0.86852	-0.771877	-0.908338	-0.900016	-0.883705	0.751308	0.731663	0.920064	0.912542	0.632569	0.382521	gi|646708589|gb|KDR14838.1| DnaJ-like protein subfamily A member 2 [Zootermopsis nevadensis]
c581004_g1	black	-0.537206	-0.340076	-0.635011	-0.630542	-0.835012	-0.814409	-0.947593	-0.909532	-0.8821	0.800454	0.71529	0.973768	0.902008	0.715786	0.422105	gi|646700890|gb|KDR10843.1| Splicing factor U2AF 50 kDa subunit [Zootermopsis nevadensis]
Contig5388	black	-0.411651	-0.34064	-0.593658	-0.608347	-0.727319	-0.72338	-0.90741	-0.790423	-0.774045	0.750479	0.562579	0.941741	0.874962	0.640553	0.413809	gi|951579305|ref|XP_014487320.1| PREDICTED: protein pellino isoform X2 [Dinoponera quadriceps]
Contig4058	black	-0.489053	-0.341137	-0.664947	-0.647483	-0.816355	-0.809483	-0.941182	-0.894265	-0.849742	0.749649	0.656102	0.977315	0.859178	0.706613	0.391437	gi|646720105|gb|KDR21952.1| RNA-binding protein 1 [Zootermopsis nevadensis]
Contig9142	black	-0.469211	-0.341359	-0.598677	-0.586145	-0.859999	-0.782264	-0.959528	-0.882381	-0.855026	0.797438	0.705009	0.980606	0.861077	0.656198	0.465582	gi|242011982|ref|XP_002426722.1| bromodomain adjacent to zinc finger protein domain 1, baz1, putative [Pediculus humanus corporis] >gi|212510893|gb|EEB13984.1| bromodomain adjacent to zinc finger protein domain 1, baz1, putative [Pediculus humanus corporis]
Contig6033	black	-0.316312	-0.341479	-0.433138	-0.521153	-0.783742	-0.671316	-0.914758	-0.843777	-0.744809	0.725244	0.582451	0.936769	0.786093	0.629143	0.265283	gi|646706012|gb|KDR13437.1| S-phase kinase-associated protein 1 [Zootermopsis nevadensis]
Contig3974	black	-0.597337	-0.341888	-0.665548	-0.609465	-0.770517	-0.750525	-0.904141	-0.826025	-0.840148	0.861482	0.745029	0.91273	0.808611	0.735052	0.465251	gi|646715245|gb|KDR18916.1| Set1/Ash2 histone methyltransferase complex subunit ASH2 [Zootermopsis nevadensis]
Contig6875	black	-0.515003	-0.342023	-0.535393	-0.605789	-0.765467	-0.771525	-0.889603	-0.902587	-0.804261	0.737296	0.681899	0.905776	0.711966	0.740752	0.272125	gi|646723676|gb|KDR24206.1| Sly1-like protein [Zootermopsis nevadensis]
Contig6603	black	-0.58439	-0.343455	-0.516058	-0.533876	-0.839263	-0.800817	-0.897159	-0.874758	-0.849487	0.807327	0.827814	0.900005	0.878627	0.65661	0.303113	gi|646721102|gb|KDR22572.1| Mitochondrial dicarboxylate carrier [Zootermopsis nevadensis]
Contig6424	black	-0.580077	-0.343713	-0.721181	-0.690958	-0.836756	-0.873005	-0.874326	-0.868466	-0.852588	0.702133	0.703917	0.920361	0.76186	0.653338	0.4366	gi|478258108|gb|ENN78246.1| hypothetical protein YQE_05397, partial [Dendroctonus ponderosae] >gi|546682788|gb|ERL92677.1| hypothetical protein D910_09989 [Dendroctonus ponderosae]
Contig6913	black	-0.480214	-0.343845	-0.477576	-0.551639	-0.923433	-0.808619	-0.942153	-0.924001	-0.868873	0.791297	0.763383	0.953449	0.81639	0.609528	0.459174	gi|952513785|gb|KRT80307.1| hypothetical protein AMK59_8207 [Oryctes borbonicus]
Contig466	black	-0.304226	-0.344066	-0.390438	-0.507427	-0.787293	-0.670329	-0.894629	-0.830481	-0.741641	0.671975	0.576633	0.917111	0.79352	0.590332	0.213356	gi|768410919|ref|XP_011560933.1| PREDICTED: NADH dehydrogenase [ubiquinone] 1 beta subcomplex subunit 11, mitochondrial [Plutella xylostella]
c573402_g1	black	-0.431322	-0.344195	-0.601228	-0.568486	-0.793331	-0.729157	-0.886607	-0.716123	-0.761387	0.699207	0.657908	0.902759	0.765958	0.541564	0.24939
c569801_g1	black	-0.40272	-0.344441	-0.530754	-0.6015	-0.80677	-0.698475	-0.931865	-0.875949	-0.860036	0.719704	0.580662	0.961399	0.84002	0.712709	0.320737
Contig2842	black	-0.47688	-0.344725	-0.543852	-0.625887	-0.769547	-0.761762	-0.87892	-0.838341	-0.83871	0.636114	0.625892	0.905859	0.744271	0.703436	0.102684	gi|662201414|ref|XP_008473959.1| PREDICTED: succinate dehydrogenase assembly factor 2, mitochondrial-like isoform X1 [Diaphorina citri] >gi|662201416|ref|XP_008473960.1| PREDICTED: succinate dehydrogenase assembly factor 2, mitochondrial-like isoform X1 [Diaphorina citri] >gi|662201418|ref|XP_008473961.1| PREDICTED: succinate dehydrogenase assembly factor 2, mitochondrial-like isoform X2 [Diaphor…
Contig2626	black	-0.580908	-0.345127	-0.699092	-0.697673	-0.787953	-0.864211	-0.902989	-0.869395	-0.843967	0.713926	0.709328	0.938321	0.756046	0.723855	0.227682	gi|817062028|ref|XP_012252647.1| PREDICTED: cyclin-dependent kinase 7 [Athalia rosae]
c564999_g1	black	-0.568125	-0.345295	-0.617791	-0.637717	-0.858371	-0.861679	-0.936264	-0.922255	-0.91241	0.775733	0.752394	0.969694	0.900972	0.716694	0.348801	gi|242006021|ref|XP_002423855.1| clathrin coat assembly protein ap-1, putative [Pediculus humanus corporis] >gi|212507089|gb|EEB11117.1| clathrin coat assembly protein ap-1, putative [Pediculus humanus corporis]
Contig10365	black	-0.540883	-0.345331	-0.698031	-0.706932	-0.757629	-0.858872	-0.873946	-0.873306	-0.799233	0.667716	0.645586	0.929351	0.822841	0.684152	0.249318
c573136_g1	black	-0.496262	-0.345374	-0.545421	-0.62627	-0.773884	-0.7623	-0.887126	-0.856284	-0.860225	0.676508	0.623353	0.917471	0.896991	0.678932	0.268768	gi|646714600|gb|KDR18513.1| Ubiquinone biosynthesis methyltransferase COQ5, mitochondrial [Zootermopsis nevadensis]
c575300_g9	black	-0.532121	-0.345747	-0.49793	-0.589519	-0.803944	-0.757897	-0.897881	-0.854543	-0.917508	0.730768	0.684935	0.91715	0.863494	0.702817	0.306147
c579028_g2	black	-0.494703	-0.346051	-0.58262	-0.697929	-0.774888	-0.750584	-0.870112	-0.842117	-0.886542	0.672109	0.576508	0.922146	0.738764	0.718954	0.305294	gi|646720915|gb|KDR22488.1| T-complex protein 1 subunit beta [Zootermopsis nevadensis]
Contig3047	black	-0.330049	-0.346201	-0.518219	-0.564481	-0.679314	-0.651614	-0.89613	-0.769597	-0.731708	0.660259	0.499356	0.920317	0.868082	0.669856	0.141158	gi|646698025|gb|KDR09401.1| 40S ribosomal protein S14 [Zootermopsis nevadensis]
Contig2298	black	-0.611098	-0.346269	-0.617315	-0.634809	-0.912156	-0.82853	-0.921568	-0.932921	-0.953047	0.785395	0.788399	0.945741	0.851877	0.699754	0.470891	gi|795084792|ref|XP_011878149.1| PREDICTED: F-actin-capping protein subunit alpha [Vollenhovia emeryi]
Contig8440	black	-0.570968	-0.346385	-0.609128	-0.654582	-0.86528	-0.837163	-0.913568	-0.917459	-0.86063	0.7744	0.766816	0.949022	0.735369	0.66336	0.382365	gi|780673269|ref|XP_011695779.1| PREDICTED: ubiquitin domain-containing protein UBFD1-like isoform X2 [Wasmannia auropunctata]
Contig10951	black	-0.547805	-0.346563	-0.640914	-0.559348	-0.906737	-0.835352	-0.95297	-0.835757	-0.873424	0.80552	0.795868	0.936043	0.819623	0.623717	0.520976	gi|939242480|ref|XP_014240508.1| PREDICTED: ubiquitin-conjugating enzyme E2-24 kDa [Cimex lectularius] >gi|939242482|ref|XP_014240509.1| PREDICTED: ubiquitin-conjugating enzyme E2-24 kDa [Cimex lectularius] >gi|939242484|ref|XP_014240510.1| PREDICTED: ubiquitin-conjugating enzyme E2-24 kDa [Cimex lectularius]
Contig4491	black	-0.437266	-0.346635	-0.587136	-0.600499	-0.833882	-0.810404	-0.913873	-0.870645	-0.750787	0.718041	0.679258	0.933693	0.714888	0.615006	0.35423	gi|646718428|gb|KDR20898.1| Protein disulfide-isomerase A6 [Zootermopsis nevadensis]
Contig3293	black	-0.577849	-0.346668	-0.717337	-0.670465	-0.799877	-0.78141	-0.914909	-0.86762	-0.84782	0.807238	0.702573	0.942726	0.792621	0.719926	0.495331
Contig12971	black	-0.567449	-0.347463	-0.720814	-0.716494	-0.749731	-0.873073	-0.878127	-0.871244	-0.801559	0.646766	0.662257	0.919502	0.756265	0.720032	0.178399	gi|972988130|gb|ALX00032.1| peptidyl-prolyl cis-trans isomerase 5 [Melanoplus sanguinipes]
Contig5013	black	-0.63644	-0.348099	-0.769965	-0.67615	-0.780417	-0.927458	-0.917741	-0.856089	-0.824934	0.77456	0.76886	0.926362	0.773652	0.752639	0.331505	gi|939276189|ref|XP_014258558.1| PREDICTED: metastasis-associated protein MTA3 isoform X2 [Cimex lectularius]
c570893_g2	black	-0.663704	-0.34833	-0.712039	-0.686269	-0.848059	-0.861219	-0.898103	-0.883245	-0.936297	0.772528	0.782614	0.928341	0.807267	0.750792	0.372163
c583662_g4	black	-0.565731	-0.348451	-0.749397	-0.730118	-0.775061	-0.856465	-0.875331	-0.868113	-0.822042	0.651014	0.647779	0.921255	0.705769	0.717342	0.268528
Contig4648	black	-0.569653	-0.348691	-0.662002	-0.71242	-0.783477	-0.839595	-0.86708	-0.897736	-0.834841	0.69777	0.6844	0.928487	0.741686	0.718017	0.239682	gi|646705099|gb|KDR12978.1| Phosphoribosyl pyrophosphate synthetase-associated protein 2 [Zootermopsis nevadensis]
Contig5664	black	-0.66083	-0.348856	-0.615042	-0.621251	-0.840849	-0.885455	-0.901635	-0.875897	-0.841485	0.858345	0.851046	0.903165	0.743155	0.665209	0.47963	gi|646722537|gb|KDR23495.1| Ras GTPase-activating protein 1 [Zootermopsis nevadensis]
c583987_g1	black	-0.61165	-0.348868	-0.646434	-0.659867	-0.819951	-0.846159	-0.921446	-0.904526	-0.917343	0.783645	0.748727	0.951891	0.902928	0.754923	0.341943	gi|646711496|gb|KDR16632.1| Tetraspanin-33 [Zootermopsis nevadensis]
Contig6745	black	-0.47992	-0.348908	-0.572778	-0.560183	-0.858059	-0.773113	-0.953996	-0.82641	-0.834637	0.856062	0.725161	0.954392	0.835359	0.615912	0.59237	gi|817080364|ref|XP_012262641.1| PREDICTED: transcription factor Dp-1 isoform X2 [Athalia rosae]
c575130_g1	black	-0.545802	-0.349636	-0.588295	-0.627274	-0.895227	-0.805667	-0.940063	-0.953419	-0.914236	0.799665	0.751142	0.975757	0.888075	0.702142	0.44223	gi|646705105|gb|KDR12984.1| Putative RNA-binding protein Luc7-like 2 [Zootermopsis nevadensis]
c566539_g1	black	-0.358208	-0.350036	-0.444594	-0.515956	-0.832889	-0.69573	-0.928321	-0.810271	-0.821209	0.729755	0.625909	0.936448	0.868653	0.620902	0.281367	gi|559373046|gb|AHB12475.1| 60S Ribosomal Protein L28 [Pantala flavescens]
c580677_g2	black	-0.614788	-0.35021	-0.690366	-0.685788	-0.812837	-0.831104	-0.91466	-0.873845	-0.920873	0.740103	0.712768	0.932627	0.79897	0.771012	0.327698
Contig8165	black	-0.542245	-0.350426	-0.54921	-0.549789	-0.919458	-0.86423	-0.961604	-0.897625	-0.883989	0.824793	0.825536	0.958373	0.878389	0.633185	0.441534	gi|646696397|gb|KDR08720.1| E3 ubiquitin-protein ligase MARCH5 [Zootermopsis nevadensis]
c579226_g1	black	-0.422161	-0.350456	-0.505224	-0.547896	-0.813577	-0.767246	-0.958497	-0.827926	-0.832277	0.752185	0.664277	0.953356	0.81767	0.670106	0.290813	gi|646722132|gb|KDR23235.1| Coatomer subunit gamma-2 [Zootermopsis nevadensis]
c585214_g3	black	-0.38466	-0.350535	-0.558735	-0.618749	-0.723716	-0.735625	-0.878125	-0.803972	-0.744984	0.631522	0.547692	0.920428	0.737043	0.650838	0.128984	gi|970891572|ref|XP_015111094.1| PREDICTED: 39S ribosomal protein L41, mitochondrial [Diachasma alloeum] >gi|970891574|ref|XP_015111095.1| PREDICTED: 39S ribosomal protein L41, mitochondrial [Diachasma alloeum]
Contig6336	black	-0.440056	-0.350805	-0.616361	-0.620903	-0.734045	-0.746931	-0.916915	-0.832728	-0.776456	0.709971	0.578166	0.915927	0.740452	0.765005	0.273756
Contig5461	black	-0.42451	-0.352051	-0.599873	-0.557068	-0.853363	-0.796879	-0.958522	-0.829824	-0.811506	0.750808	0.686422	0.966108	0.882892	0.616784	0.352941	gi|970893694|ref|XP_015112245.1| PREDICTED: charged multivesicular body protein 1b [Diachasma alloeum]
Contig3717	black	-0.597797	-0.352108	-0.723606	-0.716396	-0.802834	-0.883276	-0.889747	-0.899373	-0.842482	0.70366	0.71848	0.936422	0.757909	0.734157	0.227456	gi|755987518|ref|XP_011311549.1| PREDICTED: guanylate kinase isoform X3 [Fopius arisanus]
Contig8258	black	-0.536684	-0.352616	-0.689381	-0.6926	-0.781876	-0.860414	-0.899624	-0.87092	-0.828719	0.647764	0.642181	0.928662	0.799879	0.699617	0.274495
Contig11186	black	-0.67369	-0.352628	-0.693223	-0.654333	-0.858971	-0.895644	-0.904655	-0.919724	-0.904834	0.781786	0.814392	0.919458	0.854479	0.72594	0.443904	gi|909550234|ref|XP_013133901.1| PREDICTED: heterogeneous nuclear ribonucleoprotein L [Papilio polytes]
c574086_g3	black	-0.613068	-0.352934	-0.63531	-0.670959	-0.792046	-0.81116	-0.906845	-0.865139	-0.889767	0.82356	0.728362	0.936047	0.855577	0.730215	0.426834
c576700_g1	black	-0.619585	-0.35306	-0.63062	-0.672582	-0.866999	-0.887895	-0.920161	-0.940216	-0.914462	0.737362	0.7725	0.944287	0.808245	0.723105	0.317927	gi|383850383|ref|XP_003700775.1| PREDICTED: glycine--tRNA ligase [Megachile rotundata]
Contig3840	black	-0.606996	-0.353139	-0.569771	-0.625078	-0.889565	-0.833275	-0.901396	-0.940559	-0.942622	0.771232	0.788677	0.93393	0.867029	0.724387	0.372305	gi|646715361|gb|KDR19003.1| 28S ribosomal protein S15, mitochondrial [Zootermopsis nevadensis]
UN04134	black	-0.401355	-0.35372	-0.459818	-0.546742	-0.830428	-0.734945	-0.94205	-0.824904	-0.850655	0.788724	0.651944	0.963434	0.895798	0.634102	0.363383	gi|970916810|ref|XP_015124856.1| PREDICTED: ATP synthase subunit epsilon-like protein, mitochondrial isoform X2 [Diachasma alloeum]
Contig8663	black	-0.522215	-0.35394	-0.660598	-0.648942	-0.858105	-0.840344	-0.950741	-0.893555	-0.882638	0.774776	0.703453	0.981023	0.855235	0.696958	0.431394
Contig2432	black	-0.487912	-0.354939	-0.667256	-0.668006	-0.724277	-0.842235	-0.900384	-0.779361	-0.761607	0.684863	0.618168	0.926934	0.804889	0.648375	0.226446	gi|91086395|ref|XP_974833.1| PREDICTED: THAP domain-containing protein 4 [Tribolium castaneum] >gi|270009830|gb|EFA06278.1| hypothetical protein TcasGA2_TC009144 [Tribolium castaneum]
Contig9691	black	-0.628851	-0.355292	-0.760866	-0.70197	-0.840407	-0.881101	-0.872914	-0.888323	-0.842863	0.718083	0.761553	0.916372	0.726433	0.696804	0.356622	gi|646714597|gb|KDR18510.1| Protein strawberry notch [Zootermopsis nevadensis]
Contig3892	black	-0.504248	-0.355397	-0.583244	-0.597133	-0.911645	-0.844498	-0.965013	-0.902999	-0.875571	0.791365	0.771276	0.980971	0.831135	0.655863	0.363614	gi|506968747|gb|AGM32717.1| translocon-associated protein subunit delta-like (TRAP-delta) [Coptotermes formosanus]
Contig5520	black	-0.550116	-0.355932	-0.654459	-0.642458	-0.858142	-0.867446	-0.967653	-0.923544	-0.888712	0.783764	0.743163	0.981046	0.840933	0.755382	0.347608	gi|646715809|gb|KDR19277.1| Ubiquitin-conjugating enzyme E2 Q1 [Zootermopsis nevadensis]
c577999_g2	black	-0.531574	-0.356075	-0.678658	-0.698344	-0.765276	-0.828623	-0.889102	-0.835045	-0.841394	0.640379	0.617531	0.923345	0.806567	0.691833	0.250587
Contig5181	black	-0.642898	-0.356314	-0.75114	-0.732257	-0.794668	-0.883348	-0.876035	-0.904414	-0.868846	0.707071	0.717363	0.925434	0.788596	0.74614	0.329966	gi|646710777|gb|KDR16195.1| Nucleolar transcription factor 1 [Zootermopsis nevadensis]
Contig7113	black	-0.540575	-0.35632	-0.53768	-0.52665	-0.946251	-0.767243	-0.907496	-0.894508	-0.882514	0.810388	0.832973	0.925074	0.876377	0.601216	0.474421	gi|645016360|ref|XP_008211447.1| PREDICTED: neuroguidin isoform X2 [Nasonia vitripennis] >gi|645016362|ref|XP_008211448.1| PREDICTED: neuroguidin isoform X2 [Nasonia vitripennis] >gi|645016364|ref|XP_008211449.1| PREDICTED: neuroguidin isoform X2 [Nasonia vitripennis]
c577226_g1	black	-0.597817	-0.356353	-0.644994	-0.65065	-0.868836	-0.867774	-0.930213	-0.904876	-0.919593	0.785743	0.756176	0.95392	0.880548	0.704283	0.472083	gi|646714767|gb|KDR18621.1| Heterogeneous nuclear ribonucleoprotein K [Zootermopsis nevadensis]
Contig6310	black	-0.562235	-0.357041	-0.685127	-0.65593	-0.819486	-0.825584	-0.941488	-0.883325	-0.819099	0.818894	0.746701	0.959087	0.791052	0.716326	0.360403	gi|752885638|ref|XP_011260609.1| PREDICTED: phosphatidylcholine:ceramide cholinephosphotransferase 2-like isoform X3 [Camponotus floridanus]
c578412_g2	black	-0.386643	-0.357084	-0.488794	-0.621126	-0.703894	-0.665575	-0.835636	-0.783345	-0.724417	0.711852	0.546178	0.905026	0.759894	0.607863	0.260283	gi|768434558|ref|XP_011558694.1| PREDICTED: ARL14 effector protein-like [Plutella xylostella]
Contig15422	black	-0.495432	-0.357623	-0.595458	-0.657561	-0.850231	-0.800203	-0.908048	-0.892364	-0.879588	0.6796	0.648603	0.948365	0.843867	0.663159	0.317622	gi|559372868|gb|AHB12460.1| 60S Ribosomal Protein L13A [Pantala flavescens]
Contig797	black	-0.620108	-0.357661	-0.768672	-0.694765	-0.84433	-0.934858	-0.90672	-0.865635	-0.835841	0.734849	0.768849	0.929128	0.752004	0.683183	0.375901	gi|241637009|ref|XP_002410674.1| transcription factor E(Y)2, putative [Ixodes scapularis] >gi|215503503|gb|EEC12997.1| transcription factor E(Y)2, putative [Ixodes scapularis]
Contig5215	black	-0.467042	-0.358034	-0.545715	-0.605622	-0.846368	-0.735616	-0.905178	-0.898395	-0.85662	0.757744	0.666272	0.954451	0.91263	0.654977	0.420324	gi|817060698|ref|XP_012251918.1| PREDICTED: thioredoxin domain-containing protein 9 [Athalia rosae] >gi|817060700|ref|XP_012251919.1| PREDICTED: thioredoxin domain-containing protein 9 [Athalia rosae]
Contig6911	black	-0.422731	-0.358514	-0.677761	-0.686231	-0.718222	-0.749546	-0.86021	-0.831733	-0.711948	0.601407	0.523908	0.902776	0.738878	0.675066	0.212733	gi|646696832|gb|KDR08860.1| Tumor protein D54 [Zootermopsis nevadensis]
Contig5271	black	-0.397983	-0.358572	-0.502766	-0.537221	-0.805881	-0.748108	-0.922879	-0.780009	-0.775093	0.735961	0.673193	0.936257	0.784526	0.602304	0.21236	gi|646704291|gb|KDR12556.1| Hermansky-Pudlak syndrome 4 protein [Zootermopsis nevadensis]
Contig2532	black	-0.522467	-0.358735	-0.685895	-0.702772	-0.797105	-0.832461	-0.884831	-0.878323	-0.792706	0.654788	0.650034	0.922666	0.674505	0.686493	0.260723	gi|818214314|gb|AKG26772.1| peroxiredoxin 1 [Dastarcus helophoroides]
Contig3398	black	-0.569728	-0.359036	-0.695578	-0.646684	-0.821142	-0.807226	-0.950096	-0.877516	-0.884095	0.811587	0.728696	0.969031	0.871794	0.758364	0.390477	gi|646723454|gb|KDR24051.1| Bone morphogenetic protein receptor type-1A [Zootermopsis nevadensis]
Contig15555	black	-0.525419	-0.359175	-0.567219	-0.572357	-0.963218	-0.822979	-0.918219	-0.899353	-0.882601	0.750956	0.793788	0.930495	0.801633	0.590884	0.455635	gi|559372942|gb|AHB12466.1| 60S Ribosomal Protein L19 [Pantala flavescens]
Contig2551	black	-0.509238	-0.359397	-0.609045	-0.639489	-0.806703	-0.815548	-0.936099	-0.87675	-0.849932	0.733032	0.687759	0.963721	0.872938	0.70869	0.20435	gi|817073870|ref|XP_012259098.1| PREDICTED: prefoldin subunit 6 [Athalia rosae]
Contig2076	black	-0.413511	-0.35974	-0.505847	-0.607577	-0.800546	-0.763609	-0.911163	-0.868511	-0.792403	0.678285	0.61907	0.937151	0.782173	0.660959	0.187596	gi|646709445|gb|KDR15294.1| hypothetical protein L798_10730 [Zootermopsis nevadensis]
Contig4049	black	-0.457478	-0.359763	-0.516259	-0.575938	-0.886896	-0.813431	-0.935661	-0.869801	-0.83484	0.770739	0.719283	0.950572	0.791193	0.613858	0.371489	gi|646710806|gb|KDR16224.1| hypothetical protein L798_09641 [Zootermopsis nevadensis]
Contig9877	black	-0.583983	-0.359861	-0.701142	-0.671347	-0.822963	-0.882711	-0.930986	-0.885668	-0.817412	0.781652	0.760153	0.95758	0.775154	0.68262	0.339335	gi|646718095|gb|KDR20697.1| hypothetical protein L798_04847 [Zootermopsis nevadensis]
Contig19279	black	-0.474928	-0.360418	-0.50907	-0.574601	-0.788814	-0.691938	-0.87729	-0.875558	-0.802432	0.810144	0.673377	0.922456	0.859423	0.676704	0.407096	gi|646719961|gb|KDR21862.1| Mediator of RNA polymerase II transcription subunit 30 [Zootermopsis nevadensis]
c584001_g1	black	-0.537692	-0.360555	-0.698261	-0.658172	-0.868852	-0.82939	-0.955678	-0.921379	-0.867583	0.796042	0.722172	0.982192	0.819884	0.728546	0.458601	gi|646720579|gb|KDR22240.1| hypothetical protein L798_02345 [Zootermopsis nevadensis]
c557781_g1	black	-0.341632	-0.361017	-0.538722	-0.550423	-0.780435	-0.73573	-0.876295	-0.766584	-0.694919	0.64404	0.594132	0.906922	0.787206	0.539126	0.228746	gi|195133766|ref|XP_002011310.1| uncharacterized protein Dmoj_GI16457 [Drosophila mojavensis] >gi|193907285|gb|EDW06152.1| uncharacterized protein Dmoj_GI16457 [Drosophila mojavensis]
Contig2567	black	-0.402618	-0.361625	-0.606893	-0.584271	-0.785377	-0.790696	-0.948875	-0.827028	-0.729959	0.750595	0.647587	0.958853	0.785435	0.652792	0.291889	gi|817056804|ref|XP_012269281.1| PREDICTED: mediator of RNA polymerase II transcription subunit 10 [Athalia rosae]
Contig11506	black	-0.524132	-0.362182	-0.652993	-0.622468	-0.747916	-0.750005	-0.904918	-0.780511	-0.764003	0.802455	0.699967	0.928033	0.76956	0.651524	0.317598
c577173_g5	black	-0.323588	-0.362327	-0.401403	-0.528825	-0.821344	-0.637577	-0.89009	-0.826369	-0.818588	0.663275	0.547635	0.913606	0.83415	0.620497	0.289718	gi|646711582|gb|KDR16697.1| 40S ribosomal protein S11 [Zootermopsis nevadensis]
Contig9662	black	-0.340289	-0.362719	-0.538324	-0.549002	-0.775826	-0.724602	-0.928212	-0.78684	-0.708408	0.741325	0.59622	0.938103	0.738301	0.612053	0.355197	gi|350410061|ref|XP_003488933.1| PREDICTED: ceramide synthase 6 [Bombus impatiens] >gi|815909157|ref|XP_012240222.1| PREDICTED: ceramide synthase 6 [Bombus impatiens] >gi|815909160|ref|XP_012240223.1| PREDICTED: ceramide synthase 6 [Bombus impatiens] >gi|815909162|ref|XP_012240224.1| PREDICTED: ceramide synthase 6 [Bombus impatiens]
Contig15463	black	-0.533225	-0.362805	-0.54968	-0.578001	-0.915855	-0.797844	-0.962364	-0.92727	-0.916776	0.823513	0.780577	0.972766	0.895319	0.693403	0.43568	gi|952530647|gb|KRT83767.1| hypothetical protein AMK59_4850 [Oryctes borbonicus]
Contig8804	black	-0.627449	-0.362971	-0.656633	-0.676722	-0.850016	-0.867616	-0.931297	-0.92952	-0.899984	0.766677	0.772747	0.949921	0.833338	0.736107	0.342835	gi|646722647|gb|KDR23578.1| Proteasomal ubiquitin receptor ADRM1 [Zootermopsis nevadensis]
Contig3988	black	-0.596271	-0.363223	-0.677934	-0.677727	-0.778508	-0.814919	-0.917933	-0.921999	-0.829984	0.811276	0.724505	0.939717	0.793528	0.803488	0.368106	gi|646709227|gb|KDR15208.1| Transmembrane 9 superfamily member 4 [Zootermopsis nevadensis]
Contig6257	black	-0.60634	-0.363611	-0.709929	-0.703892	-0.820096	-0.845578	-0.929757	-0.912446	-0.899459	0.74598	0.707913	0.949313	0.796183	0.792801	0.338236	gi|769861569|ref|XP_011642561.1| PREDICTED: BTB/POZ domain-containing protein KCTD5 isoform X2 [Pogonomyrmex barbatus]
Contig9827	black	-0.526755	-0.363669	-0.651034	-0.559694	-0.78007	-0.794928	-0.936056	-0.782311	-0.784346	0.845135	0.742049	0.920058	0.855206	0.701937	0.382631	gi|817075884|ref|XP_012260190.1| PREDICTED: serine/threonine-protein kinase 10 isoform X2 [Athalia rosae]
Contig4933	black	-0.632668	-0.363786	-0.646656	-0.671748	-0.846585	-0.829172	-0.905264	-0.910914	-0.907192	0.799347	0.763699	0.942443	0.874639	0.699346	0.46884	gi|768418217|ref|XP_011549786.1| PREDICTED: RNA-binding protein with serine-rich domain 1 [Plutella xylostella]
Contig15694	black	-0.547568	-0.364073	-0.601841	-0.608542	-0.92499	-0.827	-0.87857	-0.884775	-0.826264	0.749536	0.787281	0.912352	0.742137	0.554504	0.503764	gi|646698236|gb|KDR09514.1| Zinc finger CCCH domain-containing protein 15-like protein [Zootermopsis nevadensis]
c566749_g1	black	-0.501885	-0.364368	-0.582685	-0.568403	-0.871869	-0.821522	-0.929743	-0.827744	-0.831224	0.794771	0.732579	0.93468	0.841352	0.581725	0.538063	gi|189236774|ref|XP_001807993.1| PREDICTED: serine/threonine-protein phosphatase 4 regulatory subunit 2 [Tribolium castaneum] >gi|270006213|gb|EFA02661.1| hypothetical protein TcasGA2_TC008382 [Tribolium castaneum]
Contig7685	black	-0.526154	-0.364491	-0.700138	-0.608646	-0.755381	-0.793288	-0.939804	-0.801008	-0.733188	0.841058	0.720879	0.932741	0.767014	0.692589	0.398965	gi|939239237|ref|XP_014262332.1| PREDICTED: epithelial chloride channel protein-like [Cimex lectularius]
Contig2353	black	-0.562285	-0.364515	-0.606384	-0.636508	-0.859946	-0.833699	-0.942313	-0.887656	-0.923019	0.768596	0.726849	0.960946	0.905573	0.702813	0.397928	gi|646714102|gb|KDR18195.1| U6 snRNA-associated Sm-like protein LSm3 [Zootermopsis nevadensis]
Contig11596	black	-0.576254	-0.364889	-0.588986	-0.581212	-0.8036	-0.841479	-0.918039	-0.789417	-0.781427	0.880051	0.795651	0.902591	0.766249	0.63711	0.464476
Contig6453	black	-0.443826	-0.364942	-0.565572	-0.648331	-0.739659	-0.724584	-0.883698	-0.822472	-0.793162	0.658634	0.579696	0.91272	0.72199	0.725908	0.133866	gi|752874461|ref|XP_011254551.1| PREDICTED: ragulator complex protein LAMTOR3-A [Camponotus floridanus] >gi|307182135|gb|EFN69478.1| Mitogen-activated protein kinase kinase 1-interacting protein 1 [Camponotus floridanus]
Contig4497	black	-0.385854	-0.365006	-0.46692	-0.53785	-0.863357	-0.663649	-0.881813	-0.862177	-0.797737	0.655352	0.633511	0.901742	0.790101	0.598222	0.267083	gi|646710678|gb|KDR16124.1| Molybdenum cofactor synthesis protein 2B [Zootermopsis nevadensis]
Contig15211	black	-0.467978	-0.365186	-0.60006	-0.649595	-0.739761	-0.800242	-0.920032	-0.826841	-0.78224	0.704761	0.617395	0.945591	0.826806	0.677817	0.247267
Contig19185	black	-0.568223	-0.365349	-0.591726	-0.622682	-0.882115	-0.836956	-0.947134	-0.910202	-0.896536	0.837187	0.769405	0.967781	0.892823	0.676199	0.490623	gi|951572542|ref|XP_014484379.1| PREDICTED: small nuclear ribonucleoprotein Sm D3-like [Dinoponera quadriceps] >gi|951572544|ref|XP_014484380.1| PREDICTED: small nuclear ribonucleoprotein Sm D3-like [Dinoponera quadriceps] >gi|951572547|ref|XP_014484381.1| PREDICTED: small nuclear ribonucleoprotein Sm D3-like [Dinoponera quadriceps] >gi|951572550|ref|XP_014484383.1| PREDICTED: small nuclear ribon…
c562043_g1	black	-0.540479	-0.366146	-0.787614	-0.71249	-0.718438	-0.793842	-0.879798	-0.82772	-0.760454	0.703797	0.614332	0.917694	0.735708	0.74536	0.339748	gi|646701510|gb|KDR11200.1| hypothetical protein L798_14712 [Zootermopsis nevadensis]
Contig15339	black	-0.44316	-0.366234	-0.612679	-0.632555	-0.763147	-0.743782	-0.930706	-0.855172	-0.774758	0.754054	0.625605	0.959711	0.789669	0.719913	0.274464
Contig3976	black	-0.661922	-0.367164	-0.660946	-0.667373	-0.841112	-0.902582	-0.903311	-0.916191	-0.874966	0.793933	0.82363	0.935128	0.864288	0.711188	0.332162
Contig4257	black	-0.422292	-0.368403	-0.587412	-0.58367	-0.832429	-0.771138	-0.956422	-0.843709	-0.810774	0.755559	0.647501	0.970167	0.856091	0.642095	0.408996	gi|646710561|gb|KDR16041.1| Thioredoxin-2 [Zootermopsis nevadensis]
Contig15546	black	-0.507761	-0.368747	-0.584756	-0.655034	-0.805865	-0.786144	-0.901232	-0.862202	-0.851982	0.661113	0.635294	0.923134	0.823895	0.673898	0.256511	gi|525342143|dbj|BAN63379.1| elongation factor 1_alpha, partial [Nephotettix cincticeps]
c576500_g1	black	-0.344295	-0.369091	-0.497741	-0.543856	-0.770877	-0.63657	-0.923065	-0.811841	-0.77285	0.725533	0.559826	0.937571	0.877696	0.667204	0.271406	gi|910343993|ref|XP_013175798.1| PREDICTED: 28S ribosomal protein S11, mitochondrial [Papilio xuthus] >gi|930658097|gb|KPJ00305.1| 28S ribosomal protein S11, mitochondrial [Papilio xuthus]
Contig9478	black	-0.497609	-0.369553	-0.583597	-0.567406	-0.877926	-0.819104	-0.952855	-0.860326	-0.843907	0.788803	0.735473	0.949328	0.8955	0.630591	0.477358	gi|646703534|gb|KDR12172.1| FK506-binding protein 8 [Zootermopsis nevadensis]
Contig16508	black	-0.533647	-0.371025	-0.628693	-0.561138	-0.892727	-0.822908	-0.955832	-0.885594	-0.791261	0.837277	0.832035	0.954696	0.825887	0.638269	0.363367	gi|646697044|gb|KDR08963.1| Stromal cell-derived factor 2 [Zootermopsis nevadensis]
Contig2748	black	-0.494958	-0.37114	-0.711576	-0.648569	-0.736648	-0.754469	-0.881445	-0.773783	-0.73102	0.711442	0.636226	0.903751	0.659218	0.673953	0.300424
Contig10297	black	-0.627188	-0.371554	-0.539813	-0.653181	-0.869365	-0.841354	-0.899353	-0.930349	-0.924745	0.784679	0.787368	0.928485	0.854401	0.708067	0.362151	gi|939258769|ref|XP_014249194.1| PREDICTED: solute carrier family 25 member 36-A [Cimex lectularius]
c582897_g1	black	-0.584388	-0.372394	-0.721528	-0.64648	-0.887718	-0.850918	-0.914279	-0.862355	-0.835006	0.744885	0.784535	0.927007	0.710295	0.657558	0.403009	gi|645040374|ref|XP_008208214.1| PREDICTED: AP-3 complex subunit mu-1-like [Nasonia vitripennis]
Contig7269	black	-0.395104	-0.372617	-0.636879	-0.572798	-0.795282	-0.766178	-0.949973	-0.782277	-0.742944	0.724838	0.63284	0.946796	0.763964	0.651219	0.290752	gi|646697023|gb|KDR08942.1| Eukaryotic translation initiation factor 3 subunit D [Zootermopsis nevadensis]
c583058_g1	black	-0.581373	-0.372887	-0.595881	-0.649191	-0.794508	-0.839071	-0.929966	-0.858518	-0.845013	0.850984	0.727066	0.942459	0.849593	0.695021	0.499193	gi|646711400|gb|KDR16578.1| GPN-loop GTPase 2 [Zootermopsis nevadensis]
Contig5153	black	-0.582881	-0.372958	-0.668066	-0.651422	-0.804373	-0.829681	-0.923191	-0.893278	-0.82463	0.764591	0.726007	0.913123	0.706445	0.789607	0.349341	gi|646719795|gb|KDR21781.1| hypothetical protein L798_03326 [Zootermopsis nevadensis]
Contig2764	black	-0.55783	-0.373012	-0.615767	-0.670385	-0.84411	-0.819733	-0.916625	-0.917758	-0.899812	0.715333	0.684316	0.946938	0.882432	0.714469	0.364579	gi|501290150|dbj|BAN20139.1| peptidyl-prolyl cis-trans isomerase f, ppif [Riptortus pedestris]
Contig20246	black	-0.510979	-0.37357	-0.653434	-0.593371	-0.828319	-0.837191	-0.957208	-0.797604	-0.819294	0.826319	0.743873	0.958364	0.856575	0.676974	0.365425	gi|646719025|gb|KDR21284.1| Putative pre-mRNA-splicing factor ATP-dependent RNA helicase DHX15 [Zootermopsis nevadensis]
Contig1909	black	-0.644538	-0.373701	-0.627306	-0.646731	-0.885493	-0.855057	-0.927639	-0.928746	-0.931877	0.784111	0.809168	0.940313	0.869016	0.731734	0.37315	gi|970910360|ref|XP_015121358.1| PREDICTED: transcription elongation factor B polypeptide 2 [Diachasma alloeum]
Contig5610	black	-0.462688	-0.374138	-0.520357	-0.61285	-0.818377	-0.746452	-0.921318	-0.914856	-0.821054	0.763878	0.664129	0.95288	0.850551	0.709734	0.336451	gi|939248032|ref|XP_014243498.1| PREDICTED: 3-ketoacyl-CoA thiolase, mitochondrial [Cimex lectularius]
c572154_g1	black	-0.566316	-0.374184	-0.652482	-0.660939	-0.760936	-0.847458	-0.875715	-0.83184	-0.786073	0.750185	0.700933	0.911397	0.857123	0.665212	0.371353	gi|646698619|gb|KDR09698.1| GRIP1-associated protein 1 [Zootermopsis nevadensis]
Contig15113	black	-0.503528	-0.374559	-0.643741	-0.656836	-0.760779	-0.753294	-0.924722	-0.857841	-0.832586	0.785173	0.639322	0.96344	0.91531	0.754107	0.32927	gi|646713069|gb|KDR17570.1| Vesicle-associated membrane protein 7 [Zootermopsis nevadensis]
Contig3233	black	-0.5712	-0.374562	-0.545437	-0.617352	-0.905549	-0.781353	-0.903959	-0.904639	-0.94021	0.80524	0.751721	0.922516	0.840056	0.7277	0.488716	gi|914572260|gb|KOB75173.1| Mesencephalic astrocyte-derived neurotrophic factor [Operophtera brumata]
c572183_g1	black	-0.40001	-0.374671	-0.445709	-0.593006	-0.742975	-0.64958	-0.862932	-0.837939	-0.754834	0.73217	0.573499	0.908349	0.798247	0.644658	0.324365	gi|972188321|ref|XP_015175765.1| PREDICTED: protein RTF2 homolog [Polistes dominula]
c576752_g2	black	-0.498999	-0.37494	-0.566399	-0.602614	-0.882657	-0.828146	-0.950404	-0.868345	-0.853571	0.793118	0.71409	0.953412	0.805773	0.632004	0.517465	gi|646714573|gb|KDR18486.1| Leucine-zipper-like transcriptional regulator 1 [Zootermopsis nevadensis]
Contig8694	black	-0.479116	-0.374997	-0.584857	-0.551514	-0.901859	-0.749254	-0.953031	-0.854823	-0.816512	0.85577	0.750352	0.950692	0.817829	0.609946	0.61819	gi|646717468|gb|KDR20312.1| hypothetical protein L798_05201 [Zootermopsis nevadensis]
Contig4317	black	-0.453518	-0.375161	-0.58853	-0.636404	-0.817905	-0.75157	-0.921491	-0.913608	-0.803297	0.713943	0.636898	0.961005	0.836462	0.683539	0.309675	gi|817222543|ref|XP_012286639.1| PREDICTED: NEDD8-activating enzyme E1 catalytic subunit [Orussus abietinus]
Contig3545	black	-0.638283	-0.375356	-0.654241	-0.634336	-0.901118	-0.859435	-0.945669	-0.940817	-0.909355	0.834044	0.832543	0.953659	0.86121	0.734414	0.457087	gi|646715265|gb|KDR18936.1| Importin subunit alpha-2 [Zootermopsis nevadensis]
c581312_g1	black	-0.542657	-0.375692	-0.632868	-0.654889	-0.834505	-0.835581	-0.929242	-0.887315	-0.848993	0.751856	0.725129	0.954783	0.763689	0.722111	0.296755	gi|91092976|ref|XP_967368.1| PREDICTED: TPPP family protein CG45057 [Tribolium castaneum] >gi|270003169|gb|EEZ99616.1| hypothetical protein TcasGA2_TC002134 [Tribolium castaneum]
Contig22035	black	-0.411086	-0.376002	-0.589652	-0.591414	-0.729888	-0.688287	-0.899946	-0.767152	-0.753511	0.678452	0.574833	0.917914	0.886501	0.644828	0.20836	gi|939258705|ref|XP_014249165.1| PREDICTED: RNA-binding protein 42 [Cimex lectularius]
Contig9215	black	-0.514596	-0.376051	-0.558433	-0.553079	-0.932898	-0.834804	-0.955453	-0.864215	-0.820092	0.827038	0.816897	0.946008	0.752679	0.57191	0.506528	gi|646700549|gb|KDR10659.1| Importin subunit alpha-4 [Zootermopsis nevadensis]
Contig4332	black	-0.641607	-0.376171	-0.661483	-0.657662	-0.912101	-0.854074	-0.927264	-0.954065	-0.889749	0.838449	0.838708	0.94949	0.795137	0.718072	0.489757	gi|766938348|ref|XP_011501673.1| PREDICTED: heterogeneous nuclear ribonucleoprotein 27C isoform X2 [Ceratosolen solmsi marchali]
Contig2272	black	-0.455107	-0.376198	-0.624827	-0.612342	-0.726523	-0.748869	-0.942249	-0.798713	-0.789562	0.771454	0.613925	0.950487	0.849215	0.756582	0.247386	gi|769863490|ref|XP_011643595.1| PREDICTED: glutaredoxin-C4-like isoform X1 [Pogonomyrmex barbatus]
Contig6894	black	-0.531248	-0.376382	-0.5967	-0.676489	-0.819883	-0.801995	-0.927925	-0.903387	-0.848857	0.771921	0.685128	0.965922	0.806878	0.699447	0.335608
Contig2656	black	-0.398601	-0.37642	-0.555095	-0.58812	-0.839982	-0.770202	-0.932252	-0.83999	-0.781836	0.696121	0.645269	0.955836	0.828463	0.609308	0.257493	gi|121511992|gb|ABM55447.1| ribosome-associated membrane protein [Xenopsylla cheopis]
Contig7073	black	-0.479783	-0.376541	-0.499916	-0.564705	-0.866229	-0.767713	-0.931065	-0.88191	-0.85179	0.763434	0.715947	0.948294	0.934975	0.622323	0.376186	gi|562744990|gb|AHB33468.1| T-complex protein subunit alpha [Locusta migratoria]
Contig15460	black	-0.594974	-0.376619	-0.644971	-0.636502	-0.895526	-0.880448	-0.956098	-0.917511	-0.899354	0.78487	0.785693	0.958923	0.863221	0.702488	0.42458
c570516_g1	black	-0.388683	-0.377766	-0.576739	-0.636768	-0.760405	-0.744352	-0.896745	-0.837582	-0.733981	0.672925	0.569012	0.942739	0.804288	0.641647	0.242544	gi|970908943|ref|XP_015120580.1| PREDICTED: coatomer subunit epsilon [Diachasma alloeum]
Contig6838	black	-0.438921	-0.377819	-0.556535	-0.624788	-0.76009	-0.703286	-0.903266	-0.770855	-0.815807	0.756181	0.584481	0.938053	0.856133	0.64297	0.343301
c578468_g1	black	-0.400012	-0.377902	-0.602309	-0.653279	-0.749563	-0.758812	-0.887638	-0.826114	-0.732327	0.636115	0.557148	0.934098	0.81037	0.634581	0.189702	gi|646696186|gb|KDR08633.1| Protein farnesyltransferase/geranylgeranyltransferase type-1 subunit alpha [Zootermopsis nevadensis]
c583972_g5	black	-0.436755	-0.378186	-0.568777	-0.587378	-0.821394	-0.7576	-0.939199	-0.827	-0.814712	0.775994	0.672267	0.963067	0.833331	0.681292	0.280772
Contig9088	black	-0.508079	-0.378675	-0.524626	-0.597806	-0.911239	-0.79884	-0.941416	-0.914314	-0.906907	0.780678	0.736731	0.964418	0.907955	0.665942	0.413921	gi|646703171|gb|KDR11987.1| Asparaginyl-tRNA synthetase, cytoplasmic [Zootermopsis nevadensis]
c576016_g1	black	-0.518619	-0.378925	-0.580233	-0.630804	-0.827733	-0.763946	-0.919425	-0.8546	-0.861651	0.760988	0.685659	0.940251	0.75908	0.69662	0.346621	gi|817201510|ref|XP_012276504.1| PREDICTED: histone acetyltransferase KAT8-like [Orussus abietinus]
Contig2146	black	-0.563431	-0.379368	-0.683029	-0.682809	-0.892642	-0.843896	-0.914196	-0.908792	-0.859388	0.732156	0.724204	0.940563	0.752617	0.675401	0.436755
Contig5041	black	-0.46959	-0.379436	-0.623069	-0.652227	-0.733699	-0.758035	-0.856788	-0.783041	-0.773969	0.673438	0.590861	0.914324	0.865938	0.627349	0.279428	gi|646720136|gb|KDR21974.1| Serrate RNA effector molecule-like protein [Zootermopsis nevadensis]
Contig4568	black	-0.546791	-0.379796	-0.613853	-0.625511	-0.765412	-0.74521	-0.923744	-0.838182	-0.866709	0.754644	0.667571	0.922565	0.873244	0.784402	0.273583	gi|562744986|gb|AHB33466.1| T-complex protein subunit theta [Locusta migratoria]
Contig9697	black	-0.487125	-0.380042	-0.679624	-0.685356	-0.803561	-0.796368	-0.935177	-0.861105	-0.818425	0.729641	0.636031	0.969402	0.762579	0.715928	0.316358
Contig6802	black	-0.570311	-0.380411	-0.586493	-0.632903	-0.882723	-0.829285	-0.919066	-0.911127	-0.89542	0.740115	0.752643	0.940785	0.914392	0.67669	0.324269	gi|646714646|gb|KDR18536.1| McKusick-Kaufman/Bardet-Biedl syndromes putative chaperonin [Zootermopsis nevadensis]
Contig15473	black	-0.507407	-0.380416	-0.615216	-0.656431	-0.853815	-0.80574	-0.956689	-0.906344	-0.878038	0.769964	0.680606	0.9836	0.885478	0.711364	0.400719	gi|769862146|ref|XP_011642870.1| PREDICTED: zinc finger protein 706-like isoform X1 [Pogonomyrmex barbatus]
c578263_g2	black	-0.665398	-0.38051	-0.610438	-0.642269	-0.864006	-0.793314	-0.883926	-0.943927	-0.878756	0.84969	0.816546	0.901367	0.826082	0.743919	0.495681	gi|817222222|ref|XP_012286509.1| PREDICTED: methyltransferase-like protein isoform X2 [Orussus abietinus]
Contig9629	black	-0.541427	-0.380824	-0.76536	-0.704066	-0.788078	-0.86697	-0.933604	-0.846644	-0.798317	0.706299	0.658765	0.944479	0.755183	0.73341	0.318436
Contig4566	black	-0.537014	-0.381049	-0.600574	-0.607354	-0.855885	-0.856479	-0.965357	-0.865852	-0.799291	0.852349	0.775965	0.959164	0.788845	0.641325	0.481111	gi|749791490|ref|XP_011148946.1| PREDICTED: uncharacterized protein LOC105188927 isoform X1 [Harpegnathos saltator]
Contig7965	black	-0.320297	-0.38117	-0.37167	-0.468838	-0.854453	-0.59737	-0.91023	-0.816878	-0.76508	0.785963	0.608251	0.903277	0.788482	0.584858	0.507628	gi|517502126|ref|YP_008144676.1| cytochrome c oxidase subunit I, partial (mitochondrion) [Ischnura pumilio] >gi|513133127|gb|AGO19354.1| cytochrome oxidase subunit 1, partial (mitochondrion) [Ischnura pumilio]
Contig9566	black	-0.621972	-0.3812	-0.677017	-0.687516	-0.799342	-0.823195	-0.912321	-0.860464	-0.828868	0.829102	0.752444	0.92894	0.71249	0.722031	0.461489	gi|817080725|ref|XP_012262839.1| PREDICTED: zinc finger protein 62 homolog isoform X1 [Athalia rosae]
Contig20082	black	-0.532155	-0.381641	-0.697909	-0.649646	-0.756341	-0.842751	-0.889644	-0.750528	-0.712061	0.752346	0.715895	0.913554	0.756051	0.592557	0.246578	gi|665791263|ref|XP_008543181.1| PREDICTED: thioredoxin, mitochondrial [Microplitis demolitor] >gi|665791265|ref|XP_008543182.1| PREDICTED: thioredoxin, mitochondrial [Microplitis demolitor]
Contig12196	black	-0.496859	-0.38211	-0.584806	-0.666785	-0.786048	-0.789118	-0.885601	-0.863617	-0.830958	0.619654	0.621843	0.918077	0.780123	0.701236	0.126679	gi|646714126|gb|KDR18219.1| Erlin-1 [Zootermopsis nevadensis]
Contig15726	black	-0.501808	-0.38247	-0.563281	-0.643587	-0.804688	-0.715043	-0.884221	-0.873729	-0.800691	0.768442	0.634094	0.915632	0.828155	0.63849	0.502548	gi|952520426|gb|KRT80818.1| Calcineurin-like phosphoesterase [Oryctes borbonicus]
Contig4748	black	-0.574855	-0.383363	-0.710063	-0.678194	-0.811847	-0.817048	-0.941715	-0.836282	-0.870937	0.805542	0.714239	0.960237	0.802207	0.758515	0.357215	gi|939686922|ref|XP_014287547.1| PREDICTED: tRNA (adenine(58)-N(1))-methyltransferase catalytic subunit TRMT61A isoform X2 [Halyomorpha halys]
Contig15505	black	-0.37681	-0.383498	-0.535193	-0.623032	-0.69029	-0.645451	-0.890132	-0.82509	-0.759136	0.649881	0.489205	0.915127	0.821733	0.757951	0.141736	gi|242013460|ref|XP_002427424.1| Guanine nucleotide-binding protein gamma-1 subunit precursor, putative [Pediculus humanus corporis] >gi|212511804|gb|EEB14686.1| Guanine nucleotide-binding protein gamma-1 subunit precursor, putative [Pediculus humanus corporis]
Contig8265	black	-0.462554	-0.384394	-0.577751	-0.638405	-0.675461	-0.723861	-0.87594	-0.784152	-0.719699	0.769307	0.590105	0.922542	0.852784	0.657752	0.295269	gi|646702418|gb|KDR11630.1| E3 ubiquitin-protein ligase hyd [Zootermopsis nevadensis]
c518388_g1	black	-0.488006	-0.385138	-0.635308	-0.633376	-0.833514	-0.811686	-0.962547	-0.874319	-0.824111	0.803685	0.694431	0.986886	0.891757	0.692359	0.394137	gi|817075622|ref|XP_012260050.1| PREDICTED: probable small nuclear ribonucleoprotein G [Athalia rosae]
c577695_g1	black	-0.442215	-0.385189	-0.545714	-0.609108	-0.842131	-0.77267	-0.936238	-0.870884	-0.805813	0.757157	0.66242	0.969191	0.89317	0.609966	0.388252
Contig3575	black	-0.486939	-0.385247	-0.603901	-0.574132	-0.804149	-0.821313	-0.955767	-0.792352	-0.778923	0.803216	0.733765	0.946251	0.79117	0.674383	0.288181	gi|646705437|gb|KDR13144.1| Dynactin subunit 5 [Zootermopsis nevadensis]
Contig4603	black	-0.365959	-0.385426	-0.546593	-0.587635	-0.74888	-0.662013	-0.890353	-0.784916	-0.689277	0.726329	0.586743	0.922425	0.735896	0.620434	0.267705	gi|642929699|ref|XP_008195940.1| PREDICTED: 28S ribosomal protein S18a, mitochondrial [Tribolium castaneum]
Contig6008	black	-0.595012	-0.385743	-0.688901	-0.682289	-0.865056	-0.872691	-0.950476	-0.894836	-0.875305	0.820843	0.764657	0.97717	0.840059	0.701909	0.466334	gi|242022079|ref|XP_002431469.1| protein glass, putative [Pediculus humanus corporis] >gi|212516757|gb|EEB18731.1| protein glass, putative [Pediculus humanus corporis]
c561672_g1	black	-0.574589	-0.385908	-0.649835	-0.723783	-0.751285	-0.779771	-0.863533	-0.815776	-0.842034	0.673455	0.627955	0.90016	0.711082	0.709546	0.240053	gi|478251357|gb|ENN71825.1| hypothetical protein YQE_11559, partial [Dendroctonus ponderosae]
c563322_g1	black	-0.422337	-0.385911	-0.631809	-0.657155	-0.766349	-0.737843	-0.892085	-0.791214	-0.775941	0.681842	0.567666	0.941068	0.828354	0.640984	0.275031
Contig3462	black	-0.627774	-0.386055	-0.743103	-0.738099	-0.825657	-0.863758	-0.9194	-0.90718	-0.860322	0.784816	0.736059	0.957515	0.765204	0.753816	0.406756	gi|646716738|gb|KDR19864.1| Coiled-coil domain-containing protein 12 [Zootermopsis nevadensis]
Contig5052	black	-0.49288	-0.386502	-0.544879	-0.542572	-0.875923	-0.794418	-0.951911	-0.847653	-0.790191	0.844446	0.780666	0.937362	0.794729	0.631552	0.481435	gi|646715814|gb|KDR19282.1| Heat shock 70 kDa protein 4L [Zootermopsis nevadensis]
Contig4136	black	-0.625641	-0.386814	-0.629711	-0.627097	-0.902516	-0.807146	-0.9097	-0.904727	-0.891856	0.764778	0.818034	0.916896	0.830788	0.695434	0.331734
Contig6386	black	-0.459065	-0.387418	-0.495733	-0.616106	-0.843086	-0.757407	-0.877088	-0.813288	-0.851699	0.651563	0.624333	0.900943	0.75511	0.605094	0.302111	gi|969488801|ref|XP_002093602.2| uncharacterized protein Dyak_GE20667, isoform B [Drosophila yakuba] >gi|948555980|gb|EDW93314.2| uncharacterized protein Dyak_GE20667, isoform B [Drosophila yakuba]
c580162_g1	black	-0.550619	-0.387672	-0.615363	-0.665135	-0.858624	-0.851031	-0.909034	-0.888738	-0.820993	0.720726	0.720023	0.927889	0.727817	0.643818	0.350029	gi|646702043|gb|KDR11479.1| Thioredoxin-like protein 1 [Zootermopsis nevadensis]
c573168_g1	black	-0.634573	-0.388226	-0.639265	-0.701089	-0.85791	-0.858874	-0.927832	-0.931944	-0.907216	0.768776	0.761137	0.94736	0.789383	0.747186	0.379999	gi|506965704|gb|AGM32204.1| transport protein Sec61 subunit gamma [Coptotermes formosanus]
c562657_g1	black	-0.465738	-0.388244	-0.560893	-0.654423	-0.826331	-0.758285	-0.871461	-0.869826	-0.796711	0.69116	0.615801	0.920477	0.772228	0.602601	0.463657	gi|506968361|gb|AGM32524.1| putative cyclohex-1-ene-1-carboxyl-coA hydratase, partial [Coptotermes formosanus]
c576223_g1	black	-0.390888	-0.388367	-0.592934	-0.602449	-0.750674	-0.729039	-0.909561	-0.819153	-0.716487	0.670256	0.56799	0.929263	0.850215	0.635041	0.278095	gi|646701091|gb|KDR10975.1| hypothetical protein L798_15053 [Zootermopsis nevadensis]
c574749_g2	black	-0.476128	-0.388688	-0.610705	-0.590373	-0.862456	-0.742403	-0.925472	-0.891028	-0.792283	0.727451	0.704762	0.937031	0.791172	0.666098	0.317353	gi|914614904|ref|NP_001298841.1| eukaryotic translation initiation factor 3 subunit L [Papilio xuthus] >gi|389608829|dbj|BAM18026.1| eukaryotic translation initiation factor 3 subunit L [Papilio xuthus] >gi|930649368|gb|KPI91716.1| Eukaryotic translation initiation factor 3 subunit L [Papilio xuthus]
Contig2209	black	-0.587149	-0.388921	-0.624732	-0.675779	-0.891175	-0.847393	-0.95857	-0.921826	-0.915185	0.825092	0.755594	0.980055	0.84878	0.714005	0.481183	gi|328777746|ref|XP_396692.3| PREDICTED: roughened isoform X3 [Apis mellifera] >gi|340717290|ref|XP_003397118.1| PREDICTED: ras-like protein 3 [Bombus terrestris] >gi|350407287|ref|XP_003488045.1| PREDICTED: ras-like protein 3 [Bombus impatiens] >gi|380017382|ref|XP_003692636.1| PREDICTED: ras-like protein 3 [Apis florea] >gi|571537886|ref|XP_006558879.1| PREDICTED: roughened isoform X1 [Apis mel…
c580713_g1	black	-0.65725	-0.389062	-0.750321	-0.719925	-0.812364	-0.885189	-0.876797	-0.863527	-0.834286	0.749212	0.756167	0.91404	0.741838	0.69757	0.396111	gi|915662447|gb|KOC64869.1| Vacuolar-sorting protein SNF8 [Habropoda laboriosa]
Contig2708	black	-0.481104	-0.38933	-0.576509	-0.576477	-0.814333	-0.813285	-0.956708	-0.809288	-0.760727	0.833051	0.735427	0.953334	0.801873	0.626676	0.398683	gi|780666948|ref|XP_011694285.1| PREDICTED: oxygen-dependent coproporphyrinogen-III oxidase [Wasmannia auropunctata]
Contig10799	black	-0.4652	-0.389421	-0.519992	-0.583	-0.830665	-0.741269	-0.945451	-0.83728	-0.791629	0.847645	0.710851	0.967512	0.85999	0.59725	0.448561	gi|646715732|gb|KDR19236.1| ATP-dependent metalloprotease YME1L1 [Zootermopsis nevadensis]
c580016_g2	black	-0.48568	-0.390115	-0.702539	-0.679896	-0.729758	-0.740105	-0.927147	-0.836489	-0.781365	0.78065	0.579289	0.945088	0.804546	0.789334	0.417103	gi|936704775|ref|XP_014230356.1| PREDICTED: double-stranded RNA-specific editase 1 isoform X3 [Trichogramma pretiosum] >gi|936704777|ref|XP_014230357.1| PREDICTED: double-stranded RNA-specific editase 1 isoform X3 [Trichogramma pretiosum] >gi|936704780|ref|XP_014230358.1| PREDICTED: double-stranded RNA-specific editase 1 isoform X3 [Trichogramma pretiosum] >gi|936704782|ref|XP_014230359.1| PREDIC…
Contig4500	black	-0.584536	-0.390287	-0.567335	-0.592601	-0.832819	-0.855768	-0.931436	-0.854348	-0.854617	0.808621	0.763339	0.909728	0.809143	0.709512	0.479097	gi|817089911|ref|XP_012267848.1| PREDICTED: serine/threonine-protein kinase PAK 2 [Athalia rosae]
c570248_g1	black	-0.704428	-0.391584	-0.686314	-0.683701	-0.817482	-0.913056	-0.887518	-0.898739	-0.848652	0.797664	0.83643	0.905966	0.80747	0.742326	0.31283	gi|646695042|gb|KDR08216.1| Polycomb protein eed [Zootermopsis nevadensis]
Contig5931	black	-0.610637	-0.391864	-0.589975	-0.658806	-0.817196	-0.767015	-0.877882	-0.88755	-0.905244	0.781199	0.709307	0.910154	0.908652	0.737526	0.465688	gi|746836597|ref|XP_011069016.1| PREDICTED: transcription elongation factor SPT5 [Acromyrmex echinatior]
Contig9479	black	-0.461289	-0.392237	-0.593644	-0.664658	-0.779688	-0.782883	-0.908096	-0.858539	-0.78529	0.658621	0.61777	0.942508	0.776645	0.686046	0.156586	gi|817080173|ref|XP_012262536.1| PREDICTED: mitochondrial fission 1 protein [Athalia rosae]
c581688_g2	black	-0.374581	-0.392773	-0.497745	-0.501758	-0.795171	-0.685875	-0.945635	-0.791919	-0.715359	0.801712	0.666171	0.940993	0.887408	0.601182	0.317674	gi|817207398|ref|XP_012279673.1| PREDICTED: TIP41-like protein isoform X1 [Orussus abietinus] >gi|817207400|ref|XP_012279674.1| PREDICTED: TIP41-like protein isoform X1 [Orussus abietinus]
Contig4374	black	-0.360038	-0.392856	-0.556719	-0.625167	-0.696247	-0.700336	-0.881019	-0.784354	-0.68386	0.660174	0.518398	0.920105	0.825879	0.641352	0.186601	gi|970912779|ref|XP_015122667.1| PREDICTED: translocon-associated protein subunit beta [Diachasma alloeum] >gi|970912781|ref|XP_015122668.1| PREDICTED: translocon-associated protein subunit beta [Diachasma alloeum]
c583883_g1	black	-0.435993	-0.393303	-0.713011	-0.681675	-0.700695	-0.723468	-0.888185	-0.807271	-0.709221	0.669763	0.546428	0.927903	0.767277	0.72864	0.209482	gi|646715456|gb|KDR19068.1| hypothetical protein L798_06424 [Zootermopsis nevadensis]
Contig2491	black	-0.465683	-0.393715	-0.563824	-0.627178	-0.787251	-0.718404	-0.929251	-0.840411	-0.83996	0.784402	0.627484	0.955947	0.888841	0.729694	0.371504	gi|646711766|gb|KDR16819.1| Protein YIPF1 [Zootermopsis nevadensis]
Contig4055	black	-0.571701	-0.393901	-0.580054	-0.651551	-0.891252	-0.837605	-0.939454	-0.92685	-0.906305	0.770079	0.747968	0.962128	0.89118	0.686796	0.398724	gi|559372623|gb|AHB12437.1| 40S Ribosomal Protein S17 [Pantala flavescens]
Contig8017	black	-0.470999	-0.394046	-0.633541	-0.662333	-0.821233	-0.803819	-0.933515	-0.855799	-0.810646	0.686969	0.639303	0.958853	0.803818	0.670677	0.254564	gi|939275924|ref|XP_014258415.1| PREDICTED: ATP-binding cassette sub-family F member 2 [Cimex lectularius]
Contig8840	black	-0.381734	-0.394084	-0.519897	-0.591338	-0.739286	-0.686875	-0.891731	-0.796188	-0.748774	0.658399	0.563987	0.912638	0.79718	0.695307	0.0872078	gi|646690477|gb|KDR06880.1| NADH dehydrogenase [ubiquinone] 1 beta subcomplex subunit 8, mitochondrial [Zootermopsis nevadensis]
Contig16019	black	-0.381239	-0.394141	-0.458033	-0.546183	-0.767857	-0.617039	-0.888041	-0.814943	-0.681657	0.798173	0.630057	0.905941	0.729662	0.614819	0.331684	gi|646717889|gb|KDR20569.1| Coatomer subunit alpha [Zootermopsis nevadensis]
Contig8320	black	-0.551851	-0.394273	-0.588761	-0.683821	-0.871415	-0.836066	-0.931282	-0.932013	-0.86726	0.76631	0.717205	0.957964	0.754277	0.711335	0.394865	gi|646714089|gb|KDR18182.1| hypothetical protein L798_06933, partial [Zootermopsis nevadensis]
Contig4183	black	-0.467791	-0.394872	-0.594013	-0.603658	-0.863133	-0.820224	-0.952479	-0.806831	-0.800238	0.760002	0.712341	0.954189	0.755811	0.608691	0.343844	gi|646465805|gb|KDQ65243.1| Ras-related protein Rab-7a [Zootermopsis nevadensis]
Contig2696	black	-0.439283	-0.395618	-0.564857	-0.643797	-0.758356	-0.764761	-0.90431	-0.787709	-0.797252	0.651901	0.585179	0.928973	0.835703	0.664066	0.135769	gi|194746456|ref|XP_001955696.1| uncharacterized protein Dana_GF18891 [Drosophila ananassae] >gi|190628733|gb|EDV44257.1| uncharacterized protein Dana_GF18891 [Drosophila ananassae]
Contig6194	black	-0.424437	-0.395869	-0.581222	-0.535831	-0.868203	-0.707935	-0.901721	-0.770749	-0.742291	0.737197	0.71129	0.903692	0.705527	0.572411	0.321957	gi|910315677|ref|XP_013182114.1| PREDICTED: obg-like ATPase 1 [Papilio xuthus]
c580820_g1	black	-0.444373	-0.395928	-0.464116	-0.581164	-0.844801	-0.671476	-0.919289	-0.870487	-0.871523	0.775254	0.637219	0.94104	0.860614	0.689397	0.459539	gi|752867560|ref|XP_011250812.1| PREDICTED: heat shock protein 83 [Camponotus floridanus] >gi|307186382|gb|EFN72016.1| Heat shock protein HSP 90-alpha [Camponotus floridanus]
Contig6088	black	-0.608168	-0.395936	-0.636229	-0.63538	-0.857923	-0.853277	-0.93642	-0.857414	-0.867547	0.848864	0.797283	0.954683	0.921161	0.66032	0.466293
Contig2705	black	-0.399532	-0.396414	-0.506098	-0.544395	-0.830834	-0.729172	-0.891563	-0.858389	-0.684725	0.719439	0.677836	0.904478	0.811851	0.577706	0.289057	gi|665813804|ref|XP_008555476.1| PREDICTED: protein C19orf12 homolog [Microplitis demolitor] >gi|939645108|ref|XP_014295738.1| PREDICTED: protein C19orf12 homolog [Microplitis demolitor]
Contig8612	black	-0.452031	-0.396456	-0.561012	-0.58154	-0.843921	-0.700034	-0.918669	-0.845592	-0.773738	0.826339	0.692524	0.951637	0.877977	0.598377	0.49353	gi|817080515|ref|XP_012262723.1| PREDICTED: uncharacterized protein C05D11.1-like [Athalia rosae]
c581230_g3	black	-0.56933	-0.396806	-0.692462	-0.697906	-0.738391	-0.803541	-0.910633	-0.864	-0.770654	0.810864	0.685292	0.946249	0.825326	0.747134	0.339322	gi|642934958|ref|XP_008195953.1| PREDICTED: TNF receptor-associated factor 4 isoform X4 [Tribolium castaneum]
c578384_g2	black	-0.40798	-0.396918	-0.657811	-0.594853	-0.761509	-0.665908	-0.893903	-0.771852	-0.676169	0.796335	0.599871	0.907616	0.775708	0.647145	0.465521	gi|646710823|gb|KDR16241.1| Tudor domain-containing protein 12 [Zootermopsis nevadensis]
Contig14995	black	-0.523173	-0.397448	-0.679459	-0.697472	-0.76189	-0.790185	-0.939725	-0.84945	-0.830232	0.753625	0.635915	0.969724	0.874163	0.757162	0.286767	gi|642916832|ref|XP_008199521.1| PREDICTED: vesicle transport protein GOT1B isoform X2 [Tribolium castaneum]
c571194_g3	black	-0.645034	-0.397639	-0.509567	-0.597233	-0.905192	-0.860352	-0.905399	-0.879539	-0.908157	0.819058	0.840263	0.900611	0.857889	0.629329	0.498557	gi|646701507|gb|KDR11197.1| Spermine synthase [Zootermopsis nevadensis]
Contig3970	black	-0.473277	-0.397749	-0.536349	-0.586856	-0.833278	-0.777733	-0.951102	-0.851823	-0.82354	0.789651	0.685441	0.957263	0.893867	0.646326	0.44803	gi|157117597|ref|XP_001658844.1| AAEL008041-PB [Aedes aegypti] >gi|94469102|gb|ABF18400.1| bleomycin hydrolase [Aedes aegypti] >gi|108875988|gb|EAT40213.1| AAEL008041-PB [Aedes aegypti]
UN15461	black	-0.488923	-0.397847	-0.601998	-0.661429	-0.820196	-0.766745	-0.943786	-0.88401	-0.866267	0.75431	0.633523	0.973833	0.903028	0.728161	0.381454
Contig6720	black	-0.560653	-0.398134	-0.671146	-0.668312	-0.811241	-0.808828	-0.945568	-0.87087	-0.831581	0.809354	0.723046	0.956119	0.753598	0.776463	0.326012	gi|646707195|gb|KDR14056.1| Exocyst complex component 8 [Zootermopsis nevadensis]
Contig6504	black	-0.613861	-0.398484	-0.584639	-0.647184	-0.849585	-0.783224	-0.916647	-0.89457	-0.910328	0.835534	0.749299	0.936964	0.913076	0.718571	0.500561
Contig8417	black	-0.515143	-0.398775	-0.633042	-0.674894	-0.817715	-0.800139	-0.90413	-0.86191	-0.822993	0.667821	0.658436	0.929277	0.730544	0.70263	0.21322	gi|646693713|gb|KDR07776.1| hypothetical protein L798_02560, partial [Zootermopsis nevadensis]
c572774_g2	black	-0.318116	-0.399718	-0.447854	-0.536456	-0.792492	-0.629975	-0.904299	-0.83692	-0.703601	0.730402	0.571087	0.928661	0.817952	0.603646	0.344394	gi|755959314|ref|XP_011304359.1| PREDICTED: protein catecholamines up [Fopius arisanus]
Contig7085	black	-0.61342	-0.399977	-0.712562	-0.693437	-0.81248	-0.91455	-0.942127	-0.863574	-0.811217	0.809055	0.761492	0.949578	0.76777	0.715329	0.420716	gi|242004616|ref|XP_002423176.1| Diphosphoinositol polyphosphate phosphohydrolase, putative [Pediculus humanus corporis] >gi|212506141|gb|EEB10438.1| Diphosphoinositol polyphosphate phosphohydrolase, putative [Pediculus humanus corporis]
Contig5100	black	-0.432979	-0.400097	-0.596951	-0.626458	-0.829788	-0.793207	-0.940708	-0.825193	-0.779555	0.72944	0.64893	0.957524	0.7721	0.646701	0.291252	gi|939634387|ref|XP_014291685.1| PREDICTED: uroporphyrinogen decarboxylase [Halyomorpha halys]
Contig15032	black	-0.636263	-0.400115	-0.642004	-0.62776	-0.836699	-0.830427	-0.923567	-0.825127	-0.826889	0.886154	0.793474	0.900871	0.748657	0.677614	0.639015	gi|665804726|ref|XP_008550521.1| PREDICTED: proteoglycan 4 isoform X1 [Microplitis demolitor]
Contig3712	black	-0.527037	-0.400365	-0.646509	-0.656775	-0.830583	-0.768639	-0.95329	-0.887248	-0.885967	0.779646	0.671429	0.96975	0.887153	0.78271	0.373084	gi|646719716|gb|KDR21734.1| NEDD8-conjugating enzyme Ubc12 [Zootermopsis nevadensis]
Contig7240	black	-0.450355	-0.400652	-0.579564	-0.639997	-0.848457	-0.74273	-0.894761	-0.838806	-0.80227	0.687728	0.617226	0.923819	0.800838	0.596563	0.434914	gi|749754523|ref|XP_011139701.1| PREDICTED: probable nuclear transport factor 2 isoform X1 [Harpegnathos saltator] >gi|749754525|ref|XP_011139702.1| PREDICTED: probable nuclear transport factor 2 isoform X1 [Harpegnathos saltator]
Contig2547	black	-0.606088	-0.400808	-0.737505	-0.731497	-0.761129	-0.843412	-0.893872	-0.854119	-0.817213	0.736987	0.695227	0.931164	0.755621	0.775747	0.251562	gi|242013708|ref|XP_002427544.1| conserved hypothetical protein [Pediculus humanus corporis] >gi|212511946|gb|EEB14806.1| conserved hypothetical protein [Pediculus humanus corporis]
c573474_g1	black	-0.39258	-0.401405	-0.572761	-0.599091	-0.805776	-0.728566	-0.947078	-0.818738	-0.761561	0.745356	0.611009	0.96435	0.849867	0.63574	0.353519	gi|646720399|gb|KDR22147.1| Peflin [Zootermopsis nevadensis]
Contig3530	black	-0.492344	-0.401451	-0.553865	-0.683599	-0.80905	-0.759544	-0.919021	-0.900762	-0.839602	0.750886	0.635936	0.966177	0.80033	0.707794	0.332845	gi|646700787|gb|KDR10780.1| Eukaryotic translation initiation factor 3 subunit H [Zootermopsis nevadensis]
Contig11389	black	-0.367389	-0.401469	-0.483698	-0.516559	-0.83122	-0.725708	-0.923224	-0.798217	-0.716279	0.760023	0.673955	0.931248	0.820055	0.577066	0.292141	gi|646720898|gb|KDR22471.1| putative N-acetyltransferase san [Zootermopsis nevadensis]
Contig15443	black	-0.538086	-0.402199	-0.698327	-0.717242	-0.801705	-0.825355	-0.926299	-0.884999	-0.828252	0.720228	0.6647	0.967608	0.824749	0.746649	0.228785	gi|646705737|gb|KDR13296.1| 26S protease regulatory subunit S10B [Zootermopsis nevadensis]
Contig9217	black	-0.450422	-0.402463	-0.370637	-0.541476	-0.844552	-0.729412	-0.915771	-0.824364	-0.822089	0.804938	0.688596	0.922811	0.894078	0.556608	0.469993	gi|646694519|gb|KDR08018.1| Mitochondrial-processing peptidase subunit alpha [Zootermopsis nevadensis]
c561382_g2	black	-0.521745	-0.403552	-0.436603	-0.506058	-0.904511	-0.72974	-0.902322	-0.831862	-0.812669	0.890213	0.821874	0.905883	0.904324	0.546435	0.542728	gi|646713885|gb|KDR18061.1| Rab-like protein 5 [Zootermopsis nevadensis]
c570331_g5	black	-0.653819	-0.403585	-0.768792	-0.728283	-0.786525	-0.882814	-0.916452	-0.832702	-0.834788	0.817229	0.7447	0.936296	0.780996	0.747485	0.41726
Contig3729	black	-0.470031	-0.403791	-0.643732	-0.653371	-0.728065	-0.714643	-0.915833	-0.789101	-0.791995	0.767055	0.55582	0.922178	0.832729	0.747079	0.488649	gi|189236107|ref|XP_973934.2| PREDICTED: high mobility group protein DSP1-like [Tribolium castaneum]
Contig6333	black	-0.399431	-0.404328	-0.505837	-0.586581	-0.806077	-0.738818	-0.91825	-0.799796	-0.799041	0.710706	0.605393	0.941188	0.863653	0.626477	0.317958	gi|391343636|ref|XP_003746113.1| PREDICTED: proteasome assembly chaperone 2-like [Metaseiulus occidentalis]
Contig4719	black	-0.617525	-0.4046	-0.621111	-0.642338	-0.919895	-0.848595	-0.966719	-0.903524	-0.897634	0.883735	0.828937	0.969515	0.84209	0.683689	0.541488	gi|646697096|gb|KDR08981.1| Cyclin-related protein FAM58A [Zootermopsis nevadensis]
Contig11421	black	-0.593089	-0.404815	-0.747987	-0.694644	-0.754574	-0.870481	-0.937324	-0.818769	-0.800701	0.784686	0.711258	0.947485	0.80225	0.761575	0.297889
Contig3038	black	-0.449115	-0.404958	-0.556916	-0.633435	-0.792523	-0.74507	-0.929184	-0.87146	-0.79839	0.709995	0.621249	0.9573	0.860595	0.688128	0.233365	gi|646714570|gb|KDR18483.1| Protein dodo [Zootermopsis nevadensis]
Contig3061	black	-0.541428	-0.405033	-0.58762	-0.635642	-0.918218	-0.831171	-0.960163	-0.930264	-0.881208	0.790985	0.764335	0.974822	0.853797	0.691262	0.390121	gi|759061600|ref|XP_011340131.1| PREDICTED: casein kinase II subunit beta isoform X1 [Cerapachys biroi]
c583031_g1	black	-0.525725	-0.405034	-0.560579	-0.636174	-0.854381	-0.769522	-0.936087	-0.927144	-0.837993	0.813538	0.733508	0.967472	0.85838	0.715012	0.358759
c569522_g1	black	-0.568661	-0.405041	-0.756424	-0.67509	-0.828989	-0.854347	-0.923419	-0.846498	-0.778366	0.752238	0.745712	0.948313	0.847754	0.664081	0.310622	gi|646705846|gb|KDR13356.1| hypothetical protein L798_12617 [Zootermopsis nevadensis]
Contig9930	black	-0.433308	-0.405096	-0.431629	-0.560065	-0.850586	-0.7545	-0.898752	-0.837127	-0.730539	0.749064	0.706997	0.91717	0.774107	0.503432	0.37361	gi|557766524|ref|XP_005182957.1| PREDICTED: bifunctional glutamate/proline--tRNA ligase [Musca domestica]
Contig5780	black	-0.502446	-0.405172	-0.615128	-0.63554	-0.828803	-0.815463	-0.915152	-0.843759	-0.766198	0.774588	0.721968	0.942911	0.768257	0.648724	0.335661	gi|383858878|ref|XP_003704926.1| PREDICTED: suppressor of G2 allele of SKP1 homolog [Megachile rotundata]
Contig2895	black	-0.558146	-0.405293	-0.665911	-0.715775	-0.794609	-0.853088	-0.895273	-0.846983	-0.829485	0.671292	0.671909	0.937747	0.830372	0.685803	0.202279	gi|646715440|gb|KDR19052.1| Mitogen-activated protein-binding protein-interacting protein [Zootermopsis nevadensis]
c582759_g1	black	-0.594909	-0.405814	-0.584351	-0.623989	-0.910135	-0.79197	-0.930529	-0.926159	-0.915601	0.81375	0.785441	0.94892	0.915677	0.705902	0.454909	gi|646719460|gb|KDR21572.1| Prolyl endopeptidase [Zootermopsis nevadensis]
Contig5251	black	-0.480664	-0.405932	-0.72468	-0.662242	-0.809362	-0.776184	-0.879872	-0.836315	-0.715153	0.712657	0.642426	0.902386	0.679862	0.68466	0.402429	gi|646695669|gb|KDR08433.1| Neprilysin-2 [Zootermopsis nevadensis]
Contig5113	black	-0.430566	-0.406065	-0.520847	-0.519653	-0.878304	-0.669482	-0.950078	-0.844893	-0.791991	0.857519	0.722208	0.948769	0.873511	0.648538	0.449599	gi|646719147|gb|KDR21355.1| hypothetical protein L798_03131 [Zootermopsis nevadensis]
Contig8054	black	-0.478678	-0.406148	-0.546496	-0.63085	-0.845029	-0.711783	-0.948098	-0.876022	-0.882922	0.786084	0.648771	0.959334	0.805694	0.760791	0.381296	gi|646707351|gb|KDR14157.1| Importin subunit alpha-7 [Zootermopsis nevadensis]
Contig8402	black	-0.478152	-0.406595	-0.574185	-0.616533	-0.832476	-0.804246	-0.96103	-0.818288	-0.799238	0.814364	0.713979	0.974866	0.838006	0.639211	0.32661	gi|242022316|ref|XP_002431586.1| conserved hypothetical protein [Pediculus humanus corporis] >gi|212516894|gb|EEB18848.1| conserved hypothetical protein [Pediculus humanus corporis]
Contig3958	black	-0.479944	-0.407436	-0.466941	-0.602698	-0.849422	-0.740691	-0.92623	-0.877594	-0.869545	0.770237	0.677435	0.952985	0.936537	0.659476	0.363205	gi|766922752|ref|XP_011505965.1| PREDICTED: protein LSM12 homolog [Ceratosolen solmsi marchali]
Contig10631	black	-0.625076	-0.407671	-0.728678	-0.708711	-0.795565	-0.857031	-0.927894	-0.848224	-0.849652	0.815359	0.715401	0.943406	0.845883	0.740108	0.49236
Contig3129	black	-0.545635	-0.408043	-0.617251	-0.661778	-0.856801	-0.807479	-0.953345	-0.898899	-0.872582	0.771487	0.703371	0.96821	0.866212	0.706033	0.404763
Contig8904	black	-0.446179	-0.40807	-0.601922	-0.669916	-0.775788	-0.721944	-0.933128	-0.865342	-0.820259	0.741061	0.568352	0.966559	0.842596	0.743787	0.382725	gi|817197397|ref|XP_012274314.1| PREDICTED: nicotinamide riboside kinase 1 [Orussus abietinus]
Contig3157	black	-0.514543	-0.408592	-0.611475	-0.665977	-0.831933	-0.801658	-0.925482	-0.894414	-0.831659	0.712041	0.681736	0.951375	0.802739	0.727951	0.220846	gi|557774589|ref|XP_005186942.1| PREDICTED: peroxiredoxin 1 [Musca domestica]
Contig6430	black	-0.571633	-0.409667	-0.697785	-0.682658	-0.831813	-0.861766	-0.942358	-0.839991	-0.839229	0.80569	0.739684	0.96621	0.835448	0.71569	0.344392	gi|153791289|ref|NP_001093300.1| diphosphomevalonate decarboxylase [Bombyx mori] >gi|146424702|dbj|BAF62111.1| diphosphomevalonate decarboxylase [Bombyx mori]
Contig9232	black	-0.4765	-0.409833	-0.503829	-0.617144	-0.880656	-0.739193	-0.935514	-0.91712	-0.859382	0.7809	0.692119	0.967476	0.884558	0.675788	0.387359	gi|646710821|gb|KDR16239.1| Lysyl-tRNA synthetase [Zootermopsis nevadensis]
Contig8824	black	-0.479023	-0.410462	-0.520025	-0.563078	-0.719904	-0.746785	-0.911301	-0.706683	-0.732244	0.851348	0.663772	0.903383	0.868911	0.609992	0.412858	gi|242003454|ref|XP_002422738.1| conserved hypothetical protein [Pediculus humanus corporis] >gi|212505571|gb|EEB10000.1| conserved hypothetical protein [Pediculus humanus corporis]
c569093_g1	black	-0.520741	-0.410756	-0.607776	-0.641122	-0.804645	-0.786859	-0.942013	-0.855137	-0.820161	0.763232	0.696914	0.947933	0.778379	0.751032	0.221587	gi|646714040|gb|KDR18145.1| BRCA1-A complex subunit MERIT40 [Zootermopsis nevadensis]
c574879_g2	black	-0.643772	-0.410904	-0.633513	-0.584937	-0.881031	-0.856733	-0.938002	-0.828804	-0.840426	0.88549	0.855991	0.905752	0.825746	0.659098	0.595358
c580593_g2	black	-0.522746	-0.41099	-0.641869	-0.641498	-0.848428	-0.832057	-0.978256	-0.872136	-0.819663	0.803224	0.74007	0.986749	0.864011	0.695106	0.316748	gi|646718839|gb|KDR21173.1| Tudor domain-containing protein 3 [Zootermopsis nevadensis]
Contig3989	black	-0.611563	-0.411076	-0.735129	-0.742649	-0.72602	-0.823306	-0.874356	-0.834017	-0.757275	0.693521	0.676111	0.900858	0.718823	0.730858	0.187498	gi|936703114|ref|XP_014229520.1| PREDICTED: uncharacterized protein LOC106654251 isoform X1 [Trichogramma pretiosum]
Contig15421	black	-0.493768	-0.411445	-0.64244	-0.668254	-0.828058	-0.775359	-0.951302	-0.914639	-0.831621	0.74163	0.648071	0.973704	0.850655	0.754745	0.338094	gi|817061478|ref|XP_012252344.1| PREDICTED: proteasome subunit beta type-7-like [Athalia rosae]
c570189_g1	black	-0.377367	-0.411579	-0.585028	-0.638317	-0.738481	-0.706008	-0.899887	-0.793517	-0.722485	0.679638	0.537082	0.936921	0.849697	0.660427	0.219343	gi|646700585|gb|KDR10695.1| putative signal peptidase complex subunit 2 [Zootermopsis nevadensis]
c540392_g1	black	-0.607876	-0.411928	-0.539855	-0.590721	-0.89887	-0.784712	-0.931147	-0.903218	-0.914253	0.838011	0.811517	0.931668	0.907287	0.712421	0.444304
Contig5178	black	-0.513709	-0.412263	-0.519893	-0.584025	-0.895603	-0.762518	-0.939792	-0.880515	-0.846891	0.869669	0.762963	0.958351	0.879029	0.648601	0.491355
UN15114	black	-0.482623	-0.41237	-0.603962	-0.655766	-0.845444	-0.752679	-0.93286	-0.855969	-0.853925	0.771936	0.629918	0.9543	0.843094	0.696721	0.51456
Contig4590	black	-0.486188	-0.412808	-0.580382	-0.652734	-0.815763	-0.800722	-0.897868	-0.841584	-0.786109	0.704491	0.660391	0.937348	0.878685	0.611003	0.30236	gi|506965690|gb|AGM32197.1| RNA binding domain containing protein [Coptotermes formosanus]
Contig1894	black	-0.4814	-0.413025	-0.591518	-0.683894	-0.798783	-0.76495	-0.887741	-0.838554	-0.818339	0.689001	0.612658	0.937848	0.869399	0.666192	0.280547	gi|646717136|gb|KDR20117.1| Transmembrane emp24 domain-containing protein [Zootermopsis nevadensis]
Contig9607	black	-0.57016	-0.413031	-0.596796	-0.650254	-0.848955	-0.792304	-0.937859	-0.900957	-0.877157	0.794988	0.73544	0.960061	0.948762	0.717667	0.358903	gi|646715259|gb|KDR18930.1| hypothetical protein L798_06668 [Zootermopsis nevadensis]
Contig12028	black	-0.539049	-0.413052	-0.654098	-0.658213	-0.797045	-0.82476	-0.90796	-0.798782	-0.752948	0.774868	0.704751	0.923082	0.750585	0.61556	0.448076	gi|646704081|gb|KDR12436.1| Trifunctional purine biosynthetic protein adenosine-3 [Zootermopsis nevadensis]
Contig10692	black	-0.341985	-0.413089	-0.556134	-0.627803	-0.637781	-0.649906	-0.872566	-0.735384	-0.673201	0.616562	0.453394	0.900823	0.801454	0.687596	0.0727824	gi|322801631|gb|EFZ22272.1| hypothetical protein SINV_14598, partial [Solenopsis invicta]
Contig5509	black	-0.513523	-0.413178	-0.719997	-0.67627	-0.716842	-0.743742	-0.904814	-0.80304	-0.778348	0.779224	0.578929	0.908074	0.78626	0.82745	0.44886
Contig21346	black	-0.422664	-0.413655	-0.536827	-0.60874	-0.821141	-0.721472	-0.937271	-0.845077	-0.803918	0.740985	0.620162	0.961757	0.906637	0.646076	0.341816	gi|662223032|ref|XP_008485792.1| PREDICTED: basic salivary proline-rich protein 2-like, partial [Diaphorina citri]
Contig5353	black	-0.408788	-0.413854	-0.48223	-0.516486	-0.881303	-0.739564	-0.944845	-0.812038	-0.765681	0.754053	0.716333	0.933231	0.846697	0.567142	0.314432	gi|646695564|gb|KDR08378.1| 40S ribosomal protein S5a [Zootermopsis nevadensis]
Contig16957	black	-0.646987	-0.415195	-0.774526	-0.765534	-0.813843	-0.892379	-0.885309	-0.875848	-0.830962	0.704929	0.718699	0.922383	0.726936	0.729587	0.331641	gi|646724004|gb|KDR24418.1| Protein cereblon [Zootermopsis nevadensis]
Contig19033	black	-0.64133	-0.415446	-0.653959	-0.635007	-0.839747	-0.858918	-0.950081	-0.884271	-0.835802	0.869111	0.821413	0.93895	0.858621	0.734038	0.456217	gi|646701244|gb|KDR11049.1| Chondroitin sulfate synthase 2 [Zootermopsis nevadensis]
Contig9696	black	-0.549601	-0.415728	-0.662166	-0.628209	-0.834134	-0.803075	-0.945676	-0.843963	-0.790289	0.786799	0.761838	0.941265	0.786971	0.711005	0.256175	gi|646717598|gb|KDR20389.1| Polyadenylate-binding protein-interacting protein 2B [Zootermopsis nevadensis]
c559795_g1	black	-0.60648	-0.41598	-0.654343	-0.707825	-0.853573	-0.823322	-0.949277	-0.914084	-0.908736	0.796403	0.737386	0.974089	0.845549	0.77828	0.35017	gi|506968621|gb|AGM32654.1| hypothetical protein [Coptotermes formosanus]
Contig3535	black	-0.582868	-0.416341	-0.669016	-0.72742	-0.798633	-0.862234	-0.884278	-0.857178	-0.759471	0.732993	0.70964	0.915477	0.688798	0.666627	0.294141	gi|817052371|ref|XP_012255938.1| PREDICTED: 39S ribosomal protein L22, mitochondrial [Athalia rosae]
Contig15477	black	-0.51149	-0.417112	-0.605118	-0.610921	-0.862769	-0.761826	-0.969519	-0.882866	-0.834455	0.862703	0.733077	0.980238	0.905796	0.707889	0.475763	gi|646723601|gb|KDR24148.1| Eukaryotic initiation factor 4A-III [Zootermopsis nevadensis]
c583804_g1	black	-0.415197	-0.417127	-0.46476	-0.561758	-0.822209	-0.703427	-0.913501	-0.832712	-0.760245	0.791235	0.661565	0.94208	0.916904	0.587331	0.396536
Contig4454	black	-0.450629	-0.417146	-0.561531	-0.63519	-0.836409	-0.790043	-0.951874	-0.865274	-0.798261	0.752621	0.655187	0.974293	0.869923	0.645479	0.340739	gi|646716736|gb|KDR19862.1| Signal peptidase complex catalytic subunit SEC11C [Zootermopsis nevadensis]
Contig9109	black	-0.584024	-0.417156	-0.696111	-0.68048	-0.831582	-0.79122	-0.951266	-0.885416	-0.867315	0.836551	0.699596	0.951157	0.829699	0.798497	0.53881	gi|752866759|ref|XP_011269881.1| PREDICTED: 12 kDa FK506-binding protein [Camponotus floridanus]
Contig11196	black	-0.606149	-0.417239	-0.766641	-0.762643	-0.787784	-0.852041	-0.907361	-0.875774	-0.835762	0.690045	0.661676	0.938357	0.784586	0.765053	0.290559	gi|939691413|ref|XP_014289718.1| PREDICTED: ribose-phosphate pyrophosphokinase 1 isoform X3 [Halyomorpha halys]
c584761_g2	black	-0.457415	-0.417306	-0.660831	-0.669466	-0.72307	-0.771594	-0.932475	-0.785259	-0.72553	0.733894	0.595644	0.944677	0.752423	0.710768	0.233377
Contig9181	black	-0.549829	-0.417512	-0.625854	-0.704605	-0.841126	-0.796346	-0.902805	-0.869198	-0.832424	0.738839	0.671095	0.936805	0.77727	0.652735	0.415233	gi|646710946|gb|KDR16324.1| Constitutive coactivator of PPAR-gamma-like protein 1 [Zootermopsis nevadensis]
c576586_g5	black	-0.566273	-0.417756	-0.686203	-0.711528	-0.801251	-0.815483	-0.925191	-0.830963	-0.851843	0.760317	0.672747	0.958592	0.847385	0.704198	0.38728	gi|646723530|gb|KDR24104.1| hypothetical protein L798_03759 [Zootermopsis nevadensis]
c570801_g2	black	-0.457257	-0.418024	-0.681989	-0.666391	-0.795247	-0.737833	-0.905703	-0.83083	-0.750834	0.715156	0.604852	0.917716	0.663961	0.747656	0.357377	gi|646719180|gb|KDR21388.1| N-terminal acetyltransferase B complex catalytic subunit NAT5 [Zootermopsis nevadensis]
Contig6358	black	-0.457384	-0.418088	-0.534234	-0.601032	-0.905355	-0.739649	-0.952541	-0.874488	-0.849188	0.805243	0.696211	0.971698	0.856227	0.640391	0.478433	gi|559372985|gb|AHB12470.1| 60S Ribosomal Protein L23A [Pantala flavescens]
Contig7308	black	-0.560431	-0.418422	-0.617605	-0.68269	-0.85653	-0.805911	-0.956481	-0.916099	-0.883186	0.808536	0.707577	0.98053	0.89015	0.731665	0.447364	gi|675383071|gb|KFM75968.1| Cullin-1, partial [Stegodyphus mimosarum]
Contig5489	black	-0.584404	-0.418505	-0.628844	-0.680861	-0.813899	-0.796128	-0.874745	-0.848378	-0.783552	0.741451	0.73754	0.90525	0.705723	0.658142	0.329414	gi|817076048|ref|XP_012260277.1| PREDICTED: 26S proteasome non-ATPase regulatory subunit 1 [Athalia rosae]
Contig2140	black	-0.426876	-0.418682	-0.51477	-0.542951	-0.847424	-0.778876	-0.92732	-0.79394	-0.735001	0.800676	0.69823	0.922976	0.82116	0.56956	0.483372	gi|924562495|gb|ALC47153.1| CG1458 [Drosophila busckii]
Contig2121	black	-0.483574	-0.418876	-0.5801	-0.641591	-0.87798	-0.801139	-0.904888	-0.856107	-0.813671	0.674479	0.665045	0.918329	0.763981	0.622663	0.360825	gi|559372772|gb|AHB12450.1| 60S Ribosomal Protein L5 [Pantala flavescens]
Contig3886	black	-0.363938	-0.419379	-0.462799	-0.539401	-0.838957	-0.706234	-0.89403	-0.767405	-0.759607	0.692764	0.616094	0.908575	0.848001	0.557348	0.303153	gi|332375985|gb|AEE63133.1| unknown [Dendroctonus ponderosae] >gi|478257439|gb|ENN77595.1| hypothetical protein YQE_05890, partial [Dendroctonus ponderosae] >gi|546679833|gb|ERL90221.1| hypothetical protein D910_07574 [Dendroctonus ponderosae]
Contig9178	black	-0.483962	-0.420073	-0.666963	-0.688333	-0.697779	-0.733464	-0.880504	-0.779562	-0.681006	0.762803	0.599272	0.913734	0.694231	0.688429	0.299164
Contig9570	black	-0.580126	-0.420093	-0.597067	-0.623748	-0.907024	-0.868702	-0.975762	-0.899258	-0.868195	0.843364	0.812569	0.974058	0.888909	0.679549	0.420632	gi|646721637|gb|KDR22915.1| CAAX prenyl protease 1-like protein [Zootermopsis nevadensis]
Contig3957	black	-0.585276	-0.420338	-0.629872	-0.671899	-0.867982	-0.828652	-0.938999	-0.902304	-0.882344	0.768003	0.730627	0.954529	0.895354	0.705972	0.398742
Contig7989	black	-0.500672	-0.42082	-0.581972	-0.592243	-0.903933	-0.793491	-0.979894	-0.873312	-0.844969	0.826915	0.75507	0.980163	0.902919	0.657058	0.430609	gi|646702046|gb|KDR11482.1| Dihydrofolate reductase [Zootermopsis nevadensis]
Contig3176	black	-0.442345	-0.42086	-0.52499	-0.537394	-0.79909	-0.694582	-0.924676	-0.720481	-0.74499	0.8571	0.707969	0.922478	0.838226	0.609104	0.358374	gi|766921588|ref|XP_011505321.1| PREDICTED: BET1 homolog [Ceratosolen solmsi marchali]
c583820_g2	black	-0.679017	-0.421059	-0.676827	-0.700372	-0.879765	-0.870699	-0.939243	-0.921942	-0.885175	0.86958	0.829976	0.955923	0.821595	0.737323	0.499124	gi|646700995|gb|KDR10918.1| Androgen-induced proliferation inhibitor [Zootermopsis nevadensis]
c583996_g1	black	-0.560665	-0.421386	-0.623782	-0.654881	-0.885166	-0.76396	-0.935093	-0.886839	-0.883196	0.835266	0.712671	0.944151	0.817798	0.726293	0.619333	gi|506968669|gb|AGM32678.1| RNA recognition motif (RRM), partial [Coptotermes formosanus]
Contig3344	black	-0.560731	-0.421453	-0.630201	-0.662422	-0.874266	-0.856646	-0.967978	-0.912558	-0.860145	0.777311	0.738847	0.969534	0.86312	0.723073	0.374052
UN05830	black	-0.540637	-0.42168	-0.604382	-0.678614	-0.891532	-0.814114	-0.947094	-0.921449	-0.886236	0.763137	0.705335	0.972422	0.855777	0.70722	0.414809	gi|559372931|gb|AHB12465.1| 60S Ribosomal Protein L18A [Pantala flavescens]
c577710_g1	black	-0.636502	-0.421985	-0.624505	-0.671766	-0.861538	-0.844663	-0.944886	-0.895027	-0.876194	0.85253	0.804725	0.955451	0.814501	0.732012	0.395267
Contig7709	black	-0.708976	-0.422004	-0.714946	-0.666496	-0.862601	-0.86543	-0.92513	-0.85806	-0.845209	0.898061	0.865562	0.919617	0.807967	0.698036	0.557945	gi|646712524|gb|KDR17256.1| Lamin-B receptor [Zootermopsis nevadensis]
Contig3541	black	-0.525002	-0.422622	-0.633102	-0.686187	-0.846428	-0.779786	-0.955134	-0.883191	-0.859971	0.817845	0.676087	0.985596	0.862417	0.717313	0.479025	gi|646717064|gb|KDR20058.1| Pre-mRNA-processing factor 19 [Zootermopsis nevadensis]
c579634_g6	black	-0.489203	-0.423174	-0.612235	-0.591171	-0.867914	-0.738869	-0.960337	-0.816656	-0.801602	0.861923	0.716988	0.954885	0.841431	0.639717	0.586648	gi|646719797|gb|KDR21783.1| Protein SET [Zootermopsis nevadensis]
Contig8260	black	-0.509501	-0.423526	-0.584627	-0.640598	-0.859564	-0.835364	-0.95461	-0.899604	-0.807291	0.743711	0.714088	0.959205	0.809714	0.67934	0.314156	gi|646716586|gb|KDR19778.1| Bifunctional purine biosynthesis protein PURH [Zootermopsis nevadensis]
Contig2451	black	-0.468457	-0.424066	-0.530186	-0.635811	-0.865423	-0.769101	-0.941632	-0.869133	-0.8381	0.73267	0.663624	0.958959	0.837416	0.649236	0.330213	gi|559372726|gb|AHB12446.1| 40S Ribosomal Protein S27 [Pantala flavescens]
Contig10591	black	-0.358771	-0.424251	-0.506061	-0.612422	-0.770648	-0.683228	-0.878172	-0.792464	-0.714283	0.667626	0.548448	0.920892	0.81499	0.592959	0.242479	gi|646712362|gb|KDR17144.1| Eukaryotic translation initiation factor 2A [Zootermopsis nevadensis]
Contig9460	black	-0.540765	-0.424329	-0.554881	-0.622909	-0.871902	-0.82754	-0.960168	-0.842822	-0.822428	0.858846	0.768932	0.961132	0.816154	0.626063	0.480196	gi|157103169|ref|XP_001647852.1| AAEL000081-PA, partial [Aedes aegypti] >gi|108884684|gb|EAT48909.1| AAEL000081-PA, partial [Aedes aegypti]
Contig8178	black	-0.512764	-0.424571	-0.597118	-0.635664	-0.862654	-0.767317	-0.965189	-0.868908	-0.834192	0.851408	0.708314	0.976691	0.883024	0.671062	0.532926	gi|805756552|ref|XP_012144013.1| PREDICTED: ubiquitin-conjugating enzyme E2 variant 2 isoform X1 [Megachile rotundata]
c524570_g1	black	-0.442552	-0.424595	-0.628225	-0.644612	-0.773922	-0.747108	-0.960308	-0.821402	-0.761742	0.774705	0.618446	0.971286	0.823607	0.713264	0.329831	gi|156541914|ref|XP_001599728.1| PREDICTED: protein Asterix [Nasonia vitripennis]
c566618_g1	black	-0.471314	-0.424737	-0.678244	-0.734914	-0.69984	-0.72702	-0.879739	-0.777249	-0.734896	0.692173	0.533444	0.923411	0.727647	0.709572	0.247212
Contig5276	black	-0.508729	-0.425111	-0.615838	-0.640812	-0.808475	-0.741933	-0.928627	-0.850452	-0.80179	0.805709	0.680425	0.954659	0.892398	0.695422	0.424724	gi|646707619|gb|KDR14299.1| Phosphatidylethanolamine-binding protein 1 [Zootermopsis nevadensis]
Contig15523	black	-0.553787	-0.426078	-0.641352	-0.626357	-0.866553	-0.813942	-0.970161	-0.857478	-0.819053	0.881061	0.760757	0.96545	0.843204	0.678978	0.574777
Contig4419	black	-0.436001	-0.426174	-0.571154	-0.656416	-0.819514	-0.757237	-0.907449	-0.806802	-0.769797	0.730388	0.616457	0.939792	0.756898	0.625583	0.348618	gi|926622025|ref|XP_013776378.1| PREDICTED: lipoamide acyltransferase component of branched-chain alpha-keto acid dehydrogenase complex, mitochondrial-like [Limulus polyphemus]
Contig6835	black	-0.450062	-0.426199	-0.632394	-0.670741	-0.728769	-0.730032	-0.877022	-0.785412	-0.745478	0.666676	0.543727	0.914552	0.882867	0.654833	0.302674	gi|646711369|gb|KDR16555.1| Double-strand-break repair protein rad21-like protein [Zootermopsis nevadensis]
Contig5790	black	-0.480152	-0.426363	-0.512287	-0.5494	-0.902631	-0.756989	-0.956386	-0.823465	-0.797891	0.863977	0.780509	0.955698	0.819218	0.581226	0.469436	gi|646716245|gb|KDR19574.1| 26S protease regulatory subunit 4 [Zootermopsis nevadensis]
Contig6375	black	-0.44435	-0.426621	-0.612422	-0.643519	-0.796736	-0.745279	-0.957354	-0.808956	-0.794953	0.782562	0.625531	0.975414	0.833443	0.70219	0.33012	gi|817084777|ref|XP_012265048.1| PREDICTED: apoptosis inhibitor 5 [Athalia rosae]
c577576_g1	black	-0.47604	-0.427251	-0.43578	-0.541913	-0.806123	-0.66331	-0.92802	-0.788162	-0.812009	0.867372	0.706264	0.928616	0.918242	0.643072	0.397373	gi|817066908|ref|XP_012255316.1| PREDICTED: transmembrane emp24 domain-containing protein bai [Athalia rosae]
c575968_g2	black	-0.588535	-0.42756	-0.588657	-0.696036	-0.758725	-0.811037	-0.924917	-0.834644	-0.847635	0.797013	0.687916	0.948363	0.872433	0.727293	0.295377	gi|972190723|ref|XP_015177057.1| PREDICTED: NF-kappa-B-repressing factor isoform X2 [Polistes dominula]
Contig3904	black	-0.643139	-0.427997	-0.737285	-0.76252	-0.806032	-0.870996	-0.899594	-0.893085	-0.831928	0.750954	0.725594	0.940025	0.778777	0.751984	0.344795	gi|646722380|gb|KDR23393.1| Proteasome assembly chaperone 1 [Zootermopsis nevadensis]
Contig7156	black	-0.512366	-0.428222	-0.55229	-0.654919	-0.833592	-0.813781	-0.889373	-0.849046	-0.793331	0.655532	0.684587	0.909404	0.774111	0.633954	0.160653	gi|861651965|gb|KMQ98067.1| adenosylhomocysteinase b [Lasius niger]
Contig4773	black	-0.569705	-0.428316	-0.625469	-0.574644	-0.801543	-0.784456	-0.935287	-0.764646	-0.737337	0.892916	0.801369	0.914217	0.817529	0.628095	0.481455	gi|646701253|gb|KDR11058.1| CLP1-like protein [Zootermopsis nevadensis]
c574511_g2	black	-0.525887	-0.428782	-0.741866	-0.7102	-0.75147	-0.766318	-0.928236	-0.811268	-0.801628	0.758504	0.594348	0.937477	0.808347	0.791264	0.420898
Contig5470	black	-0.640229	-0.429144	-0.658366	-0.69906	-0.84993	-0.873693	-0.949546	-0.905642	-0.872055	0.800251	0.786633	0.954262	0.816095	0.770293	0.300472	gi|926646407|ref|XP_013789546.1| PREDICTED: CCR4-NOT transcription complex subunit 11-like [Limulus polyphemus]
c565417_g2	black	-0.49765	-0.429146	-0.68953	-0.677653	-0.832186	-0.775557	-0.946643	-0.861689	-0.784859	0.769528	0.672944	0.970553	0.807108	0.705648	0.333928	gi|646710817|gb|KDR16235.1| General transcription factor IIH subunit 4 [Zootermopsis nevadensis]
Contig6142	black	-0.366986	-0.429797	-0.489184	-0.601488	-0.743941	-0.642931	-0.879176	-0.823203	-0.702464	0.747083	0.547088	0.913623	0.807926	0.687797	0.311308	gi|568257959|gb|ETN66170.1| elongation factor ts [Anopheles darlingi]
Contig2970	black	-0.448705	-0.430164	-0.649261	-0.693612	-0.697326	-0.70819	-0.89575	-0.790232	-0.763903	0.725666	0.50783	0.92755	0.858203	0.761454	0.359827	gi|646702791|gb|KDR11818.1| Akirin [Zootermopsis nevadensis]
Contig8176	black	-0.438064	-0.430218	-0.508469	-0.583838	-0.88051	-0.751377	-0.960839	-0.850804	-0.805068	0.790517	0.686613	0.962658	0.853857	0.618144	0.413444	gi|646701620|gb|KDR11265.1| Nascent polypeptide-associated complex subunit alpha [Zootermopsis nevadensis]
Contig2629	black	-0.473591	-0.430413	-0.584639	-0.576131	-0.855848	-0.76195	-0.977637	-0.826359	-0.785203	0.859139	0.729819	0.970639	0.894384	0.649325	0.463757	gi|646696951|gb|KDR08915.1| Transaldolase [Zootermopsis nevadensis]
Contig10074	black	-0.615626	-0.430924	-0.689149	-0.756177	-0.699445	-0.782816	-0.888432	-0.852026	-0.788034	0.801608	0.647923	0.925782	0.792831	0.79962	0.337537
Contig9456	black	-0.693146	-0.431162	-0.629521	-0.677569	-0.840507	-0.844052	-0.909977	-0.87341	-0.872305	0.83172	0.829399	0.912412	0.807967	0.741713	0.328975	gi|646715332|gb|KDR18974.1| Pre-mRNA-processing factor 6 [Zootermopsis nevadensis]
Contig3305	black	-0.497577	-0.431168	-0.590985	-0.66984	-0.876539	-0.788067	-0.946348	-0.898014	-0.853625	0.762815	0.674437	0.975107	0.8601	0.691904	0.39935	gi|559372974|gb|AHB12469.1| 60S Ribosomal Protein L23 [Pantala flavescens]
c570247_g1	black	-0.502499	-0.432105	-0.663	-0.71993	-0.705263	-0.766596	-0.888978	-0.763423	-0.726275	0.722283	0.569286	0.903059	0.631876	0.708288	0.365768	gi|646716344|gb|KDR19624.1| Rho GTPase-activating protein 20 [Zootermopsis nevadensis]
Contig3436	black	-0.55403	-0.432891	-0.524269	-0.594069	-0.894186	-0.770194	-0.943929	-0.885071	-0.882282	0.829345	0.777142	0.94701	0.931998	0.702437	0.369403	gi|646692323|gb|KDR07389.1| 39S ribosomal protein L15, mitochondrial [Zootermopsis nevadensis]
Contig9858	black	-0.429913	-0.433029	-0.427728	-0.557372	-0.867863	-0.704263	-0.931013	-0.851184	-0.804486	0.796591	0.690474	0.948133	0.902323	0.599919	0.392987	gi|646707199|gb|KDR14060.1| 60 kDa heat shock protein, mitochondrial [Zootermopsis nevadensis]
Contig9441	black	-0.490329	-0.43374	-0.500736	-0.650946	-0.786177	-0.733625	-0.945479	-0.84749	-0.838941	0.805836	0.630816	0.962034	0.882714	0.706075	0.395523	gi|646717783|gb|KDR20513.1| Ubiquitin-like modifier-activating enzyme 1 [Zootermopsis nevadensis]
c559686_g1	black	-0.495963	-0.434086	-0.569114	-0.648994	-0.837159	-0.743185	-0.94698	-0.851658	-0.844643	0.774706	0.66927	0.969354	0.911258	0.680261	0.332055	gi|646697102|gb|KDR08987.1| Thioredoxin domain-containing protein 12 [Zootermopsis nevadensis]
c583384_g1	black	-0.470059	-0.434198	-0.536903	-0.619692	-0.895386	-0.750105	-0.932775	-0.855033	-0.844585	0.753913	0.670666	0.941884	0.826084	0.642411	0.448837
Contig2683	black	-0.517536	-0.434413	-0.565851	-0.670888	-0.87258	-0.769998	-0.925733	-0.846909	-0.858168	0.786434	0.67212	0.949896	0.841425	0.636598	0.500583	gi|506968263|gb|AGM32475.1| p23-like protein [Coptotermes formosanus]
Contig7554	black	-0.629098	-0.434544	-0.718178	-0.776579	-0.804043	-0.861079	-0.897944	-0.905354	-0.832329	0.701631	0.695312	0.935939	0.763249	0.757545	0.255152	gi|646719626|gb|KDR21666.1| Fibroblast growth factor receptor substrate 2 [Zootermopsis nevadensis]
c549211_g1	black	-0.518374	-0.434628	-0.652752	-0.732481	-0.762	-0.793896	-0.910505	-0.843092	-0.775663	0.738581	0.620458	0.957775	0.790644	0.68932	0.321474
Contig2751	black	-0.537943	-0.434666	-0.699	-0.691511	-0.848819	-0.835931	-0.967508	-0.894971	-0.817836	0.782349	0.711153	0.986086	0.835348	0.739947	0.341594	gi|506965568|gb|AGM32136.1| hypothetical protein [Coptotermes formosanus]
c563759_g1	black	-0.56874	-0.434732	-0.69942	-0.688704	-0.785782	-0.824961	-0.921568	-0.845628	-0.730223	0.794985	0.724371	0.928687	0.75256	0.715758	0.284373	gi|817197590|ref|XP_012274408.1| PREDICTED: syntaxin-18 [Orussus abietinus]
Contig5065	black	-0.491492	-0.434917	-0.57292	-0.634522	-0.826348	-0.813416	-0.970283	-0.848515	-0.810836	0.778044	0.694105	0.975228	0.861904	0.688121	0.283017	gi|646714912|gb|KDR18709.1| DEAD-box helicase Dbp80 [Zootermopsis nevadensis]
Contig11664	black	-0.586288	-0.435051	-0.592883	-0.667937	-0.890867	-0.830599	-0.965411	-0.917566	-0.860011	0.858964	0.785121	0.975437	0.815041	0.71222	0.458726	gi|646704083|gb|KDR12438.1| 26S proteasome non-ATPase regulatory subunit 11 [Zootermopsis nevadensis]
Contig3627	black	-0.438617	-0.435332	-0.57307	-0.566934	-0.770934	-0.682965	-0.929754	-0.736674	-0.758706	0.795466	0.644616	0.930579	0.923539	0.654379	0.300826	gi|646689680|gb|KDR06669.1| hypothetical protein L798_03940 [Zootermopsis nevadensis]
c560257_g1	black	-0.47035	-0.43596	-0.564731	-0.649401	-0.768281	-0.709999	-0.924964	-0.81043	-0.775749	0.806262	0.632155	0.962136	0.884117	0.659052	0.35139
c554367_g1	black	-0.663454	-0.436078	-0.787493	-0.761052	-0.780248	-0.874353	-0.900233	-0.86487	-0.823851	0.758364	0.73042	0.932715	0.779996	0.787863	0.308769	gi|646700395|gb|KDR10556.1| hypothetical protein L798_15265 [Zootermopsis nevadensis]
c548984_g2	black	-0.528568	-0.436132	-0.661593	-0.656947	-0.839061	-0.833583	-0.943964	-0.857181	-0.751149	0.821441	0.737033	0.953379	0.766975	0.685018	0.381369	gi|646720803|gb|KDR22400.1| hypothetical protein L798_02492, partial [Zootermopsis nevadensis]
c577662_g1	black	-0.480928	-0.436206	-0.585035	-0.589177	-0.895347	-0.77107	-0.957925	-0.836561	-0.766643	0.850024	0.758347	0.96052	0.792046	0.603001	0.472072	gi|665804716|ref|XP_008550516.1| PREDICTED: nucleolar and coiled-body phosphoprotein 1 isoform X2 [Microplitis demolitor]
c573368_g1	black	-0.449243	-0.436446	-0.526842	-0.588405	-0.880287	-0.794279	-0.943617	-0.841589	-0.796581	0.749686	0.691603	0.940835	0.835155	0.631906	0.356166	gi|340728845|ref|XP_003402724.1| PREDICTED: RNA-binding protein pno1 [Bombus terrestris] >gi|808146727|ref|XP_012174486.1| PREDICTED: RNA-binding protein pno1 [Bombus terrestris]
c537802_g1	black	-0.502645	-0.436465	-0.62164	-0.684811	-0.829737	-0.790348	-0.955559	-0.872788	-0.822941	0.768575	0.667167	0.980322	0.815782	0.720038	0.307151	gi|752878118|ref|XP_011256527.1| PREDICTED: proteasome subunit alpha type-1 [Camponotus floridanus] >gi|307180286|gb|EFN68319.1| Proteasome subunit alpha type-1 [Camponotus floridanus]
Contig5541	black	-0.568376	-0.437327	-0.594662	-0.621442	-0.910877	-0.784997	-0.969944	-0.88356	-0.847285	0.885876	0.808519	0.97296	0.835189	0.666946	0.501571	gi|646700728|gb|KDR10754.1| Hsc70-interacting protein, partial [Zootermopsis nevadensis]
Contig8347	black	-0.51785	-0.437328	-0.706682	-0.738479	-0.759736	-0.787811	-0.92424	-0.843411	-0.78917	0.712618	0.602774	0.958469	0.791424	0.747647	0.281077
Contig10640	black	-0.573786	-0.437472	-0.677506	-0.742664	-0.801738	-0.852337	-0.914372	-0.880001	-0.819106	0.721312	0.683166	0.958595	0.842229	0.722169	0.238844	gi|646721193|gb|KDR22663.1| Serine/threonine/tyrosine-interacting protein [Zootermopsis nevadensis]
Contig10866	black	-0.712877	-0.437697	-0.668854	-0.651564	-0.873155	-0.891738	-0.927089	-0.844843	-0.83702	0.90805	0.894014	0.908974	0.769996	0.692454	0.522326	gi|939234674|ref|XP_014246420.1| PREDICTED: queuine tRNA-ribosyltransferase subunit QTRTD1 homolog isoform X1 [Cimex lectularius]
Contig15288	black	-0.424238	-0.437819	-0.496667	-0.639972	-0.745516	-0.745151	-0.886638	-0.785921	-0.739202	0.671896	0.582851	0.909863	0.745123	0.660124	0.157107	gi|646720911|gb|KDR22484.1| Coatomer subunit beta [Zootermopsis nevadensis]
Contig12446	black	-0.539252	-0.438513	-0.657548	-0.703593	-0.791562	-0.810223	-0.949232	-0.867391	-0.820472	0.736495	0.664206	0.964695	0.836849	0.763476	0.213198
Contig1652	black	-0.413543	-0.438696	-0.451724	-0.586753	-0.82428	-0.661614	-0.950023	-0.828172	-0.809396	0.812036	0.615978	0.95172	0.839499	0.666632	0.45086
c563646_g1	black	-0.495756	-0.439126	-0.643969	-0.66855	-0.79285	-0.753973	-0.950926	-0.862138	-0.808799	0.785212	0.627589	0.962365	0.868526	0.764637	0.427127
Contig2886	black	-0.55333	-0.439661	-0.621771	-0.724307	-0.785029	-0.80985	-0.904138	-0.873231	-0.809718	0.719951	0.66482	0.946686	0.827666	0.719028	0.246103	gi|939626954|ref|XP_014300504.1| PREDICTED: single-pass membrane and coiled-coil domain-containing protein 4 homolog [Microplitis demolitor]
c577060_g1	black	-0.508326	-0.439724	-0.569406	-0.655216	-0.875106	-0.756415	-0.933728	-0.874744	-0.832788	0.772053	0.702501	0.957294	0.770111	0.671267	0.380083	gi|91090808|ref|XP_970814.1| PREDICTED: tRNA (guanine-N(7)-)-methyltransferase isoform X1 [Tribolium castaneum] >gi|270013976|gb|EFA10424.1| hypothetical protein TcasGA2_TC012665 [Tribolium castaneum]
UN04534	black	-0.467197	-0.44005	-0.570364	-0.626004	-0.878231	-0.752807	-0.954894	-0.889661	-0.825111	0.785811	0.676426	0.969482	0.878494	0.691482	0.425131	gi|559372827|gb|AHB12456.1| 60S Ribosomal Protein L10A [Pantala flavescens]
Contig9244	black	-0.589243	-0.440876	-0.587729	-0.70801	-0.771684	-0.721417	-0.873655	-0.879922	-0.801257	0.790505	0.686996	0.911397	0.729584	0.755716	0.317977	gi|915666481|gb|KOC68386.1| Actin-like protein 13E [Habropoda laboriosa]
Contig10795	black	-0.466669	-0.44089	-0.46458	-0.55075	-0.863868	-0.74677	-0.939507	-0.81531	-0.766209	0.85017	0.726637	0.93048	0.850693	0.56315	0.564783	gi|646719300|gb|KDR21462.1| Cullin-associated NEDD8-dissociated protein 1 [Zootermopsis nevadensis]
Contig10983	black	-0.529391	-0.440967	-0.592054	-0.683344	-0.758342	-0.795563	-0.911032	-0.83046	-0.725531	0.779316	0.661695	0.917723	0.672846	0.679079	0.373645	gi|646709718|gb|KDR15439.1| Mediator of DNA damage checkpoint protein 1 [Zootermopsis nevadensis]
Contig6092	black	-0.473227	-0.441083	-0.61974	-0.618964	-0.811187	-0.745225	-0.954309	-0.796935	-0.73322	0.815834	0.69056	0.9481	0.761151	0.655267	0.399082
Contig2811	black	-0.392637	-0.441096	-0.513606	-0.60166	-0.722561	-0.655941	-0.879793	-0.795032	-0.745579	0.664867	0.538243	0.905799	0.889077	0.721525	0.12309	gi|646710069|gb|KDR15689.1| Trafficking protein particle complex subunit 2 [Zootermopsis nevadensis]
Contig2613	black	-0.418063	-0.441382	-0.554847	-0.566899	-0.791271	-0.700603	-0.936574	-0.784043	-0.768761	0.719827	0.607597	0.917668	0.882071	0.690854	0.298439	gi|646714584|gb|KDR18497.1| Ubiquitin-conjugating enzyme E2 L3 [Zootermopsis nevadensis]
c566802_g1	black	-0.510099	-0.44142	-0.538295	-0.515905	-0.89049	-0.72301	-0.968369	-0.795051	-0.803982	0.908261	0.802093	0.935356	0.864625	0.637273	0.512201	gi|939665834|ref|XP_014280206.1| PREDICTED: polymerase delta-interacting protein 3-like isoform X2 [Halyomorpha halys]
Contig2789	black	-0.440048	-0.441614	-0.556194	-0.641829	-0.775505	-0.715237	-0.899533	-0.788899	-0.791223	0.669681	0.570034	0.922886	0.897822	0.650859	0.260744	gi|646708412|gb|KDR14737.1| Anaphase-promoting complex subunit 10 [Zootermopsis nevadensis]
c571383_g2	black	-0.553576	-0.442753	-0.67297	-0.695319	-0.841598	-0.839132	-0.940669	-0.858699	-0.816576	0.775843	0.706037	0.96552	0.870373	0.67491	0.416416
Contig5591	black	-0.438661	-0.44276	-0.51052	-0.578634	-0.875688	-0.745129	-0.949611	-0.830148	-0.807721	0.775002	0.693632	0.953876	0.863162	0.643748	0.317698	gi|91088517|ref|XP_971759.1| PREDICTED: 60S ribosomal protein L11 [Tribolium castaneum] >gi|270011720|gb|EFA08168.1| hypothetical protein TcasGA2_TC005792 [Tribolium castaneum]
Contig4221	black	-0.451346	-0.443288	-0.590004	-0.656336	-0.810048	-0.723413	-0.942842	-0.867069	-0.796934	0.782844	0.61757	0.971664	0.851135	0.728801	0.393246	gi|307186660|gb|EFN72138.1| Nuclear migration protein nudC, partial [Camponotus floridanus]
Contig2232	black	-0.436631	-0.443363	-0.58165	-0.640682	-0.792311	-0.728053	-0.941312	-0.815851	-0.793547	0.75566	0.59904	0.963066	0.902016	0.691726	0.336835	gi|646691679|gb|KDR07186.1| Proteasome subunit alpha type-2 [Zootermopsis nevadensis]
Contig10304	black	-0.388756	-0.444536	-0.437273	-0.513537	-0.835362	-0.673059	-0.910477	-0.754361	-0.722451	0.803602	0.664553	0.911157	0.880458	0.520157	0.485804	gi|157107363|ref|XP_001649746.1| AAEL004773-PA [Aedes aegypti] >gi|108879623|gb|EAT43848.1| AAEL004773-PA [Aedes aegypti]
Contig3660	black	-0.46757	-0.44491	-0.497283	-0.556831	-0.887092	-0.746918	-0.957158	-0.826299	-0.778077	0.83902	0.753766	0.949318	0.842645	0.5902	0.450014	gi|936678902|ref|XP_014229076.1| PREDICTED: stress-induced-phosphoprotein 1 [Trichogramma pretiosum]
Contig4576	black	-0.581486	-0.444936	-0.607945	-0.686426	-0.846793	-0.793021	-0.938764	-0.903377	-0.880833	0.828549	0.722844	0.966932	0.867686	0.768456	0.433608	gi|189241987|ref|XP_001808435.1| PREDICTED: ADP-ribosylation factor 2 isoform X1 [Tribolium castaneum]
Contig15539	black	-0.493253	-0.445149	-0.578982	-0.667836	-0.847028	-0.802246	-0.931022	-0.882468	-0.801281	0.708408	0.664382	0.952347	0.84073	0.661571	0.293653	gi|149898825|gb|ABR27878.1| translation initiation factor 5a [Triatoma infestans]
Contig6877	black	-0.507927	-0.446137	-0.624831	-0.684364	-0.715094	-0.756902	-0.918146	-0.767616	-0.771857	0.730089	0.614816	0.928116	0.790487	0.751547	0.160205	gi|506968273|gb|AGM32480.1| signal peptidase complex subunit 3 [Coptotermes formosanus]
c573714_g3	black	-0.468492	-0.446209	-0.563448	-0.640928	-0.691924	-0.681848	-0.911864	-0.730869	-0.746898	0.832724	0.580534	0.925884	0.882622	0.697394	0.391193	gi|646723172|gb|KDR23874.1| Vesicle-trafficking protein SEC22a [Zootermopsis nevadensis]
Contig3850	black	-0.49578	-0.446923	-0.574978	-0.666751	-0.864398	-0.76668	-0.955176	-0.887138	-0.859761	0.778984	0.664619	0.977509	0.849344	0.720495	0.389096	gi|662187869|ref|XP_008487583.1| PREDICTED: ubiquitin-conjugating enzyme E2 N [Diaphorina citri]
UN05554	black	-0.407755	-0.447419	-0.53496	-0.642143	-0.812568	-0.696644	-0.898184	-0.859664	-0.774493	0.675948	0.566901	0.926787	0.812302	0.698528	0.28285	gi|559372712|gb|AHB12445.1| 40S Ribosomal Protein S26 [Pantala flavescens]
Contig1635	black	-0.608453	-0.447645	-0.628278	-0.649721	-0.854528	-0.779362	-0.9547	-0.868168	-0.853313	0.89818	0.791865	0.963893	0.903421	0.728813	0.466923	gi|970894498|ref|XP_015112691.1| PREDICTED: U6 snRNA-associated Sm-like protein LSm6 [Diachasma alloeum]
Contig2283	black	-0.675943	-0.447912	-0.567281	-0.629179	-0.920274	-0.792121	-0.913373	-0.888147	-0.895914	0.893401	0.862168	0.91604	0.860762	0.668395	0.587791	gi|91088903|ref|XP_972852.1| PREDICTED: dual specificity mitogen-activated protein kinase kinase 6 [Tribolium castaneum] >gi|642932453|ref|XP_008197122.1| PREDICTED: dual specificity mitogen-activated protein kinase kinase 6 [Tribolium castaneum] >gi|270011581|gb|EFA08029.1| hypothetical protein TcasGA2_TC005618 [Tribolium castaneum]
c578786_g1	black	-0.604374	-0.447986	-0.571292	-0.652036	-0.864322	-0.818315	-0.945921	-0.883075	-0.860569	0.892716	0.775102	0.950088	0.893066	0.714483	0.532259	gi|646720608|gb|KDR22269.1| Transcription elongation factor B polypeptide 1 [Zootermopsis nevadensis]
Contig5983	black	-0.478044	-0.448762	-0.608517	-0.634261	-0.788278	-0.802475	-0.903786	-0.763553	-0.704447	0.74326	0.683559	0.920255	0.800109	0.599103	0.280442	gi|646711571|gb|KDR16686.1| hypothetical protein L798_09076 [Zootermopsis nevadensis]
Contig14961	black	-0.490528	-0.449454	-0.575067	-0.581383	-0.809309	-0.751973	-0.925532	-0.82077	-0.747423	0.776806	0.716612	0.924013	0.823152	0.684293	0.288371
Contig3834	black	-0.529478	-0.449915	-0.688083	-0.737847	-0.789653	-0.802142	-0.928162	-0.87981	-0.80549	0.711493	0.622862	0.953427	0.779259	0.789145	0.257399	gi|646717910|gb|KDR20590.1| Dolichyl-diphosphooligosaccharide--protein glycosyltransferase subunit 1 [Zootermopsis nevadensis]
Contig15024	black	-0.573784	-0.450486	-0.58694	-0.645177	-0.865695	-0.782973	-0.963551	-0.866126	-0.880327	0.850246	0.748195	0.969049	0.932461	0.711654	0.459038	gi|646716640|gb|KDR19797.1| Alpha-endosulfine, partial [Zootermopsis nevadensis]
c584770_g3	black	-0.474396	-0.450603	-0.595562	-0.672322	-0.748254	-0.74367	-0.948125	-0.823824	-0.758362	0.814617	0.614234	0.963247	0.825339	0.738453	0.354533
c579211_g5	black	-0.511873	-0.450788	-0.629177	-0.655522	-0.81985	-0.733307	-0.951118	-0.833321	-0.797402	0.848501	0.679879	0.967943	0.881333	0.688117	0.498165	gi|170035968|ref|XP_001845838.1| ribose-5-phosphate isomerase [Culex quinquefasciatus] >gi|167878437|gb|EDS41820.1| ribose-5-phosphate isomerase [Culex quinquefasciatus]
Contig3860	black	-0.640074	-0.451137	-0.689181	-0.697514	-0.870198	-0.84424	-0.96458	-0.865489	-0.866265	0.889182	0.790213	0.96383	0.790144	0.744109	0.528908	gi|752864431|ref|XP_011268621.1| PREDICTED: histone deacetylase complex subunit SAP18 [Camponotus floridanus]
c576455_g1	black	-0.665528	-0.451182	-0.67515	-0.651761	-0.83207	-0.835519	-0.937875	-0.81249	-0.803148	0.904867	0.842752	0.923444	0.777825	0.70032	0.451743	gi|646723670|gb|KDR24200.1| hypothetical protein L798_07607, partial [Zootermopsis nevadensis]
Contig2615	black	-0.519271	-0.451579	-0.621016	-0.679933	-0.80855	-0.822377	-0.961796	-0.807728	-0.809932	0.783199	0.678219	0.962564	0.809216	0.711639	0.304846	gi|195351143|ref|XP_002042096.1| GM25954 [Drosophila sechellia] >gi|194123920|gb|EDW45963.1| GM25954 [Drosophila sechellia]
Contig3090	black	-0.618265	-0.451711	-0.557727	-0.617657	-0.920788	-0.852267	-0.952514	-0.876176	-0.858332	0.879398	0.846752	0.940231	0.856271	0.654185	0.507905	gi|646689677|gb|KDR06666.1| Protein arginine N-methyltransferase 8 [Zootermopsis nevadensis]
c584213_g3	black	-0.544403	-0.452142	-0.505018	-0.60969	-0.883868	-0.789687	-0.885872	-0.829442	-0.825745	0.778504	0.755998	0.909839	0.904494	0.584354	0.417917	gi|646682262|gb|KDR02267.1| G kinase-anchoring protein 1 [Zootermopsis nevadensis]
c581614_g2	black	-0.683975	-0.452673	-0.659197	-0.754278	-0.79521	-0.794174	-0.864436	-0.922576	-0.865131	0.786862	0.717067	0.906274	0.807242	0.801765	0.411625	gi|646711388|gb|KDR16574.1| Protein suppressor of forked, partial [Zootermopsis nevadensis]
c559963_g2	black	-0.562072	-0.452867	-0.588591	-0.673266	-0.864243	-0.747965	-0.94681	-0.875561	-0.862504	0.836758	0.72596	0.970982	0.8646	0.691007	0.4533
Contig3973	black	-0.564816	-0.453068	-0.623633	-0.66659	-0.900731	-0.819652	-0.890119	-0.836102	-0.798783	0.761305	0.755492	0.912337	0.731164	0.596939	0.460957	gi|759035176|ref|XP_011338037.1| PREDICTED: probable rRNA-processing protein EBP2 homolog [Cerapachys biroi] >gi|607367981|gb|EZA62105.1| putative rRNA-processing protein EBP2-like protein [Cerapachys biroi]
c546156_g1	black	-0.470355	-0.453081	-0.549395	-0.646456	-0.866753	-0.750865	-0.924848	-0.845137	-0.815774	0.725516	0.650613	0.94305	0.855222	0.632177	0.367023	gi|559373121|gb|AHB12482.1| 60S Ribosomal Protein L35A [Pantala flavescens]
Contig3027	black	-0.529597	-0.45388	-0.66923	-0.715523	-0.797113	-0.818644	-0.890154	-0.83536	-0.71848	0.699725	0.662712	0.916019	0.696138	0.643004	0.328307	gi|646724239|gb|KDR24548.1| Melanoma-associated antigen G1 [Zootermopsis nevadensis]
c578917_g2	black	-0.564065	-0.454033	-0.628747	-0.598739	-0.843644	-0.754308	-0.937588	-0.827198	-0.799684	0.857523	0.782891	0.941029	0.922823	0.691916	0.373523	gi|751209995|ref|XP_011157673.1| PREDICTED: U1 small nuclear ribonucleoprotein A, partial [Solenopsis invicta]
Contig3350	black	-0.642951	-0.454103	-0.664648	-0.658137	-0.848754	-0.863018	-0.962896	-0.839189	-0.804564	0.882517	0.826032	0.934738	0.787087	0.712931	0.450924	gi|506969311|gb|AGM32999.1| thioredoxin domain-containing protein, partial [Coptotermes formosanus]
Contig7777	black	-0.479577	-0.454602	-0.614081	-0.608373	-0.847297	-0.774496	-0.970887	-0.787259	-0.77548	0.819594	0.699448	0.948424	0.792121	0.667354	0.456689	gi|929349352|ref|XP_014102219.1| PREDICTED: elongation factor Tu 2 [Bactrocera oleae]
Contig3036	black	-0.530219	-0.455152	-0.625113	-0.692958	-0.823006	-0.808658	-0.936467	-0.876183	-0.784683	0.77211	0.695553	0.96435	0.836179	0.694632	0.333566	gi|646706870|gb|KDR13889.1| Protein LZIC [Zootermopsis nevadensis]
Contig6463	black	-0.450518	-0.455155	-0.566728	-0.663545	-0.774361	-0.712836	-0.936458	-0.822719	-0.77172	0.801074	0.604747	0.966802	0.840765	0.698106	0.39207	gi|646704901|gb|KDR12860.1| Nuclear nucleic acid-binding protein C1D [Zootermopsis nevadensis]
Contig8328	black	-0.602128	-0.455172	-0.657021	-0.657141	-0.89959	-0.78259	-0.957178	-0.853615	-0.868117	0.864749	0.782343	0.953091	0.785731	0.711831	0.525012	gi|646717474|gb|KDR20318.1| Cirhin [Zootermopsis nevadensis]
Contig3618	black	-0.3737	-0.455492	-0.430794	-0.570666	-0.839589	-0.644615	-0.882225	-0.806397	-0.715479	0.74368	0.615811	0.900327	0.738296	0.580102	0.382539	gi|746846038|ref|XP_011053326.1| PREDICTED: coiled-coil domain-containing protein 86 [Acromyrmex echinatior] >gi|332025866|gb|EGI66022.1| Coiled-coil domain-containing protein 86 [Acromyrmex echinatior]
c582967_g2	black	-0.751818	-0.455727	-0.707028	-0.713448	-0.850292	-0.855456	-0.896534	-0.867472	-0.888964	0.836401	0.841154	0.902807	0.813632	0.748511	0.46788
Contig8587	black	-0.561356	-0.456849	-0.700762	-0.726786	-0.754461	-0.878488	-0.910465	-0.809372	-0.713422	0.720652	0.681678	0.922908	0.739729	0.69029	0.215499	gi|646709475|gb|KDR15313.1| Phosphatidylserine decarboxylase proenzyme [Zootermopsis nevadensis]
Contig2531	black	-0.477115	-0.456906	-0.632659	-0.704466	-0.761975	-0.750695	-0.945122	-0.834399	-0.785429	0.763815	0.594158	0.97371	0.844944	0.745925	0.310735	gi|939673033|ref|XP_014282900.1| PREDICTED: UPF0047 protein YjbQ [Halyomorpha halys]
Contig3845	black	-0.584027	-0.457057	-0.576833	-0.638413	-0.87523	-0.817652	-0.936687	-0.837309	-0.795815	0.870018	0.803142	0.931767	0.728172	0.654174	0.453654	gi|665798042|ref|XP_008546877.1| PREDICTED: huntingtin-interacting protein K [Microplitis demolitor]
Contig9615	black	-0.714164	-0.457334	-0.675276	-0.659295	-0.895548	-0.883426	-0.940238	-0.878372	-0.854799	0.910966	0.896005	0.929685	0.851014	0.704937	0.533336	gi|749755300|ref|XP_011140125.1| PREDICTED: LOW QUALITY PROTEIN: selenide, water dikinase [Harpegnathos saltator]
c569251_g1	black	-0.606723	-0.457431	-0.63645	-0.673546	-0.829562	-0.779231	-0.961479	-0.866496	-0.847734	0.899846	0.763398	0.964791	0.870679	0.77795	0.437552	gi|91086121|ref|XP_968297.1| PREDICTED: adenine phosphoribosyltransferase [Tribolium castaneum] >gi|270010221|gb|EFA06669.1| hypothetical protein TcasGA2_TC009597 [Tribolium castaneum]
Contig7203	black	-0.528884	-0.457519	-0.571115	-0.664922	-0.740649	-0.730376	-0.923869	-0.818487	-0.800334	0.832384	0.620608	0.92552	0.868337	0.771094	0.486691	gi|665812816|ref|XP_008554939.1| PREDICTED: puff-specific protein Bx42 [Microplitis demolitor]
Contig6433	black	-0.540463	-0.458134	-0.57086	-0.673112	-0.883574	-0.789938	-0.946695	-0.91086	-0.865589	0.777592	0.706233	0.965349	0.886993	0.710833	0.394925	gi|559372953|gb|AHB12467.1| 60S Ribosomal Protein L21 [Pantala flavescens]
Contig2139	black	-0.431929	-0.458371	-0.554113	-0.627014	-0.790483	-0.719094	-0.939563	-0.800484	-0.749735	0.79288	0.628419	0.961123	0.880569	0.652773	0.354557	gi|646711569|gb|KDR16684.1| Proteasome subunit beta type-2 [Zootermopsis nevadensis]
c572350_g1	black	-0.49419	-0.458471	-0.528648	-0.673254	-0.762393	-0.756553	-0.938601	-0.826426	-0.785136	0.798104	0.615761	0.950433	0.839113	0.688098	0.415569	gi|817222543|ref|XP_012286639.1| PREDICTED: NEDD8-activating enzyme E1 catalytic subunit [Orussus abietinus]
c559846_g1	black	-0.517804	-0.458718	-0.650116	-0.705933	-0.791188	-0.810144	-0.943479	-0.873891	-0.777194	0.76601	0.647759	0.955969	0.780131	0.773052	0.342088	gi|91079883|ref|XP_967733.1| PREDICTED: ubiquitin carboxyl-terminal hydrolase isozyme L5 [Tribolium castaneum] >gi|270003278|gb|EEZ99725.1| hypothetical protein TcasGA2_TC002490 [Tribolium castaneum]
Contig8374	black	-0.520546	-0.459288	-0.642234	-0.727105	-0.806746	-0.737051	-0.913503	-0.867177	-0.832381	0.758252	0.615836	0.950184	0.767829	0.784284	0.366195	gi|646723784|gb|KDR24278.1| Signal recognition particle 68 kDa protein [Zootermopsis nevadensis]
Contig5095	black	-0.465207	-0.459328	-0.59289	-0.66762	-0.818312	-0.790727	-0.936134	-0.827981	-0.764815	0.704796	0.633421	0.948127	0.809326	0.651506	0.271845	gi|646713042|gb|KDR17543.1| Translocon-associated protein subunit alpha [Zootermopsis nevadensis]
Contig8294	black	-0.442534	-0.460079	-0.527687	-0.657303	-0.808478	-0.719078	-0.89301	-0.827812	-0.784246	0.657786	0.588777	0.915926	0.799498	0.677119	0.190957	gi|559372471|gb|AHB12425.1| 40S Ribosomal Protein S4 [Pantala flavescens]
Contig8002	black	-0.461866	-0.460492	-0.56848	-0.625273	-0.874327	-0.724486	-0.931087	-0.806845	-0.799858	0.782414	0.676575	0.945386	0.808305	0.635371	0.405746	gi|646705732|gb|KDR13291.1| WD repeat-containing protein 43 [Zootermopsis nevadensis]
Contig15509	black	-0.641534	-0.460557	-0.726356	-0.703374	-0.848354	-0.845929	-0.948619	-0.884039	-0.83298	0.865844	0.772688	0.951948	0.858512	0.765026	0.536839
Contig2211	black	-0.558364	-0.46066	-0.637568	-0.666947	-0.885548	-0.83153	-0.965618	-0.85665	-0.83713	0.814587	0.750887	0.971648	0.845205	0.672646	0.455639	gi|861651855|gb|KMQ98020.1| 26s proteasome non-atpase regulatory subunit 13-like protein [Lasius niger]
Contig8467	black	-0.707351	-0.461702	-0.641389	-0.660152	-0.900286	-0.823842	-0.888267	-0.876872	-0.827816	0.885388	0.892558	0.904213	0.822366	0.645496	0.509891	gi|755946838|ref|XP_011300271.1| PREDICTED: pseudouridylate synthase 7 homolog [Fopius arisanus]
Contig3718	black	-0.37352	-0.462098	-0.53526	-0.569146	-0.736791	-0.689991	-0.907409	-0.686997	-0.644984	0.717636	0.59744	0.905164	0.796908	0.56357	0.193119	gi|817089035|ref|XP_012267362.1| PREDICTED: vacuolar protein-sorting-associated protein 25 [Athalia rosae]
Contig6581	black	-0.513818	-0.462219	-0.60918	-0.691974	-0.793601	-0.735813	-0.918323	-0.82515	-0.778226	0.803376	0.635034	0.948289	0.879423	0.654293	0.490198	gi|646703279|gb|KDR12040.1| RuvB-like 1 [Zootermopsis nevadensis]
Contig2356	black	-0.404262	-0.463173	-0.514806	-0.628604	-0.780204	-0.695122	-0.881625	-0.807721	-0.715652	0.654271	0.576903	0.907269	0.820784	0.63372	0.156171	gi|939652766|ref|XP_014275287.1| PREDICTED: 60S ribosomal protein L38 [Halyomorpha halys] >gi|501293408|dbj|BAN20594.1| ribosomal protein L38 [Riptortus pedestris]
c571112_g1	black	-0.500341	-0.463247	-0.527358	-0.65503	-0.842076	-0.757396	-0.957355	-0.849733	-0.834975	0.843947	0.681324	0.978318	0.892179	0.681954	0.431069	gi|646700293|gb|KDR10497.1| Bleomycin hydrolase [Zootermopsis nevadensis]
Contig2896	black	-0.648478	-0.463679	-0.734519	-0.804501	-0.769889	-0.848239	-0.888517	-0.87435	-0.805029	0.735294	0.681568	0.931635	0.754085	0.756956	0.303218	gi|646693507|gb|KDR07730.1| 26S proteasome non-ATPase regulatory subunit 9 [Zootermopsis nevadensis]
c580531_g1	black	-0.490578	-0.464134	-0.559524	-0.626953	-0.808307	-0.813113	-0.961539	-0.793135	-0.757249	0.788837	0.694385	0.953074	0.87105	0.629377	0.315011	gi|646723788|gb|KDR24282.1| Serine hydroxymethyltransferase, cytosolic [Zootermopsis nevadensis]
c583526_g1	black	-0.417364	-0.464205	-0.515344	-0.630275	-0.777254	-0.708804	-0.904486	-0.826062	-0.751131	0.665199	0.557366	0.909064	0.842057	0.688109	0.257294	gi|817088596|ref|XP_012267123.1| PREDICTED: 60S ribosomal protein L3 isoform X2 [Athalia rosae]
c569783_g1	black	-0.445486	-0.46427	-0.412919	-0.620072	-0.832613	-0.65869	-0.888835	-0.764124	-0.823759	0.788921	0.609352	0.910069	0.81249	0.591832	0.479828	gi|646713972|gb|KDR18109.1| WD repeat-containing protein 55-like protein [Zootermopsis nevadensis]
c586134_g1	black	-0.563029	-0.464358	-0.708181	-0.692095	-0.842989	-0.848989	-0.940929	-0.851495	-0.757505	0.803012	0.747005	0.951391	0.765091	0.707995	0.351833	gi|391334493|ref|XP_003741638.1| PREDICTED: uncharacterized protein LOC100898406 [Metaseiulus occidentalis]
Contig4141	black	-0.64281	-0.464552	-0.648059	-0.665686	-0.863473	-0.833547	-0.969318	-0.882104	-0.84535	0.903247	0.819797	0.955475	0.82229	0.769379	0.455394	gi|817223542|ref|XP_012287036.1| PREDICTED: ubiquitin-like protein 5 isoform X1 [Orussus abietinus]
Contig6695	black	-0.387313	-0.4661	-0.408556	-0.552864	-0.815065	-0.610032	-0.892917	-0.787023	-0.760498	0.799248	0.600325	0.903891	0.849166	0.63712	0.418969	gi|972202327|ref|XP_015183278.1| PREDICTED: KAT8 regulatory NSL complex subunit 2-like isoform X2 [Polistes dominula]
c578117_g1	black	-0.592513	-0.46664	-0.670694	-0.716269	-0.740999	-0.787317	-0.939002	-0.783737	-0.788395	0.84456	0.670863	0.936469	0.780395	0.751485	0.411694	gi|242011485|ref|XP_002426479.1| dullard protein, putative [Pediculus humanus corporis] >gi|212510605|gb|EEB13741.1| dullard protein, putative [Pediculus humanus corporis]
c511855_g1	black	-0.417153	-0.466869	-0.520407	-0.592701	-0.726781	-0.672179	-0.910119	-0.702038	-0.669288	0.843591	0.616625	0.918635	0.80458	0.602584	0.377774	gi|668452616|gb|KFB41504.1| AGAP002439-PA-like protein [Anopheles sinensis]
Contig6387	black	-0.539523	-0.46694	-0.6015	-0.631159	-0.865111	-0.757318	-0.948986	-0.854592	-0.817431	0.8501	0.728664	0.953092	0.921873	0.681748	0.52648	gi|646697786|gb|KDR09285.1| Histone acetyltransferase type B catalytic subunit [Zootermopsis nevadensis]
Contig2313	black	-0.561922	-0.467139	-0.676406	-0.715269	-0.878834	-0.826203	-0.961312	-0.90517	-0.847354	0.777716	0.706019	0.973824	0.827593	0.749752	0.397553	gi|646713044|gb|KDR17545.1| 40S ribosomal protein S28 [Zootermopsis nevadensis]
c575686_g3	black	-0.653782	-0.46723	-0.688262	-0.664827	-0.874609	-0.819628	-0.944034	-0.850353	-0.833003	0.908525	0.81428	0.936799	0.857975	0.700163	0.624423	gi|646714012|gb|KDR18129.1| Host cell factor, partial [Zootermopsis nevadensis]
Contig3080	black	-0.478697	-0.467829	-0.569223	-0.572263	-0.855569	-0.720711	-0.961554	-0.799038	-0.745257	0.865618	0.746571	0.951364	0.872351	0.630078	0.386947	gi|646711687|gb|KDR16778.1| T-complex protein 1 subunit delta [Zootermopsis nevadensis]
Contig6844	black	-0.449601	-0.468191	-0.626608	-0.688729	-0.747665	-0.726068	-0.921703	-0.807451	-0.755195	0.685223	0.562828	0.942709	0.820527	0.737663	0.182301	gi|646721296|gb|KDR22728.1| Ubiquilin-1 [Zootermopsis nevadensis]
Contig15432	black	-0.592318	-0.468211	-0.636677	-0.68216	-0.854757	-0.838654	-0.940779	-0.855941	-0.800489	0.835424	0.756957	0.937182	0.703101	0.709691	0.477922	gi|939694122|ref|XP_014291141.1| PREDICTED: methionine aminopeptidase 1 isoform X2 [Halyomorpha halys]
c575417_g1	black	-0.557405	-0.468403	-0.743153	-0.726403	-0.778613	-0.777158	-0.942067	-0.867733	-0.806364	0.777025	0.628252	0.942938	0.802469	0.863378	0.386543
c574378_g1	black	-0.491447	-0.468552	-0.637976	-0.676334	-0.764228	-0.695107	-0.907744	-0.805711	-0.768659	0.761572	0.607407	0.913391	0.770125	0.803274	0.280042	gi|332374536|gb|AEE62409.1| unknown [Dendroctonus ponderosae] >gi|478249951|gb|ENN70458.1| hypothetical protein YQE_12961, partial [Dendroctonus ponderosae]
Contig3954	black	-0.561475	-0.468747	-0.668972	-0.756772	-0.794279	-0.780631	-0.935267	-0.902716	-0.829106	0.761976	0.635751	0.965029	0.839436	0.804537	0.338509	gi|817059834|ref|XP_012251440.1| PREDICTED: protein max isoform X2 [Athalia rosae]
Contig4398	black	-0.680657	-0.468827	-0.72194	-0.752167	-0.830206	-0.862626	-0.938628	-0.898173	-0.869005	0.839351	0.771636	0.959966	0.851401	0.800527	0.415664	gi|817055227|ref|XP_012268421.1| PREDICTED: heterogeneous nuclear ribonucleoprotein A1, A2/B1 homolog [Athalia rosae]
Contig10821	black	-0.477184	-0.469229	-0.578254	-0.659346	-0.833272	-0.744478	-0.9459	-0.804749	-0.792088	0.77555	0.660606	0.959726	0.797558	0.657071	0.339961
Contig4597	black	-0.5701	-0.469323	-0.602159	-0.590669	-0.936882	-0.758588	-0.963408	-0.856462	-0.814234	0.915945	0.830444	0.945076	0.815325	0.650246	0.605799	gi|646707377|gb|KDR14174.1| RNA-binding protein 8A [Zootermopsis nevadensis]
c578981_g4	black	-0.603616	-0.471058	-0.695028	-0.676669	-0.850436	-0.786205	-0.937319	-0.857455	-0.793015	0.859901	0.786289	0.947775	0.793594	0.741648	0.383056	gi|817068243|ref|XP_012256048.1| PREDICTED: translation initiation factor eIF-2B subunit gamma [Athalia rosae]
Contig4817	black	-0.628971	-0.472852	-0.674146	-0.758407	-0.867567	-0.847226	-0.926451	-0.878636	-0.868352	0.782111	0.732506	0.9546	0.7868	0.720491	0.420453	gi|506968043|gb|AGM32365.1| methyltransferase-like protein 11A [Coptotermes formosanus]
Contig15405	black	-0.46712	-0.47291	-0.567784	-0.608327	-0.864168	-0.728046	-0.947164	-0.839623	-0.761651	0.791057	0.700566	0.954645	0.888244	0.629276	0.3714	gi|646712368|gb|KDR17150.1| Importin-5 [Zootermopsis nevadensis]
Contig9336	black	-0.576378	-0.473253	-0.582223	-0.631266	-0.856743	-0.798007	-0.963578	-0.802866	-0.812566	0.923289	0.767647	0.940705	0.805079	0.677251	0.603995	gi|646700420|gb|KDR10581.1| DNA damage-binding protein 1 [Zootermopsis nevadensis]
c578530_g2	black	-0.365431	-0.473329	-0.494435	-0.609232	-0.773161	-0.621273	-0.87714	-0.795823	-0.684186	0.735367	0.553504	0.912604	0.805998	0.626747	0.333983	gi|675377561|gb|KFM70463.1| L-seryl-tRNA(Sec) kinase, partial [Stegodyphus mimosarum]
Contig9027	black	-0.494743	-0.47354	-0.647197	-0.693962	-0.671716	-0.767653	-0.891818	-0.73356	-0.697575	0.732366	0.574584	0.917446	0.871063	0.678872	0.268222	gi|951549239|ref|XP_014474623.1| PREDICTED: SWI/SNF-related matrix-associated actin-dependent regulator of chromatin subfamily B member 1 isoform X2 [Dinoponera quadriceps] >gi|951549242|ref|XP_014474624.1| PREDICTED: SWI/SNF-related matrix-associated actin-dependent regulator of chromatin subfamily B member 1 isoform X2 [Dinoponera quadriceps]
Contig10350	black	-0.462287	-0.473717	-0.485203	-0.564046	-0.875929	-0.727149	-0.951558	-0.808352	-0.760801	0.866949	0.742006	0.946615	0.852483	0.603402	0.448343	gi|559372643|gb|AHB12439.1| 40S Ribosomal Protein S19, partial [Pantala flavescens]
Contig1524	black	-0.487784	-0.474265	-0.589268	-0.663823	-0.85683	-0.724846	-0.942915	-0.877985	-0.815425	0.791005	0.651272	0.960365	0.866168	0.717847	0.458802	gi|805763372|ref|XP_012154504.1| PREDICTED: elongation factor 1-gamma [Megachile rotundata]
Contig2919	black	-0.57507	-0.474284	-0.632862	-0.657025	-0.866037	-0.778504	-0.95086	-0.851344	-0.816519	0.845898	0.7626	0.945785	0.743311	0.735785	0.418192	gi|645025079|ref|XP_008212893.1| PREDICTED: UPF0160 protein MYG1, mitochondrial isoform X2 [Nasonia vitripennis] >gi|645025082|ref|XP_008212894.1| PREDICTED: UPF0160 protein MYG1, mitochondrial isoform X2 [Nasonia vitripennis] >gi|645025085|ref|XP_008212896.1| PREDICTED: UPF0160 protein MYG1, mitochondrial isoform X2 [Nasonia vitripennis]
c571610_g1	black	-0.623558	-0.474295	-0.786513	-0.714224	-0.846141	-0.859417	-0.943785	-0.866211	-0.766185	0.827801	0.767626	0.946383	0.808773	0.727218	0.46914
Contig3244	black	-0.471985	-0.474885	-0.50367	-0.555471	-0.835626	-0.695074	-0.948977	-0.775675	-0.738139	0.882086	0.742162	0.938569	0.836194	0.615494	0.400822	gi|646704541|gb|KDR12669.1| COP9 signalosome complex subunit 3 [Zootermopsis nevadensis]
Contig6035	black	-0.594639	-0.475073	-0.624797	-0.632745	-0.871614	-0.758605	-0.942148	-0.823989	-0.763187	0.900178	0.807062	0.925523	0.735024	0.641346	0.557693	gi|646711402|gb|KDR16580.1| Protein canopy 4 [Zootermopsis nevadensis]
Contig2878	black	-0.547413	-0.475661	-0.651288	-0.732442	-0.809885	-0.812432	-0.925022	-0.847559	-0.810805	0.735268	0.655336	0.958525	0.860637	0.699835	0.325914	gi|646705089|gb|KDR12968.1| BUD31-like protein [Zootermopsis nevadensis]
Contig3549	black	-0.485093	-0.475994	-0.56565	-0.602149	-0.918537	-0.752656	-0.960567	-0.834422	-0.807803	0.813587	0.73313	0.953641	0.845107	0.632008	0.453543	gi|559372701|gb|AHB12444.1| 40S Ribosomal Protein S25, partial [Pantala flavescens]
Contig2347	black	-0.571335	-0.476369	-0.552417	-0.674155	-0.824653	-0.757078	-0.942207	-0.856664	-0.844555	0.875931	0.723977	0.965558	0.910159	0.719619	0.438789	gi|646706419|gb|KDR13661.1| 26S proteasome non-ATPase regulatory subunit 8 [Zootermopsis nevadensis]
Contig6364	black	-0.577739	-0.476597	-0.64958	-0.713484	-0.847459	-0.814071	-0.968963	-0.885243	-0.848665	0.807412	0.708349	0.978587	0.874137	0.745362	0.398264	gi|646711651|gb|KDR16742.1| Programmed cell death protein 5 [Zootermopsis nevadensis]
Contig3079	black	-0.620619	-0.478429	-0.743901	-0.775093	-0.745897	-0.787693	-0.897465	-0.824741	-0.818017	0.732287	0.639539	0.922212	0.802562	0.805401	0.326613	gi|646720144|gb|KDR21982.1| Small ubiquitin-related modifier 3 [Zootermopsis nevadensis]
Contig4840	black	-0.435276	-0.478472	-0.509542	-0.646829	-0.812122	-0.705739	-0.916063	-0.839324	-0.785284	0.707452	0.588853	0.935892	0.871112	0.68036	0.283592	gi|559372600|gb|AHB12435.1| 40S Ribosomal Protein S15, partial [Pantala flavescens]
Contig7947	black	-0.70729	-0.479021	-0.695715	-0.710065	-0.831163	-0.846445	-0.928546	-0.857322	-0.827026	0.907141	0.816057	0.923895	0.833807	0.743372	0.545713
Contig4492	black	-0.670504	-0.479092	-0.748915	-0.694784	-0.887749	-0.849307	-0.947419	-0.867053	-0.823619	0.888625	0.820289	0.935917	0.787259	0.735406	0.612751	gi|153792203|ref|NP_001093281.1| vesicle amine transport protein [Bombyx mori] >gi|95103100|gb|ABF51491.1| vesicle amine transport protein [Bombyx mori]
Contig3951	black	-0.595109	-0.479278	-0.731441	-0.759549	-0.814228	-0.772796	-0.937485	-0.903064	-0.832293	0.77921	0.664952	0.959145	0.804999	0.822658	0.391424	gi|939649819|ref|XP_014274237.1| PREDICTED: small nuclear ribonucleoprotein F [Halyomorpha halys]
Contig10771	black	-0.632274	-0.479314	-0.733712	-0.698177	-0.813527	-0.836922	-0.950686	-0.83678	-0.77468	0.887077	0.76567	0.935701	0.782299	0.76559	0.538235	gi|345490822|ref|XP_001601580.2| PREDICTED: DNA topoisomerase 2 [Nasonia vitripennis] >gi|645019406|ref|XP_008206839.1| PREDICTED: DNA topoisomerase 2 [Nasonia vitripennis] >gi|645019411|ref|XP_008206840.1| PREDICTED: DNA topoisomerase 2 [Nasonia vitripennis] >gi|645019413|ref|XP_008206841.1| PREDICTED: DNA topoisomerase 2 [Nasonia vitripennis] >gi|645019416|ref|XP_008206842.1| PREDICTED: DNA top…
Contig2694	black	-0.635857	-0.480408	-0.72557	-0.779335	-0.820497	-0.820972	-0.919068	-0.913116	-0.832359	0.770428	0.710006	0.94982	0.785252	0.81342	0.328188	gi|646712518|gb|KDR17250.1| Pleiotropic regulator 1 [Zootermopsis nevadensis]
Contig860	black	-0.434216	-0.480462	-0.618902	-0.689493	-0.720491	-0.676642	-0.910334	-0.78753	-0.736405	0.687831	0.513709	0.920388	0.816797	0.759738	0.22504	gi|559373096|gb|AHB12480.1| 60S Ribosomal Protein L34 [Pantala flavescens]
Contig7732	black	-0.592704	-0.480536	-0.693325	-0.661252	-0.850157	-0.768826	-0.956636	-0.824284	-0.805226	0.901833	0.754604	0.948412	0.860848	0.720332	0.589999	gi|815797412|ref|XP_012219394.1| PREDICTED: transcription factor E2F3 isoform X3 [Linepithema humile] >gi|815797414|ref|XP_012219395.1| PREDICTED: transcription factor E2F3 isoform X3 [Linepithema humile] >gi|815797416|ref|XP_012219396.1| PREDICTED: transcription factor E2F3 isoform X3 [Linepithema humile] >gi|815797418|ref|XP_012219397.1| PREDICTED: transcription factor E2F3 isoform X3 [Linepith…
Contig2859	black	-0.618308	-0.480541	-0.71862	-0.684813	-0.835283	-0.767414	-0.946082	-0.878031	-0.834695	0.841591	0.723656	0.931095	0.846258	0.823517	0.513556	gi|646709547|gb|KDR15347.1| Hrp65 protein [Zootermopsis nevadensis]
Contig3226	black	-0.550348	-0.481394	-0.646145	-0.680689	-0.823199	-0.788043	-0.954451	-0.836257	-0.775266	0.82892	0.724567	0.965387	0.882284	0.693179	0.364422	gi|665814006|ref|XP_008555588.1| PREDICTED: vesicle-trafficking protein SEC22b-B [Microplitis demolitor]
Contig6589	black	-0.656779	-0.481539	-0.745723	-0.751828	-0.806984	-0.843802	-0.875788	-0.812091	-0.754547	0.791443	0.752189	0.903113	0.707342	0.675441	0.392217	gi|954579721|ref|XP_014614415.1| PREDICTED: RNA-binding protein 28-like [Polistes canadensis]
Contig4203	black	-0.541502	-0.481602	-0.520964	-0.611357	-0.853979	-0.712979	-0.918153	-0.846133	-0.816006	0.834869	0.71666	0.923931	0.922356	0.653242	0.514096	gi|861656886|gb|KMR02176.1| btb poz domain-containing protein 9 [Lasius niger]
Contig3563	black	-0.535038	-0.481713	-0.578549	-0.658479	-0.842279	-0.776025	-0.943112	-0.813158	-0.820003	0.852882	0.708884	0.961193	0.901294	0.666725	0.465163	gi|646720602|gb|KDR22263.1| Exosome complex exonuclease MTR3 [Zootermopsis nevadensis]
c578403_g1	black	-0.586541	-0.482334	-0.649367	-0.748893	-0.813034	-0.78935	-0.951449	-0.906203	-0.855098	0.80068	0.666496	0.97309	0.873858	0.805092	0.386472	gi|646723536|gb|KDR24110.1| T-complex protein 1 subunit epsilon [Zootermopsis nevadensis]
c583449_g2	black	-0.56785	-0.482385	-0.658417	-0.662914	-0.821482	-0.691221	-0.926328	-0.837839	-0.770312	0.884099	0.724901	0.935391	0.815957	0.725161	0.533829	gi|951531062|ref|XP_014469353.1| PREDICTED: FACT complex subunit spt16 isoform X2 [Dinoponera quadriceps]
c571766_g1	black	-0.502143	-0.483038	-0.533585	-0.687569	-0.806878	-0.78048	-0.927152	-0.818684	-0.817321	0.724603	0.633997	0.939887	0.839249	0.701333	0.237857	gi|646704922|gb|KDR12875.1| Protein tumorous imaginal discs, mitochondrial [Zootermopsis nevadensis]
Contig8040	black	-0.583477	-0.483566	-0.691366	-0.699047	-0.702738	-0.752802	-0.89709	-0.783764	-0.711855	0.833691	0.660587	0.902726	0.835799	0.755962	0.445715	gi|646713156|gb|KDR17628.1| Lysine-specific histone demethylase 1 [Zootermopsis nevadensis]
Contig4113	black	-0.4224	-0.483581	-0.534781	-0.619956	-0.759525	-0.672323	-0.869464	-0.750216	-0.697578	0.721438	0.598233	0.901487	0.876649	0.618429	0.251292	gi|646704399|gb|KDR12602.1| Signal recognition particle 9 kDa protein [Zootermopsis nevadensis]
Contig6342	black	-0.565327	-0.48374	-0.672554	-0.729259	-0.812766	-0.811089	-0.928652	-0.84327	-0.800594	0.763878	0.677583	0.958774	0.871522	0.695798	0.350645	gi|668466208|gb|KFB53221.1| AGAP003229-PA-like protein [Anopheles sinensis]
UN05980	black	-0.494537	-0.483809	-0.565719	-0.670664	-0.843036	-0.730145	-0.944317	-0.866487	-0.79643	0.800947	0.652408	0.958818	0.870789	0.684864	0.471433
c556192_g1	black	-0.469076	-0.484132	-0.57593	-0.65323	-0.843167	-0.732522	-0.935834	-0.827941	-0.800881	0.748161	0.640701	0.952917	0.88497	0.678454	0.320107	gi|559373058|gb|AHB12476.1| 60S Ribosomal Protein L29 [Pantala flavescens]
c506255_g1	black	-0.526748	-0.484357	-0.635867	-0.65931	-0.821367	-0.727992	-0.95453	-0.836752	-0.799158	0.860105	0.66424	0.944098	0.842369	0.764151	0.570554	gi|506968131|gb|AGM32409.1| histone H2A.V-like protein [Coptotermes formosanus]
Contig8058	black	-0.548581	-0.484444	-0.635827	-0.662638	-0.833354	-0.741152	-0.903797	-0.782341	-0.761131	0.836931	0.682488	0.902101	0.792767	0.630751	0.67002	gi|646707959|gb|KDR14472.1| SUMO-activating enzyme subunit 2 [Zootermopsis nevadensis]
c513174_g1	black	-0.517067	-0.484457	-0.632846	-0.690815	-0.769789	-0.780449	-0.938415	-0.817583	-0.750354	0.793282	0.654829	0.960091	0.916526	0.69393	0.324345	gi|665791311|ref|XP_008543206.1| PREDICTED: chromatin accessibility complex protein 1-like [Microplitis demolitor]
Contig4363	black	-0.410354	-0.48512	-0.581744	-0.663975	-0.745284	-0.68995	-0.921383	-0.790877	-0.721364	0.750448	0.53583	0.93568	0.812923	0.722281	0.377909	gi|815807942|ref|XP_012224789.1| PREDICTED: eukaryotic translation initiation factor 3 subunit M [Linepithema humile]
Contig2943	black	-0.412597	-0.486003	-0.537144	-0.630867	-0.790079	-0.722877	-0.931174	-0.790655	-0.714536	0.749578	0.602808	0.944444	0.849474	0.629878	0.32003	gi|917955398|ref|NP_001299779.1| proteasome subunit beta type-1 [Papilio xuthus] >gi|389609037|dbj|BAM18130.1| proteasome 26kD subunit [Papilio xuthus]
Contig2590	black	-0.533355	-0.488095	-0.611248	-0.667348	-0.813482	-0.798518	-0.935179	-0.844796	-0.739359	0.811539	0.722767	0.952729	0.872608	0.677522	0.326897	gi|646710386|gb|KDR15905.1| Coatomer subunit zeta-1 [Zootermopsis nevadensis]
Contig6244	black	-0.473287	-0.4882	-0.488219	-0.586919	-0.882417	-0.696763	-0.922617	-0.82681	-0.774718	0.846607	0.712876	0.933993	0.872134	0.603058	0.520413	gi|646723809|gb|KDR24303.1| Coiled-coil domain-containing protein 137 [Zootermopsis nevadensis]
Contig2624	black	-0.542386	-0.490721	-0.710139	-0.679833	-0.751935	-0.802507	-0.923536	-0.76657	-0.651583	0.800594	0.68807	0.900535	0.721929	0.700772	0.317111	gi|646711510|gb|KDR16646.1| TIM21-like protein, mitochondrial [Zootermopsis nevadensis]
Contig4989	black	-0.510932	-0.492264	-0.591893	-0.665846	-0.842589	-0.760399	-0.941298	-0.837393	-0.781429	0.826216	0.700201	0.964314	0.873539	0.679538	0.389858	gi|817086862|ref|XP_012266180.1| PREDICTED: proteasome subunit alpha type-4 [Athalia rosae]
Contig1210	black	-0.514816	-0.492521	-0.641917	-0.714634	-0.777377	-0.769023	-0.931154	-0.83891	-0.746259	0.762076	0.644923	0.958344	0.862668	0.714563	0.274016	gi|646695742|gb|KDR08464.1| hypothetical protein L798_01221 [Zootermopsis nevadensis]
Contig7031	black	-0.654248	-0.492763	-0.781022	-0.779228	-0.822253	-0.885673	-0.917613	-0.861066	-0.803657	0.747844	0.725838	0.939205	0.799952	0.740114	0.361392	gi|10720059|sp|Q9XYN0.1|INX1_SCHAM RecName: Full=Innexin inx1; Short=Innexin-1; AltName: Full=G-Inx1 [Schistocerca americana] >gi|4761286|gb|AAD29305.1|AF115853_1 innexin-1 [Schistocerca americana]
Contig2072	black	-0.498907	-0.492867	-0.569633	-0.682187	-0.852999	-0.757339	-0.934045	-0.842315	-0.823469	0.745358	0.641193	0.945863	0.842791	0.695874	0.369505	gi|559373132|gb|AHB12483.1| 60S Ribosomal Protein L36 [Pantala flavescens]
UN15108	black	-0.557584	-0.493049	-0.689008	-0.72962	-0.783765	-0.800402	-0.885852	-0.799965	-0.757665	0.717812	0.648175	0.921138	0.881797	0.664957	0.3219	gi|817075622|ref|XP_012260050.1| PREDICTED: probable small nuclear ribonucleoprotein G [Athalia rosae]
Contig15538	black	-0.562404	-0.493479	-0.690197	-0.736319	-0.813718	-0.810869	-0.887417	-0.788684	-0.768222	0.73438	0.661466	0.907312	0.734384	0.68591	0.402535	gi|646710241|gb|KDR15818.1| Eukaryotic translation initiation factor 3 subunit L [Zootermopsis nevadensis]
Contig4144	black	-0.507836	-0.49401	-0.502927	-0.582118	-0.880219	-0.684043	-0.929567	-0.779166	-0.814691	0.846295	0.726696	0.91378	0.768384	0.652385	0.477204	gi|646704082|gb|KDR12437.1| Transformer-2 protein-like protein beta [Zootermopsis nevadensis]
c584609_g5	black	-0.623114	-0.494169	-0.611551	-0.714031	-0.817111	-0.784561	-0.953284	-0.858891	-0.83338	0.870521	0.740156	0.955734	0.813129	0.757617	0.411841	gi|642937904|ref|XP_008200352.1| PREDICTED: ankyrin repeat and death domain-containing protein 1A-like [Tribolium castaneum]
c584231_g3	black	-0.690771	-0.494442	-0.675787	-0.74594	-0.81564	-0.797523	-0.903126	-0.901599	-0.849063	0.861541	0.757488	0.922222	0.805505	0.830416	0.454773
Contig3588	black	-0.548318	-0.494809	-0.670579	-0.674144	-0.874612	-0.741312	-0.939726	-0.860741	-0.808907	0.794683	0.687588	0.9258	0.784786	0.750584	0.539744	gi|925672037|gb|KOX69770.1| Transketolase [Melipona quadrifasciata]
Contig15466	black	-0.453226	-0.495589	-0.582178	-0.634872	-0.816301	-0.703057	-0.936834	-0.813521	-0.718031	0.769732	0.656618	0.941818	0.810283	0.666315	0.308893	gi|646722054|gb|KDR23179.1| Proteasome subunit alpha type-5 [Zootermopsis nevadensis]
c540764_g1	black	-0.551462	-0.497145	-0.685414	-0.681014	-0.819565	-0.755172	-0.965491	-0.85062	-0.794673	0.851418	0.680056	0.947538	0.802309	0.815975	0.508644	gi|506968437|gb|AGM32562.1| hypothetical protein [Coptotermes formosanus]
Contig4881	black	-0.644562	-0.498004	-0.635305	-0.763652	-0.821305	-0.794824	-0.872585	-0.846896	-0.848671	0.786293	0.702252	0.918677	0.809803	0.709851	0.458934	gi|646716587|gb|KDR19779.1| hypothetical protein L798_05992 [Zootermopsis nevadensis]
c571750_g1	black	-0.692853	-0.498115	-0.797708	-0.799119	-0.827133	-0.885659	-0.911875	-0.866127	-0.80724	0.785878	0.756651	0.934375	0.768036	0.759732	0.383989
Contig8290	black	-0.468996	-0.498116	-0.467337	-0.615025	-0.876732	-0.657892	-0.909551	-0.836952	-0.784075	0.835538	0.675111	0.922975	0.797995	0.642059	0.502626	gi|646700892|gb|KDR10845.1| Ribosomal L1 domain-containing protein 1 [Zootermopsis nevadensis]
Contig2472	black	-0.414367	-0.498433	-0.518663	-0.59435	-0.799692	-0.708955	-0.902635	-0.736304	-0.690558	0.740897	0.636802	0.909467	0.844495	0.587103	0.263738	gi|512891629|ref|XP_004922730.1| PREDICTED: peptidyl-tRNA hydrolase 2, mitochondrial-like [Bombyx mori]
Contig6749	black	-0.519848	-0.498472	-0.580531	-0.636766	-0.813731	-0.793743	-0.931823	-0.767158	-0.714778	0.846341	0.703937	0.923554	0.844564	0.588773	0.533044	gi|607357768|gb|EZA52209.1| GMP synthase [glutamine-hydrolyzing] [Cerapachys biroi]
Contig2102	black	-0.406223	-0.499109	-0.495227	-0.611437	-0.768388	-0.699526	-0.90908	-0.716059	-0.721741	0.731492	0.589124	0.914446	0.853057	0.621123	0.234342	gi|241153283|ref|XP_002407033.1| conserved hypothetical protein [Ixodes scapularis] >gi|215494015|gb|EEC03656.1| conserved hypothetical protein [Ixodes scapularis]
c562134_g1	black	-0.579731	-0.500031	-0.659668	-0.732337	-0.831522	-0.805327	-0.944079	-0.871341	-0.798573	0.829223	0.71664	0.974501	0.852014	0.727306	0.375272	gi|749744056|ref|XP_011154515.1| PREDICTED: H/ACA ribonucleoprotein complex subunit 3 [Harpegnathos saltator] >gi|307212211|gb|EFN88045.1| H/ACA ribonucleoprotein complex subunit 3 [Harpegnathos saltator]
c577736_g3	black	-0.70676	-0.500364	-0.651414	-0.738298	-0.87737	-0.811743	-0.911262	-0.910069	-0.887723	0.867308	0.791153	0.921233	0.780436	0.791867	0.550386
c575230_g5	black	-0.671715	-0.501285	-0.642055	-0.699559	-0.840471	-0.791115	-0.95377	-0.841992	-0.85263	0.925827	0.794098	0.943288	0.828198	0.764775	0.522284	gi|646714787|gb|KDR18641.1| hypothetical protein L798_06622 [Zootermopsis nevadensis]
c580311_g1	black	-0.383013	-0.501345	-0.521417	-0.58787	-0.73643	-0.630744	-0.909684	-0.694404	-0.635156	0.823763	0.586791	0.909922	0.799537	0.601106	0.382441	gi|646712918|gb|KDR17464.1| Synaptic vesicle 2-related protein [Zootermopsis nevadensis]
Contig10900	black	-0.511856	-0.501621	-0.577074	-0.639499	-0.802848	-0.745598	-0.948323	-0.749221	-0.747222	0.886341	0.686272	0.940396	0.865291	0.633791	0.539364	gi|646697668|gb|KDR09230.1| Ubiquitin-conjugating enzyme E2 G1 [Zootermopsis nevadensis]
Contig1957	black	-0.505636	-0.502431	-0.557272	-0.603972	-0.806671	-0.698234	-0.945507	-0.796742	-0.767893	0.855874	0.695463	0.937177	0.948318	0.702698	0.408494	gi|939262167|ref|XP_014251000.1| PREDICTED: putative SERF-like protein [Cimex lectularius] >gi|939262169|ref|XP_014251001.1| PREDICTED: putative SERF-like protein [Cimex lectularius] >gi|939262171|ref|XP_014251002.1| PREDICTED: putative SERF-like protein [Cimex lectularius] >gi|939262173|ref|XP_014251004.1| PREDICTED: putative SERF-like protein [Cimex lectularius] >gi|939262175|ref|XP_014251005.1…
Contig15562	black	-0.433321	-0.503275	-0.520699	-0.607237	-0.780678	-0.676769	-0.934692	-0.803815	-0.734304	0.786563	0.599042	0.916325	0.832815	0.739903	0.384193	gi|501295416|dbj|BAN20868.1| eukaryotic initiation factor 4a [Riptortus pedestris]
c561630_g1	black	-0.594973	-0.503414	-0.693375	-0.768755	-0.804736	-0.785476	-0.943907	-0.887027	-0.8221	0.806387	0.66942	0.965457	0.787964	0.822231	0.369229	gi|665811873|ref|XP_008554424.1| PREDICTED: prefoldin subunit 3 [Microplitis demolitor]
c586118_g2	black	-0.526971	-0.503707	-0.648791	-0.669606	-0.809407	-0.746888	-0.946679	-0.811065	-0.718669	0.873153	0.703135	0.94978	0.774964	0.691504	0.466591
Contig4339	black	-0.704465	-0.503891	-0.722029	-0.757466	-0.771806	-0.803567	-0.907738	-0.835832	-0.832628	0.865148	0.734904	0.919558	0.882866	0.796043	0.499815	gi|646705308|gb|KDR13085.1| Protein bric-a-brac 2, partial [Zootermopsis nevadensis]
Contig3442	black	-0.516416	-0.504228	-0.630232	-0.669884	-0.771691	-0.767543	-0.921166	-0.768604	-0.729248	0.799322	0.663414	0.93718	0.914156	0.659364	0.358552	gi|646702422|gb|KDR11634.1| Lin-52-like protein [Zootermopsis nevadensis]
UN04963	black	-0.47718	-0.504698	-0.426655	-0.687563	-0.729593	-0.650708	-0.877952	-0.774498	-0.744613	0.7747	0.566486	0.903698	0.806819	0.639912	0.332849	gi|559372496|gb|AHB12427.1| 40S Ribosomal Protein S7 [Pantala flavescens]
c577924_g1	black	-0.439307	-0.505187	-0.59025	-0.670508	-0.768026	-0.672627	-0.929541	-0.801397	-0.74984	0.779627	0.566378	0.94465	0.8509	0.749978	0.359611	gi|350404323|ref|XP_003487069.1| PREDICTED: eukaryotic translation initiation factor 3 subunit I [Bombus impatiens] >gi|808125702|ref|XP_012165932.1| PREDICTED: eukaryotic translation initiation factor 3 subunit I [Bombus terrestris]
Contig9679	black	-0.685268	-0.505578	-0.615197	-0.677189	-0.902558	-0.794223	-0.891191	-0.90697	-0.827169	0.871263	0.851434	0.908974	0.851781	0.70145	0.497145	gi|795099958|ref|XP_011880783.1| PREDICTED: structural maintenance of chromosomes protein 5 [Vollenhovia emeryi]
Contig4845	black	-0.612599	-0.505741	-0.696309	-0.709782	-0.82907	-0.769285	-0.945499	-0.885018	-0.827201	0.84258	0.723368	0.943058	0.801888	0.856052	0.41136	gi|755957485|ref|XP_011303769.1| PREDICTED: ATP-dependent RNA helicase WM6 [Fopius arisanus] >gi|755957488|ref|XP_011303770.1| PREDICTED: ATP-dependent RNA helicase WM6 [Fopius arisanus] >gi|970881523|ref|XP_015117655.1| PREDICTED: ATP-dependent RNA helicase WM6 [Diachasma alloeum]
Contig6508	black	-0.49194	-0.506308	-0.501772	-0.618323	-0.761682	-0.630215	-0.909501	-0.749946	-0.713926	0.910941	0.658278	0.912821	0.860115	0.642767	0.541316	gi|646700410|gb|KDR10571.1| Retrograde Golgi transport protein RGP1-like protein [Zootermopsis nevadensis]
Contig3064	black	-0.444616	-0.507007	-0.440675	-0.547119	-0.840293	-0.696392	-0.916344	-0.756517	-0.717505	0.84596	0.69242	0.900492	0.824368	0.578219	0.517252	gi|646711375|gb|KDR16561.1| Suppressor of SWI4 1-like protein [Zootermopsis nevadensis]
Contig9486	black	-0.622618	-0.508831	-0.674838	-0.773134	-0.784833	-0.785475	-0.903407	-0.82677	-0.807671	0.810642	0.651678	0.921045	0.762394	0.743549	0.538316	gi|668454344|gb|KFB42817.1| AGAP002524-PA-like protein [Anopheles sinensis]
Contig1647	black	-0.563299	-0.509107	-0.588556	-0.688843	-0.791913	-0.742977	-0.942185	-0.801893	-0.809048	0.821832	0.676748	0.925857	0.745749	0.789081	0.338624	gi|951556792|ref|XP_014477818.1| PREDICTED: protein aveugle isoform X1 [Dinoponera quadriceps]
Contig11048	black	-0.639084	-0.509221	-0.617024	-0.710261	-0.84434	-0.792497	-0.964232	-0.869528	-0.848281	0.881058	0.765549	0.956645	0.814699	0.774156	0.439567	gi|642937904|ref|XP_008200352.1| PREDICTED: ankyrin repeat and death domain-containing protein 1A-like [Tribolium castaneum]
Contig4960	black	-0.533761	-0.510756	-0.51695	-0.658181	-0.851942	-0.719122	-0.939723	-0.84222	-0.802572	0.853303	0.713926	0.956289	0.917033	0.653133	0.431459	gi|646716165|gb|KDR19525.1| 28S ribosomal protein S29, mitochondrial [Zootermopsis nevadensis]
Contig13918	black	-0.487398	-0.511225	-0.596195	-0.671359	-0.817292	-0.743215	-0.956787	-0.827701	-0.763544	0.795778	0.660083	0.96486	0.872674	0.716201	0.300722	gi|559373073|gb|AHB12478.1| 60S Ribosomal Protein L31 [Pantala flavescens]
c572713_g1	black	-0.627752	-0.511639	-0.656294	-0.697602	-0.802078	-0.763315	-0.948078	-0.807565	-0.777187	0.933456	0.752415	0.93507	0.778915	0.74681	0.546092	gi|926653165|ref|XP_013793168.1| PREDICTED: inositol-3-phosphate synthase 1-A-like, partial [Limulus polyphemus]
c513868_g1	black	-0.718392	-0.512586	-0.648691	-0.719975	-0.83893	-0.786685	-0.905753	-0.884312	-0.863848	0.879532	0.795941	0.903317	0.827586	0.821965	0.453068
Contig4692	black	-0.534184	-0.513704	-0.552167	-0.678274	-0.846297	-0.802655	-0.924189	-0.856369	-0.773073	0.749422	0.686605	0.918704	0.765006	0.69817	0.335792	gi|559372739|gb|AHB12447.1| 40S Ribosomal Protein S30 [Pantala flavescens]
c571687_g1	black	-0.62103	-0.514444	-0.608376	-0.663235	-0.869325	-0.712639	-0.932634	-0.845433	-0.830816	0.901151	0.775742	0.920934	0.766829	0.765965	0.504049	gi|195430986|ref|XP_002063529.1| uncharacterized protein Dwil_GK21960 [Drosophila willistoni] >gi|194159614|gb|EDW74515.1| uncharacterized protein Dwil_GK21960 [Drosophila willistoni]
c585118_g2	black	-0.469436	-0.514536	-0.544438	-0.622275	-0.822008	-0.725229	-0.942673	-0.784708	-0.719818	0.83688	0.68311	0.948194	0.878687	0.614619	0.415448
Contig3031	black	-0.475546	-0.515178	-0.558642	-0.70026	-0.727385	-0.693686	-0.903647	-0.780692	-0.771294	0.714377	0.555217	0.92355	0.871205	0.765259	0.189527	gi|321452529|gb|EFX63892.1| hypothetical protein DAPPUDRAFT_305931 [Daphnia pulex]
Contig3225	black	-0.580946	-0.515758	-0.604654	-0.715422	-0.775423	-0.784374	-0.90488	-0.81216	-0.795505	0.779192	0.660145	0.918915	0.89381	0.729919	0.404488	gi|646710096|gb|KDR15716.1| FRG1-like protein [Zootermopsis nevadensis]
Contig22747	black	-0.471158	-0.51773	-0.526317	-0.638316	-0.764035	-0.719752	-0.901882	-0.746822	-0.701989	0.772776	0.641127	0.919577	0.9174	0.602222	0.293649	gi|646698255|gb|KDR09525.1| Leucyl-tRNA synthetase, cytoplasmic [Zootermopsis nevadensis]
Contig2552	black	-0.532537	-0.517769	-0.691732	-0.704087	-0.821547	-0.771708	-0.962505	-0.817351	-0.785391	0.797896	0.654603	0.95302	0.80644	0.772663	0.388144	gi|939677656|ref|XP_014284557.1| PREDICTED: DNA-directed RNA polymerases I, II, and III subunit RPABC1 [Halyomorpha halys]
Contig3723	black	-0.676409	-0.518442	-0.583271	-0.676895	-0.872576	-0.730558	-0.915717	-0.84501	-0.876614	0.908679	0.790463	0.909529	0.885045	0.73229	0.597702	gi|646714592|gb|KDR18505.1| hypothetical protein L798_07695 [Zootermopsis nevadensis] >gi|646714593|gb|KDR18506.1| Histone deacetylase 3 [Zootermopsis nevadensis]
c573857_g3	black	-0.530597	-0.519944	-0.644448	-0.713882	-0.752382	-0.722433	-0.917032	-0.84923	-0.764584	0.772944	0.594819	0.92665	0.895686	0.81588	0.378102	gi|270001672|gb|EEZ98119.1| hypothetical protein TcasGA2_TC000537 [Tribolium castaneum]
c582769_g2	black	-0.547944	-0.522396	-0.707381	-0.739746	-0.756561	-0.775778	-0.940748	-0.786039	-0.741542	0.766702	0.643643	0.946496	0.814196	0.759026	0.248844	gi|646709565|gb|KDR15365.1| Neutral alpha-glucosidase AB [Zootermopsis nevadensis]
Contig7865	black	-0.590395	-0.522914	-0.698634	-0.674025	-0.853964	-0.818905	-0.953404	-0.788956	-0.740235	0.867483	0.783754	0.946215	0.861936	0.651307	0.445677	gi|646701910|gb|KDR11405.1| Protein N-terminal glutamine amidohydrolase [Zootermopsis nevadensis]
Contig2790	black	-0.562961	-0.523572	-0.659336	-0.71518	-0.807337	-0.813923	-0.963828	-0.835107	-0.777695	0.817063	0.697418	0.968404	0.873545	0.747823	0.346023	gi|646723185|gb|KDR23887.1| Proteasome subunit beta type-3 [Zootermopsis nevadensis]
Contig5890	black	-0.48187	-0.5236	-0.510828	-0.552742	-0.84888	-0.700025	-0.934103	-0.721589	-0.704891	0.878126	0.739839	0.909156	0.889749	0.549957	0.503432	gi|646696388|gb|KDR08711.1| Glutaredoxin 3 [Zootermopsis nevadensis]
Contig2768	black	-0.465913	-0.523992	-0.580293	-0.647411	-0.771559	-0.739927	-0.94006	-0.744682	-0.672418	0.837792	0.644769	0.936175	0.821295	0.624183	0.439431	gi|954544980|ref|XP_014614785.1| PREDICTED: ran-specific GTPase-activating protein-like isoform X1 [Polistes canadensis] >gi|954544982|ref|XP_014614791.1| PREDICTED: ran-specific GTPase-activating protein-like isoform X1 [Polistes canadensis]
Contig5999	black	-0.544379	-0.525244	-0.651018	-0.738659	-0.793469	-0.751036	-0.941001	-0.868765	-0.801076	0.759775	0.618502	0.950229	0.866768	0.813037	0.327285	gi|506965630|gb|AGM32167.1| eukaryotic translation initiation factor 3 subunit J [Coptotermes formosanus]
c571150_g1	black	-0.673073	-0.526714	-0.664563	-0.707986	-0.775262	-0.733381	-0.918999	-0.820742	-0.816373	0.862692	0.731522	0.902526	0.872834	0.815748	0.409644	gi|646720941|gb|KDR22505.1| Protein LMBR1L, partial [Zootermopsis nevadensis]
UN04659	black	-0.63417	-0.528819	-0.699954	-0.709263	-0.830119	-0.765014	-0.91391	-0.796077	-0.755252	0.893485	0.743517	0.908829	0.767431	0.685801	0.671959
Contig1621	black	-0.566802	-0.528878	-0.685179	-0.688072	-0.771166	-0.71288	-0.920887	-0.789171	-0.750089	0.849164	0.648095	0.906907	0.87392	0.774654	0.549109	gi|817085958|ref|XP_012265686.1| PREDICTED: proteasome subunit beta type-6 [Athalia rosae]
Contig10277	black	-0.524781	-0.529506	-0.555863	-0.645844	-0.829965	-0.680566	-0.939432	-0.781982	-0.755875	0.918652	0.701005	0.937205	0.859331	0.665503	0.560492	gi|646707197|gb|KDR14058.1| 39S ribosomal protein L20, mitochondrial [Zootermopsis nevadensis]
Contig6787	black	-0.565579	-0.53005	-0.664979	-0.771607	-0.817904	-0.773788	-0.903425	-0.870651	-0.79597	0.72332	0.626341	0.932373	0.824293	0.761213	0.340645	gi|795117655|ref|XP_011883379.1| PREDICTED: 40S ribosomal protein S15Aa [Vollenhovia emeryi]
Contig3972	black	-0.528956	-0.533685	-0.641924	-0.733305	-0.806607	-0.722995	-0.919541	-0.858173	-0.793112	0.727717	0.611075	0.93722	0.839507	0.790446	0.280773	gi|939650167|ref|XP_014274337.1| PREDICTED: probable ribosome biogenesis protein RLP24 [Halyomorpha halys]
Contig6949	black	-0.579941	-0.53493	-0.66295	-0.677399	-0.79126	-0.758239	-0.945832	-0.782583	-0.732684	0.912292	0.707789	0.924746	0.83301	0.732422	0.59336	gi|817067685|ref|XP_012255746.1| PREDICTED: putative oxidoreductase GLYR1 homolog [Athalia rosae]
Contig11419	black	-0.575659	-0.535058	-0.501696	-0.681114	-0.750934	-0.71675	-0.905856	-0.76336	-0.764451	0.862842	0.685033	0.905354	0.770064	0.715077	0.372111	gi|861645365|gb|KMQ95072.1| mediator of rna polymerase ii transcription subunit 6 [Lasius niger]
Contig7641	black	-0.509198	-0.536215	-0.462318	-0.668753	-0.8186	-0.645806	-0.891462	-0.82053	-0.82692	0.798881	0.608315	0.907971	0.870123	0.7148	0.498979	gi|646720817|gb|KDR22414.1| Uracil phosphoribosyltransferase [Zootermopsis nevadensis]
Contig10242	black	-0.636475	-0.53623	-0.694109	-0.724095	-0.832401	-0.756334	-0.949487	-0.848564	-0.83347	0.883954	0.715179	0.938155	0.84176	0.815047	0.580173	gi|321474203|gb|EFX85168.1| hypothetical protein DAPPUDRAFT_98603 [Daphnia pulex]
Contig2057	black	-0.640682	-0.5377	-0.581854	-0.692275	-0.872352	-0.732098	-0.944989	-0.870555	-0.844915	0.89978	0.768677	0.933586	0.830186	0.757077	0.51886	gi|909558750|ref|XP_013134397.1| PREDICTED: tRNA (guanine(37)-N1)-methyltransferase [Papilio polytes]
c584635_g1	black	-0.505189	-0.537924	-0.564094	-0.701854	-0.814879	-0.70714	-0.947142	-0.831772	-0.753567	0.843889	0.644903	0.958824	0.817999	0.698357	0.461237	gi|936579956|ref|XP_014204466.1| PREDICTED: multifunctional protein ADE2 isoform X1 [Copidosoma floridanum]
Contig2142	black	-0.551181	-0.538763	-0.548357	-0.633016	-0.855666	-0.738791	-0.940134	-0.799573	-0.763988	0.911396	0.751119	0.932562	0.869405	0.66844	0.539702	gi|939253724|ref|XP_014246544.1| PREDICTED: GTP-binding protein 128up [Cimex lectularius]
c579228_g1	black	-0.620521	-0.540067	-0.636571	-0.705066	-0.8051	-0.696985	-0.909204	-0.780049	-0.740234	0.881682	0.723415	0.900776	0.779856	0.664436	0.551427	gi|646707280|gb|KDR14123.1| Coronin-2B [Zootermopsis nevadensis]
Contig5074	black	-0.480122	-0.540144	-0.465884	-0.586776	-0.819328	-0.706095	-0.916528	-0.77175	-0.679354	0.844254	0.710284	0.903658	0.871592	0.585985	0.420363	gi|195121142|ref|XP_002005080.1| uncharacterized protein Dmoj_GI19257 [Drosophila mojavensis] >gi|193910148|gb|EDW09015.1| uncharacterized protein Dmoj_GI19257 [Drosophila mojavensis]
Contig15913	black	-0.610754	-0.541852	-0.66854	-0.791801	-0.787967	-0.819023	-0.914955	-0.85032	-0.770194	0.744269	0.671525	0.938346	0.839743	0.739007	0.253638	gi|755987574|ref|XP_011311571.1| PREDICTED: alpha,alpha-trehalose-phosphate synthase [UDP-forming] isoform X2 [Fopius arisanus]
Contig6200	black	-0.571703	-0.542336	-0.607908	-0.693949	-0.879411	-0.784014	-0.930931	-0.859266	-0.756434	0.778381	0.735529	0.924013	0.773838	0.672573	0.365853	gi|646723674|gb|KDR24204.1| Serine/threonine-protein kinase grp [Zootermopsis nevadensis]
Contig2606	black	-0.567972	-0.54262	-0.629971	-0.724191	-0.814915	-0.781199	-0.936087	-0.836581	-0.748983	0.825975	0.703029	0.956171	0.885835	0.690308	0.379371	gi|795074338|ref|XP_011875987.1| PREDICTED: uncharacterized protein LOC105566526 [Vollenhovia emeryi]
Contig1080	black	-0.59423	-0.545879	-0.535623	-0.647185	-0.855598	-0.716472	-0.927347	-0.822354	-0.790079	0.911125	0.770564	0.915392	0.799148	0.7282	0.47769	gi|646711688|gb|KDR16779.1| RRNA-processing protein FCF1-like protein [Zootermopsis nevadensis]
Contig2482	black	-0.541699	-0.548219	-0.584085	-0.684023	-0.78173	-0.672274	-0.917231	-0.774067	-0.726487	0.896181	0.662514	0.922422	0.845817	0.683512	0.578113	gi|340726169|ref|XP_003401434.1| PREDICTED: protein PBDC1 [Bombus terrestris]
Contig15241	black	-0.489636	-0.548264	-0.629011	-0.703686	-0.768895	-0.723557	-0.935455	-0.817448	-0.721237	0.775931	0.59073	0.929148	0.826929	0.78655	0.361631	gi|340714004|ref|XP_003395523.1| PREDICTED: 40S ribosomal protein S29 isoform X1 [Bombus terrestris] >gi|340714471|ref|XP_003395752.1| PREDICTED: 40S ribosomal protein S29 isoform X1 [Bombus terrestris] >gi|380024849|ref|XP_003696202.1| PREDICTED: 40S ribosomal protein S29 isoform X1 [Apis florea] >gi|383859421|ref|XP_003705193.1| PREDICTED: 40S ribosomal protein S29 [Megachile rotundata] >gi|571…
Contig11600	black	-0.482799	-0.548372	-0.519212	-0.636966	-0.809792	-0.709895	-0.920436	-0.828948	-0.693864	0.788483	0.666713	0.909733	0.795627	0.700397	0.340581	gi|646707237|gb|KDR14080.1| NAD(P) transhydrogenase, mitochondrial [Zootermopsis nevadensis]
Contig1982	black	-0.508129	-0.548499	-0.580353	-0.659499	-0.844735	-0.728031	-0.961693	-0.836768	-0.767956	0.815471	0.682305	0.948125	0.845891	0.748859	0.35559	gi|559372576|gb|AHB12433.1| 40S Ribosomal Protein S13 [Pantala flavescens]
Contig2562	black	-0.521872	-0.548997	-0.641926	-0.71698	-0.726846	-0.753204	-0.90875	-0.775424	-0.713484	0.746886	0.59106	0.914156	0.857044	0.749505	0.314453	gi|646715241|gb|KDR18912.1| Splicing factor 3A subunit 3 [Zootermopsis nevadensis]
Contig4207	black	-0.538944	-0.549101	-0.580943	-0.625037	-0.905265	-0.729835	-0.951086	-0.827933	-0.74074	0.866862	0.774166	0.931628	0.796045	0.65091	0.483228	gi|808132580|ref|XP_012168872.1| PREDICTED: NHP2-like protein 1 [Bombus terrestris] >gi|815895556|ref|XP_012243454.1| PREDICTED: NHP2-like protein 1 [Bombus impatiens]
Contig2594	black	-0.603418	-0.550643	-0.653393	-0.727997	-0.809916	-0.70633	-0.924592	-0.847755	-0.794656	0.852387	0.676848	0.910793	0.726112	0.857406	0.46118	gi|913296805|ref|XP_013185848.1| PREDICTED: putative gamma-glutamylcyclotransferase CG2811 isoform X3 [Amyelois transitella]
c584087_g5	black	-0.549085	-0.550886	-0.620013	-0.68284	-0.750201	-0.672852	-0.924377	-0.761634	-0.691041	0.878699	0.679522	0.924632	0.854426	0.699591	0.395985	gi|662190326|ref|XP_008467923.1| PREDICTED: homeobox protein cut [Diaphorina citri]
Contig9045	black	-0.565862	-0.552256	-0.749678	-0.799435	-0.72363	-0.730817	-0.910449	-0.830688	-0.733341	0.742555	0.565602	0.919519	0.746698	0.868842	0.319366
c573734_g1	black	-0.523789	-0.552804	-0.576062	-0.681839	-0.800155	-0.741313	-0.930092	-0.762971	-0.751286	0.819367	0.661806	0.937959	0.881005	0.658701	0.41867
c570993_g2	black	-0.449067	-0.554386	-0.641269	-0.720456	-0.696075	-0.66969	-0.905077	-0.755397	-0.641019	0.747284	0.52671	0.915723	0.785773	0.735958	0.298813	gi|826433461|ref|XP_012528817.1| PREDICTED: thioredoxin domain-containing protein 5 [Monomorium pharaonis]
c584781_g1	black	-0.495441	-0.55621	-0.526537	-0.702487	-0.786187	-0.709092	-0.928507	-0.80402	-0.772212	0.769323	0.582169	0.920504	0.814608	0.749179	0.370912	gi|827542005|ref|XP_012544171.1| PREDICTED: zinc finger protein isoform X1 [Bombyx mori]
Contig3441	black	-0.572225	-0.556596	-0.566849	-0.668274	-0.81633	-0.732229	-0.90785	-0.765722	-0.749604	0.872121	0.719866	0.919355	0.901894	0.630993	0.498522	gi|746857522|ref|XP_011059495.1| PREDICTED: serine/threonine-protein phosphatase 4 catalytic subunit [Acromyrmex echinatior] >gi|746857524|ref|XP_011059497.1| PREDICTED: serine/threonine-protein phosphatase 4 catalytic subunit [Acromyrmex echinatior] >gi|751204156|ref|XP_011175620.1| PREDICTED: serine/threonine-protein phosphatase 4 catalytic subunit [Solenopsis invicta] >gi|751204158|ref|XP_0111…
c551182_g1	black	-0.652277	-0.55774	-0.68798	-0.773386	-0.774095	-0.779238	-0.909037	-0.820081	-0.737945	0.816627	0.713502	0.908297	0.787692	0.765327	0.293266	gi|766919672|ref|XP_011504270.1| PREDICTED: beta-1,3-galactosyltransferase brn isoform X1 [Ceratosolen solmsi marchali]
Contig2600	black	-0.57837	-0.557888	-0.62035	-0.703852	-0.861916	-0.718278	-0.895226	-0.7866	-0.774123	0.846409	0.702637	0.901881	0.797246	0.678811	0.572417	gi|646719522|gb|KDR21607.1| putative U3 small nucleolar RNA-associated protein 11 [Zootermopsis nevadensis]
Contig2681	black	-0.46377	-0.561187	-0.50022	-0.612302	-0.841084	-0.689564	-0.923811	-0.796582	-0.718742	0.794916	0.665974	0.912624	0.838487	0.664269	0.383313	gi|559372791|gb|AHB12452.1| 60S Ribosomal Protein L7 [Pantala flavescens]
c574155_g1	black	-0.520273	-0.562761	-0.589397	-0.705468	-0.838747	-0.75026	-0.940178	-0.820143	-0.762735	0.786523	0.641967	0.930489	0.78709	0.719245	0.450242	gi|646714091|gb|KDR18184.1| Guanine nucleotide-binding protein subunit beta-like protein [Zootermopsis nevadensis]
Contig3397	black	-0.581557	-0.563068	-0.635706	-0.716863	-0.831247	-0.765084	-0.965745	-0.838575	-0.750758	0.88646	0.727977	0.961195	0.808214	0.735993	0.456778	gi|751787720|ref|XP_011203288.1| PREDICTED: exosome complex component RRP4 isoform X1 [Bactrocera dorsalis]
Contig4124	black	-0.573506	-0.56324	-0.601957	-0.710297	-0.727715	-0.689656	-0.920002	-0.74876	-0.760329	0.869709	0.628247	0.913393	0.911778	0.775094	0.430874	gi|646690470|gb|KDR06873.1| Enhancer of rudimentary-like protein [Zootermopsis nevadensis]
Contig2617	black	-0.571006	-0.563265	-0.700494	-0.731151	-0.794667	-0.7497	-0.950948	-0.815659	-0.770414	0.840287	0.653547	0.943565	0.844252	0.815939	0.454918	gi|817073484|ref|XP_012258885.1| PREDICTED: serine/arginine-rich splicing factor 2 isoform X2 [Athalia rosae]
Contig1823	black	-0.557362	-0.567092	-0.579498	-0.675346	-0.839203	-0.738594	-0.942272	-0.820944	-0.764088	0.852096	0.706763	0.938856	0.919293	0.693146	0.481407	gi|322787068|gb|EFZ13292.1| hypothetical protein SINV_14495, partial [Solenopsis invicta]
Contig7239	black	-0.619913	-0.569345	-0.708537	-0.760096	-0.818561	-0.762249	-0.945247	-0.830417	-0.792156	0.856529	0.687057	0.941505	0.790372	0.803989	0.497918	gi|568248881|gb|ETN58713.1| myelin expression factor 2 [Anopheles darlingi]
Contig5787	black	-0.550921	-0.570961	-0.655216	-0.715642	-0.778448	-0.757723	-0.925115	-0.797041	-0.719853	0.825866	0.652344	0.927965	0.876142	0.748801	0.418827	gi|817085408|ref|XP_012265393.1| PREDICTED: proteasome subunit beta type-5 [Athalia rosae]
Contig3629	black	-0.605005	-0.571235	-0.642318	-0.739444	-0.821787	-0.751803	-0.950267	-0.792372	-0.76739	0.897695	0.711018	0.944449	0.824375	0.715631	0.512724
UN04797	black	-0.492927	-0.574813	-0.576385	-0.60069	-0.823992	-0.651227	-0.94076	-0.747162	-0.709085	0.871325	0.6862	0.904659	0.855443	0.714468	0.467954	gi|559372751|gb|AHB12448.1| 60S Ribosomal Protein L3, partial [Pantala flavescens]
c570340_g1	black	-0.632272	-0.574823	-0.718947	-0.731377	-0.826409	-0.812709	-0.946903	-0.797272	-0.716981	0.854278	0.774065	0.930715	0.774803	0.728326	0.341521	gi|646714876|gb|KDR18688.1| WD repeat-containing protein 61 [Zootermopsis nevadensis]
Contig190	black	-0.522412	-0.576519	-0.61195	-0.658681	-0.774416	-0.717671	-0.950085	-0.71977	-0.704568	0.85025	0.679689	0.923173	0.825809	0.724386	0.306931	gi|939698465|ref|XP_014293411.1| PREDICTED: RNA polymerase II transcriptional coactivator-like [Halyomorpha halys]
c488244_g1	black	-0.742489	-0.577305	-0.732169	-0.791127	-0.824458	-0.814421	-0.913528	-0.856334	-0.834715	0.881735	0.772012	0.91729	0.840067	0.835805	0.482659	gi|926612926|ref|XP_013794742.1| PREDICTED: scm-like with four MBT domains protein 1 [Limulus polyphemus]
Contig4043	black	-0.507047	-0.5774	-0.643106	-0.766866	-0.675784	-0.689972	-0.893709	-0.759618	-0.673291	0.750864	0.533183	0.916891	0.83769	0.765889	0.261749	gi|646713228|gb|KDR17667.1| KRTCAP2-like protein [Zootermopsis nevadensis]
Contig15400	black	-0.508859	-0.583126	-0.590413	-0.718262	-0.772024	-0.696471	-0.909817	-0.828779	-0.73103	0.720529	0.582518	0.907027	0.82833	0.795278	0.255988	gi|749754784|ref|XP_011139843.1| PREDICTED: uncharacterized protein LOC105183438 [Harpegnathos saltator]
Contig6478	black	-0.479635	-0.588696	-0.588751	-0.629353	-0.823361	-0.651556	-0.923894	-0.743706	-0.665667	0.851085	0.669216	0.906888	0.819164	0.652672	0.484892	gi|817217231|ref|XP_012284579.1| PREDICTED: proteasome subunit alpha type-3 [Orussus abietinus]
Contig5248	black	-0.452168	-0.589937	-0.526747	-0.655379	-0.768101	-0.649824	-0.916527	-0.754795	-0.65374	0.811588	0.601029	0.912829	0.818928	0.655014	0.419191	gi|646706114|gb|KDR13501.1| putative 28S ribosomal protein S6, mitochondrial [Zootermopsis nevadensis]
Contig4272	black	-0.575707	-0.590805	-0.651594	-0.712587	-0.772962	-0.744964	-0.938533	-0.784815	-0.703119	0.863774	0.687792	0.931745	0.892488	0.735854	0.428982	gi|240960498|ref|XP_002400558.1| conserved hypothetical protein [Ixodes scapularis] >gi|215490701|gb|EEC00344.1| conserved hypothetical protein [Ixodes scapularis]
Contig3596	black	-0.606128	-0.591315	-0.623849	-0.722679	-0.843374	-0.712696	-0.937048	-0.812113	-0.736866	0.915924	0.735311	0.928397	0.800607	0.707215	0.561621	gi|970886151|ref|XP_015127808.1| PREDICTED: prefoldin subunit 4 [Diachasma alloeum]
Contig2568	black	-0.575369	-0.592341	-0.691538	-0.70552	-0.76751	-0.777355	-0.948321	-0.750835	-0.679973	0.869503	0.698179	0.919558	0.800619	0.763492	0.408624	gi|646720536|gb|KDR22216.1| Oligosaccharyltransferase complex subunit ostc-B [Zootermopsis nevadensis]
c569186_g1	black	-0.51411	-0.600699	-0.631087	-0.737891	-0.775425	-0.679517	-0.920641	-0.805627	-0.721088	0.781594	0.582842	0.918485	0.823709	0.800634	0.359995	gi|559373017|gb|AHB12473.1| 60S Ribosomal Protein L27 [Pantala flavescens]
Contig5597	black	-0.705668	-0.603697	-0.592855	-0.745979	-0.82399	-0.757681	-0.928165	-0.83529	-0.834626	0.894123	0.758748	0.913674	0.911761	0.784589	0.484695	gi|646709127|gb|KDR15146.1| Importin-11 [Zootermopsis nevadensis]
UN04565	black	-0.548325	-0.603742	-0.621701	-0.640771	-0.853391	-0.686185	-0.943056	-0.77867	-0.714484	0.864394	0.726443	0.902381	0.788105	0.743355	0.4611	gi|646698235|gb|KDR09513.1| Eukaryotic translation initiation factor 3 subunit E [Zootermopsis nevadensis]
Contig1925	black	-0.580986	-0.603951	-0.574164	-0.694131	-0.824288	-0.708944	-0.939056	-0.772421	-0.744535	0.908055	0.709979	0.926656	0.900165	0.685343	0.54308	gi|646710761|gb|KDR16179.1| Replication protein A 14 kDa subunit [Zootermopsis nevadensis]
Contig4667	black	-0.579491	-0.610407	-0.566517	-0.708564	-0.820903	-0.707582	-0.932741	-0.822008	-0.77896	0.840451	0.67061	0.920704	0.912868	0.765339	0.451483	gi|562744996|gb|AHB33471.1| T-complex protein subunit zeta [Locusta migratoria]
Contig2088	black	-0.552727	-0.622828	-0.587118	-0.680728	-0.790122	-0.688819	-0.94117	-0.766137	-0.72028	0.872942	0.662709	0.9095	0.884504	0.766112	0.460384	gi|91091114|ref|XP_966512.1| PREDICTED: GTP-binding nuclear protein Ran [Tribolium castaneum] >gi|91091116|ref|XP_975893.1| PREDICTED: GTP-binding nuclear protein Ran [Tribolium castaneum] >gi|270014090|gb|EFA10538.1| hypothetical protein TcasGA2_TC012793 [Tribolium castaneum]
Contig2275	black	-0.617533	-0.623769	-0.644261	-0.721843	-0.770939	-0.717969	-0.94059	-0.790674	-0.72003	0.903594	0.6915	0.905613	0.818961	0.828759	0.482432	gi|817053461|ref|XP_012262112.1| PREDICTED: protein mago nashi homolog [Athalia rosae] >gi|817195059|ref|XP_012273057.1| PREDICTED: protein mago nashi homolog [Orussus abietinus]
Contig6286	black	-0.619753	-0.628398	-0.655436	-0.697622	-0.828266	-0.722565	-0.960264	-0.796799	-0.72479	0.902884	0.746664	0.917518	0.838658	0.777465	0.48451	gi|936707485|ref|XP_014231700.1| PREDICTED: alcohol dehydrogenase class-3 [Trichogramma pretiosum]
Contig8297	black	-0.518316	-0.64368	-0.568677	-0.710978	-0.793839	-0.682849	-0.91375	-0.7621	-0.684765	0.814684	0.618895	0.901564	0.825862	0.715384	0.433467	gi|646722141|gb|KDR23244.1| Proliferation-associated protein 2G4 [Zootermopsis nevadensis]
Contig18505	blue2	0.613836	0.559501	0.544249	0.632721	0.903435	0.687222	0.9007	0.778879	0.781199	-0.939981	-0.794098	-0.881913	-0.769061	-0.630614	-0.703247
UN15518	blue2	0.527926	0.552388	0.530809	0.613428	0.912801	0.662256	0.882325	0.782726	0.739064	-0.827602	-0.738052	-0.865322	-0.75155	-0.615143	-0.536944
c534978_g2	blue2	0.680139	0.547638	0.57032	0.612391	0.915001	0.771561	0.894695	0.804308	0.752614	-0.942455	-0.888431	-0.854314	-0.708611	-0.62981	-0.681007
UN32865	blue2	0.544173	0.544011	0.498854	0.61189	0.901836	0.679776	0.865474	0.799715	0.709256	-0.864191	-0.752473	-0.851282	-0.677265	-0.587656	-0.652543	gi|242002024|ref|XP_002435655.1| endonuclease/reverse transcriptase, putative [Ixodes scapularis] >gi|215498991|gb|EEC08485.1| endonuclease/reverse transcriptase, putative [Ixodes scapularis]
Contig17172	blue2	0.620669	0.531889	0.554606	0.649235	0.941457	0.75158	0.937028	0.842879	0.856973	-0.901489	-0.816482	-0.925433	-0.833522	-0.677424	-0.575145	gi|322795832|gb|EFZ18511.1| hypothetical protein SINV_14428, partial [Solenopsis invicta]
c582183_g1	blue2	0.556157	0.528765	0.474501	0.534667	0.908517	0.680329	0.870907	0.709716	0.730858	-0.914985	-0.812425	-0.833915	-0.731773	-0.534771	-0.687474
Contig9618	blue2	0.59402	0.52848	0.512385	0.506467	0.920148	0.706776	0.903263	0.732422	0.741675	-0.919774	-0.868744	-0.837291	-0.766915	-0.5769	-0.635741
Contig20803	blue2	0.629384	0.523084	0.538288	0.610605	0.923473	0.754018	0.907798	0.793706	0.824086	-0.918054	-0.826238	-0.884019	-0.800142	-0.625534	-0.658259
UN15406	blue2	0.549155	0.522608	0.509328	0.556348	0.907848	0.734968	0.880958	0.734096	0.689229	-0.891012	-0.817237	-0.846144	-0.685087	-0.515537	-0.646092
Contig12355	blue2	0.582387	0.518851	0.536582	0.558102	0.934235	0.771839	0.934155	0.773623	0.763715	-0.921349	-0.851978	-0.885115	-0.776344	-0.591066	-0.625051	gi|861610178|gb|KMQ85078.1| dna-mediated transposase [Lasius niger]
c585621_g1	blue2	0.732946	0.518508	0.612391	0.61959	0.936599	0.788706	0.885079	0.828412	0.8357	-0.878759	-0.906451	-0.836489	-0.761876	-0.689043	-0.590942
Contig9918	blue2	0.60168	0.517313	0.525871	0.560013	0.92828	0.711092	0.896841	0.768505	0.762959	-0.946147	-0.849235	-0.859398	-0.745852	-0.582543	-0.718825	gi|926647629|ref|XP_013790202.1| PREDICTED: collagen alpha-1(X) chain-like, partial [Limulus polyphemus]
UN02850	blue2	0.582917	0.511996	0.575856	0.596301	0.921481	0.791376	0.910699	0.777734	0.728744	-0.875858	-0.827366	-0.874553	-0.695917	-0.560156	-0.642719
c582233_g2	blue2	0.637839	0.511132	0.585223	0.576521	0.903787	0.745247	0.89765	0.763488	0.792164	-0.887324	-0.832243	-0.847757	-0.751798	-0.624555	-0.707965
UN39661	blue2	0.609517	0.508202	0.522525	0.526423	0.92437	0.695637	0.843447	0.784903	0.689553	-0.899035	-0.888366	-0.811817	-0.686542	-0.534549	-0.654609
UN20904	blue2	0.646685	0.507284	0.614035	0.616297	0.935548	0.798285	0.920268	0.84094	0.813864	-0.900415	-0.848679	-0.892827	-0.807461	-0.650955	-0.674991	gi|964149673|ref|XP_014765731.1| uncharacterized protein Dana_GF28059 [Drosophila ananassae] >gi|939223619|gb|KPU79125.1| uncharacterized protein Dana_GF28059 [Drosophila ananassae]
UN35934	blue2	0.528913	0.498843	0.48863	0.53445	0.917625	0.712756	0.870867	0.750409	0.692468	-0.879236	-0.81337	-0.839777	-0.66726	-0.507029	-0.649677
UN23621	blue2	0.501348	0.496846	0.511779	0.519257	0.902413	0.716754	0.882431	0.712494	0.667543	-0.874484	-0.794866	-0.84069	-0.675916	-0.492776	-0.629627
UN24071	blue2	0.56767	0.49618	0.56029	0.662225	0.905982	0.766466	0.885375	0.807936	0.813158	-0.807956	-0.726279	-0.882268	-0.706798	-0.630632	-0.607494
c569582_g2	blue2	0.564153	0.493047	0.48905	0.593256	0.909518	0.786703	0.867103	0.783947	0.743537	-0.789498	-0.777149	-0.838431	-0.717304	-0.52333	-0.549571
c570617_g2	blue2	0.582321	0.492991	0.498033	0.512967	0.906181	0.716716	0.892995	0.74134	0.772597	-0.881721	-0.826945	-0.838361	-0.752576	-0.559041	-0.69017
Contig19683	blue2	0.516315	0.49285	0.524706	0.556637	0.933778	0.748218	0.925088	0.782543	0.741489	-0.875083	-0.799844	-0.894629	-0.733712	-0.547434	-0.60938	gi|242002024|ref|XP_002435655.1| endonuclease/reverse transcriptase, putative [Ixodes scapularis] >gi|215498991|gb|EEC08485.1| endonuclease/reverse transcriptase, putative [Ixodes scapularis]
UN52994	blue2	0.58013	0.492715	0.593379	0.540894	0.927874	0.70848	0.866828	0.787161	0.703551	-0.889658	-0.846867	-0.837326	-0.729243	-0.560658	-0.661909
Contig15699	blue2	0.533183	0.491636	0.55909	0.556182	0.92915	0.741802	0.917421	0.773411	0.732177	-0.8916	-0.815559	-0.887878	-0.724386	-0.555881	-0.615753
c573513_g1	blue2	0.506203	0.48964	0.556361	0.537458	0.91891	0.675672	0.894379	0.800565	0.769618	-0.800425	-0.763449	-0.873218	-0.789172	-0.633273	-0.464459
c578453_g13	blue2	0.572821	0.488682	0.492395	0.472083	0.925134	0.689792	0.846762	0.709425	0.692119	-0.897595	-0.862401	-0.782629	-0.678702	-0.485885	-0.749147
UN26731	blue2	0.555959	0.485206	0.53897	0.554906	0.910497	0.752265	0.867794	0.755638	0.69293	-0.86963	-0.830275	-0.843286	-0.688672	-0.507039	-0.643415
c539181_g1	blue2	0.554987	0.484779	0.557354	0.54366	0.924208	0.657912	0.883791	0.808881	0.754837	-0.846739	-0.799587	-0.855549	-0.734909	-0.587274	-0.648398
c576502_g2	blue2	0.468423	0.4843	0.459763	0.438257	0.903277	0.605122	0.783597	0.696142	0.605942	-0.775795	-0.794989	-0.748313	-0.615413	-0.441934	-0.540395
Contig20562	blue2	0.583909	0.481572	0.525219	0.570383	0.964656	0.800103	0.934899	0.835065	0.805672	-0.865707	-0.858653	-0.902786	-0.794259	-0.568998	-0.575807
c579854_g3	blue2	0.547913	0.481382	0.501888	0.522665	0.955841	0.708064	0.893888	0.798603	0.75821	-0.897816	-0.840458	-0.862732	-0.770626	-0.543828	-0.678473
c579178_g3	blue2	0.573521	0.481179	0.476135	0.532519	0.949624	0.722281	0.875142	0.759642	0.811916	-0.847757	-0.826143	-0.835289	-0.761304	-0.557655	-0.622161
UN36809	blue2	0.501829	0.480304	0.493848	0.476104	0.910606	0.676954	0.876018	0.692968	0.683375	-0.898378	-0.815622	-0.824305	-0.674956	-0.491894	-0.673489
Contig19008	blue2	0.502943	0.480068	0.486518	0.513058	0.923982	0.71562	0.871842	0.741809	0.692845	-0.860381	-0.806754	-0.839837	-0.671234	-0.488853	-0.628404
c581044_g2	blue2	0.572467	0.479704	0.509171	0.586162	0.935759	0.739737	0.907063	0.868847	0.806065	-0.859169	-0.792741	-0.885227	-0.779913	-0.618055	-0.666129
UN05467	blue2	0.526775	0.479466	0.502315	0.551642	0.921155	0.718998	0.847791	0.758786	0.701387	-0.840537	-0.794954	-0.830705	-0.669351	-0.493972	-0.632678
c568835_g1	blue2	0.484732	0.479409	0.420188	0.494487	0.90225	0.729775	0.897205	0.767487	0.71112	-0.841198	-0.786912	-0.847144	-0.735382	-0.541707	-0.526315
c582248_g2	blue2	0.530526	0.479373	0.557482	0.54983	0.907651	0.685977	0.817211	0.737525	0.687331	-0.782295	-0.765859	-0.801706	-0.655181	-0.477752	-0.682955
UN33916	blue2	0.546427	0.478969	0.564594	0.555575	0.92642	0.770154	0.918491	0.770529	0.733378	-0.888784	-0.82528	-0.881801	-0.704976	-0.545558	-0.653421
c586115_g3	blue2	0.531348	0.477948	0.509045	0.510909	0.955167	0.685073	0.906882	0.801931	0.763929	-0.900352	-0.834275	-0.874383	-0.773361	-0.565924	-0.63714	gi|662220831|ref|XP_008484571.1| PREDICTED: uncharacterized protein LOC103521244 [Diaphorina citri]
UN04922	blue2	0.503337	0.477654	0.526566	0.518118	0.915671	0.723485	0.888969	0.738848	0.694411	-0.875532	-0.804503	-0.85529	-0.70494	-0.512011	-0.609094
c585032_g1	blue2	0.578519	0.477233	0.540601	0.531064	0.949184	0.752613	0.88417	0.788607	0.750527	-0.89625	-0.863256	-0.850312	-0.739792	-0.552115	-0.672481	gi|546683736|gb|ERL93509.1| hypothetical protein D910_10798 [Dendroctonus ponderosae]
Contig10154	blue2	0.543641	0.476716	0.523212	0.56088	0.93756	0.725785	0.859928	0.783401	0.722484	-0.840417	-0.819837	-0.850181	-0.683023	-0.5021	-0.601648
Contig9654	blue2	0.549566	0.476482	0.624387	0.565128	0.91255	0.759054	0.905163	0.739291	0.728596	-0.87431	-0.814258	-0.873393	-0.721172	-0.563385	-0.584178	gi|646723373|gb|KDR24007.1| hypothetical protein L798_07949 [Zootermopsis nevadensis]
c539481_g1	blue2	0.690694	0.475437	0.580437	0.553825	0.919192	0.867083	0.821262	0.754522	0.724463	-0.775637	-0.936689	-0.777482	-0.727392	-0.50149	-0.443723
Contig22649	blue2	0.694053	0.47427	0.577995	0.550366	0.912413	0.677981	0.782442	0.814848	0.752632	-0.813229	-0.884239	-0.745701	-0.656771	-0.623937	-0.592234
c570488_g4	blue2	0.592388	0.473699	0.574001	0.515448	0.915298	0.757028	0.836172	0.713112	0.680751	-0.863227	-0.863167	-0.78644	-0.646482	-0.492346	-0.713716
c574480_g1	blue2	0.555476	0.473683	0.490427	0.517886	0.938138	0.663521	0.827861	0.802391	0.711766	-0.855167	-0.829413	-0.810482	-0.669509	-0.509359	-0.706436
c583269_g6	blue2	0.513392	0.473414	0.506147	0.486394	0.950174	0.684242	0.90854	0.785023	0.749454	-0.892923	-0.83254	-0.867301	-0.758981	-0.56028	-0.634091
Contig11635	blue2	0.55841	0.472951	0.534268	0.578688	0.949991	0.804416	0.946805	0.839949	0.803075	-0.885987	-0.834632	-0.92453	-0.800709	-0.592321	-0.570205	gi|943943485|ref|XP_014355190.1| PREDICTED: RNA-directed DNA polymerase from mobile element jockey-like [Papilio machaon]
Contig10155	blue2	0.533393	0.47264	0.492147	0.51169	0.914543	0.71229	0.856136	0.73025	0.695761	-0.882327	-0.81974	-0.819394	-0.638958	-0.490555	-0.707845
UN15401	blue2	0.495551	0.472501	0.455326	0.48825	0.902119	0.675682	0.83941	0.712947	0.662171	-0.868931	-0.792085	-0.800126	-0.626406	-0.467927	-0.69529
c585707_g5	blue2	0.516459	0.471275	0.463392	0.503173	0.914172	0.63816	0.874156	0.836725	0.741238	-0.828633	-0.784193	-0.833831	-0.717929	-0.615371	-0.590789
c577951_g4	blue2	0.608959	0.471235	0.524382	0.563282	0.955621	0.74846	0.882459	0.814288	0.799689	-0.907164	-0.863736	-0.860966	-0.729493	-0.569472	-0.706768	gi|926647629|ref|XP_013790202.1| PREDICTED: collagen alpha-1(X) chain-like, partial [Limulus polyphemus]
c579852_g3	blue2	0.623159	0.470538	0.543173	0.59142	0.953941	0.743999	0.840174	0.824119	0.811412	-0.841784	-0.838401	-0.836018	-0.715937	-0.577349	-0.671304
c569375_g1	blue2	0.548758	0.47014	0.50523	0.540071	0.925641	0.680379	0.860361	0.761939	0.761405	-0.846864	-0.784814	-0.827378	-0.645396	-0.533948	-0.745
Contig2011	blue2	0.501543	0.469809	0.499283	0.539007	0.92391	0.747919	0.917614	0.79591	0.737982	-0.875676	-0.790813	-0.889804	-0.726837	-0.544555	-0.633718
Contig22471	blue2	0.541935	0.46944	0.525222	0.540926	0.938633	0.788054	0.921234	0.809376	0.748822	-0.874369	-0.836181	-0.882217	-0.725646	-0.569681	-0.594777	gi|970916400|ref|XP_015124637.1| PREDICTED: uncharacterized protein LOC107046530 isoform X1 [Diachasma alloeum] >gi|970916402|ref|XP_015124638.1| PREDICTED: uncharacterized protein LOC107046530 isoform X1 [Diachasma alloeum] >gi|970916404|ref|XP_015124639.1| PREDICTED: uncharacterized protein LOC107046530 isoform X1 [Diachasma alloeum] >gi|970916406|ref|XP_015124640.1| PREDICTED: uncharacterized …
Contig7781	blue2	0.515358	0.468643	0.537661	0.529363	0.909202	0.741934	0.881797	0.728342	0.700563	-0.866518	-0.801496	-0.850173	-0.692708	-0.500975	-0.618243	gi|985422582|ref|XP_015376740.1| PREDICTED: zinc finger BED domain-containing protein 4-like [Diuraphis noxia]
c585664_g1	blue2	0.5866	0.468244	0.564211	0.547394	0.938967	0.793032	0.926367	0.805468	0.771344	-0.901009	-0.869739	-0.88159	-0.770719	-0.597136	-0.599127	gi|328707518|ref|XP_001943396.2| PREDICTED: probable galactose-1-phosphate uridylyltransferase [Acyrthosiphon pisum]
Contig18611	blue2	0.474772	0.46775	0.506775	0.487346	0.914603	0.695055	0.892022	0.725202	0.682464	-0.874556	-0.804559	-0.852737	-0.682611	-0.501493	-0.599439
c582625_g1	blue2	0.525204	0.467571	0.424663	0.452358	0.917084	0.694328	0.881431	0.721181	0.748736	-0.903153	-0.838836	-0.832055	-0.784813	-0.503153	-0.672963	gi|746848113|ref|XP_011054451.1| PREDICTED: uncharacterized protein LOC105146095 [Acromyrmex echinatior]
Contig12175	blue2	0.619097	0.467071	0.591169	0.503615	0.910131	0.816091	0.829463	0.766521	0.653366	-0.816102	-0.912608	-0.785064	-0.666041	-0.501702	-0.540959
UN05160	blue2	0.498092	0.466411	0.507059	0.523076	0.931429	0.737976	0.896386	0.77141	0.709778	-0.848521	-0.813231	-0.86692	-0.687772	-0.512863	-0.567029
c572966_g3	blue2	0.538564	0.466323	0.554151	0.502321	0.92886	0.676617	0.88248	0.747058	0.734459	-0.901146	-0.826326	-0.84518	-0.740359	-0.540564	-0.680292
UN18413	blue2	0.533904	0.463714	0.439267	0.527281	0.925094	0.661889	0.827263	0.813183	0.740082	-0.855125	-0.788379	-0.821204	-0.69608	-0.518947	-0.731058
c574397_g3	blue2	0.614979	0.461762	0.571728	0.550307	0.944646	0.70501	0.786911	0.784495	0.731592	-0.762642	-0.848629	-0.777339	-0.672834	-0.485462	-0.605917
Contig21542	blue2	0.666696	0.460601	0.540663	0.532874	0.928421	0.829541	0.865547	0.797814	0.778626	-0.868312	-0.924667	-0.815708	-0.708028	-0.591314	-0.583746
Contig11916	blue2	0.523373	0.459761	0.465964	0.475191	0.945372	0.714915	0.904189	0.768877	0.768047	-0.89041	-0.852672	-0.859479	-0.737198	-0.557755	-0.575238	gi|759080040|ref|XP_011349852.1| PREDICTED: uncharacterized protein LOC105286537 [Cerapachys biroi]
UN15432	blue2	0.493822	0.459249	0.441767	0.50294	0.909253	0.728491	0.8461	0.74508	0.680347	-0.823794	-0.795214	-0.818703	-0.638694	-0.455862	-0.617116
Contig11834	blue2	0.490832	0.458797	0.452694	0.422377	0.913474	0.664932	0.89883	0.71284	0.705947	-0.910844	-0.834857	-0.831951	-0.738179	-0.505495	-0.6618
Contig15110	blue2	0.500956	0.458572	0.524397	0.514307	0.912938	0.749201	0.882533	0.74138	0.694639	-0.857799	-0.807545	-0.852861	-0.698045	-0.497933	-0.585675
UN15420	blue2	0.510744	0.457957	0.567669	0.530218	0.941922	0.728417	0.902911	0.793117	0.719835	-0.857734	-0.824178	-0.87946	-0.709144	-0.539805	-0.563425
c586262_g4	blue2	0.531213	0.457424	0.516696	0.520976	0.968441	0.722634	0.906473	0.837112	0.78941	-0.86853	-0.830901	-0.878448	-0.752461	-0.594298	-0.622704	gi|768413206|ref|XP_011568712.1| PREDICTED: myb/SANT-like DNA-binding domain-containing protein 3, partial [Plutella xylostella]
Contig4140	blue2	0.575811	0.456838	0.571907	0.523508	0.971564	0.727842	0.90313	0.797089	0.809534	-0.869214	-0.858547	-0.865828	-0.758909	-0.584064	-0.624927
Contig12255	blue2	0.578694	0.456694	0.494652	0.533723	0.930285	0.745573	0.853506	0.816955	0.743331	-0.863227	-0.855906	-0.834749	-0.687304	-0.545873	-0.633669
UN18033	blue2	0.539942	0.456436	0.566718	0.598233	0.928284	0.784275	0.925076	0.823281	0.805758	-0.844984	-0.799683	-0.921381	-0.743934	-0.614118	-0.507525
c579977_g3	blue2	0.484741	0.456296	0.519997	0.539356	0.943089	0.767697	0.937743	0.823371	0.763735	-0.80799	-0.792678	-0.911934	-0.758333	-0.561166	-0.463062
c573446_g2	blue2	0.513058	0.456164	0.443897	0.491793	0.90252	0.735747	0.892661	0.69339	0.792456	-0.838293	-0.782122	-0.841043	-0.757536	-0.523914	-0.595417
UN53039	blue2	0.509971	0.455981	0.551602	0.528063	0.930842	0.744701	0.88602	0.763261	0.709271	-0.849619	-0.809849	-0.859004	-0.684385	-0.508477	-0.60717
UN31085	blue2	0.534379	0.455854	0.493441	0.591739	0.9266	0.73728	0.843686	0.783659	0.769087	-0.773638	-0.762858	-0.845477	-0.673377	-0.497389	-0.578184
UN03362	blue2	0.497892	0.455064	0.494132	0.505045	0.925473	0.743886	0.886943	0.757152	0.705992	-0.861811	-0.820774	-0.858032	-0.691276	-0.495537	-0.591264
Contig19451	blue2	0.530781	0.454944	0.442662	0.493191	0.966373	0.706519	0.903105	0.801181	0.798072	-0.87634	-0.850918	-0.870437	-0.777665	-0.536856	-0.581625
UN00757	blue2	0.482071	0.454113	0.45243	0.515306	0.929296	0.717668	0.909628	0.81668	0.731831	-0.860776	-0.798536	-0.883911	-0.708677	-0.535424	-0.579338
Contig8137	blue2	0.548513	0.45376	0.463823	0.520313	0.960894	0.73535	0.892817	0.804701	0.805821	-0.878194	-0.833686	-0.862637	-0.738538	-0.551933	-0.660013	gi|795016637|ref|XP_011858564.1| PREDICTED: uncharacterized protein LOC105556100 [Vollenhovia emeryi]
Contig12234	blue2	0.547323	0.453615	0.501957	0.502664	0.921729	0.694934	0.87676	0.729742	0.768834	-0.908011	-0.820843	-0.84323	-0.772288	-0.511022	-0.737428	gi|751226298|ref|XP_011166571.1| PREDICTED: uncharacterized protein LOC105200631 [Solenopsis invicta]
Contig15212	blue2	0.588675	0.452377	0.689056	0.611896	0.917446	0.838906	0.902511	0.80789	0.744195	-0.821863	-0.835207	-0.895043	-0.733459	-0.576315	-0.499949
UN05050	blue2	0.498467	0.452131	0.473837	0.515536	0.91751	0.760895	0.914259	0.763554	0.747034	-0.882681	-0.801302	-0.882289	-0.747232	-0.517896	-0.626943	gi|270015858|gb|EFA12306.1| hypothetical protein TcasGA2_TC016101 [Tribolium castaneum]
Contig5312	blue2	0.539721	0.450804	0.442093	0.526725	0.902237	0.784006	0.863084	0.760203	0.746406	-0.839873	-0.815188	-0.837516	-0.719823	-0.511788	-0.571532
Contig16870	blue2	0.486431	0.450751	0.475618	0.487859	0.921421	0.717611	0.868358	0.734174	0.695234	-0.859649	-0.807614	-0.83566	-0.673903	-0.474837	-0.625296
c586148_g1	blue2	0.583125	0.450447	0.501355	0.508377	0.97722	0.752955	0.892796	0.831481	0.803085	-0.878	-0.885887	-0.859935	-0.747445	-0.560969	-0.640794
Contig20655	blue2	0.556008	0.449543	0.573048	0.558201	0.94085	0.766124	0.938636	0.798643	0.796731	-0.893874	-0.841739	-0.914532	-0.745337	-0.573632	-0.594535
c582654_g1	blue2	0.490705	0.448928	0.449647	0.546842	0.908251	0.755554	0.907912	0.823306	0.757105	-0.837678	-0.76628	-0.888108	-0.71235	-0.560016	-0.587297
UN01326	blue2	0.478805	0.448727	0.549776	0.5058	0.914546	0.735266	0.893061	0.737787	0.688699	-0.847055	-0.793501	-0.860149	-0.703408	-0.495309	-0.581563
c585994_g3	blue2	0.489232	0.44867	0.468163	0.521702	0.919073	0.674468	0.909729	0.848328	0.793788	-0.838381	-0.743309	-0.871415	-0.729399	-0.652065	-0.619881
Contig11080	blue2	0.572389	0.448478	0.592998	0.57391	0.935037	0.775768	0.929966	0.896319	0.797163	-0.873593	-0.837047	-0.910378	-0.772633	-0.687663	-0.542798	gi|826442570|ref|XP_012530616.1| PREDICTED: uncharacterized protein LOC105833425 [Monomorium pharaonis]
UN05159	blue2	0.52712	0.448106	0.541492	0.533085	0.956752	0.757079	0.916597	0.815947	0.755854	-0.866911	-0.843252	-0.891065	-0.714121	-0.547819	-0.580648	gi|749754222|ref|XP_011139536.1| PREDICTED: histone H2A.V isoform X2 [Harpegnathos saltator]
Contig14896	blue2	0.549981	0.446775	0.478127	0.471215	0.941801	0.670352	0.854445	0.725308	0.768074	-0.876284	-0.851829	-0.813171	-0.711497	-0.506949	-0.6752
c569632_g5	blue2	0.613319	0.446663	0.636193	0.554026	0.937684	0.736489	0.888583	0.798765	0.789488	-0.897617	-0.868959	-0.867042	-0.774283	-0.597634	-0.63097
c569234_g3	blue2	0.577899	0.446086	0.58833	0.541028	0.956826	0.74742	0.917728	0.834007	0.808986	-0.886798	-0.850695	-0.890996	-0.782626	-0.603083	-0.643294
UN21317	blue2	0.583362	0.446071	0.653033	0.591243	0.93037	0.778085	0.911136	0.824694	0.779835	-0.835895	-0.832675	-0.893171	-0.75256	-0.61536	-0.479888
UN52272	blue2	0.561446	0.444622	0.553158	0.519847	0.936245	0.797785	0.880541	0.776742	0.726132	-0.852166	-0.856159	-0.838837	-0.677085	-0.52106	-0.656745
Contig14890	blue2	0.539932	0.443931	0.542303	0.481905	0.92003	0.775731	0.915184	0.782318	0.722709	-0.895049	-0.860292	-0.861419	-0.758092	-0.557439	-0.611224	gi|985411971|ref|XP_015371470.1| PREDICTED: uncharacterized protein LOC107167086 [Diuraphis noxia]
c575139_g2	blue2	0.541504	0.443398	0.511108	0.484429	0.941073	0.705914	0.869848	0.81665	0.713846	-0.879592	-0.852213	-0.83396	-0.705207	-0.52738	-0.690094
c573441_g1	blue2	0.704137	0.443289	0.563165	0.54644	0.94399	0.770404	0.815553	0.822254	0.800702	-0.86415	-0.924876	-0.784943	-0.705748	-0.580089	-0.698382
c578868_g2	blue2	0.560817	0.442877	0.481338	0.549972	0.917387	0.732699	0.872925	0.798785	0.774022	-0.902768	-0.817134	-0.859194	-0.718642	-0.540973	-0.723544
UN15412	blue2	0.486293	0.442252	0.459962	0.49063	0.936133	0.701268	0.863262	0.774003	0.712688	-0.842363	-0.804757	-0.834579	-0.65878	-0.493957	-0.630335
Contig11222	blue2	0.622875	0.441943	0.573742	0.473055	0.909943	0.738635	0.824255	0.707842	0.720094	-0.823459	-0.897908	-0.772595	-0.667305	-0.486225	-0.580328	gi|952528697|gb|KRT82467.1| hydrolase, partial [Oryctes borbonicus]
c585464_g1	blue2	0.654502	0.441786	0.600227	0.6573	0.94196	0.847911	0.93083	0.931468	0.899122	-0.817241	-0.839907	-0.929986	-0.832187	-0.694314	-0.488277
Contig12091	blue2	0.612573	0.441786	0.659753	0.612145	0.947342	0.827806	0.937376	0.915874	0.841288	-0.823406	-0.846429	-0.923891	-0.833068	-0.707104	-0.446287	gi|861619723|gb|KMQ87090.1| rna-directed dna polymerase from mobile element jockey-like protein [Lasius niger]
UN15137	blue2	0.491065	0.44172	0.557547	0.512617	0.931908	0.746085	0.886666	0.757899	0.706377	-0.822169	-0.804219	-0.857616	-0.709645	-0.498771	-0.547791
c584023_g4	blue2	0.540757	0.441038	0.447043	0.417186	0.92514	0.621805	0.737075	0.718859	0.672858	-0.734294	-0.838166	-0.701517	-0.600574	-0.428497	-0.593784
c571672_g1	blue2	0.499947	0.44093	0.446565	0.462099	0.904938	0.668463	0.855684	0.657591	0.7661	-0.840689	-0.777738	-0.800893	-0.684746	-0.491451	-0.661823
c570534_g1	blue2	0.529535	0.440156	0.483288	0.41253	0.902372	0.757083	0.879683	0.692655	0.725325	-0.834672	-0.872151	-0.814158	-0.788327	-0.495515	-0.508587
UN15657	blue2	0.567968	0.440154	0.567533	0.550954	0.958987	0.737113	0.885851	0.845383	0.813475	-0.849833	-0.822769	-0.872674	-0.776736	-0.597403	-0.635154
c571181_g3	blue2	0.57401	0.440121	0.583657	0.557747	0.948463	0.760652	0.887361	0.815949	0.801743	-0.863102	-0.833757	-0.875453	-0.761656	-0.581843	-0.61984
c577704_g2	blue2	0.534209	0.439902	0.45261	0.472373	0.912032	0.633848	0.815542	0.767768	0.69539	-0.890008	-0.826781	-0.789422	-0.684551	-0.488973	-0.757313
Contig17706	blue2	0.496483	0.4395	0.500537	0.512793	0.948756	0.752149	0.90108	0.7968	0.767296	-0.84174	-0.808604	-0.874966	-0.742934	-0.548721	-0.570661
c574590_g1	blue2	0.59735	0.439194	0.490952	0.534731	0.954612	0.74398	0.87678	0.829377	0.805889	-0.862069	-0.865636	-0.852868	-0.758886	-0.535464	-0.65622
UN05030	blue2	0.503004	0.438434	0.52382	0.51832	0.938046	0.762676	0.887563	0.768845	0.730736	-0.839079	-0.815736	-0.864692	-0.699307	-0.497746	-0.577332
Contig10406	blue2	0.583168	0.437804	0.491174	0.536075	0.9456	0.72769	0.839931	0.773342	0.804703	-0.861578	-0.837097	-0.830239	-0.725147	-0.50992	-0.702632	gi|646706544|gb|KDR13720.1| hypothetical protein L798_12198 [Zootermopsis nevadensis]
c498094_g1	blue2	0.542365	0.436778	0.495671	0.497218	0.944996	0.682679	0.852682	0.810451	0.740145	-0.838274	-0.828686	-0.823168	-0.713702	-0.504955	-0.708857
Contig21242	blue2	0.550379	0.436757	0.590554	0.573195	0.953847	0.795098	0.934535	0.821742	0.823478	-0.842651	-0.811691	-0.914791	-0.778719	-0.577196	-0.594878	gi|270016114|gb|EFA12562.1| hypothetical protein TcasGA2_TC004191 [Tribolium castaneum]
Contig12186	blue2	0.515728	0.435024	0.44247	0.43793	0.943559	0.599694	0.817507	0.742679	0.786545	-0.797995	-0.802837	-0.778573	-0.692465	-0.535668	-0.615826
UN15426	blue2	0.503496	0.434599	0.541694	0.516247	0.910603	0.726889	0.860919	0.760638	0.687854	-0.847253	-0.797537	-0.836102	-0.664061	-0.501702	-0.61764
Contig12159	blue2	0.537328	0.434351	0.531846	0.544034	0.953633	0.791085	0.924635	0.832682	0.801879	-0.87035	-0.825309	-0.902631	-0.783949	-0.567964	-0.621693	gi|672374615|gb|AIJ27485.1| endonuclease-reverse transcriptase [Eyprepocnemis plorans plorans]
UN34800	blue2	0.592377	0.434171	0.650903	0.641021	0.913171	0.868601	0.898142	0.855676	0.763147	-0.804973	-0.809352	-0.894784	-0.70844	-0.593018	-0.554384
Contig21857	blue2	0.498225	0.433887	0.509339	0.515102	0.923203	0.746286	0.905847	0.791752	0.735651	-0.881681	-0.800944	-0.878663	-0.714508	-0.526634	-0.669776	gi|943939527|ref|XP_014371370.1| PREDICTED: zinc finger protein 182 isoform X16 [Papilio machaon]
UN16322	blue2	0.469209	0.433409	0.505055	0.493238	0.92825	0.727151	0.87778	0.764484	0.695598	-0.833502	-0.790922	-0.847767	-0.670403	-0.484686	-0.620757
c572657_g5	blue2	0.56131	0.433069	0.543461	0.532633	0.977482	0.742858	0.892952	0.820182	0.820125	-0.857904	-0.849957	-0.874353	-0.772231	-0.561246	-0.613003
c385482_g2	blue2	0.520117	0.431637	0.46654	0.50585	0.939857	0.684096	0.876822	0.808885	0.809925	-0.874053	-0.801641	-0.861258	-0.744027	-0.580883	-0.663369
c572776_g3	blue2	0.524311	0.430671	0.414142	0.4	0.901979	0.574957	0.740047	0.627263	0.714363	-0.748168	-0.799614	-0.687363	-0.607137	-0.419173	-0.629975
c569512_g2	blue2	0.497984	0.428856	0.433385	0.410879	0.940598	0.617618	0.839946	0.755289	0.710522	-0.852482	-0.832255	-0.789313	-0.6921	-0.467016	-0.704148
c586180_g1	blue2	0.513742	0.428047	0.520341	0.48476	0.963072	0.693061	0.911347	0.840128	0.782803	-0.856652	-0.847473	-0.883676	-0.786398	-0.582527	-0.52923	gi|322782453|gb|EFZ10413.1| hypothetical protein SINV_11190, partial [Solenopsis invicta]
c583220_g1	blue2	0.57295	0.427975	0.516944	0.486354	0.96088	0.743953	0.878422	0.766067	0.780108	-0.892329	-0.884807	-0.838443	-0.708863	-0.512974	-0.694577	gi|646697095|gb|KDR08980.1| Putative phosphatidate phosphatase [Zootermopsis nevadensis]
c571532_g1	blue2	0.543264	0.426896	0.459102	0.445039	0.957386	0.685102	0.840404	0.749492	0.753394	-0.863381	-0.872842	-0.800523	-0.662364	-0.486567	-0.667107
Contig10524	blue2	0.596515	0.426323	0.590091	0.628884	0.943276	0.780063	0.94017	0.925303	0.924492	-0.834787	-0.794107	-0.946291	-0.857881	-0.728727	-0.508494
Contig12213	blue2	0.598405	0.426055	0.656247	0.573415	0.943314	0.824054	0.940747	0.810963	0.836298	-0.849033	-0.864843	-0.91257	-0.806296	-0.631044	-0.463211
Contig14863	blue2	0.56282	0.425651	0.504428	0.588729	0.961813	0.798694	0.902468	0.898492	0.841734	-0.806891	-0.811506	-0.905393	-0.797478	-0.571003	-0.564323	gi|662220831|ref|XP_008484571.1| PREDICTED: uncharacterized protein LOC103521244 [Diaphorina citri]
UN53104	blue2	0.599597	0.42488	0.508365	0.528372	0.972572	0.783654	0.878017	0.789926	0.844386	-0.813392	-0.877075	-0.851767	-0.766414	-0.513885	-0.554414
c586090_g2	blue2	0.540492	0.424835	0.531237	0.506478	0.968354	0.739404	0.907048	0.797089	0.806598	-0.888506	-0.854167	-0.8819	-0.760256	-0.546346	-0.64387	gi|759069195|ref|XP_011344134.1| PREDICTED: uncharacterized protein LOC105283232 isoform X1 [Cerapachys biroi]
c586148_g2	blue2	0.567242	0.424709	0.521683	0.570057	0.929562	0.766036	0.919389	0.814473	0.860627	-0.867982	-0.809123	-0.909039	-0.847286	-0.57792	-0.621477	gi|662220831|ref|XP_008484571.1| PREDICTED: uncharacterized protein LOC103521244 [Diaphorina citri]
UN27106	blue2	0.492865	0.424655	0.538328	0.503179	0.928706	0.74585	0.883689	0.776524	0.707788	-0.841957	-0.810045	-0.855772	-0.691324	-0.502293	-0.602219
c585493_g3	blue2	0.505955	0.423856	0.512051	0.473675	0.937009	0.675541	0.862492	0.818856	0.726674	-0.853786	-0.817149	-0.839265	-0.736958	-0.533511	-0.645236
c582352_g2	blue2	0.523569	0.42291	0.501919	0.483928	0.962392	0.686559	0.875881	0.812193	0.775696	-0.868562	-0.836408	-0.854936	-0.731405	-0.525044	-0.684905	gi|662220831|ref|XP_008484571.1| PREDICTED: uncharacterized protein LOC103521244 [Diaphorina citri]
c568572_g4	blue2	0.560979	0.422901	0.534325	0.528111	0.927343	0.688477	0.878926	0.840153	0.773193	-0.877659	-0.835316	-0.866771	-0.718821	-0.564822	-0.677192
Contig20099	blue2	0.548149	0.422486	0.511348	0.469186	0.96691	0.76095	0.901704	0.776514	0.783005	-0.882139	-0.882699	-0.857943	-0.747596	-0.511345	-0.656139	gi|751239627|ref|XP_011173810.1| PREDICTED: uncharacterized protein LOC105205974, partial [Solenopsis invicta]
c585208_g3	blue2	0.59381	0.422233	0.533694	0.510206	0.958033	0.760829	0.878913	0.797208	0.804542	-0.880649	-0.872225	-0.847729	-0.745709	-0.523779	-0.718857
Contig21107	blue2	0.548186	0.421561	0.482102	0.511984	0.953301	0.759223	0.894337	0.809919	0.805656	-0.88505	-0.842724	-0.867638	-0.745363	-0.543239	-0.691559
c583948_g2	blue2	0.603956	0.421467	0.630251	0.559456	0.940102	0.710826	0.831295	0.839899	0.756014	-0.786628	-0.841891	-0.821897	-0.701507	-0.556301	-0.582033
c585342_g1	blue2	0.560698	0.420862	0.468685	0.506078	0.959752	0.716866	0.85293	0.821811	0.780307	-0.874204	-0.850875	-0.835915	-0.706357	-0.506664	-0.729848
c582638_g3	blue2	0.520061	0.420671	0.510339	0.511844	0.91685	0.791483	0.859252	0.756572	0.723809	-0.816015	-0.816395	-0.831472	-0.638626	-0.496409	-0.597484	gi|795027977|ref|XP_011862457.1| PREDICTED: uncharacterized protein LOC105559054 [Vollenhovia emeryi]
c586200_g3	blue2	0.533192	0.419818	0.553526	0.529935	0.968047	0.762279	0.931786	0.865162	0.803468	-0.857181	-0.840555	-0.910211	-0.772806	-0.581389	-0.57397
UN15816	blue2	0.52123	0.41927	0.560284	0.543428	0.95234	0.78688	0.895552	0.824759	0.758979	-0.810275	-0.829309	-0.88676	-0.711282	-0.524905	-0.517257
c578076_g1	blue2	0.616431	0.418956	0.563959	0.539251	0.943032	0.799043	0.887206	0.824507	0.791055	-0.893025	-0.892729	-0.86561	-0.735221	-0.545824	-0.675724
UN41956	blue2	0.535688	0.418378	0.41404	0.484463	0.931531	0.730043	0.841828	0.777431	0.786986	-0.854952	-0.825294	-0.820985	-0.701218	-0.513744	-0.661181
c574876_g2	blue2	0.512297	0.418283	0.474509	0.518174	0.904221	0.733611	0.865043	0.755374	0.775927	-0.849868	-0.759807	-0.8354	-0.693903	-0.529313	-0.738043
c585338_g2	blue2	0.538815	0.418112	0.460913	0.495567	0.954393	0.726696	0.850955	0.807979	0.773594	-0.860142	-0.838711	-0.832314	-0.717463	-0.511262	-0.684749	gi|646711290|gb|KDR16514.1| hypothetical protein L798_09949, partial [Zootermopsis nevadensis]
c582579_g1	blue2	0.474819	0.417744	0.474602	0.485757	0.912349	0.695477	0.896433	0.812411	0.730324	-0.858295	-0.785839	-0.876088	-0.773677	-0.503013	-0.679936
c576795_g2	blue2	0.609353	0.417516	0.441393	0.408862	0.91962	0.64578	0.729691	0.744665	0.693277	-0.748552	-0.892579	-0.680474	-0.607401	-0.439076	-0.599694
c577319_g9	blue2	0.547413	0.416984	0.542321	0.480326	0.951531	0.70811	0.883522	0.7948	0.786635	-0.842845	-0.849863	-0.850196	-0.744851	-0.53735	-0.629966
c569141_g1	blue2	0.612937	0.416883	0.479981	0.490335	0.973434	0.757725	0.857157	0.806302	0.839733	-0.813495	-0.900244	-0.81882	-0.757306	-0.539391	-0.539746
c585775_g4	blue2	0.564484	0.416717	0.629146	0.525837	0.904121	0.844865	0.903931	0.79265	0.697017	-0.814757	-0.862861	-0.85769	-0.65989	-0.534321	-0.554657	gi|746866618|ref|XP_011064377.1| PREDICTED: uncharacterized protein LOC105152048 isoform X2 [Acromyrmex echinatior]
Contig9960	blue2	0.56337	0.416459	0.500544	0.41685	0.901337	0.738704	0.776745	0.717023	0.648903	-0.768265	-0.892499	-0.736579	-0.623963	-0.416411	-0.566598
Contig16362	blue2	0.523106	0.416147	0.512292	0.482617	0.915312	0.76357	0.914566	0.805348	0.741651	-0.891349	-0.852528	-0.876833	-0.732751	-0.558041	-0.616312
Contig16712	blue2	0.559432	0.415499	0.562627	0.52502	0.912367	0.775189	0.902697	0.808673	0.768228	-0.86668	-0.854586	-0.870584	-0.734466	-0.60919	-0.524111	gi|861610178|gb|KMQ85078.1| dna-mediated transposase [Lasius niger]
c573608_g1	blue2	0.610755	0.415265	0.60286	0.570663	0.956056	0.808223	0.910348	0.818384	0.878709	-0.82476	-0.844836	-0.889483	-0.789006	-0.600053	-0.56684
Contig19146	blue2	0.560234	0.414882	0.526057	0.54962	0.968835	0.806274	0.927031	0.840771	0.863109	-0.851301	-0.836519	-0.907121	-0.784727	-0.584269	-0.588038	gi|817187856|ref|XP_012288482.1| PREDICTED: uncharacterized protein LOC105704112 isoform X1 [Orussus abietinus]
c575674_g4	blue2	0.532292	0.414782	0.478245	0.455922	0.947603	0.73402	0.869595	0.765962	0.759358	-0.878255	-0.854603	-0.828119	-0.709749	-0.499026	-0.701995	gi|646702743|gb|KDR11794.1| hypothetical protein L798_14173 [Zootermopsis nevadensis]
Contig16263	blue2	0.407216	0.413924	0.361782	0.390624	0.903011	0.636477	0.875553	0.696775	0.700528	-0.860613	-0.769478	-0.820078	-0.676152	-0.445429	-0.661506
c584053_g10	blue2	0.506271	0.413633	0.357693	0.466356	0.924417	0.645281	0.838721	0.764389	0.802125	-0.863479	-0.803164	-0.825589	-0.703382	-0.502691	-0.618246	gi|646706544|gb|KDR13720.1| hypothetical protein L798_12198 [Zootermopsis nevadensis]
c579207_g3	blue2	0.695653	0.413276	0.65513	0.515513	0.91105	0.8367	0.84538	0.780478	0.772564	-0.841885	-0.929169	-0.786842	-0.710637	-0.593572	-0.629075
Contig21142	blue2	0.553827	0.412638	0.513355	0.483262	0.978271	0.717337	0.865943	0.822108	0.783499	-0.853755	-0.865521	-0.837698	-0.719742	-0.517554	-0.69785
c585404_g2	blue2	0.501752	0.412585	0.447046	0.486526	0.916745	0.682614	0.881263	0.836776	0.764536	-0.855048	-0.826797	-0.870517	-0.785287	-0.572557	-0.479017
c578070_g1	blue2	0.538658	0.412288	0.509874	0.443122	0.900543	0.783249	0.894848	0.760498	0.748094	-0.813494	-0.867947	-0.830839	-0.710499	-0.579193	-0.435997
c562775_g2	blue2	0.585777	0.4121	0.495955	0.456572	0.933773	0.810148	0.835096	0.777961	0.706663	-0.823898	-0.913803	-0.789073	-0.657857	-0.468108	-0.600317
Contig22375	blue2	0.527234	0.411326	0.498274	0.544019	0.92602	0.788716	0.899955	0.803791	0.79659	-0.848166	-0.790229	-0.877081	-0.71053	-0.536911	-0.681265
UN42372	blue2	0.496554	0.411209	0.509583	0.549554	0.934957	0.801176	0.924774	0.860044	0.77838	-0.818706	-0.791289	-0.913719	-0.742643	-0.551023	-0.543043
c584998_g1	blue2	0.637203	0.410562	0.600147	0.542073	0.934847	0.850047	0.916779	0.853202	0.840461	-0.850782	-0.905174	-0.88412	-0.786952	-0.647282	-0.464084
UN01208	blue2	0.548834	0.410104	0.527759	0.492903	0.910519	0.793091	0.841346	0.755176	0.717119	-0.829021	-0.845213	-0.813421	-0.703716	-0.490034	-0.575427
UN15746	blue2	0.593071	0.409866	0.527235	0.520342	0.974793	0.76027	0.854471	0.835438	0.813669	-0.812916	-0.868241	-0.832439	-0.736865	-0.534788	-0.604087	gi|675381621|gb|KFM74523.1| PiggyBac transposable element-derived protein 4, partial [Stegodyphus mimosarum]
c578595_g1	blue2	0.585376	0.408772	0.578112	0.529089	0.967827	0.785362	0.896819	0.846528	0.814058	-0.870093	-0.875848	-0.878714	-0.783983	-0.571024	-0.627987	gi|642920251|ref|XP_008192269.1| PREDICTED: probable cytochrome P450 6a14 [Tribolium castaneum] >gi|270006373|gb|EFA02821.1| cytochrome P450 6BQ7 [Tribolium castaneum]
Contig20131	blue2	0.607209	0.408563	0.54488	0.574272	0.963386	0.843191	0.897267	0.874141	0.853742	-0.835456	-0.860802	-0.889776	-0.758549	-0.580185	-0.621652	gi|646702743|gb|KDR11794.1| hypothetical protein L798_14173 [Zootermopsis nevadensis]
UN19140	blue2	0.576212	0.408038	0.49302	0.464839	0.913442	0.687712	0.825398	0.740935	0.790299	-0.824838	-0.867234	-0.803317	-0.726253	-0.526335	-0.536283
c575988_g7	blue2	0.517144	0.407229	0.379199	0.378018	0.911161	0.680454	0.797184	0.722314	0.664114	-0.809167	-0.86859	-0.741224	-0.621258	-0.390458	-0.647064
c581848_g1	blue2	0.57194	0.405507	0.535204	0.479768	0.940803	0.662169	0.797547	0.822229	0.744661	-0.806877	-0.849665	-0.781132	-0.648545	-0.538734	-0.674783
c585989_g2	blue2	0.564901	0.40533	0.528693	0.522581	0.929609	0.830873	0.915351	0.857496	0.81539	-0.845915	-0.845395	-0.884744	-0.759356	-0.617971	-0.562713	gi|607361173|gb|EZA55468.1| hypothetical protein X777_04749, partial [Cerapachys biroi]
c571302_g2	blue2	0.55347	0.405281	0.529892	0.532156	0.966679	0.730447	0.885771	0.880813	0.819728	-0.850031	-0.83986	-0.881993	-0.775238	-0.583182	-0.611257
Contig15799	blue2	0.551388	0.404628	0.478036	0.525306	0.937979	0.815216	0.899228	0.797734	0.824926	-0.847187	-0.832086	-0.872301	-0.75088	-0.53723	-0.612381	gi|321470409|gb|EFX81385.1| hypothetical protein DAPPUDRAFT_2754, partial [Daphnia pulex]
c585698_g2	blue2	0.535961	0.404567	0.492572	0.484667	0.958039	0.767373	0.879123	0.791415	0.793351	-0.853576	-0.8476	-0.850928	-0.749336	-0.511452	-0.636446	gi|795016745|ref|XP_011858603.1| PREDICTED: uncharacterized protein LOC105556141 [Vollenhovia emeryi]
c573461_g4	blue2	0.477945	0.404472	0.526819	0.594366	0.922912	0.720961	0.892333	0.864776	0.840244	-0.757116	-0.71427	-0.90952	-0.756605	-0.635739	-0.435087
Contig21675	blue2	0.547025	0.403593	0.510617	0.523043	0.965268	0.797938	0.92137	0.829625	0.877403	-0.824201	-0.836788	-0.903955	-0.800534	-0.583801	-0.517158
Contig7599	blue2	0.526836	0.403298	0.520771	0.453784	0.915851	0.71948	0.872926	0.750193	0.70746	-0.901877	-0.862968	-0.832115	-0.71371	-0.484233	-0.709197	gi|861590426|gb|KMQ82743.1| reverse transcriptase, partial [Lasius niger]
Contig12164	blue2	0.623006	0.403034	0.62563	0.588438	0.941946	0.854682	0.936772	0.870488	0.877184	-0.807967	-0.863535	-0.91777	-0.819478	-0.644334	-0.429894	gi|662220831|ref|XP_008484571.1| PREDICTED: uncharacterized protein LOC103521244 [Diaphorina citri]
c583965_g1	blue2	0.430308	0.402742	0.330551	0.327191	0.902725	0.660414	0.792683	0.66712	0.6733	-0.696801	-0.808865	-0.72704	-0.644287	-0.394009	-0.396955
c572938_g3	blue2	0.570494	0.402542	0.510021	0.487842	0.951704	0.697566	0.818338	0.806575	0.752727	-0.807707	-0.875494	-0.803075	-0.706448	-0.492583	-0.572462
c570074_g1	blue2	0.60777	0.401978	0.583532	0.447302	0.922556	0.717507	0.797042	0.767163	0.73009	-0.759601	-0.900485	-0.761927	-0.70394	-0.507857	-0.493314
Contig12409	blue2	0.544076	0.401955	0.525776	0.528191	0.95789	0.787297	0.943284	0.881948	0.8768	-0.830012	-0.830282	-0.925179	-0.824425	-0.633524	-0.507196	gi|861606922|gb|KMQ84588.1| transposable element tc3 transposase [Lasius niger]
c580139_g2	blue2	0.565472	0.401716	0.599497	0.559258	0.972367	0.799554	0.918619	0.878208	0.840703	-0.835198	-0.839855	-0.906293	-0.776517	-0.6098	-0.578184
c578380_g1	blue2	0.529634	0.401055	0.446313	0.423088	0.931442	0.691641	0.823297	0.688736	0.770863	-0.840619	-0.845676	-0.775579	-0.653086	-0.479401	-0.660894	gi|242012902|ref|XP_002427164.1| conserved hypothetical protein [Pediculus humanus corporis] >gi|212511447|gb|EEB14426.1| conserved hypothetical protein [Pediculus humanus corporis]
UN37306	blue2	0.535794	0.400943	0.501739	0.471696	0.927174	0.767814	0.861849	0.734046	0.766568	-0.843003	-0.836503	-0.820932	-0.71112	-0.494881	-0.638453
c585609_g2	blue2	0.538289	0.40087	0.430939	0.487141	0.96142	0.722407	0.823811	0.819258	0.785566	-0.813011	-0.828763	-0.811314	-0.680053	-0.482737	-0.687131	gi|970904574|ref|XP_015118182.1| PREDICTED: uncharacterized protein LOC107041886 [Diachasma alloeum]
Contig17717	blue2	0.419995	0.400183	0.48221	0.452161	0.909394	0.709675	0.878929	0.748982	0.678219	-0.830033	-0.775566	-0.852813	-0.658195	-0.462518	-0.595124
UN30990	blue2	0.585848	0.400141	0.550762	0.493757	0.932883	0.794885	0.829617	0.735623	0.759207	-0.831387	-0.868723	-0.798864	-0.688737	-0.479744	-0.66092
UN13525	blue2	0.624043	0.400125	0.671658	0.618121	0.911649	0.7584	0.841803	0.872572	0.806706	-0.776175	-0.801981	-0.846479	-0.63154	-0.639806	-0.629579	gi|646711290|gb|KDR16514.1| hypothetical protein L798_09949, partial [Zootermopsis nevadensis]
c573560_g5	blue2	0.509448	0.399835	0.438667	0.418141	0.907515	0.601784	0.769943	0.767866	0.672302	-0.837123	-0.821168	-0.748523	-0.653519	-0.451978	-0.756492
Contig10601	blue2	0.561377	0.399414	0.544836	0.49977	0.91256	0.804692	0.858962	0.757935	0.748236	-0.769417	-0.831638	-0.807554	-0.653855	-0.502546	-0.617211
c580121_g6	blue2	0.514777	0.398998	0.425276	0.444663	0.944813	0.685535	0.822049	0.803317	0.736356	-0.836479	-0.829672	-0.795204	-0.661674	-0.472664	-0.726901
Contig832	blue2	0.524396	0.398787	0.488486	0.458171	0.979552	0.696826	0.863736	0.835627	0.791483	-0.822145	-0.854558	-0.841693	-0.734816	-0.520896	-0.611742	gi|517502135|ref|YP_008144685.1| NADH dehydrogenase subunit 6 (mitochondrion) [Ischnura pumilio] >gi|513133136|gb|AGO19363.1| NADH dehydrogenase subunit 6 (mitochondrion) [Ischnura pumilio]
c579700_g2	blue2	0.537144	0.398496	0.390047	0.396033	0.929564	0.684365	0.788169	0.756366	0.725865	-0.742313	-0.876563	-0.757345	-0.704082	-0.404846	-0.476914
Contig2530	blue2	0.623782	0.398201	0.560719	0.601472	0.900705	0.814022	0.865124	0.813516	0.886883	-0.732821	-0.794697	-0.84431	-0.718704	-0.641778	-0.446546
c585819_g1	blue2	0.570804	0.398102	0.503623	0.51354	0.935527	0.859658	0.914852	0.805602	0.818987	-0.825979	-0.86359	-0.877141	-0.763878	-0.532141	-0.543737
Contig6522	blue2	0.500478	0.397078	0.493795	0.475484	0.943949	0.68066	0.865982	0.820931	0.737343	-0.87859	-0.833298	-0.851834	-0.726567	-0.512063	-0.664664	gi|662220831|ref|XP_008484571.1| PREDICTED: uncharacterized protein LOC103521244 [Diaphorina citri]
Contig11674	blue2	0.621279	0.396826	0.67888	0.574168	0.935722	0.823858	0.935293	0.863452	0.868724	-0.833656	-0.867167	-0.912938	-0.776233	-0.689098	-0.513281
c585005_g3	blue2	0.574394	0.396503	0.529421	0.508655	0.951782	0.741424	0.90096	0.820787	0.881744	-0.855984	-0.851988	-0.886994	-0.822743	-0.595972	-0.573609
Contig10744	blue2	0.586586	0.396378	0.605061	0.539908	0.960002	0.827293	0.940566	0.848681	0.849204	-0.861546	-0.88002	-0.916714	-0.81623	-0.606256	-0.514875
c563703_g1	blue2	0.607692	0.396366	0.450203	0.458706	0.913986	0.761825	0.832948	0.796248	0.80313	-0.783048	-0.896573	-0.801828	-0.718101	-0.52602	-0.458609
Contig13345	blue2	0.524995	0.395999	0.562881	0.548022	0.919893	0.806546	0.894854	0.833899	0.754401	-0.846995	-0.805474	-0.883517	-0.709807	-0.547899	-0.64611
UN21511	blue2	0.484407	0.394782	0.470778	0.393878	0.9117	0.688275	0.833957	0.646394	0.727891	-0.819202	-0.826923	-0.772819	-0.67329	-0.466615	-0.558539	gi|675379247|gb|KFM72149.1| Allene oxide synthase-lipoxygenase protein, partial [Stegodyphus mimosarum]
Contig11665	blue2	0.594026	0.394193	0.48643	0.448856	0.959926	0.711075	0.815904	0.786696	0.787152	-0.817315	-0.900132	-0.771403	-0.668602	-0.536158	-0.589849
c585277_g4	blue2	0.562542	0.393229	0.535506	0.543209	0.963573	0.806162	0.92523	0.864986	0.859671	-0.865385	-0.853311	-0.918374	-0.846729	-0.581138	-0.566653	gi|662220833|ref|XP_008484572.1| PREDICTED: uncharacterized protein LOC103521245, partial [Diaphorina citri]
c584575_g2	blue2	0.585687	0.392879	0.558238	0.501008	0.972742	0.776937	0.8896	0.827979	0.815327	-0.871807	-0.884192	-0.856596	-0.73378	-0.55027	-0.694202
Contig18806	blue2	0.532427	0.392664	0.495666	0.45409	0.947247	0.747197	0.869235	0.817894	0.738383	-0.875815	-0.875842	-0.84021	-0.740601	-0.502739	-0.650232
UN01652	blue2	0.525786	0.392545	0.596773	0.576229	0.906958	0.783092	0.903106	0.836188	0.799645	-0.766356	-0.761087	-0.889426	-0.748057	-0.60073	-0.440467
Contig11206	blue2	0.558704	0.390974	0.55117	0.490159	0.949414	0.807053	0.914106	0.790505	0.807743	-0.873832	-0.875671	-0.881884	-0.781645	-0.525166	-0.611184	gi|662220831|ref|XP_008484571.1| PREDICTED: uncharacterized protein LOC103521244 [Diaphorina citri]
c573664_g1	blue2	0.459728	0.39073	0.428418	0.405655	0.905454	0.765533	0.864358	0.698854	0.695432	-0.808331	-0.83304	-0.810653	-0.686072	-0.43697	-0.502068
c579982_g6	blue2	0.612111	0.390595	0.617644	0.498594	0.919469	0.819356	0.850279	0.735558	0.787506	-0.801403	-0.890004	-0.820803	-0.760463	-0.509758	-0.570299
c549134_g2	blue2	0.574148	0.39057	0.569955	0.560665	0.970157	0.816358	0.923303	0.891532	0.85843	-0.856112	-0.84609	-0.911805	-0.76339	-0.6147	-0.626976
Contig689	blue2	0.520989	0.390053	0.462494	0.422331	0.970363	0.669458	0.818935	0.760817	0.758946	-0.829031	-0.8655	-0.790468	-0.687866	-0.45864	-0.650523
UN01352	blue2	0.532096	0.389974	0.53016	0.582189	0.939052	0.790876	0.922514	0.843835	0.863696	-0.79397	-0.789678	-0.9178	-0.7441	-0.593353	-0.459346
Contig18415	blue2	0.539825	0.389539	0.446759	0.438034	0.974954	0.709747	0.831922	0.805168	0.782636	-0.825889	-0.87603	-0.80044	-0.687716	-0.50518	-0.621933
Contig11656	blue2	0.511902	0.389529	0.464663	0.525081	0.921068	0.689295	0.862733	0.912952	0.806966	-0.811253	-0.773671	-0.862942	-0.697602	-0.643414	-0.575938	gi|909821380|gb|AKU04652.1| polyprotein [Blattella germanica]
c583723_g1	blue2	0.577622	0.388551	0.576432	0.532019	0.926305	0.786216	0.903758	0.806423	0.801253	-0.904682	-0.85033	-0.881962	-0.766386	-0.546394	-0.713687	gi|646702743|gb|KDR11794.1| hypothetical protein L798_14173 [Zootermopsis nevadensis]
UN15996	blue2	0.530674	0.388518	0.521169	0.544479	0.917094	0.822833	0.906506	0.790052	0.832598	-0.818008	-0.7864	-0.887315	-0.736294	-0.550601	-0.592276
Contig7801	blue2	0.499188	0.388501	0.502665	0.454024	0.956935	0.745943	0.88806	0.786379	0.800498	-0.807026	-0.818907	-0.851178	-0.746697	-0.517879	-0.599589
Contig22044	blue2	0.52162	0.388405	0.459563	0.472176	0.942816	0.719626	0.850623	0.735546	0.806436	-0.817173	-0.81442	-0.822001	-0.695698	-0.463373	-0.687523	gi|672374615|gb|AIJ27485.1| endonuclease-reverse transcriptase [Eyprepocnemis plorans plorans]
Contig16910	blue2	0.542825	0.387481	0.528112	0.534615	0.932232	0.821068	0.913946	0.816965	0.831302	-0.853662	-0.815314	-0.892476	-0.776875	-0.564721	-0.626997	gi|328699024|ref|XP_003240805.1| PREDICTED: uncharacterized protein LOC100576051 [Acyrthosiphon pisum]
c585590_g2	blue2	0.454257	0.387328	0.567381	0.536136	0.901877	0.739398	0.875943	0.815927	0.719292	-0.758937	-0.749001	-0.877511	-0.738745	-0.526025	-0.489007
UN37074	blue2	0.510529	0.387287	0.428643	0.470316	0.965184	0.728424	0.853656	0.841469	0.80503	-0.800602	-0.829791	-0.837291	-0.687014	-0.532924	-0.569203
c585186_g1	blue2	0.542471	0.387251	0.482937	0.467376	0.955582	0.752562	0.870198	0.79509	0.82242	-0.854914	-0.84758	-0.843488	-0.764742	-0.52937	-0.669848	gi|646702743|gb|KDR11794.1| hypothetical protein L798_14173 [Zootermopsis nevadensis]
Contig15281	blue2	0.548821	0.387234	0.536825	0.413339	0.914405	0.731384	0.862136	0.704389	0.761885	-0.793709	-0.883726	-0.807716	-0.788588	-0.487343	-0.42529	gi|675366138|gb|KFM59040.1| hypothetical protein X975_26845, partial [Stegodyphus mimosarum]
c543434_g1	blue2	0.545489	0.386366	0.430116	0.534245	0.923463	0.679475	0.848876	0.854674	0.859856	-0.802299	-0.801679	-0.867569	-0.820355	-0.562586	-0.476483
c580724_g2	blue2	0.472168	0.385798	0.408711	0.369791	0.933589	0.670029	0.793366	0.672852	0.726637	-0.753743	-0.816165	-0.739971	-0.613409	-0.410058	-0.617135
Contig11340	blue2	0.528622	0.38542	0.437822	0.472486	0.968565	0.737839	0.83869	0.818962	0.788934	-0.817672	-0.839595	-0.822063	-0.697407	-0.472456	-0.679054	gi|795016637|ref|XP_011858564.1| PREDICTED: uncharacterized protein LOC105556100 [Vollenhovia emeryi]
Contig16612	blue2	0.521031	0.385338	0.466716	0.480026	0.906775	0.745578	0.833688	0.810176	0.732527	-0.829677	-0.807619	-0.814471	-0.715341	-0.503938	-0.641836
Contig20451	blue2	0.586719	0.384515	0.591474	0.491448	0.971466	0.79784	0.875904	0.827126	0.794724	-0.843848	-0.913498	-0.856585	-0.752068	-0.541725	-0.559317
c580068_g1	blue2	0.528264	0.384452	0.520277	0.477467	0.972035	0.714285	0.859608	0.842685	0.806862	-0.80115	-0.83332	-0.842731	-0.742827	-0.542379	-0.598279
c565315_g1	blue2	0.470492	0.384452	0.434773	0.429963	0.909883	0.637423	0.833985	0.828839	0.710453	-0.849921	-0.795215	-0.814209	-0.676004	-0.523155	-0.705781
Contig19678	blue2	0.458427	0.384351	0.483305	0.467226	0.929512	0.73757	0.917618	0.849605	0.748306	-0.855221	-0.800407	-0.890349	-0.747186	-0.552436	-0.595442
Contig12363	blue2	0.452829	0.384232	0.445695	0.406174	0.936415	0.716437	0.908208	0.753117	0.749311	-0.874854	-0.830572	-0.857656	-0.734275	-0.493279	-0.612368	gi|970884904|ref|XP_015127114.1| PREDICTED: uncharacterized protein LOC107048461 [Diachasma alloeum]
Contig16844	blue2	0.520218	0.38336	0.507289	0.564138	0.930821	0.748079	0.920692	0.873974	0.840601	-0.862063	-0.79823	-0.931662	-0.777641	-0.58317	-0.592304
c563219_g1	blue2	0.523344	0.383021	0.450452	0.456198	0.948672	0.66023	0.803531	0.825638	0.740065	-0.761629	-0.8376	-0.781865	-0.640121	-0.490897	-0.56036
c568848_g2	blue2	0.611479	0.381359	0.533639	0.517047	0.940791	0.773061	0.84458	0.867688	0.807207	-0.858419	-0.876416	-0.83413	-0.7383	-0.569112	-0.706494
Contig1471	blue2	0.538744	0.380516	0.494096	0.513061	0.965614	0.774197	0.874713	0.864348	0.822633	-0.831191	-0.832404	-0.870439	-0.765454	-0.536015	-0.642875	gi|546683736|gb|ERL93509.1| hypothetical protein D910_10798 [Dendroctonus ponderosae]
c569419_g1	blue2	0.612111	0.380471	0.592739	0.516738	0.965283	0.78107	0.875512	0.820599	0.856442	-0.829737	-0.881958	-0.85166	-0.785059	-0.575995	-0.58017
c583590_g2	blue2	0.574252	0.380374	0.530561	0.422535	0.93659	0.773573	0.804424	0.756719	0.686608	-0.807057	-0.919874	-0.758928	-0.637847	-0.447634	-0.584595
c585162_g1	blue2	0.547994	0.378835	0.634291	0.491557	0.922621	0.743593	0.883095	0.774196	0.756732	-0.834486	-0.860464	-0.849744	-0.714159	-0.573625	-0.475129
Contig5471	blue2	0.553108	0.378442	0.557183	0.520357	0.95838	0.724425	0.871106	0.871764	0.843819	-0.794319	-0.81915	-0.865547	-0.798627	-0.592852	-0.543552	gi|662220831|ref|XP_008484571.1| PREDICTED: uncharacterized protein LOC103521244 [Diaphorina citri]
c585291_g2	blue2	0.5071	0.378313	0.494645	0.444798	0.939691	0.788225	0.915661	0.790667	0.773001	-0.867845	-0.862644	-0.872569	-0.762892	-0.517581	-0.573816	gi|795008921|ref|XP_011859517.1| PREDICTED: uncharacterized protein LOC105557001, partial [Vollenhovia emeryi]
Contig17968	blue2	0.497045	0.378205	0.431203	0.484527	0.933324	0.743297	0.862204	0.861762	0.8016	-0.788955	-0.794774	-0.852211	-0.694943	-0.557992	-0.576947
c579891_g3	blue2	0.543166	0.377921	0.434928	0.417366	0.950866	0.743876	0.829712	0.775187	0.753417	-0.842335	-0.896166	-0.793996	-0.677286	-0.463693	-0.644892
Contig12010	blue2	0.515557	0.377894	0.479798	0.515829	0.952714	0.692331	0.86403	0.875587	0.810651	-0.852169	-0.803392	-0.872709	-0.74937	-0.543844	-0.694523	gi|861591666|gb|KMQ82837.1| integrase core domain protein [Lasius niger]
c572769_g2	blue2	0.478046	0.377812	0.404806	0.368008	0.93501	0.626655	0.786387	0.768822	0.670759	-0.81278	-0.845716	-0.744478	-0.607332	-0.437632	-0.676211
c576042_g1	blue2	0.597573	0.37763	0.525639	0.523201	0.941327	0.745212	0.850684	0.90408	0.858324	-0.765454	-0.844113	-0.849406	-0.783453	-0.615038	-0.493293	gi|675383547|gb|KFM76444.1| putative RNA-directed DNA polymerase from transposon X-element, partial [Stegodyphus mimosarum]
c586244_g1	blue2	0.472873	0.376777	0.465197	0.480007	0.929853	0.780093	0.914736	0.790519	0.802585	-0.826998	-0.784831	-0.88471	-0.752068	-0.510644	-0.610836
c576501_g2	blue2	0.581225	0.376589	0.563153	0.517704	0.968336	0.74175	0.864592	0.847682	0.857022	-0.820014	-0.849423	-0.855622	-0.750557	-0.58089	-0.605712
c585650_g2	blue2	0.563165	0.376322	0.559391	0.50131	0.984839	0.759674	0.887068	0.85128	0.849355	-0.82396	-0.86644	-0.87338	-0.777319	-0.559361	-0.58514	gi|662220831|ref|XP_008484571.1| PREDICTED: uncharacterized protein LOC103521244 [Diaphorina citri]
c580933_g3	blue2	0.497153	0.37565	0.479649	0.461428	0.910779	0.710862	0.830787	0.819772	0.704958	-0.822518	-0.807699	-0.80344	-0.617424	-0.526078	-0.674783
UN34471	blue2	0.419017	0.375386	0.41979	0.474004	0.931938	0.673836	0.894294	0.768257	0.822881	-0.784388	-0.731593	-0.877647	-0.703468	-0.516879	-0.527485
c584759_g3	blue2	0.489887	0.37527	0.516737	0.533249	0.940161	0.785494	0.912827	0.882812	0.853431	-0.785474	-0.763795	-0.911627	-0.768787	-0.619897	-0.543015
UN00154	blue2	0.488796	0.375044	0.395545	0.457457	0.954277	0.708414	0.859261	0.780913	0.822828	-0.830672	-0.803824	-0.836201	-0.710631	-0.492828	-0.655678
c582638_g2	blue2	0.580261	0.374783	0.603411	0.595426	0.94142	0.822438	0.920026	0.875499	0.901621	-0.80473	-0.815085	-0.930306	-0.842862	-0.633234	-0.450598
Contig15641	blue2	0.543949	0.373538	0.604102	0.503708	0.93915	0.783517	0.927564	0.786697	0.82474	-0.884557	-0.845834	-0.894706	-0.775667	-0.57828	-0.64728
UN02250	blue2	0.413766	0.373006	0.322504	0.310097	0.913447	0.559834	0.798665	0.659184	0.708354	-0.827628	-0.801651	-0.743527	-0.647031	-0.413756	-0.637679
Contig4538	blue2	0.567482	0.372964	0.545143	0.484718	0.975193	0.750515	0.885861	0.817035	0.850049	-0.839389	-0.872215	-0.86585	-0.787364	-0.528497	-0.631822
Contig20345	blue2	0.500343	0.372892	0.511355	0.474053	0.907775	0.690778	0.900689	0.764134	0.87654	-0.801356	-0.767756	-0.871883	-0.810787	-0.614368	-0.479368	gi|913304460|ref|XP_013201177.1| PREDICTED: uncharacterized protein LOC106143594 [Amyelois transitella]
c584064_g1	blue2	0.543192	0.372233	0.463175	0.523297	0.90732	0.791813	0.81945	0.79808	0.796463	-0.76859	-0.778537	-0.802337	-0.657246	-0.530515	-0.62998
c585195_g3	blue2	0.616064	0.372224	0.614021	0.540193	0.904297	0.82887	0.894228	0.840399	0.816758	-0.864943	-0.869052	-0.883132	-0.865245	-0.579087	-0.598119	gi|746837082|ref|XP_011069268.1| PREDICTED: uncharacterized protein LOC105155067 [Acromyrmex echinatior]
c585180_g3	blue2	0.480887	0.372145	0.46113	0.428313	0.901278	0.802797	0.867114	0.798402	0.69396	-0.780192	-0.836221	-0.830454	-0.691486	-0.469565	-0.50969
c585132_g1	blue2	0.598403	0.372003	0.56202	0.534329	0.961806	0.812051	0.865612	0.874406	0.832096	-0.818195	-0.868272	-0.862502	-0.762947	-0.550394	-0.61101	gi|795008713|ref|XP_011858710.1| PREDICTED: uncharacterized protein LOC105556235, partial [Vollenhovia emeryi]
UN15788	blue2	0.532924	0.371662	0.588026	0.604942	0.934997	0.789239	0.89098	0.899168	0.862521	-0.771885	-0.75833	-0.920502	-0.76243	-0.61188	-0.528588
UN50774	blue2	0.532759	0.37057	0.423122	0.476016	0.964097	0.692879	0.821569	0.83033	0.824535	-0.802356	-0.83132	-0.814979	-0.700565	-0.51443	-0.630681
c474935_g1	blue2	0.523925	0.369487	0.484193	0.432709	0.90601	0.602718	0.730331	0.738968	0.69777	-0.679214	-0.805878	-0.715828	-0.638494	-0.407977	-0.520854
c575727_g5	blue2	0.498776	0.368696	0.453295	0.438324	0.968724	0.745255	0.873064	0.809329	0.829627	-0.787713	-0.845783	-0.85237	-0.749722	-0.522422	-0.50568
c575461_g2	blue2	0.487022	0.368454	0.520454	0.400274	0.930602	0.614726	0.789013	0.756544	0.681326	-0.775273	-0.823959	-0.759017	-0.636339	-0.441213	-0.657211
c580230_g3	blue2	0.505228	0.368218	0.503409	0.42195	0.91978	0.78023	0.862029	0.700002	0.780794	-0.777471	-0.832214	-0.809963	-0.686623	-0.489769	-0.550624	gi|939644129|ref|XP_014272244.1| PREDICTED: protein takeout-like [Halyomorpha halys]
c572657_g4	blue2	0.518823	0.368172	0.437757	0.424733	0.91586	0.630059	0.732413	0.65959	0.753871	-0.708863	-0.798743	-0.710088	-0.636254	-0.397457	-0.519244
c566540_g1	blue2	0.503619	0.367767	0.597161	0.455935	0.922645	0.720752	0.914111	0.786687	0.796697	-0.839473	-0.824594	-0.879674	-0.815807	-0.584311	-0.520283
c564721_g1	blue2	0.513576	0.367567	0.451982	0.399898	0.928464	0.637786	0.779099	0.721903	0.71202	-0.842446	-0.847758	-0.745236	-0.637151	-0.442352	-0.715826
c586234_g1	blue2	0.541675	0.367435	0.606953	0.561395	0.964265	0.793189	0.927605	0.889419	0.868977	-0.836882	-0.822048	-0.931022	-0.799124	-0.632608	-0.538863	gi|936681592|ref|XP_014237821.1| PREDICTED: uncharacterized protein LOC106659657, partial [Trichogramma pretiosum]
Contig16840	blue2	0.489635	0.366798	0.388221	0.430072	0.94636	0.733106	0.849857	0.834226	0.790206	-0.791913	-0.835993	-0.832884	-0.761163	-0.50178	-0.539691
Contig12125	blue2	0.595979	0.365227	0.598456	0.585573	0.930291	0.836015	0.924899	0.909084	0.892377	-0.793995	-0.842683	-0.921719	-0.808603	-0.68809	-0.376701	gi|926609219|ref|XP_013782192.1| PREDICTED: uncharacterized protein LOC106466450 [Limulus polyphemus]
Contig11732	blue2	0.40005	0.36507	0.441205	0.462682	0.94291	0.663816	0.91633	0.809555	0.825637	-0.813499	-0.726985	-0.89836	-0.743697	-0.557129	-0.578422
c568609_g1	blue2	0.520341	0.364621	0.539303	0.53109	0.926277	0.770209	0.903423	0.81671	0.844362	-0.849663	-0.800198	-0.907665	-0.83388	-0.548764	-0.630004	gi|328726418|ref|XP_003248889.1| PREDICTED: zinc finger protein 271-like [Acyrthosiphon pisum]
UN45006	blue2	0.514373	0.364363	0.528742	0.596608	0.932514	0.80024	0.909474	0.888731	0.85535	-0.804768	-0.760975	-0.926356	-0.737041	-0.592094	-0.568331
UN48596	blue2	0.533079	0.364319	0.486773	0.472719	0.955267	0.758422	0.841574	0.794355	0.791883	-0.827663	-0.840456	-0.823342	-0.707813	-0.483637	-0.671616
c574346_g1	blue2	0.608165	0.363806	0.497206	0.452605	0.970752	0.768566	0.837602	0.82969	0.820923	-0.793861	-0.913124	-0.799242	-0.724524	-0.511074	-0.603405
Contig3812	blue2	0.544119	0.363592	0.488583	0.476876	0.977963	0.751944	0.855283	0.814038	0.833951	-0.826322	-0.857522	-0.842533	-0.738491	-0.501229	-0.633641	gi|909557073|ref|XP_013133489.1| PREDICTED: uncharacterized protein LOC106099477 [Papilio polytes]
c579756_g1	blue2	0.447271	0.363425	0.322378	0.348073	0.913593	0.602645	0.758009	0.741201	0.708622	-0.665278	-0.803747	-0.7288	-0.676855	-0.385412	-0.382174
c564721_g4	blue2	0.594683	0.363172	0.515691	0.491688	0.911369	0.733534	0.801742	0.838191	0.771034	-0.766369	-0.880975	-0.804411	-0.691944	-0.521866	-0.492655
Contig16866	blue2	0.542907	0.362535	0.452785	0.440589	0.972968	0.747279	0.831987	0.800749	0.788681	-0.815075	-0.876377	-0.801193	-0.67871	-0.471551	-0.663381	gi|646712546|gb|KDR17278.1| putative E3 ubiquitin-protein ligase HERC2 [Zootermopsis nevadensis]
Contig6914	blue2	0.506411	0.362093	0.439289	0.406877	0.950727	0.732095	0.799804	0.739581	0.733052	-0.787737	-0.847657	-0.765129	-0.652547	-0.403049	-0.680443
Contig5552	blue2	0.563605	0.360506	0.485257	0.507214	0.985329	0.793863	0.872922	0.877053	0.857751	-0.813459	-0.866721	-0.870411	-0.765564	-0.52346	-0.598139	gi|943958143|ref|XP_014361790.1| PREDICTED: uncharacterized protein LOC106713495 [Papilio machaon]
c584171_g1	blue2	0.538593	0.359749	0.506366	0.492732	0.981071	0.760765	0.873517	0.860641	0.842415	-0.818068	-0.852902	-0.871139	-0.784181	-0.527395	-0.585891	gi|662220831|ref|XP_008484571.1| PREDICTED: uncharacterized protein LOC103521244 [Diaphorina citri]
UN14990	blue2	0.475815	0.359321	0.4263	0.4339	0.96981	0.653061	0.853497	0.838862	0.795517	-0.831104	-0.820098	-0.837834	-0.708296	-0.511421	-0.632733
c566313_g5	blue2	0.476105	0.359192	0.404842	0.417002	0.939128	0.656851	0.853696	0.823206	0.772064	-0.818365	-0.81485	-0.815204	-0.703345	-0.531067	-0.574452
c526221_g1	blue2	0.603645	0.358712	0.544983	0.4729	0.964504	0.765418	0.845529	0.835273	0.833192	-0.795635	-0.898076	-0.81641	-0.760113	-0.55239	-0.561399
Contig11448	blue2	0.588052	0.358707	0.509094	0.530928	0.982694	0.809008	0.876773	0.859867	0.897408	-0.807533	-0.864011	-0.873417	-0.77271	-0.550021	-0.57712	gi|646702743|gb|KDR11794.1| hypothetical protein L798_14173 [Zootermopsis nevadensis]
Contig10543	blue2	0.514508	0.358246	0.490319	0.464358	0.961082	0.729307	0.867877	0.794639	0.841663	-0.838406	-0.834813	-0.859931	-0.778196	-0.517692	-0.601278
c581468_g4	blue2	0.581049	0.357865	0.62162	0.545404	0.949718	0.758222	0.845138	0.849124	0.829021	-0.798639	-0.825676	-0.848369	-0.731396	-0.570134	-0.629905
c581349_g3	blue2	0.371681	0.35778	0.358718	0.343589	0.914521	0.55574	0.817609	0.743422	0.704901	-0.788331	-0.746201	-0.772702	-0.62138	-0.490672	-0.584147	gi|861619723|gb|KMQ87090.1| rna-directed dna polymerase from mobile element jockey-like protein [Lasius niger]
UN23799	blue2	0.552258	0.357728	0.522564	0.481395	0.981601	0.75283	0.835838	0.832834	0.820555	-0.795329	-0.862744	-0.831013	-0.723844	-0.504913	-0.605929
c514333_g1	blue2	0.500062	0.357367	0.414393	0.347822	0.936629	0.643278	0.765527	0.666015	0.725467	-0.778973	-0.845698	-0.710656	-0.632496	-0.381461	-0.701691
c578549_g1	blue2	0.566176	0.356883	0.570422	0.496077	0.960486	0.796687	0.902157	0.812412	0.837623	-0.868916	-0.880514	-0.884866	-0.779421	-0.531546	-0.629501
UN38884	blue2	0.581393	0.356756	0.578914	0.465758	0.943743	0.743223	0.798929	0.806711	0.737233	-0.765853	-0.879939	-0.781863	-0.64595	-0.463595	-0.619452
c583876_g1	blue2	0.573283	0.356119	0.433559	0.388675	0.930434	0.653158	0.717987	0.715918	0.736292	-0.710851	-0.884178	-0.682533	-0.631234	-0.41294	-0.510274
c583089_g2	blue2	0.60634	0.356012	0.602304	0.477828	0.902509	0.790324	0.839573	0.763873	0.766068	-0.726663	-0.878483	-0.788813	-0.635701	-0.517684	-0.46684
c571677_g4	blue2	0.634257	0.355986	0.565096	0.494821	0.966567	0.774394	0.855893	0.836643	0.835	-0.86129	-0.926313	-0.829378	-0.716444	-0.553172	-0.650073
c574668_g2	blue2	0.496507	0.354581	0.465607	0.404561	0.97352	0.677252	0.823654	0.777708	0.772452	-0.808292	-0.858147	-0.802171	-0.704756	-0.455143	-0.609095
c584005_g3	blue2	0.569878	0.35431	0.61155	0.559308	0.931412	0.833284	0.906026	0.854623	0.871169	-0.814219	-0.827654	-0.912996	-0.85552	-0.602843	-0.497442	gi|795016637|ref|XP_011858564.1| PREDICTED: uncharacterized protein LOC105556100 [Vollenhovia emeryi]
UN55389	blue2	0.418203	0.353991	0.461399	0.442445	0.901177	0.686113	0.843709	0.805656	0.732812	-0.803798	-0.748016	-0.841821	-0.704602	-0.522781	-0.623951
Contig3921	blue2	0.520825	0.353981	0.528768	0.429393	0.97507	0.714208	0.843835	0.794346	0.778581	-0.815426	-0.875788	-0.823867	-0.719074	-0.479487	-0.59658
c457315_g1	blue2	0.540667	0.353709	0.56849	0.532812	0.957096	0.774517	0.870774	0.86473	0.818357	-0.810465	-0.81765	-0.869292	-0.703625	-0.550746	-0.689052
Contig14878	blue2	0.50478	0.353365	0.533461	0.492429	0.917648	0.710671	0.887192	0.859224	0.834637	-0.803519	-0.788126	-0.888001	-0.838898	-0.598187	-0.479195
c573841_g2	blue2	0.523082	0.35325	0.516784	0.465626	0.968314	0.78342	0.890459	0.836222	0.808438	-0.838149	-0.873927	-0.878618	-0.78013	-0.511032	-0.545665
UN32818	blue2	0.474098	0.350836	0.515124	0.46073	0.91256	0.715306	0.894292	0.824116	0.819758	-0.803864	-0.7878	-0.864644	-0.695634	-0.658547	-0.47337
c584594_g2	blue2	0.662984	0.350505	0.645305	0.610852	0.912948	0.870202	0.847867	0.882403	0.84051	-0.806731	-0.863488	-0.85816	-0.709432	-0.605887	-0.621868
c533374_g2	blue2	0.596753	0.35014	0.512563	0.39021	0.927662	0.757263	0.753163	0.724584	0.721385	-0.741024	-0.920274	-0.704261	-0.579664	-0.44534	-0.542246
c585833_g1	blue2	0.498398	0.349253	0.465908	0.444612	0.952254	0.640457	0.794283	0.806801	0.785526	-0.784332	-0.803188	-0.793123	-0.699976	-0.487926	-0.626842
Contig4825	blue2	0.483187	0.349241	0.419404	0.458788	0.961904	0.711631	0.852498	0.794857	0.84756	-0.798946	-0.78937	-0.836654	-0.703331	-0.502329	-0.647533
c581862_g5	blue2	0.479049	0.348838	0.484655	0.488818	0.929866	0.778238	0.927584	0.833309	0.820969	-0.82661	-0.79052	-0.895599	-0.690156	-0.566807	-0.593652
Contig9898	blue2	0.487974	0.348812	0.481356	0.486528	0.939605	0.685415	0.869035	0.822411	0.836178	-0.839001	-0.777643	-0.861988	-0.7483	-0.562615	-0.620836	gi|646706544|gb|KDR13720.1| hypothetical protein L798_12198 [Zootermopsis nevadensis]
UN46666	blue2	0.567818	0.347416	0.521053	0.478008	0.951272	0.810623	0.848565	0.838093	0.785861	-0.821061	-0.880387	-0.833473	-0.699195	-0.492849	-0.64536
c579495_g2	blue2	0.577821	0.347101	0.539857	0.461153	0.947656	0.785855	0.849789	0.771828	0.804895	-0.84176	-0.898625	-0.820852	-0.71111	-0.505817	-0.622082
c583789_g1	blue2	0.606182	0.346698	0.540354	0.489244	0.985727	0.797362	0.862527	0.854757	0.872507	-0.815905	-0.910371	-0.849549	-0.765138	-0.549109	-0.563481
Contig9905	blue2	0.541396	0.346244	0.515774	0.46853	0.983295	0.746757	0.842227	0.849534	0.80974	-0.800881	-0.864113	-0.834274	-0.723203	-0.49501	-0.642451
c583376_g1	blue2	0.560158	0.345369	0.587427	0.439262	0.915355	0.715169	0.852117	0.782425	0.769081	-0.843616	-0.868362	-0.816419	-0.765746	-0.542431	-0.58355
UN31099	blue2	0.540397	0.344225	0.540912	0.484547	0.905648	0.83379	0.848596	0.74934	0.738494	-0.806764	-0.856838	-0.820156	-0.610184	-0.477456	-0.559746
c582287_g4	blue2	0.518893	0.343039	0.555024	0.502278	0.920884	0.707301	0.901636	0.90374	0.797682	-0.860272	-0.821287	-0.895563	-0.760514	-0.616534	-0.607979
c585291_g4	blue2	0.577134	0.34239	0.524023	0.555236	0.954495	0.859441	0.88814	0.894566	0.894245	-0.790254	-0.849922	-0.904031	-0.792821	-0.580863	-0.495927	gi|970909267|ref|XP_015120759.1| PREDICTED: uncharacterized protein LOC107043690 [Diachasma alloeum]
c571939_g2	blue2	0.474862	0.341308	0.307694	0.311853	0.917114	0.632982	0.749909	0.713297	0.650423	-0.772857	-0.865999	-0.701103	-0.590672	-0.302992	-0.637858
Contig12268	blue2	0.50811	0.341139	0.468413	0.478384	0.969533	0.750297	0.867045	0.827094	0.852826	-0.808633	-0.810465	-0.855231	-0.720638	-0.512141	-0.683243	gi|795013480|ref|XP_011883465.1| PREDICTED: uncharacterized protein LOC105570667, partial [Vollenhovia emeryi]
c565906_g3	blue2	0.536209	0.340439	0.58546	0.513639	0.931402	0.746175	0.870816	0.859688	0.818726	-0.792874	-0.813278	-0.867628	-0.761373	-0.586737	-0.496166
UN53759	blue2	0.548051	0.339173	0.450889	0.464233	0.924693	0.838821	0.88345	0.838285	0.824551	-0.794825	-0.870918	-0.859095	-0.732726	-0.531589	-0.478643	gi|795010768|ref|XP_011868909.1| PREDICTED: uncharacterized protein LOC105562568 [Vollenhovia emeryi]
c584706_g1	blue2	0.442553	0.338839	0.448258	0.501768	0.923079	0.70239	0.884578	0.864175	0.817287	-0.765766	-0.732453	-0.87796	-0.739225	-0.565347	-0.515623	gi|936699325|ref|XP_014227638.1| PREDICTED: protein transport protein Sec24A [Trichogramma pretiosum]
c579145_g1	blue2	0.57284	0.338834	0.543805	0.501329	0.926038	0.776555	0.875682	0.83423	0.841327	-0.820625	-0.853798	-0.860003	-0.758844	-0.568658	-0.555396
c572327_g1	blue2	0.510597	0.338502	0.472583	0.426434	0.949914	0.749278	0.831156	0.80959	0.758951	-0.815801	-0.846722	-0.806768	-0.689344	-0.463912	-0.695293
c370637_g1	blue2	0.548244	0.337964	0.496182	0.499378	0.954378	0.789512	0.905672	0.88663	0.877601	-0.81905	-0.864182	-0.90646	-0.839031	-0.570912	-0.504356
Contig16893	blue2	0.609758	0.337643	0.645913	0.493696	0.902864	0.862589	0.820598	0.745312	0.776718	-0.738044	-0.861902	-0.784313	-0.700748	-0.509714	-0.528333	gi|646706544|gb|KDR13720.1| hypothetical protein L798_12198 [Zootermopsis nevadensis]
Contig5822	blue2	0.520976	0.337491	0.452533	0.499032	0.948721	0.816427	0.882509	0.833281	0.875732	-0.786467	-0.811906	-0.873005	-0.733955	-0.537215	-0.561289
c583853_g8	blue2	0.476369	0.335668	0.388143	0.384435	0.927214	0.570953	0.739625	0.775208	0.747597	-0.751067	-0.784508	-0.735491	-0.657206	-0.416586	-0.707486
UN16548	blue2	0.410741	0.335455	0.451796	0.411305	0.906716	0.6294	0.857324	0.792432	0.754583	-0.710645	-0.7561	-0.834573	-0.712002	-0.502469	-0.356992	gi|985391223|ref|XP_015380306.1| PREDICTED: tektin-1-like [Diuraphis noxia]
Contig15805	blue2	0.449133	0.334907	0.399651	0.374541	0.914652	0.61994	0.846254	0.735084	0.801203	-0.792625	-0.776802	-0.807448	-0.753938	-0.457015	-0.654374
UN49527	blue2	0.389372	0.334848	0.456002	0.351005	0.908419	0.583768	0.836237	0.666844	0.735172	-0.778244	-0.757168	-0.794342	-0.691944	-0.436271	-0.545892
c584290_g2	blue2	0.33657	0.334725	0.35558	0.367624	0.927591	0.596713	0.879077	0.770676	0.765382	-0.792121	-0.715586	-0.850798	-0.74925	-0.466919	-0.57821
Contig19493	blue2	0.530289	0.334605	0.445788	0.444299	0.95782	0.790307	0.827749	0.812608	0.791344	-0.793144	-0.865751	-0.81069	-0.685752	-0.463902	-0.605851
UN53878	blue2	0.542378	0.333448	0.566143	0.514169	0.974649	0.81614	0.924584	0.901195	0.869971	-0.801045	-0.852225	-0.910872	-0.781426	-0.594286	-0.516887
c743712_g1	blue2	0.513846	0.332939	0.423319	0.407612	0.911473	0.686007	0.78826	0.796325	0.703982	-0.829829	-0.843497	-0.762104	-0.602516	-0.439593	-0.75086
c556362_g2	blue2	0.490851	0.33245	0.341254	0.335649	0.949861	0.668136	0.790867	0.758046	0.754257	-0.788145	-0.865044	-0.740079	-0.63149	-0.427562	-0.624357
Contig12343	blue2	0.461634	0.332338	0.426673	0.435197	0.94022	0.727029	0.838413	0.757385	0.802428	-0.773166	-0.778083	-0.811272	-0.685934	-0.460957	-0.655928	gi|970916400|ref|XP_015124637.1| PREDICTED: uncharacterized protein LOC107046530 isoform X1 [Diachasma alloeum] >gi|970916402|ref|XP_015124638.1| PREDICTED: uncharacterized protein LOC107046530 isoform X1 [Diachasma alloeum] >gi|970916404|ref|XP_015124639.1| PREDICTED: uncharacterized protein LOC107046530 isoform X1 [Diachasma alloeum] >gi|970916406|ref|XP_015124640.1| PREDICTED: uncharacterized …
c580246_g1	blue2	0.536749	0.332103	0.455529	0.534563	0.932058	0.788076	0.870011	0.889417	0.854767	-0.775287	-0.807096	-0.874866	-0.740058	-0.551681	-0.536186
c586296_g2	blue2	0.545601	0.331864	0.511749	0.46431	0.940884	0.758007	0.90959	0.880895	0.87741	-0.81806	-0.862248	-0.882922	-0.788395	-0.652044	-0.448462	gi|913324481|ref|XP_013193561.1| PREDICTED: RNA-directed DNA polymerase from mobile element jockey-like isoform X1 [Amyelois transitella] >gi|913324483|ref|XP_013193562.1| PREDICTED: RNA-directed DNA polymerase from mobile element jockey-like isoform X2 [Amyelois transitella]
UN33550	blue2	0.494273	0.331553	0.396011	0.425187	0.939599	0.638618	0.78649	0.837365	0.792905	-0.795989	-0.809225	-0.792362	-0.663678	-0.492361	-0.670078
c583119_g1	blue2	0.569204	0.331386	0.543363	0.433313	0.950516	0.720069	0.820963	0.774358	0.799583	-0.823942	-0.872505	-0.788966	-0.682522	-0.486735	-0.717007
c567302_g2	blue2	0.567809	0.33084	0.535687	0.567303	0.917483	0.833782	0.897002	0.892827	0.891024	-0.804589	-0.805365	-0.907144	-0.807902	-0.608695	-0.56221	gi|646702743|gb|KDR11794.1| hypothetical protein L798_14173 [Zootermopsis nevadensis]
c576662_g1	blue2	0.544745	0.330293	0.635083	0.572067	0.915062	0.818037	0.848078	0.813596	0.814599	-0.755574	-0.771216	-0.852521	-0.62998	-0.555766	-0.627265
c585871_g2	blue2	0.5605	0.32998	0.454409	0.409093	0.919641	0.664303	0.709292	0.763938	0.726868	-0.738449	-0.861919	-0.708767	-0.607271	-0.400904	-0.656228	gi|795016637|ref|XP_011858564.1| PREDICTED: uncharacterized protein LOC105556100 [Vollenhovia emeryi]
c575928_g4	blue2	0.536706	0.32975	0.490353	0.49995	0.936842	0.808195	0.856113	0.849102	0.810123	-0.761064	-0.814689	-0.831423	-0.651522	-0.523848	-0.597619
c567137_g2	blue2	0.424777	0.329464	0.316797	0.322599	0.936185	0.569224	0.766692	0.695655	0.767432	-0.774921	-0.789818	-0.738008	-0.700363	-0.390317	-0.65086
Contig11890	blue2	0.483875	0.328281	0.494617	0.45248	0.976375	0.713457	0.881441	0.817325	0.861389	-0.81424	-0.814845	-0.870447	-0.774	-0.524554	-0.607353	gi|189241943|ref|XP_971607.2| PREDICTED: uncharacterized aarF domain-containing protein kinase 1 [Tribolium castaneum] >gi|270015338|gb|EFA11786.1| hypothetical protein TcasGA2_TC008565 [Tribolium castaneum]
c584715_g2	blue2	0.57456	0.32746	0.552144	0.527786	0.96198	0.860208	0.906221	0.894385	0.901587	-0.764536	-0.848912	-0.889489	-0.764932	-0.61357	-0.487461	gi|675363931|gb|KFM56833.1| Retrovirus-related Pol polyprotein from transposon TNT 1-94, partial [Stegodyphus mimosarum]
c558815_g1	blue2	0.517245	0.327341	0.421961	0.342582	0.918085	0.635828	0.748101	0.699835	0.778896	-0.702428	-0.834272	-0.701939	-0.620711	-0.453883	-0.523376
Contig18482	blue2	0.549351	0.327201	0.52884	0.515514	0.980148	0.800657	0.86952	0.873721	0.881398	-0.754816	-0.842167	-0.876949	-0.763818	-0.527834	-0.517497
c582924_g5	blue2	0.507879	0.327131	0.516614	0.466693	0.90709	0.773185	0.79946	0.771598	0.729668	-0.73215	-0.783864	-0.765141	-0.591457	-0.475032	-0.64658	gi|646706544|gb|KDR13720.1| hypothetical protein L798_12198 [Zootermopsis nevadensis]
Contig12290	blue2	0.467922	0.326949	0.565654	0.427749	0.924616	0.748283	0.881157	0.717905	0.764164	-0.805396	-0.82775	-0.846996	-0.661609	-0.484435	-0.53519	gi|307192805|gb|EFN75879.1| hypothetical protein EAI_04605, partial [Harpegnathos saltator]
c581533_g2	blue2	0.571694	0.326109	0.565388	0.523957	0.948992	0.817589	0.843861	0.856596	0.848174	-0.778043	-0.843444	-0.857571	-0.780213	-0.52988	-0.555868	gi|795010872|ref|XP_011869493.1| PREDICTED: uncharacterized protein LOC105562922, partial [Vollenhovia emeryi]
Contig16395	blue2	0.480316	0.324716	0.400333	0.352707	0.909998	0.770325	0.779159	0.746907	0.69205	-0.705025	-0.842175	-0.734873	-0.632519	-0.384731	-0.54955
UN12241	blue2	0.491363	0.324014	0.443399	0.400634	0.906085	0.616237	0.733409	0.742023	0.758893	-0.724083	-0.792453	-0.741382	-0.65034	-0.430639	-0.604569
Contig17754	blue2	0.482616	0.323941	0.544377	0.519365	0.913832	0.668747	0.835717	0.857822	0.785363	-0.744971	-0.747618	-0.853562	-0.656155	-0.52008	-0.608044	gi|752879013|ref|XP_011257017.1| PREDICTED: uncharacterized protein LOC105251733 [Camponotus floridanus]
c582372_g5	blue2	0.479764	0.323775	0.479138	0.423561	0.948111	0.703339	0.867905	0.785707	0.84314	-0.791667	-0.798608	-0.843853	-0.773761	-0.50265	-0.607119	gi|943937267|ref|XP_014369266.1| PREDICTED: uncharacterized protein LOC106719438, partial [Papilio machaon]
c575492_g5	blue2	0.511863	0.323382	0.387424	0.437623	0.940426	0.785179	0.886085	0.827943	0.857353	-0.818054	-0.849747	-0.86216	-0.750668	-0.516259	-0.547931
UN22700	blue2	0.518147	0.322768	0.515198	0.54891	0.938908	0.8167	0.909477	0.930537	0.874441	-0.74651	-0.79167	-0.919432	-0.752425	-0.595304	-0.464265
c585762_g2	blue2	0.452814	0.32253	0.415288	0.429526	0.914126	0.657783	0.798319	0.795797	0.73984	-0.799419	-0.762637	-0.795018	-0.689195	-0.424143	-0.774357	gi|646702743|gb|KDR11794.1| hypothetical protein L798_14173 [Zootermopsis nevadensis]
c579808_g1	blue2	0.513438	0.322279	0.332329	0.337686	0.908719	0.708934	0.777135	0.765925	0.741418	-0.791439	-0.884262	-0.743251	-0.692011	-0.43127	-0.542263
Contig10257	blue2	0.620428	0.322161	0.569845	0.575025	0.923758	0.859012	0.877288	0.896809	0.907365	-0.798664	-0.834681	-0.879785	-0.746987	-0.631311	-0.593826	gi|795008385|ref|XP_011883693.1| PREDICTED: uncharacterized protein LOC105570852, partial [Vollenhovia emeryi]
c581920_g1	blue2	0.551181	0.319884	0.475019	0.399884	0.943104	0.66944	0.747079	0.770835	0.736884	-0.761904	-0.860093	-0.716871	-0.571065	-0.420107	-0.727283	gi|321456894|gb|EFX67991.1| hypothetical protein DAPPUDRAFT_301720 [Daphnia pulex]
c585424_g2	blue2	0.558795	0.318904	0.704044	0.533013	0.904866	0.76467	0.900752	0.847757	0.798637	-0.850066	-0.843688	-0.896541	-0.736747	-0.628257	-0.549475	gi|780699850|ref|XP_011701738.1| PREDICTED: phosphoribosylformylglycinamidine synthase-like [Wasmannia auropunctata]
c568540_g2	blue2	0.579791	0.318799	0.557794	0.506091	0.925069	0.758463	0.86407	0.803534	0.882516	-0.829083	-0.835018	-0.858763	-0.788939	-0.54405	-0.672317
c586199_g3	blue2	0.542777	0.318458	0.593674	0.528597	0.904906	0.892725	0.894611	0.864195	0.779609	-0.725503	-0.835412	-0.871702	-0.663631	-0.567452	-0.38869	gi|646690363|gb|KDR06832.1| hypothetical protein L798_03889 [Zootermopsis nevadensis]
c585127_g3	blue2	0.501982	0.317673	0.430716	0.395294	0.948544	0.695295	0.800877	0.755053	0.800977	-0.805067	-0.828773	-0.777136	-0.674591	-0.442681	-0.723315	gi|943937267|ref|XP_014369266.1| PREDICTED: uncharacterized protein LOC106719438, partial [Papilio machaon]
c580705_g1	blue2	0.497722	0.317241	0.560763	0.49188	0.910121	0.700605	0.865976	0.772393	0.835429	-0.751682	-0.77187	-0.846768	-0.703694	-0.555764	-0.496169
c583767_g5	blue2	0.452066	0.317062	0.429384	0.402116	0.923156	0.579409	0.734282	0.752256	0.715308	-0.751604	-0.77441	-0.738187	-0.602324	-0.396418	-0.698763
c571644_g1	blue2	0.520628	0.316463	0.470314	0.375099	0.948219	0.704953	0.801424	0.74198	0.803109	-0.7274	-0.868086	-0.772374	-0.708382	-0.434861	-0.520469
c585082_g3	blue2	0.614659	0.316328	0.465676	0.380179	0.900981	0.765621	0.794451	0.697644	0.800029	-0.810156	-0.940455	-0.743066	-0.704825	-0.46817	-0.503822	gi|662216070|ref|XP_008481948.1| PREDICTED: uncharacterized protein LOC103518647 [Diaphorina citri]
c160794_g1	blue2	0.477739	0.314283	0.468387	0.470437	0.904527	0.678366	0.884954	0.834874	0.858772	-0.75146	-0.765031	-0.879148	-0.793739	-0.550301	-0.448604
c578375_g3	blue2	0.486958	0.313831	0.42403	0.446543	0.931012	0.686258	0.83517	0.798271	0.875917	-0.800117	-0.794773	-0.848115	-0.834726	-0.518668	-0.548784
c585862_g1	blue2	0.610972	0.312499	0.527733	0.536736	0.904219	0.892017	0.889907	0.894888	0.892284	-0.774782	-0.864103	-0.884708	-0.795998	-0.619432	-0.419191
c573560_g4	blue2	0.505182	0.31226	0.418207	0.383302	0.934881	0.711852	0.775749	0.822798	0.709696	-0.771373	-0.864318	-0.75017	-0.633548	-0.440936	-0.606703
c586271_g1	blue2	0.557304	0.31207	0.625206	0.607899	0.919149	0.850117	0.891126	0.901732	0.905542	-0.700882	-0.764545	-0.911405	-0.767594	-0.637476	-0.375454
UN45206	blue2	0.441031	0.311883	0.320467	0.416516	0.934718	0.719811	0.826909	0.804534	0.835371	-0.750264	-0.760936	-0.815899	-0.708793	-0.462803	-0.598421
Contig12356	blue2	0.518234	0.311732	0.445614	0.439088	0.967634	0.725573	0.814223	0.825312	0.853869	-0.764406	-0.829969	-0.816521	-0.743944	-0.476436	-0.600188	gi|972184590|ref|XP_015173765.1| PREDICTED: neprilysin isoform X1 [Polistes dominula]
c514238_g1	blue2	0.54391	0.311212	0.504888	0.447661	0.95363	0.697138	0.77126	0.832654	0.764215	-0.71099	-0.861502	-0.768075	-0.617571	-0.457995	-0.511168
c19691_g1	blue2	0.420979	0.31097	0.336838	0.376808	0.916354	0.732307	0.846787	0.760733	0.777899	-0.769275	-0.785635	-0.807876	-0.678184	-0.456722	-0.523991
c583166_g5	blue2	0.543083	0.310759	0.559397	0.413624	0.901919	0.688794	0.81361	0.811172	0.714779	-0.848778	-0.863096	-0.783996	-0.656777	-0.508321	-0.713258	gi|646714574|gb|KDR18487.1| SHC-transforming protein 1 [Zootermopsis nevadensis]
UN23541	blue2	0.467282	0.30918	0.434866	0.308962	0.931956	0.615801	0.734866	0.715887	0.671414	-0.70248	-0.860006	-0.699792	-0.607001	-0.347494	-0.524815
c582046_g2	blue2	0.501308	0.309037	0.530397	0.549338	0.937551	0.729562	0.90114	0.933254	0.873747	-0.822621	-0.773736	-0.927007	-0.755113	-0.611058	-0.602248
c572240_g8	blue2	0.511026	0.307332	0.50798	0.45474	0.939712	0.688193	0.797054	0.829795	0.780468	-0.704307	-0.806874	-0.79421	-0.688717	-0.450323	-0.584044
c145942_g1	blue2	0.468088	0.306977	0.393758	0.333269	0.91438	0.731889	0.799458	0.747299	0.67255	-0.776359	-0.86035	-0.741254	-0.587527	-0.385343	-0.62669
c568438_g7	blue2	0.450515	0.306822	0.362558	0.347773	0.918332	0.555514	0.724335	0.690252	0.75005	-0.765177	-0.775582	-0.705241	-0.627018	-0.381317	-0.736256
c582764_g1	blue2	0.547911	0.302761	0.521026	0.495345	0.904022	0.791707	0.874486	0.805367	0.893019	-0.743621	-0.789327	-0.843588	-0.737157	-0.591509	-0.49446
c585328_g2	blue2	0.503649	0.301416	0.444015	0.471051	0.939641	0.731595	0.819527	0.82798	0.815751	-0.783322	-0.795614	-0.820202	-0.698985	-0.460261	-0.678783	gi|930678361|gb|KPJ18338.1| hypothetical protein RR48_04784 [Papilio machaon]
c555337_g1	blue2	0.450314	0.298668	0.413262	0.379535	0.944336	0.641068	0.790754	0.807197	0.737058	-0.792515	-0.809166	-0.7746	-0.64118	-0.430207	-0.725069
c586190_g1	blue2	0.515527	0.297985	0.57517	0.560711	0.936724	0.843582	0.901015	0.911873	0.882391	-0.760387	-0.777549	-0.923028	-0.756288	-0.594945	-0.521019	gi|795019016|ref|XP_011859437.1| PREDICTED: uncharacterized protein LOC105556932 [Vollenhovia emeryi]
c583096_g2	blue2	0.526749	0.297716	0.476622	0.451211	0.97764	0.810668	0.861188	0.838731	0.857398	-0.781245	-0.862882	-0.853417	-0.741444	-0.470159	-0.590326	gi|646711290|gb|KDR16514.1| hypothetical protein L798_09949, partial [Zootermopsis nevadensis]
Contig11837	blue2	0.539448	0.294278	0.562641	0.490615	0.940002	0.809072	0.894484	0.885102	0.840542	-0.822901	-0.851079	-0.888662	-0.770465	-0.570148	-0.543309	gi|307172520|gb|EFN63938.1| hypothetical protein EAG_08369, partial [Camponotus floridanus]
Contig19349	blue2	0.428681	0.293582	0.437914	0.371868	0.948919	0.657041	0.864244	0.765066	0.825764	-0.787207	-0.796084	-0.833905	-0.742941	-0.478981	-0.553092	gi|662220831|ref|XP_008484571.1| PREDICTED: uncharacterized protein LOC103521244 [Diaphorina citri]
c583235_g5	blue2	0.469322	0.292202	0.479614	0.431671	0.911335	0.723272	0.876744	0.777409	0.847163	-0.818664	-0.776366	-0.86133	-0.767151	-0.500192	-0.709134
Contig12169	blue2	0.45781	0.291704	0.351454	0.421001	0.94079	0.753491	0.827577	0.811026	0.832146	-0.747082	-0.784237	-0.817968	-0.693348	-0.442401	-0.594806
c584259_g1	blue2	0.450252	0.291385	0.39289	0.41962	0.948132	0.660393	0.796725	0.81275	0.796592	-0.77837	-0.777086	-0.798366	-0.634757	-0.438142	-0.725194	gi|646706544|gb|KDR13720.1| hypothetical protein L798_12198 [Zootermopsis nevadensis]
c583990_g4	blue2	0.559495	0.290907	0.506205	0.460126	0.97122	0.792578	0.862628	0.85075	0.855298	-0.831902	-0.887928	-0.852102	-0.730353	-0.497032	-0.672918
c583621_g1	blue2	0.548011	0.290331	0.501912	0.497468	0.972912	0.814812	0.864987	0.895978	0.896596	-0.762039	-0.848849	-0.873068	-0.735391	-0.547337	-0.510302	gi|662220831|ref|XP_008484571.1| PREDICTED: uncharacterized protein LOC103521244 [Diaphorina citri]
c579789_g2	blue2	0.461423	0.290232	0.442246	0.364691	0.911923	0.675661	0.828405	0.693763	0.790893	-0.821573	-0.802169	-0.782967	-0.691839	-0.449311	-0.671305
c471982_g1	blue2	0.499641	0.288901	0.539611	0.515152	0.923165	0.812698	0.915204	0.845467	0.886326	-0.737759	-0.77482	-0.901477	-0.720916	-0.568186	-0.4853
c580355_g5	blue2	0.445463	0.287875	0.4187	0.396843	0.93765	0.637117	0.796185	0.798092	0.792267	-0.794739	-0.789741	-0.790755	-0.635109	-0.499012	-0.644692
UN50223	blue2	0.462549	0.287488	0.452917	0.415115	0.958739	0.692086	0.827185	0.83469	0.812313	-0.8065	-0.811428	-0.830605	-0.693327	-0.484675	-0.673767
c525220_g1	blue2	0.55512	0.287386	0.590787	0.536199	0.934729	0.728811	0.820426	0.88191	0.858191	-0.774821	-0.799773	-0.852958	-0.706209	-0.555243	-0.649451
Contig18774	blue2	0.489941	0.286936	0.479791	0.417031	0.963304	0.692207	0.827814	0.853028	0.821576	-0.789529	-0.83915	-0.825924	-0.67643	-0.521588	-0.603158
c554896_g2	blue2	0.500211	0.286886	0.487586	0.452701	0.909216	0.694443	0.7927	0.8084	0.782146	-0.800231	-0.796859	-0.801697	-0.716294	-0.479051	-0.697946
Contig15214	blue2	0.470231	0.286518	0.5216	0.51334	0.947593	0.797099	0.896862	0.885769	0.886046	-0.755465	-0.76418	-0.908284	-0.735849	-0.584749	-0.495944
c582799_g2	blue2	0.485782	0.283928	0.427518	0.440913	0.907104	0.771344	0.83586	0.877705	0.811358	-0.762508	-0.814248	-0.840176	-0.704292	-0.556148	-0.467961
c512452_g1	blue2	0.46074	0.283832	0.533293	0.453438	0.935434	0.691102	0.830618	0.850374	0.823093	-0.734444	-0.759491	-0.841219	-0.747102	-0.529254	-0.552218
UN29220	blue2	0.552184	0.283607	0.579783	0.492195	0.917951	0.825734	0.851283	0.799615	0.846798	-0.742712	-0.818611	-0.831259	-0.747419	-0.529856	-0.5398	gi|861639619|gb|KMQ92919.1| endonuclease-reverse transcriptase [Lasius niger]
c585963_g1	blue2	0.537573	0.283566	0.562295	0.475919	0.95253	0.728693	0.818995	0.854608	0.86616	-0.72686	-0.824775	-0.835432	-0.769877	-0.530177	-0.530127
UN09216	blue2	0.482261	0.282842	0.33663	0.34179	0.913884	0.769025	0.772996	0.736279	0.760246	-0.717675	-0.848999	-0.738086	-0.639663	-0.385219	-0.515165
c572824_g1	blue2	0.459079	0.282555	0.474506	0.441976	0.920718	0.745461	0.8443	0.804044	0.81874	-0.725307	-0.756532	-0.822998	-0.715722	-0.499478	-0.5338	gi|909557073|ref|XP_013133489.1| PREDICTED: uncharacterized protein LOC106099477 [Papilio polytes]
c572205_g6	blue2	0.533353	0.281521	0.578333	0.444744	0.948104	0.725168	0.83247	0.855693	0.80132	-0.79427	-0.849428	-0.825913	-0.712737	-0.51715	-0.644447
c586194_g1	blue2	0.524581	0.280128	0.524927	0.42697	0.965439	0.805704	0.837084	0.800762	0.815054	-0.776259	-0.868378	-0.820848	-0.694692	-0.446299	-0.631843	gi|777763238|gb|AJY53623.1| cryptochrome 1 [Nilaparvata lugens]
c571675_g2	blue2	0.520979	0.27906	0.53481	0.423767	0.915875	0.756075	0.831672	0.803795	0.750682	-0.804122	-0.843705	-0.801308	-0.623297	-0.459983	-0.74902
c586251_g1	blue2	0.546495	0.278808	0.488607	0.482371	0.973516	0.824882	0.851883	0.880236	0.879927	-0.771077	-0.864257	-0.860625	-0.733258	-0.507261	-0.570169
c581610_g2	blue2	0.480615	0.278584	0.53225	0.401853	0.959417	0.68556	0.824328	0.808247	0.802187	-0.793655	-0.838683	-0.818523	-0.714886	-0.494175	-0.604855
c541469_g1	blue2	0.479892	0.277773	0.4521	0.35046	0.964215	0.687096	0.787049	0.768107	0.800651	-0.702365	-0.851812	-0.765477	-0.667677	-0.425616	-0.496518
Contig15469	blue2	0.441328	0.277468	0.317082	0.36345	0.922762	0.681316	0.815849	0.837091	0.807915	-0.754969	-0.808171	-0.80132	-0.698431	-0.492785	-0.49573
c584689_g4	blue2	0.394368	0.275549	0.294937	0.326756	0.94764	0.611951	0.775425	0.775249	0.77866	-0.742949	-0.769114	-0.75382	-0.620732	-0.407655	-0.651736
c585787_g1	blue2	0.575244	0.274511	0.560421	0.404801	0.938176	0.743993	0.822359	0.795537	0.820085	-0.803439	-0.890115	-0.788562	-0.693323	-0.500927	-0.683048
c574262_g3	blue2	0.450687	0.273966	0.47845	0.474117	0.905458	0.660945	0.866256	0.809353	0.878256	-0.812365	-0.74241	-0.886779	-0.80364	-0.53682	-0.59555
c517718_g1	blue2	0.492689	0.273178	0.543942	0.510689	0.925534	0.752275	0.886522	0.900725	0.868194	-0.803985	-0.787497	-0.902873	-0.777638	-0.612358	-0.536252
Contig1075	blue2	0.408055	0.271533	0.342551	0.328805	0.934466	0.602015	0.774261	0.811655	0.728858	-0.707996	-0.795465	-0.753424	-0.65084	-0.402624	-0.52575	gi|646707050|gb|KDR13984.1| hypothetical protein L798_11945 [Zootermopsis nevadensis]
Contig15302	blue2	0.406585	0.271408	0.400781	0.303711	0.907525	0.680016	0.819586	0.754828	0.710975	-0.730079	-0.81835	-0.772554	-0.715678	-0.416463	-0.426657
c532680_g1	blue2	0.445529	0.269686	0.369813	0.361188	0.950964	0.6743	0.776031	0.807585	0.771436	-0.756474	-0.815299	-0.765081	-0.600655	-0.427649	-0.647537
Contig17027	blue2	0.55896	0.268972	0.593862	0.505474	0.929277	0.80707	0.877116	0.872139	0.915532	-0.767639	-0.819132	-0.880906	-0.773282	-0.611082	-0.546094
UN28111	blue2	0.6043	0.268863	0.600778	0.540753	0.913242	0.830789	0.835128	0.889123	0.879635	-0.762699	-0.827984	-0.844488	-0.728392	-0.594936	-0.59495	gi|646706544|gb|KDR13720.1| hypothetical protein L798_12198 [Zootermopsis nevadensis]
c581468_g5	blue2	0.432486	0.267507	0.38309	0.365112	0.932888	0.6469	0.790441	0.856198	0.762985	-0.772787	-0.804954	-0.798742	-0.676183	-0.452949	-0.629264
c471379_g1	blue2	0.495704	0.267055	0.463901	0.458722	0.940881	0.653026	0.784576	0.808805	0.874689	-0.743434	-0.774922	-0.801992	-0.642103	-0.511647	-0.607876	gi|985390440|ref|XP_015379880.1| PREDICTED: uncharacterized protein LOC107173738 [Diuraphis noxia]
Contig7237	blue2	0.466403	0.265234	0.360968	0.364012	0.953914	0.639349	0.758792	0.826894	0.798392	-0.734523	-0.809408	-0.745956	-0.618556	-0.453354	-0.637349
c583212_g4	blue2	0.457766	0.263042	0.398049	0.348	0.946538	0.609451	0.716538	0.781254	0.747008	-0.702245	-0.810823	-0.708725	-0.572758	-0.403634	-0.624171
UN12218	blue2	0.405269	0.262805	0.388536	0.383138	0.931676	0.610565	0.778158	0.806278	0.757563	-0.756719	-0.750175	-0.775267	-0.595535	-0.430963	-0.720079
c544374_g1	blue2	0.485111	0.261347	0.515797	0.417644	0.900788	0.644074	0.820601	0.796988	0.868976	-0.759693	-0.771614	-0.817862	-0.754715	-0.583755	-0.486518
UN57810	blue2	0.393849	0.259847	0.354051	0.389911	0.913801	0.649578	0.866971	0.855105	0.828188	-0.777354	-0.757382	-0.856556	-0.732611	-0.541382	-0.465885	gi|795016637|ref|XP_011858564.1| PREDICTED: uncharacterized protein LOC105556100 [Vollenhovia emeryi]
c569287_g6	blue2	0.419827	0.259817	0.411903	0.393733	0.951557	0.668171	0.819594	0.841092	0.837942	-0.729858	-0.771749	-0.822467	-0.635455	-0.510007	-0.549997
UN16712	blue2	0.513053	0.259387	0.549917	0.481493	0.922379	0.807646	0.859755	0.888404	0.861501	-0.728064	-0.794116	-0.866447	-0.763018	-0.559917	-0.497075
c577667_g1	blue2	0.503746	0.254438	0.390393	0.295454	0.916157	0.646471	0.723109	0.73165	0.72053	-0.759071	-0.908246	-0.701499	-0.64276	-0.376002	-0.513871
Contig5631	blue2	0.397173	0.25379	0.303647	0.29894	0.912624	0.652789	0.746029	0.679906	0.719916	-0.731971	-0.78135	-0.709179	-0.588468	-0.309743	-0.671419	gi|646706544|gb|KDR13720.1| hypothetical protein L798_12198 [Zootermopsis nevadensis]
c581044_g3	blue2	0.341448	0.251194	0.251006	0.248597	0.917847	0.586914	0.766785	0.727012	0.722184	-0.765259	-0.776021	-0.735426	-0.612016	-0.368514	-0.629599
c570933_g2	blue2	0.409595	0.249813	0.358302	0.360037	0.909135	0.686343	0.787117	0.72896	0.804369	-0.74075	-0.739081	-0.763425	-0.62054	-0.42516	-0.692732
c578823_g2	blue2	0.427384	0.249774	0.455337	0.403816	0.947331	0.746526	0.869099	0.835796	0.876799	-0.714091	-0.769864	-0.863538	-0.777738	-0.508001	-0.477233
Contig3538	blue2	0.450704	0.248508	0.392385	0.311923	0.906837	0.602207	0.746102	0.657007	0.773687	-0.700734	-0.804673	-0.714822	-0.630601	-0.336934	-0.571251
Contig21456	blue2	0.521742	0.246289	0.502386	0.425127	0.914395	0.750065	0.84856	0.795397	0.885547	-0.760054	-0.813989	-0.818501	-0.736693	-0.557936	-0.519668	gi|952528472|gb|KRT82317.1| zinc-finger associated domain containing protein, partial [Oryctes borbonicus]
c576121_g1	blue2	0.417287	0.245863	0.466587	0.390526	0.924899	0.771823	0.887023	0.855605	0.787232	-0.743343	-0.79162	-0.857936	-0.656251	-0.503785	-0.546822
Contig11990	blue2	0.513643	0.243997	0.50782	0.439827	0.956133	0.833554	0.842501	0.841971	0.858879	-0.730932	-0.850515	-0.841898	-0.735987	-0.478122	-0.545526
c585292_g1	blue2	0.435317	0.240769	0.422916	0.322666	0.919717	0.651516	0.844419	0.779831	0.829799	-0.757247	-0.814357	-0.8023	-0.68921	-0.52581	-0.457044
c557328_g1	blue2	0.401132	0.240541	0.331239	0.341656	0.929931	0.560291	0.724875	0.822673	0.776901	-0.708439	-0.750233	-0.740189	-0.652353	-0.425164	-0.628259
Contig15515	blue2	0.528691	0.2403	0.505166	0.401389	0.946326	0.831118	0.814345	0.818214	0.814747	-0.728751	-0.87722	-0.797523	-0.682211	-0.453612	-0.530107
c577064_g8	blue2	0.433708	0.240188	0.362966	0.374012	0.944144	0.699395	0.813887	0.828018	0.803929	-0.780891	-0.800935	-0.805247	-0.659047	-0.42937	-0.68005
UN03378	blue2	0.472191	0.238402	0.514674	0.377136	0.936577	0.748417	0.827082	0.804438	0.782292	-0.789569	-0.84801	-0.810511	-0.695846	-0.477044	-0.57376
c584972_g2	blue2	0.398729	0.238104	0.432653	0.323321	0.933391	0.606115	0.760135	0.821051	0.716656	-0.682977	-0.79899	-0.757403	-0.660884	-0.414066	-0.474527
Contig15755	blue2	0.317837	0.235023	0.324337	0.279729	0.905006	0.574864	0.823832	0.7161	0.774745	-0.734265	-0.712442	-0.781548	-0.620493	-0.410127	-0.622575
c584631_g1	blue2	0.462895	0.234796	0.458931	0.424873	0.951599	0.683653	0.806893	0.905587	0.862208	-0.70682	-0.797752	-0.838195	-0.762827	-0.523708	-0.47247
c571198_g3	blue2	0.473719	0.234089	0.5159	0.410944	0.91606	0.644709	0.791145	0.787176	0.81148	-0.769366	-0.778278	-0.785765	-0.641775	-0.488229	-0.720895
UN34995	blue2	0.502713	0.232656	0.462079	0.376961	0.929515	0.752796	0.788916	0.815322	0.783436	-0.780067	-0.85264	-0.776899	-0.614801	-0.443025	-0.708317
UN35354	blue2	0.501805	0.227781	0.537939	0.403851	0.906903	0.800725	0.807564	0.819712	0.763463	-0.77626	-0.853286	-0.8072	-0.679975	-0.465381	-0.603283
c581053_g2	blue2	0.437191	0.22571	0.399491	0.341416	0.971276	0.667309	0.773192	0.80797	0.830462	-0.698426	-0.821627	-0.777716	-0.688979	-0.412547	-0.548544
c557468_g1	blue2	0.518231	0.22364	0.443596	0.314705	0.904899	0.696393	0.762079	0.794047	0.731217	-0.760609	-0.913189	-0.748616	-0.678478	-0.379346	-0.553674
c581292_g1	blue2	0.470218	0.223241	0.455316	0.476685	0.910534	0.74152	0.799818	0.874134	0.903504	-0.65543	-0.709887	-0.829164	-0.694356	-0.522973	-0.557992
Contig19975	blue2	0.340557	0.222485	0.363889	0.305558	0.922934	0.699074	0.826364	0.796664	0.735057	-0.728252	-0.780804	-0.808711	-0.678289	-0.410653	-0.466818
c567083_g5	blue2	0.495049	0.220986	0.445481	0.329644	0.943275	0.675439	0.767178	0.799637	0.811578	-0.704953	-0.844365	-0.741778	-0.64445	-0.430901	-0.620306
UN54497	blue2	0.369119	0.22036	0.258768	0.22798	0.915519	0.598468	0.725265	0.671868	0.737171	-0.725078	-0.78347	-0.683807	-0.564885	-0.318675	-0.671257
c571856_g2	blue2	0.532741	0.219765	0.466273	0.348853	0.908355	0.698625	0.693805	0.803681	0.747332	-0.691758	-0.877944	-0.704052	-0.657375	-0.410491	-0.536783
Contig11564	blue2	0.415362	0.218765	0.437792	0.396718	0.934739	0.731802	0.819958	0.840985	0.843717	-0.704033	-0.741306	-0.815237	-0.675957	-0.497803	-0.603105	gi|939247248|ref|XP_014243067.1| PREDICTED: fibrinogen silencer-binding protein-like [Cimex lectularius]
UN38930	blue2	0.452534	0.213598	0.455776	0.401566	0.921065	0.720873	0.79345	0.887606	0.79194	-0.731808	-0.806108	-0.821002	-0.698088	-0.469754	-0.52543
c584344_g3	blue2	0.578219	0.210552	0.570013	0.487814	0.939228	0.854707	0.829203	0.882602	0.916914	-0.714366	-0.861978	-0.849683	-0.713036	-0.542456	-0.500607
Contig21395	blue2	0.461597	0.209493	0.463003	0.427626	0.942237	0.722096	0.809939	0.886871	0.884967	-0.681391	-0.781394	-0.839992	-0.720145	-0.507451	-0.458428
c472652_g1	blue2	0.389115	0.20745	0.409785	0.332818	0.906192	0.642904	0.815563	0.763327	0.816216	-0.784378	-0.777945	-0.817907	-0.684475	-0.456653	-0.625573
c582479_g2	blue2	0.445324	0.203852	0.611488	0.499348	0.915477	0.773136	0.877441	0.904351	0.857893	-0.720219	-0.747462	-0.906828	-0.721366	-0.575096	-0.521993
c578497_g2	blue2	0.45398	0.203651	0.410002	0.382025	0.945306	0.75401	0.852508	0.836529	0.89632	-0.702733	-0.814003	-0.842623	-0.717332	-0.482509	-0.429685
UN15481	blue2	0.467239	0.201392	0.389493	0.344963	0.950529	0.729411	0.784178	0.827487	0.842171	-0.711497	-0.836643	-0.774174	-0.668348	-0.444477	-0.560631
c563216_g3	blue2	0.476998	0.198997	0.47939	0.452066	0.90389	0.731842	0.818757	0.850024	0.890276	-0.670068	-0.759632	-0.836171	-0.75408	-0.505304	-0.453827	gi|943967085|ref|XP_014365539.1| PREDICTED: RNA-directed DNA polymerase from mobile element jockey-like [Papilio machaon]
c565264_g6	blue2	0.498012	0.198586	0.484013	0.421362	0.922474	0.725943	0.799498	0.868545	0.84686	-0.778242	-0.813977	-0.813981	-0.703232	-0.510308	-0.668617
c571045_g3	blue2	0.436716	0.19853	0.297384	0.283883	0.939762	0.623369	0.717319	0.808064	0.793103	-0.682338	-0.820907	-0.710462	-0.649887	-0.378462	-0.544952
UN28364	blue2	0.430532	0.194708	0.376985	0.316293	0.930267	0.616329	0.717137	0.797645	0.755687	-0.720238	-0.808695	-0.725991	-0.571212	-0.364987	-0.690337
c567221_g2	blue2	0.523198	0.19387	0.527957	0.416791	0.934775	0.830275	0.852891	0.799984	0.89127	-0.750237	-0.857912	-0.841115	-0.718382	-0.474309	-0.560218
c522650_g1	blue2	0.470431	0.191409	0.475517	0.430184	0.962764	0.726163	0.825996	0.874345	0.910684	-0.726049	-0.794732	-0.843054	-0.658656	-0.513879	-0.589391
c570902_g1	blue2	0.364239	0.188271	0.297022	0.271846	0.91481	0.696863	0.798053	0.823574	0.775837	-0.6834	-0.781335	-0.773297	-0.650263	-0.410106	-0.50809
c574728_g3	blue2	0.413726	0.187263	0.446978	0.292385	0.911721	0.631404	0.795477	0.804976	0.781082	-0.789862	-0.83241	-0.790131	-0.696939	-0.489721	-0.545076
c575873_g1	blue2	0.500704	0.184893	0.439415	0.339332	0.914695	0.647907	0.724829	0.797797	0.819127	-0.658449	-0.850192	-0.734627	-0.675537	-0.41976	-0.417408
UN37115	blue2	0.47221	0.183199	0.450019	0.423152	0.914227	0.7516	0.778662	0.890818	0.828771	-0.719161	-0.779751	-0.798042	-0.631782	-0.494803	-0.642808
c586288_g2	blue2	0.333141	0.18267	0.343422	0.258896	0.928271	0.671657	0.842114	0.725285	0.828971	-0.730175	-0.766617	-0.805573	-0.699546	-0.403611	-0.544971	gi|861617080|gb|KMQ86501.1| hypothetical protein RF55_14498, partial [Lasius niger]
c570721_g1	blue2	0.445459	0.181861	0.379266	0.374979	0.902354	0.709895	0.846576	0.883235	0.857089	-0.764693	-0.795971	-0.837965	-0.707692	-0.521444	-0.532325
Contig11651	blue2	0.427041	0.181171	0.381067	0.376909	0.915208	0.716095	0.809418	0.840678	0.883609	-0.670571	-0.763983	-0.812936	-0.714434	-0.490653	-0.465744	gi|646714118|gb|KDR18211.1| Lin-54-like protein [Zootermopsis nevadensis]
c557748_g1	blue2	0.415658	0.180332	0.449106	0.429324	0.942138	0.7664	0.885389	0.91366	0.927792	-0.723791	-0.772862	-0.913416	-0.803097	-0.557071	-0.404489
c575387_g1	blue2	0.412317	0.175846	0.282691	0.24883	0.906146	0.620971	0.707279	0.763443	0.79236	-0.646898	-0.810323	-0.707137	-0.617236	-0.353696	-0.474217
Contig12322	blue2	0.461876	0.175637	0.54963	0.444215	0.914627	0.780027	0.821782	0.864227	0.883879	-0.670261	-0.750207	-0.836875	-0.673106	-0.548709	-0.483592	gi|641659641|ref|XP_008181190.1| PREDICTED: piggyBac transposable element-derived protein 4-like [Acyrthosiphon pisum]
Contig22294	blue2	0.398866	0.174464	0.459756	0.367609	0.909403	0.714436	0.806942	0.769994	0.826264	-0.755253	-0.749002	-0.813812	-0.658908	-0.43047	-0.688001
Contig14960	blue2	0.362554	0.174273	0.367027	0.288505	0.933238	0.616597	0.763542	0.788174	0.811007	-0.72875	-0.758735	-0.767686	-0.663606	-0.421544	-0.648511	gi|641651555|ref|XP_008190178.1| PREDICTED: uncharacterized protein LOC103312002 [Acyrthosiphon pisum]
c584823_g1	blue2	0.329237	0.162996	0.35056	0.280545	0.942903	0.620376	0.813276	0.76845	0.856632	-0.71256	-0.738166	-0.80568	-0.671596	-0.410872	-0.605418
c569041_g1	blue2	0.447707	0.15973	0.397044	0.332621	0.918674	0.677185	0.74006	0.871155	0.793779	-0.642502	-0.829518	-0.75989	-0.641453	-0.422379	-0.404178
c571268_g1	blue2	0.370401	0.159115	0.359162	0.259404	0.935964	0.645346	0.764863	0.762638	0.794685	-0.689106	-0.782654	-0.739379	-0.619411	-0.388894	-0.561369
c580226_g1	blue2	0.33181	0.155147	0.303689	0.170142	0.911679	0.573982	0.685492	0.652648	0.710938	-0.639977	-0.771124	-0.642716	-0.556591	-0.275469	-0.595741	gi|861606546|gb|KMQ84515.1| hypothetical protein RF55_17618 [Lasius niger]
c577038_g5	blue2	0.333793	0.154508	0.397669	0.308565	0.9051	0.619755	0.839899	0.850391	0.774442	-0.746729	-0.752425	-0.833017	-0.639591	-0.45025	-0.575423
c575790_g1	blue2	0.402032	0.150517	0.32894	0.291355	0.904792	0.599034	0.704285	0.807932	0.770988	-0.698423	-0.766065	-0.70777	-0.617437	-0.381278	-0.678988
c565837_g1	blue2	0.315242	0.148551	0.260163	0.212953	0.917305	0.542038	0.707423	0.732143	0.795837	-0.667775	-0.740803	-0.70821	-0.626367	-0.362236	-0.551806
Contig12046	blue2	0.275533	0.135241	0.282074	0.233118	0.91236	0.579674	0.762786	0.764433	0.780082	-0.694877	-0.695548	-0.752414	-0.634533	-0.359593	-0.663934	gi|607368017|gb|EZA62140.1| hypothetical protein X777_03747 [Cerapachys biroi]
Contig13319	blue2	0.304566	0.13469	0.354207	0.337623	0.90146	0.693686	0.860384	0.87439	0.858239	-0.711165	-0.705924	-0.871525	-0.693534	-0.523858	-0.438456
c574252_g1	blue2	0.373175	0.114375	0.419656	0.263466	0.911036	0.65984	0.773596	0.828966	0.773669	-0.729482	-0.822496	-0.78716	-0.648316	-0.416121	-0.54449
UN42958	blue2	0.376135	0.0956689	0.379594	0.277667	0.914521	0.692651	0.739427	0.865003	0.801583	-0.598826	-0.772349	-0.738188	-0.593095	-0.442102	-0.429428
c577599_g2	brown4	0.714722	0.529662	0.785306	0.824626	0.79929	0.901936	0.890961	0.862	0.768996	-0.773376	-0.740262	-0.90803	-0.741729	-0.757787	-0.429757
c575061_g1	brown4	0.747687	0.500088	0.869983	0.779831	0.697938	0.942179	0.812317	0.720072	0.646499	-0.658577	-0.748009	-0.793253	-0.612687	-0.691784	-0.234973
Contig11648	brown4	0.647374	0.472154	0.671226	0.623813	0.66709	0.905983	0.699096	0.624658	0.483028	-0.559505	-0.743999	-0.663031	-0.495323	-0.470086	-0.189034	gi|546687619|gb|ERL96232.1| hypothetical protein D910_01513, partial [Dendroctonus ponderosae]
c577085_g5	brown4	0.704595	0.462922	0.809597	0.743106	0.782323	0.934374	0.859408	0.776821	0.713305	-0.73393	-0.785268	-0.852182	-0.685897	-0.654768	-0.389818	gi|646701895|gb|KDR11390.1| hypothetical protein L798_14022 [Zootermopsis nevadensis]
c585684_g3	brown4	0.702946	0.462699	0.818879	0.782466	0.758307	0.919679	0.867265	0.808269	0.755762	-0.730598	-0.728211	-0.867896	-0.689998	-0.747133	-0.403498	gi|780617306|ref|XP_011699787.1| PREDICTED: uncharacterized protein LOC105457055 [Wasmannia auropunctata]
c583862_g1	brown4	0.67561	0.459719	0.722092	0.70327	0.787438	0.929167	0.881213	0.808184	0.712061	-0.808726	-0.788991	-0.866462	-0.722934	-0.6634	-0.486758
c586086_g1	brown4	0.719398	0.444151	0.776927	0.747567	0.793797	0.937122	0.866926	0.837503	0.801486	-0.751975	-0.786008	-0.883307	-0.737945	-0.724295	-0.394588	gi|646700750|gb|KDR10763.1| hypothetical protein L798_15394, partial [Zootermopsis nevadensis]
c577711_g1	brown4	0.62667	0.438204	0.738904	0.676645	0.761142	0.908732	0.873296	0.765576	0.710731	-0.742863	-0.738303	-0.850222	-0.61715	-0.693435	-0.415102	gi|925674547|gb|KOX71975.1| hypothetical protein WN51_03123, partial [Melipona quadrifasciata]
c580134_g2	brown4	0.717513	0.437244	0.665378	0.716568	0.745792	0.943615	0.800706	0.774581	0.750995	-0.690334	-0.765856	-0.796458	-0.708513	-0.665346	-0.288916
UN38594	brown4	0.69332	0.43292	0.53296	0.597034	0.820469	0.908514	0.812943	0.735515	0.773512	-0.730491	-0.841051	-0.779465	-0.699175	-0.536887	-0.447415
UN55303	brown4	0.660029	0.429017	0.747774	0.68199	0.741326	0.936415	0.818961	0.716583	0.657597	-0.70821	-0.766753	-0.811929	-0.688953	-0.561151	-0.390849
c574539_g2	brown4	0.7461	0.417438	0.721187	0.627094	0.817762	0.954024	0.835798	0.76378	0.773237	-0.722698	-0.866343	-0.79298	-0.709639	-0.619166	-0.420443
c576080_g3	brown4	0.701088	0.412136	0.720583	0.59304	0.767468	0.962876	0.797614	0.696494	0.649716	-0.704264	-0.85894	-0.750393	-0.618722	-0.551452	-0.372245	gi|675367998|gb|KFM60900.1| hypothetical protein X975_19060, partial [Stegodyphus mimosarum]
UN23344	brown4	0.633923	0.410401	0.683754	0.554481	0.729353	0.926171	0.815087	0.653601	0.640194	-0.704805	-0.793506	-0.753073	-0.698172	-0.570589	-0.323753	gi|662217229|ref|XP_008482588.1| PREDICTED: uncharacterized protein LOC103519282 [Diaphorina citri]
c532722_g2	brown4	0.652958	0.406831	0.662426	0.57285	0.79528	0.954191	0.836137	0.716616	0.677045	-0.71134	-0.846348	-0.784906	-0.667774	-0.539936	-0.356309	gi|646701973|gb|KDR11440.1| hypothetical protein L798_13446 [Zootermopsis nevadensis]
c585182_g1	brown4	0.618496	0.395401	0.689012	0.585146	0.703683	0.925493	0.802332	0.638287	0.64571	-0.687322	-0.75742	-0.76191	-0.603786	-0.572391	-0.322195	gi|270012873|gb|EFA09321.1| hypothetical protein TcasGA2_TC001647 [Tribolium castaneum]
Contig12041	brown4	0.757472	0.394671	0.761834	0.747072	0.774183	0.920812	0.809398	0.822275	0.816344	-0.745594	-0.788946	-0.838972	-0.702019	-0.678316	-0.477105	gi|546687619|gb|ERL96232.1| hypothetical protein D910_01513, partial [Dendroctonus ponderosae]
Contig10404	brown4	0.719731	0.3853	0.684022	0.578584	0.731361	0.940086	0.733748	0.663884	0.633513	-0.621373	-0.84283	-0.68246	-0.568229	-0.508199	-0.29896
Contig21206	brown4	0.616418	0.377213	0.690414	0.641379	0.772933	0.922062	0.791275	0.711193	0.722731	-0.614581	-0.715705	-0.770436	-0.553711	-0.569159	-0.40042
Contig12140	brown4	0.615886	0.373905	0.759467	0.64258	0.719303	0.903482	0.874501	0.729156	0.696733	-0.76625	-0.737154	-0.849123	-0.705873	-0.643847	-0.413739	gi|913330978|ref|XP_013197039.1| PREDICTED: RNA-directed DNA polymerase from mobile element jockey-like [Amyelois transitella]
Contig9926	brown4	0.7327	0.372391	0.827106	0.62356	0.771682	0.935104	0.834282	0.765691	0.759393	-0.742307	-0.846506	-0.797167	-0.682152	-0.724484	-0.371593	gi|641648019|ref|XP_008180610.1| PREDICTED: uncharacterized protein LOC103308646 [Acyrthosiphon pisum]
c574305_g2	brown4	0.674479	0.363927	0.739448	0.665702	0.692378	0.940265	0.790586	0.726128	0.695124	-0.693317	-0.74771	-0.789602	-0.640308	-0.619515	-0.383026	gi|478264761|gb|ENN82324.1| hypothetical protein YQE_01301, partial [Dendroctonus ponderosae]
c584535_g4	brown4	0.5846	0.355135	0.692767	0.58881	0.696791	0.920823	0.738212	0.637269	0.582368	-0.559526	-0.709804	-0.708084	-0.482319	-0.469248	-0.304248
c586048_g1	brown4	0.681665	0.353972	0.753151	0.668437	0.827354	0.901596	0.853145	0.841808	0.877555	-0.728761	-0.799442	-0.881287	-0.814723	-0.706708	-0.35179	gi|675379920|gb|KFM72822.1| Transposable element P transposase, partial [Stegodyphus mimosarum]
c585946_g2	brown4	0.62127	0.353837	0.72011	0.570779	0.814895	0.932011	0.891514	0.823549	0.722935	-0.772649	-0.854706	-0.869149	-0.759838	-0.623962	-0.359168	gi|861619723|gb|KMQ87090.1| rna-directed dna polymerase from mobile element jockey-like protein [Lasius niger]
c579524_g2	brown4	0.619626	0.353506	0.628192	0.567172	0.892081	0.900139	0.854772	0.801715	0.782353	-0.784969	-0.857292	-0.84378	-0.735812	-0.523125	-0.567895
Contig17712	brown4	0.57374	0.35269	0.677495	0.645222	0.752717	0.92069	0.873781	0.786652	0.72894	-0.74272	-0.727512	-0.883041	-0.741814	-0.599813	-0.395836
Contig11929	brown4	0.600397	0.346842	0.663811	0.63255	0.796707	0.918793	0.870135	0.85185	0.804307	-0.702911	-0.741799	-0.872168	-0.70743	-0.678737	-0.405936
c585976_g6	brown4	0.632757	0.341748	0.550195	0.5172	0.695212	0.907146	0.712997	0.654576	0.65443	-0.590876	-0.766562	-0.675059	-0.540526	-0.497421	-0.285652	gi|861615424|gb|KMQ86103.1| retrovirus-related pol polyprotein from transposon tnt 1-94 [Lasius niger]
c582148_g1	brown4	0.675292	0.339803	0.682534	0.612557	0.874411	0.939053	0.861403	0.837283	0.875441	-0.744733	-0.853756	-0.865789	-0.751227	-0.638067	-0.437688
Contig8704	brown4	0.577449	0.338651	0.68304	0.691558	0.825999	0.902406	0.877335	0.889647	0.834958	-0.690336	-0.698449	-0.911289	-0.717994	-0.656057	-0.438251	gi|646718404|gb|KDR20887.1| putative cytochrome P450 301a1, mitochondrial, partial [Zootermopsis nevadensis]
c582627_g1	brown4	0.656765	0.329277	0.634656	0.577577	0.829426	0.964919	0.824151	0.828407	0.759916	-0.689878	-0.852269	-0.809804	-0.709783	-0.560064	-0.368748	gi|645026880|ref|XP_008205964.1| PREDICTED: uncharacterized protein LOC103316074 [Nasonia vitripennis]
c584981_g1	brown4	0.573568	0.327895	0.573638	0.525051	0.856226	0.91925	0.865139	0.829675	0.768068	-0.682155	-0.823714	-0.835657	-0.716514	-0.555362	-0.308445
Contig5678	brown4	0.587616	0.322177	0.67808	0.619882	0.803966	0.942298	0.870321	0.801351	0.778492	-0.724412	-0.757546	-0.868689	-0.680438	-0.594428	-0.466267
c583487_g2	brown4	0.678464	0.320969	0.713973	0.616992	0.807178	0.913908	0.807577	0.787435	0.824515	-0.735817	-0.817745	-0.822005	-0.73893	-0.630204	-0.455059
c584535_g2	brown4	0.553782	0.320767	0.746569	0.562723	0.726287	0.922773	0.834302	0.712283	0.687541	-0.64709	-0.73039	-0.815202	-0.659518	-0.61363	-0.230069
Contig21496	brown4	0.583193	0.317939	0.695906	0.645198	0.827355	0.922189	0.835306	0.814134	0.777201	-0.660407	-0.745519	-0.854409	-0.68085	-0.563856	-0.384321
c581805_g3	brown4	0.661608	0.311225	0.645909	0.60535	0.764471	0.918779	0.772609	0.711835	0.763559	-0.730658	-0.807199	-0.784382	-0.647003	-0.53634	-0.417367
c582720_g3	brown4	0.706902	0.301312	0.651205	0.639014	0.776472	0.909498	0.770675	0.865331	0.851661	-0.662182	-0.800613	-0.807002	-0.737528	-0.669586	-0.313776	gi|665818199|ref|XP_008557915.1| PREDICTED: tigger transposable element-derived protein 4-like [Microplitis demolitor]
c576611_g2	brown4	0.686135	0.291776	0.736645	0.578025	0.848934	0.90741	0.814008	0.814929	0.825684	-0.733864	-0.887924	-0.828153	-0.709148	-0.607808	-0.378467
UN24175	brown4	0.630746	0.289392	0.596417	0.475916	0.833558	0.910112	0.795687	0.738292	0.776098	-0.71325	-0.859621	-0.75367	-0.670316	-0.534297	-0.433751
c574375_g1	brown4	0.551354	0.285547	0.68218	0.556427	0.849828	0.906188	0.884383	0.790755	0.811157	-0.737411	-0.790445	-0.872926	-0.699718	-0.605754	-0.428023
c569815_g1	brown4	0.575912	0.279827	0.668247	0.53447	0.813997	0.911545	0.869753	0.787889	0.762392	-0.732777	-0.822132	-0.850772	-0.605273	-0.583601	-0.388168
c585669_g1	brown4	0.646316	0.273975	0.625058	0.590016	0.841948	0.920132	0.826879	0.877421	0.848285	-0.713913	-0.821603	-0.845602	-0.711079	-0.586049	-0.490638	gi|951559067|ref|XP_014478708.1| PREDICTED: piggyBac transposable element-derived protein 4-like [Dinoponera quadriceps]
UN37198	brown4	0.650217	0.271729	0.61268	0.506663	0.72567	0.920036	0.697472	0.658236	0.717008	-0.62278	-0.812564	-0.686726	-0.601396	-0.509009	-0.291604
Contig11276	brown4	0.605256	0.269313	0.591689	0.482575	0.852211	0.908436	0.818876	0.760455	0.830845	-0.725215	-0.851713	-0.797653	-0.686852	-0.558043	-0.452516	gi|861621373|gb|KMQ87503.1| hypothetical protein RF55_13197 [Lasius niger]
c584383_g1	brown4	0.592738	0.269152	0.691177	0.580631	0.846351	0.924276	0.875339	0.822636	0.850577	-0.743262	-0.804789	-0.880886	-0.724939	-0.623281	-0.446493
c584121_g8	brown4	0.61704	0.247313	0.603384	0.537175	0.712034	0.925554	0.736966	0.696346	0.707767	-0.586287	-0.753588	-0.711283	-0.56551	-0.487094	-0.337506	gi|546683736|gb|ERL93509.1| hypothetical protein D910_10798 [Dendroctonus ponderosae]
c573731_g2	brown4	0.537936	0.245282	0.560976	0.478631	0.868492	0.916404	0.847315	0.799149	0.814241	-0.712157	-0.832981	-0.834995	-0.673824	-0.540038	-0.371984	gi|662206144|ref|XP_008476521.1| PREDICTED: uncharacterized protein LOC103513466 [Diaphorina citri]
c580449_g1	brown4	0.598378	0.242035	0.598634	0.49036	0.737961	0.912339	0.702307	0.764029	0.673716	-0.598009	-0.778195	-0.695003	-0.573328	-0.510613	-0.392549
UN03772	brown4	0.66859	0.238643	0.665353	0.535322	0.763512	0.943283	0.711231	0.722436	0.760646	-0.621674	-0.818393	-0.712807	-0.634207	-0.51286	-0.378133
Contig19148	brown4	0.645877	0.210011	0.580273	0.485371	0.684853	0.914951	0.682667	0.732838	0.698521	-0.600082	-0.8021	-0.680847	-0.590293	-0.511895	-0.296425
Contig1339	brown4	0.591373	0.189871	0.662502	0.537585	0.736557	0.903207	0.749476	0.743548	0.789069	-0.652351	-0.74857	-0.767601	-0.600274	-0.570299	-0.420563
Contig4389	brown4	0.533101	0.136173	0.656378	0.49084	0.742566	0.901182	0.748344	0.773918	0.743376	-0.610463	-0.735351	-0.769975	-0.583958	-0.486066	-0.460111	gi|969515675|ref|XP_002087936.2| uncharacterized protein Dyak_GE18294 [Drosophila yakuba] >gi|948550988|gb|EDW87648.2| uncharacterized protein Dyak_GE18294 [Drosophila yakuba]
Contig11922	coral1	0.5886	0.693744	0.598129	0.778312	0.686789	0.63636	0.902153	0.7004	0.678393	-0.83966	-0.572708	-0.874073	-0.785898	-0.827136	-0.382197	gi|498989158|ref|XP_004531538.1| PREDICTED: uncharacterized protein LOC101452609 [Ceratitis capitata]
c559026_g1	coral1	0.590197	0.678191	0.597957	0.726178	0.788825	0.690415	0.901682	0.70893	0.70423	-0.799644	-0.655744	-0.859513	-0.721578	-0.769655	-0.350556
c586002_g1	coral1	0.593716	0.656514	0.686954	0.776513	0.747525	0.703143	0.928219	0.743018	0.703181	-0.849623	-0.62535	-0.91416	-0.863986	-0.801554	-0.400719	gi|391336237|ref|XP_003742488.1| PREDICTED: RNA-directed DNA polymerase from mobile element jockey-like [Metaseiulus occidentalis]
Contig6189	coral1	0.55397	0.65439	0.495457	0.656799	0.786327	0.682618	0.903879	0.710083	0.621383	-0.896179	-0.702616	-0.860074	-0.771237	-0.634147	-0.523089
Contig12345	coral1	0.561812	0.650855	0.628069	0.751432	0.726809	0.653593	0.913441	0.714619	0.708004	-0.851025	-0.58268	-0.894865	-0.832464	-0.802515	-0.445391	gi|780643677|ref|XP_011688631.1| PREDICTED: uncharacterized protein F54H12.2-like [Wasmannia auropunctata]
Contig12008	coral1	0.617164	0.649654	0.632527	0.759868	0.754932	0.67857	0.905935	0.703943	0.70614	-0.906179	-0.640676	-0.878992	-0.773796	-0.745022	-0.615144
c577562_g1	coral1	0.547694	0.648607	0.564645	0.625617	0.734783	0.624589	0.906571	0.626309	0.610811	-0.895068	-0.668055	-0.842935	-0.756872	-0.648532	-0.538644	gi|910343463|ref|XP_013175501.1| PREDICTED: piggyBac transposable element-derived protein 4-like [Papilio xuthus]
Contig11969	coral1	0.575991	0.646986	0.664022	0.694558	0.790775	0.70472	0.936491	0.708146	0.640811	-0.905989	-0.706542	-0.898499	-0.806905	-0.691069	-0.509716	gi|943957867|ref|XP_014361673.1| PREDICTED: uncharacterized protein LOC106713382 [Papilio machaon]
Contig3969	coral1	0.551308	0.64526	0.58482	0.65246	0.749615	0.687892	0.930675	0.671514	0.639523	-0.841697	-0.690025	-0.87899	-0.811395	-0.691774	-0.295825
Contig12173	coral1	0.571118	0.641543	0.643889	0.671538	0.80802	0.720822	0.958396	0.71316	0.677604	-0.87819	-0.716484	-0.904497	-0.817622	-0.712247	-0.429551	gi|913324481|ref|XP_013193561.1| PREDICTED: RNA-directed DNA polymerase from mobile element jockey-like isoform X1 [Amyelois transitella] >gi|913324483|ref|XP_013193562.1| PREDICTED: RNA-directed DNA polymerase from mobile element jockey-like isoform X2 [Amyelois transitella]
Contig11863	coral1	0.629163	0.639828	0.639392	0.721684	0.783018	0.742698	0.912701	0.722307	0.676682	-0.912962	-0.701112	-0.863426	-0.715194	-0.736747	-0.629521	gi|270015439|gb|EFA11887.1| hypothetical protein TcasGA2_TC016000 [Tribolium castaneum]
Contig10952	coral1	0.64474	0.638932	0.572033	0.699234	0.862206	0.69179	0.903371	0.817134	0.747066	-0.904321	-0.770346	-0.883223	-0.842078	-0.749912	-0.476304	gi|391336237|ref|XP_003742488.1| PREDICTED: RNA-directed DNA polymerase from mobile element jockey-like [Metaseiulus occidentalis]
c586314_g2	coral1	0.545311	0.638889	0.595588	0.763506	0.755477	0.644179	0.903609	0.741631	0.724305	-0.81777	-0.567816	-0.90193	-0.821259	-0.750039	-0.451879
c571301_g1	coral1	0.585489	0.638708	0.595029	0.698259	0.733148	0.693796	0.903114	0.652421	0.643538	-0.919882	-0.659015	-0.856569	-0.756557	-0.6878	-0.577619
c586040_g2	coral1	0.52599	0.634954	0.563966	0.702335	0.742919	0.706453	0.913553	0.756113	0.659946	-0.783609	-0.611454	-0.89083	-0.798511	-0.735271	-0.308194	gi|795013569|ref|XP_011883579.1| PREDICTED: uncharacterized protein LOC105570748 [Vollenhovia emeryi]
c585240_g1	coral1	0.591178	0.634928	0.626138	0.677124	0.752739	0.678832	0.93087	0.707404	0.672088	-0.918068	-0.694504	-0.887237	-0.864141	-0.747028	-0.451741
UN33965	coral1	0.602086	0.634006	0.618228	0.751616	0.811697	0.73544	0.9227	0.74039	0.719062	-0.855892	-0.697245	-0.910258	-0.75729	-0.693784	-0.448737
c585751_g1	coral1	0.626495	0.632875	0.593754	0.659151	0.851857	0.655602	0.908852	0.807808	0.708727	-0.913354	-0.758146	-0.864028	-0.776353	-0.745624	-0.628498	gi|662224377|ref|XP_008486526.1| PREDICTED: uncharacterized protein LOC103523243 [Diaphorina citri]
Contig2223	coral1	0.546492	0.630117	0.581946	0.633098	0.830938	0.669787	0.939843	0.714019	0.679695	-0.894325	-0.734768	-0.894878	-0.796078	-0.683069	-0.444193
c575588_g2	coral1	0.519287	0.629883	0.608909	0.676145	0.71425	0.660654	0.921255	0.693181	0.580317	-0.877047	-0.628266	-0.873178	-0.732849	-0.704572	-0.48249
Contig11813	coral1	0.608473	0.627054	0.647552	0.658293	0.81019	0.661306	0.910234	0.713572	0.67456	-0.928529	-0.721664	-0.849857	-0.735794	-0.723874	-0.669394	gi|914564619|gb|KOB69997.1| Uncharacterized protein OBRU01_15904 [Operophtera brumata]
Contig4041	coral1	0.581123	0.626326	0.638958	0.680384	0.710329	0.72777	0.907713	0.643981	0.594057	-0.894683	-0.673871	-0.853678	-0.773046	-0.666288	-0.494044
c585661_g2	coral1	0.555155	0.625997	0.635742	0.660398	0.810458	0.705961	0.942689	0.7456	0.623903	-0.89272	-0.72425	-0.892924	-0.769218	-0.684859	-0.485715	gi|936713808|ref|XP_014234863.1| PREDICTED: uncharacterized protein K02A2.6-like [Trichogramma pretiosum]
c576784_g1	coral1	0.708445	0.62472	0.740806	0.798708	0.842344	0.850587	0.944871	0.800003	0.767082	-0.869119	-0.775159	-0.92502	-0.771309	-0.759594	-0.492384	gi|817210249|ref|XP_012281204.1| PREDICTED: RNA-directed DNA polymerase from mobile element jockey-like [Orussus abietinus]
Contig17726	coral1	0.566858	0.624369	0.671841	0.665121	0.722719	0.714988	0.910717	0.62552	0.591367	-0.894398	-0.6876	-0.854271	-0.732218	-0.687999	-0.456998	gi|675382621|gb|KFM75518.1| Nucleic-acid-binding protein from mobile element jockey, partial [Stegodyphus mimosarum]
c586038_g2	coral1	0.545449	0.624236	0.588947	0.667725	0.726726	0.655205	0.91428	0.665246	0.665872	-0.904299	-0.640465	-0.879353	-0.812957	-0.719153	-0.517798	gi|270013850|gb|EFA10298.1| hypothetical protein TcasGA2_TC012513 [Tribolium castaneum]
Contig14888	coral1	0.552182	0.623051	0.542191	0.691194	0.797956	0.714494	0.904147	0.785853	0.66283	-0.843324	-0.671398	-0.872842	-0.736669	-0.718221	-0.482737
c582117_g1	coral1	0.591712	0.622054	0.588889	0.668426	0.838582	0.705084	0.946145	0.78447	0.705296	-0.945993	-0.746357	-0.90915	-0.825071	-0.717916	-0.57831
Contig5097	coral1	0.622062	0.620661	0.68772	0.815732	0.743706	0.721601	0.908367	0.781309	0.756635	-0.79473	-0.613285	-0.907543	-0.749354	-0.848332	-0.345861
Contig8174	coral1	0.566431	0.620558	0.56218	0.680359	0.785686	0.645495	0.901932	0.752854	0.673356	-0.92127	-0.665726	-0.8709	-0.747355	-0.709327	-0.685906
Contig12352	coral1	0.47875	0.619424	0.465713	0.570851	0.82143	0.594505	0.904683	0.688092	0.658662	-0.867237	-0.67504	-0.849454	-0.746865	-0.636254	-0.518426	gi|913324481|ref|XP_013193561.1| PREDICTED: RNA-directed DNA polymerase from mobile element jockey-like isoform X1 [Amyelois transitella] >gi|913324483|ref|XP_013193562.1| PREDICTED: RNA-directed DNA polymerase from mobile element jockey-like isoform X2 [Amyelois transitella]
c570352_g1	coral1	0.550671	0.616502	0.572402	0.734526	0.74034	0.689485	0.929639	0.737614	0.740647	-0.793966	-0.605466	-0.914227	-0.841254	-0.76182	-0.293384
Contig22405	coral1	0.611045	0.612511	0.68582	0.739026	0.78499	0.721875	0.9139	0.768992	0.698804	-0.890145	-0.675375	-0.883089	-0.755754	-0.792724	-0.570998	gi|751233434|ref|XP_011170397.1| PREDICTED: uncharacterized protein LOC105203318, partial [Solenopsis invicta]
UN15590	coral1	0.50639	0.611594	0.547145	0.579676	0.810779	0.627582	0.910102	0.698919	0.617805	-0.858971	-0.71509	-0.858663	-0.739665	-0.616827	-0.486161	gi|672374617|gb|AIJ27486.1| endonuclease-reverse transcriptase [Eyprepocnemis plorans plorans]
c586129_g3	coral1	0.534986	0.610648	0.545498	0.645406	0.79728	0.72481	0.915984	0.767929	0.647494	-0.824606	-0.7012	-0.873883	-0.749509	-0.707671	-0.358867	gi|861632746|gb|KMQ90726.1| dna-mediated transposase [Lasius niger]
Contig12273	coral1	0.513156	0.609542	0.644592	0.664579	0.698456	0.657166	0.914277	0.636626	0.63185	-0.813708	-0.614867	-0.872063	-0.785258	-0.730904	-0.271897
c556838_g1	coral1	0.551823	0.608095	0.55541	0.704065	0.792379	0.651685	0.929185	0.782314	0.761415	-0.843334	-0.61744	-0.898361	-0.804737	-0.779226	-0.530547
Contig12114	coral1	0.638059	0.607283	0.683323	0.729362	0.817068	0.782027	0.947744	0.775017	0.715656	-0.922632	-0.740076	-0.912581	-0.768217	-0.736679	-0.60344	gi|675363786|gb|KFM56688.1| Retrovirus-related Pol polyprotein from transposon 412, partial [Stegodyphus mimosarum]
c585684_g4	coral1	0.638446	0.606774	0.724514	0.714714	0.797026	0.818166	0.911179	0.768015	0.657523	-0.799506	-0.740527	-0.856939	-0.708573	-0.756271	-0.417882	gi|270003682|gb|EFA00130.1| hypothetical protein TcasGA2_TC002946 [Tribolium castaneum]
UN01564	coral1	0.585779	0.605058	0.501746	0.620513	0.82737	0.632463	0.900136	0.724352	0.701068	-0.961379	-0.747418	-0.860778	-0.751742	-0.643795	-0.692681	gi|914562067|gb|KOB68527.1| putative GPI ethanolamine phosphate transferase 2-like isoform 5 [Operophtera brumata]
c586196_g2	coral1	0.647842	0.603807	0.582922	0.735743	0.82759	0.691292	0.900884	0.818471	0.817867	-0.876855	-0.700583	-0.886766	-0.747601	-0.824375	-0.541074
c584925_g3	coral1	0.656237	0.603788	0.713136	0.774108	0.766975	0.783106	0.917737	0.775286	0.718791	-0.869514	-0.694349	-0.89543	-0.691224	-0.795313	-0.536804	gi|780680018|ref|XP_011697324.1| PREDICTED: uncharacterized protein LOC105455589 [Wasmannia auropunctata]
UN15545	coral1	0.658756	0.602453	0.65729	0.743073	0.803236	0.84605	0.926284	0.769499	0.714766	-0.870332	-0.749076	-0.890338	-0.728886	-0.733071	-0.496801
Contig12072	coral1	0.625031	0.601922	0.668289	0.769787	0.72377	0.785736	0.931394	0.709312	0.723537	-0.85068	-0.665014	-0.92006	-0.833522	-0.728416	-0.371076
Contig19516	coral1	0.480496	0.601539	0.537046	0.661916	0.718436	0.654065	0.912156	0.701554	0.673808	-0.783928	-0.586216	-0.889668	-0.846742	-0.724584	-0.236882	gi|914561210|gb|KOB68050.1| Uncharacterized protein OBRU01_12991 [Operophtera brumata]
UN52913	coral1	0.595701	0.600696	0.561653	0.620762	0.810082	0.723336	0.905238	0.656625	0.659499	-0.899337	-0.770691	-0.847508	-0.705674	-0.585962	-0.580012
Contig12006	coral1	0.600271	0.597119	0.655009	0.658512	0.831934	0.707481	0.921314	0.769915	0.660088	-0.942635	-0.764021	-0.881491	-0.747339	-0.700742	-0.641111	gi|909821380|gb|AKU04652.1| polyprotein [Blattella germanica]
Contig15298	coral1	0.565028	0.596192	0.595179	0.774534	0.696627	0.699789	0.903021	0.766976	0.730946	-0.760985	-0.571591	-0.909808	-0.825956	-0.785872	-0.231229
Contig10476	coral1	0.629425	0.596048	0.653765	0.68355	0.802182	0.74905	0.907649	0.700605	0.682495	-0.922364	-0.74442	-0.858336	-0.713397	-0.682046	-0.658509	gi|646711290|gb|KDR16514.1| hypothetical protein L798_09949, partial [Zootermopsis nevadensis]
c586223_g3	coral1	0.575292	0.595948	0.579247	0.663598	0.798789	0.75324	0.908325	0.688595	0.666421	-0.859982	-0.719519	-0.86856	-0.720092	-0.604317	-0.56708	gi|780617306|ref|XP_011699787.1| PREDICTED: uncharacterized protein LOC105457055 [Wasmannia auropunctata]
Contig22470	coral1	0.650847	0.594096	0.723222	0.804248	0.770158	0.868794	0.918032	0.78961	0.701026	-0.782127	-0.684395	-0.902872	-0.742034	-0.727333	-0.412738	gi|939281301|ref|XP_014261299.1| PREDICTED: uncharacterized protein LOC106673633 [Cimex lectularius]
c581532_g4	coral1	0.482734	0.593443	0.546915	0.635011	0.750742	0.583851	0.916393	0.737204	0.679453	-0.848621	-0.614951	-0.886359	-0.840496	-0.764962	-0.366883
c549262_g1	coral1	0.583952	0.593006	0.543209	0.594012	0.850756	0.737241	0.916045	0.719433	0.654748	-0.899327	-0.785934	-0.84621	-0.743226	-0.586685	-0.634249	gi|646711290|gb|KDR16514.1| hypothetical protein L798_09949, partial [Zootermopsis nevadensis]
UN15028	coral1	0.575718	0.592854	0.538082	0.617167	0.845284	0.707263	0.940371	0.717486	0.701756	-0.941669	-0.770988	-0.88534	-0.748884	-0.633701	-0.602794
UN48435	coral1	0.557498	0.59086	0.551378	0.641727	0.877629	0.723516	0.919005	0.756123	0.698858	-0.902504	-0.758237	-0.892161	-0.746969	-0.610412	-0.588583
Contig11906	coral1	0.527416	0.590528	0.650531	0.741148	0.706813	0.650404	0.923647	0.77227	0.706894	-0.823111	-0.567499	-0.920959	-0.809356	-0.836053	-0.356674	gi|939280692|ref|XP_014260958.1| PREDICTED: uncharacterized protein LOC106673381 [Cimex lectularius]
UN40791	coral1	0.488713	0.59013	0.612201	0.603211	0.737963	0.688437	0.922238	0.615985	0.62024	-0.837694	-0.650945	-0.863735	-0.794522	-0.654206	-0.370324
Contig12142	coral1	0.574757	0.590119	0.670188	0.708712	0.635864	0.763178	0.90585	0.63803	0.600092	-0.830439	-0.627328	-0.861613	-0.747914	-0.727431	-0.324419	gi|675368932|gb|KFM61834.1| RNA-directed DNA polymerase from mobile element jockey, partial [Stegodyphus mimosarum]
UN15351	coral1	0.606349	0.59002	0.684188	0.718413	0.83321	0.796554	0.959659	0.78806	0.701855	-0.87669	-0.748343	-0.930242	-0.790411	-0.694856	-0.46387	gi|662214729|ref|XP_008481209.1| PREDICTED: uncharacterized protein LOC103517940 [Diaphorina citri]
Contig15187	coral1	0.568634	0.589861	0.497787	0.531193	0.852893	0.644928	0.900404	0.678868	0.661696	-0.959872	-0.81398	-0.830281	-0.749856	-0.597285	-0.61269	gi|751769935|ref|XP_011213864.1| PREDICTED: uncharacterized protein LOC105233465, partial [Bactrocera dorsalis]
Contig12236	coral1	0.529372	0.589397	0.602019	0.676503	0.684841	0.650376	0.905433	0.727787	0.614357	-0.831181	-0.608494	-0.864882	-0.786602	-0.75236	-0.36776	gi|270017042|gb|EFA13488.1| hypothetical protein TcasGA2_TC004227 [Tribolium castaneum]
c586057_g3	coral1	0.57564	0.589245	0.610998	0.603171	0.848784	0.768594	0.90312	0.734532	0.648589	-0.85222	-0.78033	-0.846745	-0.696057	-0.646082	-0.534615	gi|675382638|gb|KFM75535.1| Zinc finger BED domain-containing protein 4, partial [Stegodyphus mimosarum]
c574616_g4	coral1	0.493733	0.589053	0.568066	0.715234	0.745843	0.653017	0.900727	0.753934	0.699785	-0.804521	-0.571633	-0.906542	-0.808725	-0.733109	-0.360712
c585308_g1	coral1	0.564984	0.587632	0.619289	0.619998	0.870824	0.734469	0.946609	0.754002	0.686184	-0.914291	-0.781057	-0.89475	-0.771506	-0.670217	-0.534638
UN00029	coral1	0.570611	0.58746	0.558822	0.610631	0.873956	0.733985	0.913512	0.720981	0.682125	-0.914556	-0.779044	-0.865187	-0.727495	-0.591465	-0.661645
c584962_g7	coral1	0.567131	0.586867	0.737421	0.694966	0.73875	0.654785	0.906689	0.728165	0.659893	-0.847082	-0.630164	-0.868785	-0.751809	-0.788078	-0.496573	gi|321447888|gb|EFX61230.1| hypothetical protein DAPPUDRAFT_122414 [Daphnia pulex]
c586096_g1	coral1	0.664172	0.586822	0.722653	0.802365	0.80512	0.822073	0.937817	0.822755	0.785941	-0.828083	-0.691731	-0.927372	-0.779208	-0.792512	-0.512935	gi|939281301|ref|XP_014261299.1| PREDICTED: uncharacterized protein LOC106673633 [Cimex lectularius]
UN18515	coral1	0.545246	0.586508	0.500914	0.623585	0.837022	0.704381	0.916336	0.73816	0.689001	-0.910748	-0.722131	-0.873229	-0.715689	-0.621629	-0.656469
c586101_g1	coral1	0.521654	0.586462	0.612308	0.689193	0.770709	0.659538	0.931566	0.804842	0.665411	-0.873568	-0.651274	-0.922121	-0.801487	-0.748705	-0.438438
c586199_g2	coral1	0.501791	0.585943	0.607707	0.62772	0.769105	0.713714	0.913226	0.687355	0.613917	-0.77041	-0.672739	-0.856663	-0.687727	-0.666588	-0.310737	gi|780617306|ref|XP_011699787.1| PREDICTED: uncharacterized protein LOC105457055 [Wasmannia auropunctata]
c586195_g3	coral1	0.617662	0.585047	0.693283	0.750484	0.825182	0.784893	0.968945	0.807574	0.762317	-0.865356	-0.71279	-0.948099	-0.826591	-0.746598	-0.488841	gi|270017180|gb|EFA13626.1| hypothetical protein TcasGA2_TC005271 [Tribolium castaneum]
c577015_g2	coral1	0.556699	0.584354	0.564373	0.603651	0.804281	0.67637	0.902975	0.756761	0.644776	-0.890829	-0.725011	-0.84402	-0.67322	-0.700405	-0.60985	gi|943933716|ref|XP_014354774.1| PREDICTED: RNA-directed DNA polymerase from mobile element jockey-like [Papilio machaon]
c561162_g1	coral1	0.480712	0.584115	0.455294	0.616222	0.813241	0.635444	0.922369	0.73791	0.717499	-0.842115	-0.644503	-0.897794	-0.840923	-0.617935	-0.518567
Contig19339	coral1	0.572125	0.583814	0.658199	0.757913	0.734589	0.66224	0.903123	0.798595	0.708742	-0.859622	-0.611935	-0.911019	-0.812956	-0.807253	-0.423873
UN30427	coral1	0.570366	0.583311	0.604056	0.664725	0.867132	0.744889	0.947016	0.791013	0.712465	-0.918177	-0.761717	-0.924361	-0.786686	-0.667097	-0.546868
UN26767	coral1	0.527413	0.582293	0.662764	0.65457	0.786658	0.689908	0.90403	0.669879	0.635715	-0.834763	-0.665869	-0.860586	-0.725677	-0.641429	-0.473438
UN01102	coral1	0.531903	0.582272	0.610662	0.599347	0.842474	0.684128	0.934136	0.707636	0.684404	-0.879824	-0.726711	-0.879459	-0.766547	-0.64955	-0.551375
Contig14881	coral1	0.556763	0.582261	0.504262	0.559058	0.812325	0.734141	0.920107	0.732781	0.643233	-0.887585	-0.773174	-0.845175	-0.760299	-0.646214	-0.486958
c584305_g1	coral1	0.493849	0.582182	0.559765	0.583531	0.774234	0.709476	0.913385	0.640547	0.622224	-0.832737	-0.685708	-0.851746	-0.726703	-0.610488	-0.438245
c575286_g1	coral1	0.562042	0.58171	0.575197	0.646385	0.693378	0.750318	0.904215	0.615828	0.634254	-0.80117	-0.674525	-0.847905	-0.761249	-0.634394	-0.277093
Contig7222	coral1	0.554366	0.581061	0.626982	0.733416	0.784751	0.766553	0.922598	0.817199	0.664958	-0.820289	-0.654616	-0.907524	-0.724134	-0.712938	-0.476565
c583467_g3	coral1	0.505036	0.580787	0.70975	0.69403	0.730017	0.729571	0.908885	0.690645	0.604402	-0.801075	-0.614793	-0.878529	-0.687561	-0.714417	-0.417079
Contig10240	coral1	0.476553	0.580333	0.597819	0.531235	0.740257	0.647874	0.901649	0.603184	0.544448	-0.861178	-0.690964	-0.822275	-0.721445	-0.601799	-0.458915	gi|270013850|gb|EFA10298.1| hypothetical protein TcasGA2_TC012513 [Tribolium castaneum]
c583529_g1	coral1	0.459983	0.58011	0.516085	0.549914	0.789732	0.652998	0.902365	0.640365	0.626955	-0.863067	-0.679946	-0.851006	-0.752416	-0.599572	-0.520089
c581027_g3	coral1	0.576163	0.579883	0.648392	0.726936	0.767518	0.694621	0.93705	0.768141	0.730362	-0.887663	-0.65377	-0.928313	-0.799637	-0.744538	-0.531791
Contig12267	coral1	0.623798	0.579549	0.623348	0.708237	0.844369	0.788518	0.965942	0.817435	0.772492	-0.910473	-0.763362	-0.945713	-0.866821	-0.729859	-0.466128
c584763_g1	coral1	0.696267	0.578214	0.745494	0.720157	0.837199	0.7779	0.918497	0.826703	0.740138	-0.886556	-0.799976	-0.887208	-0.703858	-0.794196	-0.550009
Contig1651	coral1	0.535241	0.577741	0.700278	0.703591	0.727007	0.7319	0.923708	0.735501	0.635761	-0.796253	-0.622398	-0.887495	-0.770225	-0.752787	-0.330863
Contig17835	coral1	0.640236	0.577524	0.61253	0.659028	0.864711	0.734945	0.933101	0.79919	0.75842	-0.950416	-0.793775	-0.891848	-0.756667	-0.736504	-0.642497
Contig12301	coral1	0.502157	0.576612	0.566091	0.606184	0.707145	0.680779	0.915673	0.631179	0.659929	-0.807784	-0.636047	-0.854194	-0.776112	-0.721549	-0.264885
Contig11706	coral1	0.542437	0.575848	0.610861	0.62672	0.804293	0.713085	0.941086	0.713284	0.684217	-0.911356	-0.705353	-0.889086	-0.748327	-0.684615	-0.619253	gi|675380290|gb|KFM73192.1| RNA-directed DNA polymerase from mobile element jockey, partial [Stegodyphus mimosarum]
UN01026	coral1	0.59811	0.575654	0.580654	0.667461	0.823667	0.759826	0.925791	0.756918	0.723464	-0.896458	-0.749786	-0.904926	-0.769209	-0.644787	-0.571808
c586208_g1	coral1	0.474743	0.573652	0.597868	0.678203	0.708927	0.62292	0.917774	0.735557	0.697147	-0.806525	-0.550686	-0.90551	-0.87543	-0.784272	-0.338903	gi|641661408|ref|XP_008181874.1| PREDICTED: piggyBac transposable element-derived protein 3-like [Acyrthosiphon pisum]
c586269_g2	coral1	0.538948	0.573113	0.610452	0.636703	0.804912	0.697627	0.936197	0.793915	0.652019	-0.882572	-0.712557	-0.900698	-0.776581	-0.693797	-0.502951	gi|646723373|gb|KDR24007.1| hypothetical protein L798_07949 [Zootermopsis nevadensis]
c583702_g3	coral1	0.500161	0.572839	0.591628	0.638149	0.769056	0.712429	0.927747	0.697868	0.635114	-0.856864	-0.660982	-0.88797	-0.733497	-0.636214	-0.543315
c578194_g3	coral1	0.561162	0.572548	0.550047	0.591409	0.835677	0.739046	0.910164	0.702649	0.667102	-0.910632	-0.773593	-0.855488	-0.691615	-0.623062	-0.590029	gi|675375882|gb|KFM68784.1| Histone-lysine N-methyltransferase SETMAR, partial [Stegodyphus mimosarum]
Contig12396	coral1	0.520145	0.572399	0.587878	0.608418	0.758956	0.708906	0.911749	0.693796	0.608336	-0.893295	-0.679286	-0.855404	-0.717677	-0.647605	-0.604349	gi|939281301|ref|XP_014261299.1| PREDICTED: uncharacterized protein LOC106673633 [Cimex lectularius]
c585993_g2	coral1	0.513477	0.572317	0.611266	0.603984	0.831931	0.666122	0.922664	0.723164	0.655427	-0.836193	-0.716974	-0.879552	-0.775306	-0.621091	-0.493806
c585053_g1	coral1	0.561209	0.571982	0.62123	0.62109	0.828199	0.659003	0.910206	0.73546	0.747291	-0.878812	-0.709823	-0.867358	-0.765726	-0.770602	-0.545578	gi|641672247|ref|XP_008185868.1| PREDICTED: uncharacterized protein LOC103310201 [Acyrthosiphon pisum]
Contig12096	coral1	0.520997	0.571964	0.598611	0.641197	0.700581	0.731306	0.932017	0.671547	0.668853	-0.793674	-0.642744	-0.885011	-0.824666	-0.730049	-0.230865	gi|270016838|gb|EFA13284.1| hypothetical protein TcasGA2_TC010304 [Tribolium castaneum]
Contig11661	coral1	0.560692	0.571956	0.660435	0.592307	0.799093	0.753728	0.919507	0.722264	0.599694	-0.833336	-0.756613	-0.843097	-0.701667	-0.664082	-0.438625	gi|795020895|ref|XP_011860079.1| PREDICTED: RNA-directed DNA polymerase from mobile element jockey-like [Vollenhovia emeryi]
Contig12371	coral1	0.493056	0.571821	0.552106	0.638034	0.778123	0.678027	0.929185	0.753437	0.671069	-0.861763	-0.64241	-0.901959	-0.847391	-0.675128	-0.475831	gi|307200170|gb|EFN80470.1| hypothetical protein EAI_05313, partial [Harpegnathos saltator]
UN15402	coral1	0.580713	0.571137	0.627967	0.691062	0.866627	0.789542	0.954824	0.805692	0.726303	-0.891159	-0.761328	-0.936369	-0.791321	-0.674685	-0.495707	gi|646711563|gb|KDR16678.1| hypothetical protein L798_09068 [Zootermopsis nevadensis]
UN15386	coral1	0.585673	0.570035	0.60572	0.695176	0.878223	0.774882	0.960053	0.789121	0.786119	-0.846794	-0.748802	-0.940503	-0.807957	-0.670279	-0.434557	gi|646701895|gb|KDR11390.1| hypothetical protein L798_14022 [Zootermopsis nevadensis]
c586047_g1	coral1	0.643333	0.568642	0.580654	0.674738	0.812374	0.73336	0.919566	0.776095	0.792646	-0.888977	-0.762284	-0.886446	-0.754145	-0.789566	-0.416946	gi|675379920|gb|KFM72822.1| Transposable element P transposase, partial [Stegodyphus mimosarum]
c576431_g1	coral1	0.52019	0.568161	0.579671	0.599867	0.785315	0.666336	0.930775	0.676059	0.706672	-0.877633	-0.674766	-0.864854	-0.771366	-0.723532	-0.505406
Contig20288	coral1	0.519811	0.568039	0.533468	0.584059	0.822883	0.683303	0.947646	0.74903	0.687271	-0.934071	-0.742405	-0.904911	-0.827974	-0.672162	-0.516617	gi|662202607|ref|XP_008474607.1| PREDICTED: piggyBac transposable element-derived protein 2-like [Diaphorina citri]
c584908_g1	coral1	0.571988	0.567981	0.654727	0.648227	0.746489	0.798453	0.92989	0.65062	0.660576	-0.851237	-0.705005	-0.872139	-0.753992	-0.663661	-0.462575
c566917_g1	coral1	0.497679	0.567761	0.651173	0.695512	0.762103	0.686694	0.949409	0.764734	0.710156	-0.812987	-0.598198	-0.932602	-0.843344	-0.750584	-0.420778
c585504_g3	coral1	0.528934	0.567347	0.569403	0.716139	0.711397	0.71458	0.902154	0.73076	0.696569	-0.822424	-0.586354	-0.896847	-0.735522	-0.711362	-0.494801
Contig11705	coral1	0.539861	0.566954	0.620796	0.657306	0.817436	0.758369	0.944314	0.747415	0.684224	-0.894635	-0.719692	-0.917074	-0.764235	-0.670977	-0.508578	gi|675368932|gb|KFM61834.1| RNA-directed DNA polymerase from mobile element jockey, partial [Stegodyphus mimosarum]
c585414_g1	coral1	0.556776	0.566852	0.596099	0.628101	0.83675	0.757074	0.956029	0.772791	0.697627	-0.881149	-0.77141	-0.914344	-0.816329	-0.692046	-0.390093
Contig15910	coral1	0.511767	0.566141	0.517716	0.652721	0.728896	0.64319	0.922089	0.753191	0.704763	-0.827519	-0.626152	-0.896288	-0.823941	-0.746187	-0.341297	gi|861620246|gb|KMQ87218.1| integrase core domain protein [Lasius niger]
Contig2479	coral1	0.549143	0.56512	0.622779	0.666297	0.819956	0.716259	0.924534	0.753425	0.705415	-0.809235	-0.709227	-0.899031	-0.795374	-0.679159	-0.302247	gi|646701895|gb|KDR11390.1| hypothetical protein L798_14022 [Zootermopsis nevadensis]
Contig12156	coral1	0.50888	0.564903	0.580547	0.636675	0.774459	0.738937	0.934384	0.679525	0.6902	-0.825968	-0.652723	-0.884067	-0.722613	-0.666262	-0.477398
c577203_g4	coral1	0.575984	0.564675	0.657544	0.731942	0.817002	0.746144	0.934187	0.832048	0.769996	-0.85047	-0.673307	-0.943912	-0.835288	-0.762886	-0.477758
c581640_g1	coral1	0.568275	0.563761	0.598082	0.623255	0.891532	0.755727	0.949617	0.763356	0.723025	-0.925354	-0.791004	-0.911221	-0.776058	-0.629738	-0.609053
UN53266	coral1	0.509292	0.56348	0.554277	0.588524	0.789701	0.705142	0.940784	0.724839	0.647053	-0.845212	-0.717563	-0.89055	-0.800194	-0.629423	-0.388852	gi|646724213|gb|KDR24543.1| hypothetical protein L798_13237 [Zootermopsis nevadensis]
Contig17926	coral1	0.600583	0.56293	0.60066	0.644292	0.822752	0.761636	0.961727	0.786951	0.726085	-0.910545	-0.771844	-0.915406	-0.831697	-0.702509	-0.523108	gi|795016637|ref|XP_011858564.1| PREDICTED: uncharacterized protein LOC105556100 [Vollenhovia emeryi]
UN05793	coral1	0.488103	0.562555	0.457261	0.533163	0.801542	0.648224	0.90019	0.665877	0.619033	-0.884857	-0.737232	-0.840683	-0.749582	-0.560226	-0.483829	gi|672374617|gb|AIJ27486.1| endonuclease-reverse transcriptase [Eyprepocnemis plorans plorans]
Contig21041	coral1	0.580666	0.562256	0.660794	0.624598	0.734026	0.768921	0.907585	0.688735	0.569958	-0.855521	-0.737329	-0.846283	-0.728114	-0.616689	-0.457531
UN01524	coral1	0.564673	0.561915	0.617637	0.671687	0.837839	0.786311	0.951831	0.755644	0.710258	-0.894964	-0.746604	-0.926619	-0.775862	-0.65073	-0.487003	gi|662219199|ref|XP_008483668.1| PREDICTED: uncharacterized protein LOC103520360 [Diaphorina citri]
UN44199	coral1	0.505743	0.561543	0.589957	0.698865	0.78197	0.685757	0.910692	0.775508	0.70011	-0.845079	-0.611349	-0.911012	-0.781466	-0.696267	-0.51074
c580671_g3	coral1	0.581222	0.561474	0.668385	0.732896	0.760678	0.719916	0.944231	0.774648	0.759166	-0.85686	-0.631518	-0.925643	-0.819938	-0.773458	-0.530003
Contig12242	coral1	0.520887	0.560821	0.589384	0.68032	0.708207	0.678983	0.929641	0.750507	0.683871	-0.85035	-0.627283	-0.918966	-0.883785	-0.747086	-0.326574	gi|662213929|ref|XP_008480774.1| PREDICTED: uncharacterized protein LOC103517514 [Diaphorina citri]
c577245_g1	coral1	0.510222	0.560791	0.563041	0.655955	0.707167	0.633023	0.922599	0.743424	0.671198	-0.878613	-0.613653	-0.903737	-0.812386	-0.728392	-0.466971
Contig3948	coral1	0.492105	0.56001	0.531503	0.517542	0.862573	0.684958	0.930271	0.691005	0.6553	-0.873062	-0.767868	-0.858751	-0.736056	-0.591308	-0.493835	gi|752864096|ref|XP_011268436.1| PREDICTED: uncharacterized protein LOC105258696, partial [Camponotus floridanus]
Contig22247	coral1	0.551297	0.559875	0.607007	0.619759	0.850091	0.721166	0.963216	0.799584	0.709469	-0.927904	-0.763327	-0.922295	-0.795195	-0.718771	-0.522982
c585848_g11	coral1	0.545552	0.559856	0.601197	0.632021	0.873936	0.748208	0.963413	0.789679	0.725442	-0.888585	-0.747391	-0.922661	-0.769874	-0.660898	-0.586472
Contig11949	coral1	0.522684	0.559536	0.626733	0.670206	0.763844	0.723019	0.949535	0.787902	0.664024	-0.875386	-0.669295	-0.921628	-0.78439	-0.746864	-0.447179	gi|780617306|ref|XP_011699787.1| PREDICTED: uncharacterized protein LOC105457055 [Wasmannia auropunctata]
Contig21916	coral1	0.610262	0.558957	0.631798	0.66757	0.84689	0.767331	0.976147	0.832501	0.769208	-0.923886	-0.787405	-0.951748	-0.880362	-0.751992	-0.443227	gi|391336237|ref|XP_003742488.1| PREDICTED: RNA-directed DNA polymerase from mobile element jockey-like [Metaseiulus occidentalis]
UN29331	coral1	0.571757	0.558308	0.489017	0.641665	0.779298	0.681764	0.92271	0.743494	0.757708	-0.885072	-0.698481	-0.892137	-0.808751	-0.682813	-0.522223	gi|827536514|ref|XP_012553325.1| PREDICTED: uncharacterized protein LOC105843014 [Bombyx mori]
Contig12419	coral1	0.554582	0.557672	0.615042	0.627283	0.747836	0.711033	0.903259	0.685654	0.632894	-0.929264	-0.700619	-0.859435	-0.749819	-0.672769	-0.577227	gi|968067254|ref|XP_002076015.2| uncharacterized protein Dwil_GK18912, partial [Drosophila willistoni] >gi|946587515|gb|EDW87001.2| uncharacterized protein Dwil_GK18912, partial [Drosophila willistoni]
Contig18554	coral1	0.599322	0.557611	0.670349	0.776762	0.812712	0.805287	0.936516	0.842287	0.769727	-0.820607	-0.684781	-0.955049	-0.843872	-0.739262	-0.386151
c564343_g3	coral1	0.563919	0.556974	0.606982	0.610534	0.792394	0.739106	0.923675	0.699639	0.628898	-0.923708	-0.74875	-0.867209	-0.744042	-0.604026	-0.625794	gi|641661845|ref|XP_008182035.1| PREDICTED: craniofacial development protein 2-like [Acyrthosiphon pisum]
Contig12141	coral1	0.581698	0.556858	0.620897	0.629275	0.794402	0.777104	0.928673	0.695464	0.677171	-0.922513	-0.750766	-0.878321	-0.750663	-0.652652	-0.597706	gi|662213540|ref|XP_008480563.1| PREDICTED: RNA-directed DNA polymerase from mobile element jockey-like [Diaphorina citri]
c586081_g3	coral1	0.66015	0.556759	0.680244	0.711994	0.874946	0.79164	0.947101	0.806773	0.833791	-0.853032	-0.781448	-0.920797	-0.856753	-0.760595	-0.421488	gi|914575978|gb|KOB77932.1| putative tick transposon, partial [Operophtera brumata]
c582824_g3	coral1	0.502467	0.556537	0.512952	0.63115	0.802837	0.668117	0.939117	0.792358	0.724473	-0.890419	-0.656334	-0.909292	-0.778029	-0.722081	-0.582102
c581457_g3	coral1	0.631402	0.555914	0.575365	0.70992	0.819039	0.74037	0.942701	0.832663	0.826662	-0.886936	-0.710929	-0.914118	-0.779468	-0.805963	-0.531319
UN31244	coral1	0.50944	0.555433	0.512858	0.585558	0.890028	0.736843	0.912478	0.737825	0.696921	-0.847144	-0.747936	-0.872846	-0.739558	-0.56892	-0.531964
UN42486	coral1	0.553162	0.55496	0.575651	0.641208	0.883252	0.756258	0.918129	0.751877	0.741658	-0.821733	-0.74705	-0.893957	-0.758551	-0.607927	-0.434232
UN20722	coral1	0.477136	0.55456	0.579738	0.628411	0.663609	0.656862	0.905792	0.661379	0.63299	-0.824481	-0.570359	-0.871232	-0.789688	-0.698005	-0.429696	gi|641673885|ref|XP_008186497.1| PREDICTED: uncharacterized protein LOC103310331 [Acyrthosiphon pisum]
Contig20262	coral1	0.485322	0.554155	0.475803	0.507967	0.790058	0.667466	0.906226	0.656653	0.641976	-0.893529	-0.715012	-0.82727	-0.74511	-0.628539	-0.531871	gi|914554996|gb|KOB65125.1| Uncharacterized protein OBRU01_23127 [Operophtera brumata]
Contig7824	coral1	0.565134	0.554122	0.592242	0.62488	0.82297	0.70475	0.935774	0.788175	0.70793	-0.891621	-0.74738	-0.898195	-0.740816	-0.709966	-0.538512	gi|759060611|ref|XP_011339604.1| PREDICTED: uncharacterized protein LOC105280636 [Cerapachys biroi]
Contig15399	coral1	0.583267	0.553935	0.645258	0.65822	0.73012	0.753349	0.932072	0.706272	0.661735	-0.926627	-0.71086	-0.892286	-0.782267	-0.708068	-0.524675	gi|675368932|gb|KFM61834.1| RNA-directed DNA polymerase from mobile element jockey, partial [Stegodyphus mimosarum]
Contig12250	coral1	0.493055	0.553669	0.645812	0.670026	0.802881	0.690394	0.901768	0.750541	0.72236	-0.747792	-0.612633	-0.887546	-0.760767	-0.736136	-0.33277	gi|755869363|ref|XP_011291677.1| PREDICTED: actin-binding LIM protein 1 isoform X4 [Musca domestica]
c585639_g5	coral1	0.546346	0.553618	0.695271	0.647221	0.778881	0.78592	0.926059	0.693874	0.681155	-0.829617	-0.700041	-0.892966	-0.799255	-0.690753	-0.410839	gi|307188034|gb|EFN72875.1| hypothetical protein EAG_00502, partial [Camponotus floridanus]
UN04265	coral1	0.512045	0.553609	0.649868	0.653408	0.83317	0.724467	0.947182	0.772528	0.677525	-0.849877	-0.704458	-0.923107	-0.760996	-0.671551	-0.433205	gi|646711563|gb|KDR16678.1| hypothetical protein L798_09068 [Zootermopsis nevadensis]
Contig10651	coral1	0.542246	0.553508	0.600408	0.584626	0.858029	0.781626	0.957065	0.740632	0.676973	-0.872913	-0.785024	-0.894714	-0.765795	-0.628735	-0.470315	gi|915664655|gb|KOC66785.1| hypothetical protein WH47_01228 [Habropoda laboriosa]
Contig12136	coral1	0.498284	0.55331	0.619881	0.673195	0.709369	0.693151	0.929228	0.734918	0.669896	-0.797319	-0.617767	-0.919736	-0.843665	-0.72825	-0.234868	gi|929367983|ref|XP_014093766.1| PREDICTED: uncharacterized protein LOC106619946 [Bactrocera oleae]
Contig2910	coral1	0.527016	0.553259	0.525437	0.551156	0.881811	0.69809	0.94018	0.725885	0.70627	-0.923872	-0.779422	-0.878026	-0.760101	-0.61141	-0.611377	gi|805813984|ref|XP_012148086.1| PREDICTED: piggyBac transposable element-derived protein 4-like [Megachile rotundata]
UN28686	coral1	0.528247	0.552992	0.611088	0.652548	0.807182	0.702908	0.937328	0.724076	0.702888	-0.879316	-0.691081	-0.908768	-0.731939	-0.661386	-0.553352	gi|646711563|gb|KDR16678.1| hypothetical protein L798_09068 [Zootermopsis nevadensis]
Contig12337	coral1	0.584898	0.552824	0.600023	0.573724	0.811829	0.635981	0.901987	0.708053	0.720603	-0.89631	-0.771985	-0.85167	-0.804452	-0.710671	-0.476936	gi|642930681|ref|XP_008199985.1| PREDICTED: putative nuclease HARBI1 [Tribolium castaneum] >gi|270012680|gb|EFA09128.1| hypothetical protein TcasGA2_TC015989 [Tribolium castaneum]
Contig6556	coral1	0.540307	0.552776	0.625001	0.707876	0.759998	0.640512	0.914876	0.764144	0.763481	-0.858424	-0.61063	-0.921395	-0.85888	-0.7629	-0.465455
Contig10729	coral1	0.571458	0.551935	0.63303	0.662358	0.861224	0.732626	0.958852	0.841543	0.761759	-0.877423	-0.750523	-0.937954	-0.866587	-0.751851	-0.437061
Contig22491	coral1	0.531178	0.55103	0.632874	0.71378	0.794814	0.734035	0.951475	0.798276	0.775406	-0.784891	-0.628285	-0.943427	-0.849515	-0.75818	-0.328003
Contig20210	coral1	0.536405	0.550969	0.514265	0.570907	0.889806	0.691303	0.928623	0.744893	0.715365	-0.913519	-0.776715	-0.878789	-0.715823	-0.595139	-0.649673
Contig4153	coral1	0.577188	0.550755	0.600196	0.577936	0.87359	0.749397	0.947894	0.754221	0.711741	-0.933987	-0.807275	-0.883794	-0.773773	-0.667084	-0.598339
Contig17232	coral1	0.581215	0.550596	0.717287	0.74648	0.798821	0.81036	0.93795	0.800501	0.708651	-0.816614	-0.695269	-0.939237	-0.80402	-0.708833	-0.362856	gi|646701895|gb|KDR11390.1| hypothetical protein L798_14022 [Zootermopsis nevadensis]
c586198_g3	coral1	0.50082	0.549718	0.564877	0.571076	0.819995	0.710114	0.948464	0.726827	0.656488	-0.909639	-0.740364	-0.896343	-0.792525	-0.644463	-0.484666	gi|861610178|gb|KMQ85078.1| dna-mediated transposase [Lasius niger]
UN52165	coral1	0.543909	0.549583	0.681195	0.697037	0.731401	0.736474	0.939533	0.718247	0.688972	-0.792976	-0.6409	-0.913428	-0.792536	-0.707159	-0.322737	gi|646711563|gb|KDR16678.1| hypothetical protein L798_09068 [Zootermopsis nevadensis]
Contig15427	coral1	0.578009	0.549475	0.578775	0.700315	0.723386	0.771091	0.906386	0.687876	0.717268	-0.81394	-0.680723	-0.89676	-0.824019	-0.66749	-0.271654	gi|641647921|ref|XP_008180216.1| PREDICTED: craniofacial development protein 2-like [Acyrthosiphon pisum]
c579763_g1	coral1	0.638622	0.549092	0.711025	0.666461	0.833489	0.740483	0.942772	0.797476	0.729217	-0.944336	-0.792739	-0.911921	-0.802101	-0.734524	-0.607945
Contig17871	coral1	0.570431	0.548642	0.695136	0.713157	0.663716	0.78516	0.917256	0.705372	0.643102	-0.798453	-0.642713	-0.889754	-0.756773	-0.760016	-0.270475	gi|675368932|gb|KFM61834.1| RNA-directed DNA polymerase from mobile element jockey, partial [Stegodyphus mimosarum]
Contig12135	coral1	0.512997	0.548461	0.545214	0.617385	0.852756	0.675817	0.951103	0.75387	0.759475	-0.880806	-0.710565	-0.925236	-0.861444	-0.657218	-0.465503
c586236_g4	coral1	0.612931	0.548142	0.74923	0.714876	0.86139	0.796277	0.954979	0.833569	0.772715	-0.853923	-0.750616	-0.934113	-0.800723	-0.795389	-0.458299	gi|645041841|ref|XP_008203616.1| PREDICTED: uncharacterized protein F54H12.2-like [Nasonia vitripennis]
c586041_g3	coral1	0.559533	0.547977	0.583138	0.603077	0.817725	0.740924	0.934927	0.769545	0.675693	-0.916103	-0.76465	-0.890113	-0.739445	-0.676633	-0.570926	gi|270010053|gb|EFA06501.1| hypothetical protein TcasGA2_TC009400 [Tribolium castaneum]
c586099_g1	coral1	0.59691	0.547909	0.630196	0.621423	0.846326	0.781703	0.928926	0.757971	0.680895	-0.910795	-0.811097	-0.884947	-0.727427	-0.653509	-0.533136	gi|662221039|ref|XP_008484690.1| PREDICTED: uncharacterized protein PF11_0213-like, partial [Diaphorina citri]
c573179_g2	coral1	0.59106	0.546594	0.760017	0.688488	0.846584	0.805504	0.946297	0.783839	0.709843	-0.843472	-0.763858	-0.924465	-0.787119	-0.716779	-0.395916
Contig5456	coral1	0.459843	0.546519	0.545557	0.548353	0.753432	0.638233	0.93055	0.683969	0.615067	-0.889754	-0.683693	-0.878089	-0.811892	-0.651126	-0.406872	gi|755860148|ref|XP_005178413.2| PREDICTED: uncharacterized protein LOC101893908 [Musca domestica]
Contig21642	coral1	0.495845	0.545167	0.547087	0.597124	0.760482	0.689111	0.945729	0.73023	0.668121	-0.903962	-0.683316	-0.907576	-0.849534	-0.680325	-0.448942	gi|665807584|ref|XP_008552076.1| PREDICTED: piggyBac transposable element-derived protein 3-like [Microplitis demolitor]
c585654_g2	coral1	0.459882	0.544534	0.559683	0.641348	0.746971	0.660264	0.922042	0.756019	0.702513	-0.788547	-0.570708	-0.892528	-0.798233	-0.751133	-0.376035
c584629_g2	coral1	0.531813	0.544499	0.538331	0.577246	0.881209	0.66066	0.912048	0.740491	0.703848	-0.933074	-0.761955	-0.875403	-0.730233	-0.590975	-0.703765
c583823_g2	coral1	0.545123	0.544436	0.63291	0.606427	0.890635	0.713501	0.938424	0.812698	0.685855	-0.887433	-0.785277	-0.907315	-0.782999	-0.641122	-0.544941
c583949_g2	coral1	0.627643	0.544392	0.768431	0.669358	0.836616	0.778973	0.941849	0.805382	0.713364	-0.886758	-0.782571	-0.909014	-0.776269	-0.748138	-0.546702
Contig12174	coral1	0.540252	0.544386	0.587447	0.609205	0.791275	0.701875	0.952477	0.756423	0.692254	-0.90072	-0.72679	-0.906274	-0.781234	-0.699949	-0.510378	gi|815793242|ref|XP_012217237.1| PREDICTED: uncharacterized protein LOC105669070 [Linepithema humile]
Contig12270	coral1	0.559297	0.544147	0.538707	0.593529	0.895234	0.760753	0.95808	0.786488	0.732971	-0.927314	-0.814273	-0.918657	-0.805265	-0.618691	-0.541498	gi|749772346|ref|XP_011141731.1| PREDICTED: putative nuclease HARBI1 [Harpegnathos saltator]
c586233_g2	coral1	0.60566	0.543715	0.672922	0.644962	0.833902	0.746251	0.96083	0.787238	0.756116	-0.933796	-0.770548	-0.922926	-0.83751	-0.752289	-0.532964	gi|675375732|gb|KFM68634.1| RNA-directed DNA polymerase from mobile element jockey, partial [Stegodyphus mimosarum]
Contig17696	coral1	0.554641	0.543413	0.615209	0.668819	0.872434	0.789556	0.97109	0.815931	0.747665	-0.890734	-0.755559	-0.953875	-0.807798	-0.673527	-0.492289	gi|672374617|gb|AIJ27486.1| endonuclease-reverse transcriptase [Eyprepocnemis plorans plorans]
c583291_g2	coral1	0.529029	0.543034	0.720733	0.718242	0.70397	0.731538	0.91893	0.684843	0.698638	-0.783928	-0.589699	-0.9074	-0.799848	-0.740249	-0.337085
c562891_g4	coral1	0.562846	0.54287	0.587051	0.573946	0.854409	0.719038	0.9188	0.709454	0.683188	-0.941051	-0.803288	-0.872299	-0.730028	-0.612471	-0.599331	gi|926619350|ref|XP_013774920.1| PREDICTED: uncharacterized protein LOC106459805 [Limulus polyphemus]
c582777_g1	coral1	0.566893	0.542561	0.668916	0.652247	0.825287	0.694619	0.941758	0.783624	0.737411	-0.898232	-0.714136	-0.906593	-0.773076	-0.75288	-0.608713
Contig11786	coral1	0.625498	0.542467	0.650807	0.723954	0.855342	0.738736	0.961481	0.86876	0.831327	-0.909351	-0.738839	-0.956548	-0.828983	-0.796651	-0.547931
Contig12165	coral1	0.537394	0.541906	0.561068	0.542314	0.832263	0.695493	0.926587	0.722055	0.648944	-0.946973	-0.784259	-0.863328	-0.756501	-0.623166	-0.63301	gi|641671963|ref|XP_008185772.1| PREDICTED: uncharacterized protein LOC103310178 [Acyrthosiphon pisum]
c586307_g5	coral1	0.578182	0.541799	0.633424	0.581419	0.817486	0.730896	0.933833	0.7125	0.665293	-0.947654	-0.78642	-0.871436	-0.739816	-0.650284	-0.63426	gi|861626868|gb|KMQ88925.1| lian-aa1 retrotransposon protein [Lasius niger]
Contig21920	coral1	0.630593	0.541193	0.61401	0.622569	0.871027	0.760529	0.930883	0.816766	0.731573	-0.889469	-0.824492	-0.886396	-0.771297	-0.667985	-0.563457
UN42838	coral1	0.494072	0.541022	0.565985	0.567119	0.888759	0.677984	0.917372	0.738739	0.67142	-0.882671	-0.756611	-0.879663	-0.719359	-0.582433	-0.569811
Contig9653	coral1	0.588162	0.54093	0.70148	0.62035	0.849489	0.771821	0.962761	0.762841	0.705188	-0.893832	-0.796387	-0.907767	-0.808051	-0.700406	-0.468879	gi|913324481|ref|XP_013193561.1| PREDICTED: RNA-directed DNA polymerase from mobile element jockey-like isoform X1 [Amyelois transitella] >gi|913324483|ref|XP_013193562.1| PREDICTED: RNA-directed DNA polymerase from mobile element jockey-like isoform X2 [Amyelois transitella]
Contig12348	coral1	0.59818	0.540766	0.601182	0.616005	0.800055	0.743668	0.911711	0.778467	0.663505	-0.917328	-0.769694	-0.862688	-0.72877	-0.681673	-0.635106	gi|662197629|ref|XP_008471902.1| PREDICTED: uncharacterized protein LOC103509092 [Diaphorina citri]
c585936_g1	coral1	0.559082	0.540635	0.45963	0.564252	0.905151	0.692081	0.908999	0.784791	0.742233	-0.898513	-0.807084	-0.865772	-0.737366	-0.606887	-0.591595
c466433_g1	coral1	0.547149	0.54062	0.506097	0.68565	0.864779	0.754121	0.923176	0.835192	0.793678	-0.799856	-0.689073	-0.920728	-0.764614	-0.655237	-0.478579
UN54433	coral1	0.64554	0.540291	0.657254	0.657931	0.833522	0.800468	0.940898	0.811959	0.73731	-0.913094	-0.792702	-0.895005	-0.735141	-0.728885	-0.620099
Contig11953	coral1	0.607993	0.539779	0.655584	0.60669	0.844889	0.733677	0.954375	0.762878	0.733028	-0.950639	-0.803038	-0.903084	-0.804226	-0.701698	-0.603405	gi|861619723|gb|KMQ87090.1| rna-directed dna polymerase from mobile element jockey-like protein [Lasius niger]
Contig10014	coral1	0.494881	0.539737	0.496166	0.543682	0.795492	0.617955	0.909185	0.631791	0.733299	-0.868415	-0.683034	-0.846329	-0.77148	-0.653328	-0.492143
Contig21271	coral1	0.605243	0.539667	0.65323	0.663652	0.822481	0.778905	0.926719	0.804621	0.701594	-0.905713	-0.759432	-0.893676	-0.728131	-0.711668	-0.627914
c573739_g2	coral1	0.619493	0.539589	0.661747	0.676102	0.830195	0.831561	0.938354	0.749841	0.736936	-0.895101	-0.772639	-0.900427	-0.748784	-0.687785	-0.562587
c585711_g4	coral1	0.463888	0.53875	0.587605	0.552681	0.754438	0.722021	0.912839	0.631263	0.582013	-0.856534	-0.685996	-0.852405	-0.714108	-0.586776	-0.490639	gi|241601365|ref|XP_002405294.1| conserved hypothetical protein [Ixodes scapularis] >gi|215502520|gb|EEC12014.1| conserved hypothetical protein, partial [Ixodes scapularis]
Contig22303	coral1	0.499911	0.538281	0.494315	0.58126	0.914251	0.686974	0.930496	0.788423	0.743916	-0.872699	-0.746866	-0.898151	-0.751546	-0.608153	-0.572521
c585325_g2	coral1	0.589162	0.538148	0.518882	0.578064	0.871464	0.765102	0.904636	0.783519	0.693859	-0.882631	-0.83123	-0.861949	-0.765189	-0.598491	-0.504541	gi|861610178|gb|KMQ85078.1| dna-mediated transposase [Lasius niger]
Contig6666	coral1	0.46773	0.538013	0.544964	0.545576	0.774844	0.712597	0.918965	0.665267	0.62697	-0.873092	-0.695635	-0.860456	-0.750279	-0.630959	-0.480391
c583625_g2	coral1	0.551348	0.537754	0.635972	0.722905	0.74896	0.78064	0.935238	0.781365	0.737278	-0.747368	-0.64194	-0.925099	-0.842333	-0.745114	-0.193933
Contig15521	coral1	0.592194	0.537542	0.683897	0.689468	0.838671	0.82849	0.966248	0.792261	0.742008	-0.883723	-0.752139	-0.940645	-0.789951	-0.700834	-0.493946
Contig11857	coral1	0.5144	0.537317	0.541548	0.663495	0.802614	0.750307	0.918709	0.737919	0.759239	-0.767495	-0.632121	-0.892296	-0.739741	-0.659561	-0.477932
UN28985	coral1	0.504018	0.537082	0.588661	0.608395	0.813313	0.692789	0.952791	0.747736	0.698378	-0.899392	-0.695894	-0.915095	-0.806767	-0.66564	-0.532068
Contig12105	coral1	0.496883	0.536858	0.599637	0.646526	0.745211	0.670607	0.944046	0.788815	0.685743	-0.860899	-0.628527	-0.919024	-0.816491	-0.753861	-0.443154	gi|861610178|gb|KMQ85078.1| dna-mediated transposase [Lasius niger]
UN46914	coral1	0.548863	0.536582	0.642773	0.658118	0.8009	0.729882	0.936817	0.777153	0.722118	-0.830404	-0.719815	-0.924808	-0.799476	-0.719911	-0.283519	gi|672374617|gb|AIJ27486.1| endonuclease-reverse transcriptase [Eyprepocnemis plorans plorans]
c586149_g1	coral1	0.605522	0.536536	0.616269	0.649643	0.899756	0.776384	0.983965	0.863187	0.806837	-0.911214	-0.811408	-0.957684	-0.872366	-0.730256	-0.481494	gi|675379920|gb|KFM72822.1| Transposable element P transposase, partial [Stegodyphus mimosarum]
c569596_g1	coral1	0.482578	0.535841	0.448043	0.530229	0.838606	0.681166	0.922145	0.699919	0.664854	-0.920867	-0.756889	-0.875509	-0.760813	-0.553495	-0.543893	gi|827548855|ref|XP_004927109.2| PREDICTED: ATP-dependent DNA helicase PIF1-like [Bombyx mori]
UN02644	coral1	0.57751	0.535768	0.597332	0.70984	0.847192	0.805233	0.971224	0.82762	0.810592	-0.83602	-0.712354	-0.953263	-0.798188	-0.73027	-0.428008	gi|332028975|gb|EGI68990.1| Mariner Mos1 transposase [Acromyrmex echinatior]
c585373_g2	coral1	0.712346	0.535667	0.763617	0.747411	0.812374	0.874159	0.917181	0.802118	0.755885	-0.88113	-0.797577	-0.899668	-0.730066	-0.744216	-0.566093	gi|939685075|ref|XP_014299911.1| PREDICTED: uncharacterized protein LOC106694142 [Microplitis demolitor]
c577950_g3	coral1	0.563034	0.535612	0.648873	0.601659	0.747561	0.810561	0.905783	0.630375	0.642531	-0.83685	-0.725157	-0.837809	-0.732313	-0.645887	-0.439313	gi|906461872|gb|KNC24267.1| hypothetical protein FF38_12383 [Lucilia cuprina]
Contig11904	coral1	0.596936	0.535588	0.601794	0.717048	0.872884	0.796264	0.930181	0.86519	0.789748	-0.811234	-0.717987	-0.920215	-0.740132	-0.695165	-0.551055
UN15261	coral1	0.577299	0.535353	0.536739	0.622574	0.880504	0.769837	0.910345	0.792824	0.739069	-0.90995	-0.790214	-0.894124	-0.789045	-0.618981	-0.607331
c585553_g1	coral1	0.554885	0.535282	0.622256	0.607481	0.876215	0.773761	0.956416	0.737693	0.72984	-0.901846	-0.781033	-0.909356	-0.776497	-0.635917	-0.546695
UN05879	coral1	0.570782	0.534987	0.543299	0.576718	0.901873	0.765993	0.952239	0.781402	0.733356	-0.935284	-0.838339	-0.908254	-0.800428	-0.614602	-0.546473
Contig15531	coral1	0.562619	0.534969	0.596482	0.662091	0.881289	0.800511	0.969215	0.828483	0.761019	-0.893784	-0.772738	-0.953441	-0.818715	-0.673357	-0.482808	gi|672374617|gb|AIJ27486.1| endonuclease-reverse transcriptase [Eyprepocnemis plorans plorans]
c586265_g2	coral1	0.417058	0.534738	0.499905	0.609171	0.683179	0.594418	0.904905	0.711957	0.663775	-0.771397	-0.528648	-0.882191	-0.83464	-0.706373	-0.320675	gi|641647038|ref|XP_008181673.1| PREDICTED: uncharacterized protein LOC103308999 [Acyrthosiphon pisum]
Contig11842	coral1	0.58081	0.534239	0.655232	0.693636	0.863396	0.768604	0.965801	0.87732	0.788324	-0.850778	-0.733547	-0.959677	-0.882822	-0.744211	-0.450489	gi|328708766|ref|XP_003243795.1| PREDICTED: uncharacterized protein LOC100568499 [Acyrthosiphon pisum]
UN03906	coral1	0.563321	0.534218	0.579025	0.647769	0.868668	0.811923	0.94341	0.785255	0.732607	-0.882516	-0.764126	-0.918594	-0.77821	-0.619638	-0.544923
Contig11526	coral1	0.644542	0.53349	0.714045	0.710874	0.827064	0.863401	0.956285	0.80838	0.743693	-0.895039	-0.781403	-0.926846	-0.755758	-0.735796	-0.527012
Contig7376	coral1	0.625336	0.533357	0.677087	0.68986	0.797768	0.754379	0.933602	0.854505	0.732496	-0.89661	-0.75146	-0.915719	-0.77266	-0.800756	-0.457368
Contig17497	coral1	0.507151	0.533202	0.468232	0.497088	0.850565	0.667527	0.905874	0.684056	0.668949	-0.930147	-0.784693	-0.843955	-0.73211	-0.563059	-0.61527	gi|915655340|gb|KOC59099.1| Zinc finger BED domain-containing protein 1 [Habropoda laboriosa]
c586027_g1	coral1	0.519214	0.533181	0.53031	0.591534	0.850695	0.703538	0.938674	0.810559	0.715683	-0.908396	-0.754704	-0.915297	-0.797723	-0.682444	-0.493959	gi|270017040|gb|EFA13486.1| hypothetical protein TcasGA2_TC004225 [Tribolium castaneum]
UN28857	coral1	0.523096	0.533009	0.668681	0.685185	0.787784	0.737939	0.918141	0.774692	0.659991	-0.825909	-0.682816	-0.91331	-0.759887	-0.682512	-0.367896	gi|646697915|gb|KDR09341.1| hypothetical protein L798_15108, partial [Zootermopsis nevadensis]
Contig6245	coral1	0.640486	0.533003	0.621491	0.715534	0.886262	0.829294	0.966281	0.875231	0.838959	-0.887787	-0.787947	-0.957396	-0.851872	-0.747552	-0.46211
Contig14971	coral1	0.514489	0.532538	0.528682	0.593191	0.802739	0.735914	0.961036	0.744919	0.693623	-0.904834	-0.737303	-0.921333	-0.808656	-0.637772	-0.46357	gi|270011976|gb|EFA08424.1| hypothetical protein TcasGA2_TC006071 [Tribolium castaneum]
Contig19117	coral1	0.554763	0.531962	0.606843	0.620764	0.816018	0.702479	0.931654	0.728337	0.728955	-0.923538	-0.73406	-0.89442	-0.81394	-0.698091	-0.545697
c578058_g3	coral1	0.607734	0.531935	0.695753	0.72026	0.77689	0.703166	0.908647	0.808404	0.768259	-0.801404	-0.663153	-0.885435	-0.72007	-0.823163	-0.470219
UN05886	coral1	0.503925	0.531796	0.522798	0.538273	0.865933	0.656431	0.912094	0.703866	0.689226	-0.913147	-0.767667	-0.872571	-0.744874	-0.569299	-0.579101
Contig15020	coral1	0.560323	0.531166	0.586175	0.684513	0.826206	0.762942	0.918712	0.801364	0.760759	-0.75276	-0.710407	-0.910254	-0.79713	-0.687665	-0.253613	gi|646720065|gb|KDR21932.1| hypothetical protein L798_00484, partial [Zootermopsis nevadensis]
UN23864	coral1	0.587429	0.53115	0.63843	0.65564	0.884821	0.813995	0.928725	0.772537	0.728905	-0.845051	-0.785159	-0.905018	-0.728611	-0.594034	-0.52637
Contig12040	coral1	0.508756	0.53036	0.661126	0.718943	0.645378	0.688494	0.911251	0.739614	0.676831	-0.768866	-0.545203	-0.90827	-0.844492	-0.78944	-0.237349
Contig12065	coral1	0.410422	0.530289	0.463788	0.465253	0.760663	0.593409	0.903978	0.622887	0.582527	-0.878602	-0.682722	-0.831038	-0.758147	-0.570854	-0.448999	gi|913331559|ref|XP_013197360.1| PREDICTED: uncharacterized protein LOC106140328 [Amyelois transitella]
c568778_g2	coral1	0.536501	0.529737	0.525396	0.594814	0.861521	0.723317	0.955594	0.762462	0.763484	-0.929044	-0.757983	-0.925732	-0.825545	-0.634799	-0.603191
Contig18497	coral1	0.61365	0.529292	0.570903	0.631672	0.910406	0.727294	0.92522	0.818502	0.794292	-0.948912	-0.811071	-0.908207	-0.792579	-0.651029	-0.686482	gi|914562067|gb|KOB68527.1| putative GPI ethanolamine phosphate transferase 2-like isoform 5 [Operophtera brumata]
c584772_g1	coral1	0.619767	0.528971	0.691544	0.675219	0.813336	0.837102	0.946931	0.764475	0.747428	-0.881911	-0.763506	-0.916276	-0.759026	-0.713288	-0.523987
c585726_g3	coral1	0.558635	0.528806	0.628786	0.586915	0.782881	0.74758	0.918562	0.710376	0.650754	-0.92111	-0.747815	-0.868686	-0.809165	-0.644735	-0.594609
UN30287	coral1	0.540451	0.528592	0.563667	0.637817	0.812638	0.794563	0.927081	0.788513	0.686627	-0.865466	-0.726533	-0.905082	-0.749298	-0.638744	-0.537401
c586176_g2	coral1	0.497999	0.52858	0.588877	0.59073	0.71283	0.747319	0.921574	0.645375	0.637383	-0.768812	-0.671551	-0.867163	-0.771033	-0.637171	-0.238416	gi|861619833|gb|KMQ87120.1| dna-mediated transposase [Lasius niger]
Contig22282	coral1	0.540624	0.528456	0.571918	0.597004	0.747952	0.685953	0.910503	0.713271	0.682829	-0.895351	-0.690787	-0.86378	-0.719075	-0.705767	-0.573334	gi|985396844|ref|XP_015365938.1| PREDICTED: uncharacterized protein LOC107163176, partial [Diuraphis noxia]
c582762_g1	coral1	0.517491	0.527868	0.544978	0.69507	0.811278	0.715255	0.9169	0.836349	0.774014	-0.755326	-0.65312	-0.931467	-0.847458	-0.715767	-0.258302
Contig21941	coral1	0.542877	0.527409	0.584732	0.657265	0.819508	0.787964	0.949163	0.809999	0.707879	-0.816029	-0.735561	-0.927482	-0.762713	-0.669009	-0.334956	gi|672374617|gb|AIJ27486.1| endonuclease-reverse transcriptase [Eyprepocnemis plorans plorans]
Contig12068	coral1	0.515695	0.527199	0.565092	0.55136	0.826874	0.701978	0.95687	0.724	0.693276	-0.920202	-0.76626	-0.899734	-0.812345	-0.656926	-0.472379	gi|861619723|gb|KMQ87090.1| rna-directed dna polymerase from mobile element jockey-like protein [Lasius niger]
c586060_g2	coral1	0.515929	0.526415	0.568006	0.674953	0.737757	0.636195	0.903734	0.730007	0.735275	-0.890864	-0.596649	-0.902973	-0.820372	-0.696647	-0.617133	gi|322793095|gb|EFZ16811.1| hypothetical protein SINV_04198, partial [Solenopsis invicta]
Contig11955	coral1	0.556274	0.526399	0.647498	0.637248	0.86569	0.752039	0.972769	0.83544	0.743924	-0.908788	-0.77148	-0.947716	-0.839494	-0.728732	-0.480792
c582543_g1	coral1	0.661637	0.526347	0.681904	0.755584	0.831948	0.883473	0.916139	0.786641	0.807329	-0.81254	-0.750478	-0.910805	-0.741998	-0.713619	-0.431531
UN45030	coral1	0.521706	0.526258	0.679231	0.614017	0.85785	0.730894	0.921918	0.754777	0.657793	-0.852675	-0.75822	-0.897218	-0.734809	-0.627141	-0.460352	gi|646701895|gb|KDR11390.1| hypothetical protein L798_14022 [Zootermopsis nevadensis]
c585711_g1	coral1	0.555498	0.526191	0.718701	0.664324	0.752166	0.685972	0.907428	0.69677	0.731912	-0.830161	-0.640675	-0.872333	-0.727641	-0.782237	-0.446401
Contig20628	coral1	0.548436	0.52604	0.608276	0.605048	0.778354	0.736224	0.946915	0.72544	0.688498	-0.925133	-0.740306	-0.901075	-0.781594	-0.696026	-0.517504	gi|675371336|gb|KFM64238.1| RNA-directed DNA polymerase from mobile element jockey, partial [Stegodyphus mimosarum]
c575460_g1	coral1	0.547556	0.525859	0.584107	0.567425	0.845229	0.741186	0.919838	0.75411	0.629653	-0.883536	-0.789575	-0.859511	-0.7046	-0.578023	-0.578413
c579222_g1	coral1	0.46351	0.525561	0.600596	0.564916	0.724852	0.726074	0.901314	0.622636	0.575865	-0.805153	-0.670744	-0.83769	-0.67201	-0.62424	-0.350215	gi|795009610|ref|XP_011862716.1| PREDICTED: uncharacterized protein LOC105559211, partial [Vollenhovia emeryi]
UN44797	coral1	0.522727	0.524795	0.592877	0.61939	0.874465	0.712906	0.941218	0.819355	0.711756	-0.895777	-0.740153	-0.919346	-0.764748	-0.648394	-0.599291
Contig11996	coral1	0.577892	0.524715	0.706146	0.715977	0.819897	0.738461	0.917928	0.871671	0.742999	-0.815997	-0.703269	-0.931107	-0.828692	-0.777657	-0.385739	gi|662215047|ref|XP_008481385.1| PREDICTED: piggyBac transposable element-derived protein 3-like [Diaphorina citri]
Contig16966	coral1	0.492433	0.524596	0.435631	0.492505	0.864493	0.670054	0.900561	0.694324	0.660641	-0.927984	-0.7878	-0.844362	-0.724669	-0.524115	-0.627956	gi|827540462|ref|XP_004923571.2| PREDICTED: uncharacterized protein LOC101744255 [Bombyx mori]
c585658_g1	coral1	0.534875	0.524517	0.656708	0.655715	0.804368	0.7033	0.958066	0.791759	0.749621	-0.899559	-0.689474	-0.943392	-0.866237	-0.753659	-0.489869	gi|795013456|ref|XP_011883359.1| PREDICTED: uncharacterized protein LOC105570619 [Vollenhovia emeryi]
Contig8743	coral1	0.538267	0.524422	0.544354	0.665417	0.893645	0.73279	0.93312	0.838966	0.830326	-0.80542	-0.710086	-0.933334	-0.844689	-0.692213	-0.440725	gi|861619833|gb|KMQ87120.1| dna-mediated transposase [Lasius niger]
Contig21336	coral1	0.514954	0.524194	0.507057	0.557124	0.914487	0.72164	0.920578	0.768523	0.713861	-0.889069	-0.791627	-0.884338	-0.732024	-0.566141	-0.584706	gi|915657135|gb|KOC60591.1| hypothetical protein WH47_08050 [Habropoda laboriosa]
c574807_g2	coral1	0.546582	0.523612	0.619617	0.760452	0.752043	0.706014	0.903092	0.84133	0.782852	-0.801375	-0.578396	-0.932161	-0.845961	-0.78312	-0.483599
c575431_g13	coral1	0.500101	0.52358	0.580503	0.67569	0.757288	0.699442	0.921242	0.754904	0.713591	-0.839341	-0.61978	-0.927998	-0.806141	-0.650011	-0.506177	gi|270015743|gb|EFA12191.1| hypothetical protein TcasGA2_TC004344 [Tribolium castaneum]
c582988_g1	coral1	0.581665	0.523447	0.75317	0.66553	0.776534	0.765695	0.939025	0.767985	0.677735	-0.848013	-0.729211	-0.916056	-0.824695	-0.703495	-0.433465
c582569_g2	coral1	0.636395	0.522907	0.607226	0.616513	0.8274	0.854383	0.903823	0.718435	0.704921	-0.892909	-0.82781	-0.864217	-0.792858	-0.582942	-0.574185	gi|861630480|gb|KMQ90064.1| reverse transcriptase [Lasius niger]
c582929_g1	coral1	0.569572	0.52289	0.577577	0.607956	0.867853	0.810049	0.962199	0.813136	0.724377	-0.902177	-0.807655	-0.923531	-0.814294	-0.652558	-0.490344
c586188_g1	coral1	0.63265	0.522678	0.788834	0.709643	0.796559	0.825726	0.945668	0.746167	0.76517	-0.828225	-0.744191	-0.916249	-0.791994	-0.773932	-0.372774	gi|817212181|ref|XP_012282266.1| PREDICTED: uncharacterized protein LOC105700713 [Orussus abietinus]
c583555_g2	coral1	0.45983	0.522598	0.563228	0.657695	0.798561	0.740001	0.90665	0.76392	0.734825	-0.685888	-0.601059	-0.904064	-0.828179	-0.658617	-0.236651
c584549_g5	coral1	0.477112	0.522571	0.552682	0.52668	0.830739	0.614843	0.931004	0.704187	0.694114	-0.907418	-0.712171	-0.873497	-0.778941	-0.647561	-0.574577
Contig12364	coral1	0.439085	0.522525	0.489138	0.528696	0.759701	0.610817	0.91554	0.691548	0.648534	-0.872165	-0.66189	-0.869216	-0.783297	-0.645763	-0.432766	gi|827552863|ref|XP_012548172.1| PREDICTED: uncharacterized protein LOC105842057 [Bombyx mori] >gi|827552865|ref|XP_012548173.1| PREDICTED: uncharacterized protein LOC105842057 [Bombyx mori]
c586147_g3	coral1	0.535175	0.522514	0.58091	0.549245	0.855268	0.733767	0.946702	0.753348	0.682752	-0.935439	-0.803476	-0.895205	-0.781829	-0.637138	-0.563647	gi|913333448|ref|XP_013198398.1| PREDICTED: piggyBac transposable element-derived protein 4-like [Amyelois transitella]
c586070_g3	coral1	0.544578	0.522433	0.662914	0.701479	0.841342	0.731353	0.902256	0.852253	0.712	-0.808162	-0.687606	-0.902069	-0.692888	-0.731082	-0.490308	gi|861615272|gb|KMQ86060.1| retrovirus-related pol polyprotein from transposon tnt 1-94 [Lasius niger]
Contig21434	coral1	0.589065	0.522182	0.674422	0.644596	0.911712	0.786703	0.978888	0.833222	0.784609	-0.888649	-0.811585	-0.948125	-0.815789	-0.707762	-0.48001
UN02440	coral1	0.514947	0.522009	0.499396	0.563064	0.836197	0.760589	0.911292	0.700225	0.683552	-0.87723	-0.755184	-0.867386	-0.737593	-0.560776	-0.536426
c585590_g5	coral1	0.477506	0.52192	0.539137	0.619587	0.849725	0.758588	0.938305	0.810219	0.718045	-0.810344	-0.684122	-0.913877	-0.752666	-0.665053	-0.472616
Contig17007	coral1	0.537516	0.521776	0.595488	0.630442	0.916496	0.703976	0.920254	0.814976	0.771574	-0.864361	-0.747403	-0.916162	-0.787818	-0.628763	-0.600869	gi|270016838|gb|EFA13284.1| hypothetical protein TcasGA2_TC010304 [Tribolium castaneum]
UN05861	coral1	0.506663	0.521429	0.640609	0.635018	0.813497	0.746755	0.955649	0.780686	0.671827	-0.863144	-0.717339	-0.933248	-0.792069	-0.664277	-0.404038	gi|672374617|gb|AIJ27486.1| endonuclease-reverse transcriptase [Eyprepocnemis plorans plorans]
Contig11873	coral1	0.438695	0.52129	0.607578	0.617389	0.688883	0.701833	0.918993	0.663866	0.601411	-0.798008	-0.577226	-0.878018	-0.704946	-0.652028	-0.427298
Contig20268	coral1	0.489452	0.520271	0.49758	0.547441	0.884299	0.71085	0.914331	0.715172	0.693799	-0.884829	-0.759287	-0.873677	-0.707771	-0.539737	-0.606384	gi|646721657|gb|KDR22935.1| hypothetical protein L798_14792, partial [Zootermopsis nevadensis]
Contig20804	coral1	0.670422	0.519904	0.794879	0.762165	0.786181	0.787394	0.925296	0.815563	0.758507	-0.878261	-0.725524	-0.9168	-0.736116	-0.787986	-0.559052	gi|641679532|ref|XP_008188602.1| PREDICTED: uncharacterized protein LOC103310902, partial [Acyrthosiphon pisum]
Contig11743	coral1	0.492084	0.519858	0.568538	0.604	0.816932	0.756127	0.918001	0.768597	0.663367	-0.846778	-0.706866	-0.886793	-0.725794	-0.658629	-0.488904
UN08482	coral1	0.465058	0.519526	0.609775	0.541677	0.767016	0.639941	0.906316	0.623657	0.634024	-0.87428	-0.678828	-0.853624	-0.753225	-0.619975	-0.490877
UN41783	coral1	0.587195	0.519341	0.715717	0.69701	0.748497	0.726673	0.906486	0.698308	0.704571	-0.88311	-0.676135	-0.891193	-0.760834	-0.685372	-0.550116
c586227_g3	coral1	0.581258	0.519312	0.60396	0.626568	0.788949	0.738456	0.909061	0.727973	0.68172	-0.926258	-0.738556	-0.867653	-0.706845	-0.643178	-0.689123	gi|926631856|ref|XP_013781673.1| PREDICTED: uncharacterized protein LOC106465971 [Limulus polyphemus]
Contig12406	coral1	0.570782	0.518931	0.627	0.63583	0.763717	0.720313	0.94684	0.782238	0.719937	-0.90026	-0.717348	-0.915315	-0.861519	-0.743155	-0.436528
c586281_g1	coral1	0.540358	0.518713	0.624773	0.531281	0.755374	0.723216	0.919467	0.661278	0.601031	-0.875586	-0.766609	-0.835821	-0.741137	-0.636988	-0.427896
UN02421	coral1	0.514179	0.518478	0.566343	0.588577	0.912902	0.728275	0.95298	0.823738	0.737632	-0.893326	-0.778839	-0.927523	-0.792891	-0.639078	-0.539856
UN28905	coral1	0.469255	0.517553	0.517245	0.55705	0.793262	0.684555	0.918213	0.676501	0.645974	-0.890728	-0.693224	-0.880054	-0.765009	-0.533191	-0.616302	gi|646711290|gb|KDR16514.1| hypothetical protein L798_09949, partial [Zootermopsis nevadensis]
Contig4857	coral1	0.520545	0.516392	0.669339	0.73168	0.728376	0.744512	0.919854	0.77053	0.721496	-0.808687	-0.582817	-0.925964	-0.765502	-0.749946	-0.435423
c585462_g1	coral1	0.57692	0.51607	0.64195	0.728273	0.859596	0.818698	0.94829	0.888198	0.807025	-0.758461	-0.706747	-0.949419	-0.797613	-0.751056	-0.320697
UN56775	coral1	0.58511	0.515984	0.642667	0.611323	0.872821	0.816043	0.964451	0.773824	0.72824	-0.892129	-0.823448	-0.919016	-0.804861	-0.643779	-0.453856
Contig12212	coral1	0.460407	0.515832	0.501471	0.529576	0.755276	0.674794	0.904353	0.648127	0.65818	-0.772406	-0.691863	-0.854382	-0.789561	-0.605564	-0.205923	gi|985422215|ref|XP_015376534.1| PREDICTED: 52 kDa repressor of the inhibitor of the protein kinase-like [Diuraphis noxia]
c675863_g1	coral1	0.537327	0.51565	0.625434	0.653715	0.772891	0.795348	0.927472	0.686851	0.71431	-0.818788	-0.691343	-0.904904	-0.753939	-0.631656	-0.409086	gi|641661845|ref|XP_008182035.1| PREDICTED: craniofacial development protein 2-like [Acyrthosiphon pisum]
Contig4860	coral1	0.527782	0.515263	0.486816	0.53293	0.878339	0.704392	0.900335	0.74205	0.680747	-0.928054	-0.804618	-0.85896	-0.772285	-0.549181	-0.628996	gi|943940816|ref|XP_014371867.1| PREDICTED: RNA-directed DNA polymerase from mobile element jockey-like [Papilio machaon]
c583492_g1	coral1	0.615569	0.515198	0.7269	0.73219	0.814712	0.860316	0.936333	0.83483	0.755252	-0.804339	-0.720279	-0.923523	-0.721542	-0.754268	-0.476422	gi|270017191|gb|EFA13637.1| hypothetical protein TcasGA2_TC001476 [Tribolium castaneum]
c582164_g1	coral1	0.511577	0.514904	0.494241	0.562724	0.833661	0.695099	0.93759	0.7805	0.712215	-0.909041	-0.736562	-0.890739	-0.731289	-0.656688	-0.598505
Contig12160	coral1	0.467406	0.514767	0.606157	0.606209	0.813581	0.737517	0.936992	0.721356	0.701941	-0.824977	-0.674153	-0.917269	-0.787101	-0.63152	-0.469236	gi|861624361|gb|KMQ88247.1| hypothetical protein RF55_12296 [Lasius niger]
c579365_g2	coral1	0.67603	0.514453	0.568231	0.610119	0.87348	0.799085	0.922414	0.812954	0.822699	-0.900547	-0.845679	-0.877695	-0.880302	-0.693263	-0.56687
UN49347	coral1	0.493542	0.514069	0.524228	0.622401	0.685942	0.738463	0.907423	0.670062	0.660804	-0.779224	-0.639145	-0.884814	-0.820765	-0.6285	-0.194844
Contig12193	coral1	0.504246	0.514017	0.576127	0.619902	0.712306	0.75186	0.906433	0.700889	0.663042	-0.727835	-0.665284	-0.879847	-0.815567	-0.664344	-0.0837844	gi|795025625|ref|XP_011861670.1| PREDICTED: uncharacterized protein LOC105558538 [Vollenhovia emeryi]
Contig19037	coral1	0.63964	0.513801	0.648195	0.642138	0.883155	0.825623	0.964473	0.839455	0.79839	-0.878145	-0.825587	-0.930381	-0.880666	-0.686805	-0.492668
Contig12340	coral1	0.464384	0.51367	0.606567	0.628532	0.738743	0.700788	0.94533	0.723348	0.687256	-0.816023	-0.624723	-0.921685	-0.839203	-0.703392	-0.297059	gi|607365148|gb|EZA59350.1| Zinc finger MYM-type protein, partial [Cerapachys biroi]
c586116_g5	coral1	0.564877	0.513425	0.648574	0.63963	0.865856	0.715983	0.965721	0.804379	0.812803	-0.899703	-0.743601	-0.947287	-0.861938	-0.732485	-0.532655
c585909_g2	coral1	0.598401	0.513122	0.616635	0.648564	0.904377	0.72907	0.952462	0.830021	0.826042	-0.919736	-0.783549	-0.936305	-0.822557	-0.695514	-0.630592
c585770_g1	coral1	0.553106	0.513079	0.653613	0.603604	0.734945	0.778325	0.903012	0.678371	0.615632	-0.80142	-0.716938	-0.853821	-0.751044	-0.591827	-0.413437	gi|675390345|gb|KFM83242.1| PiggyBac transposable element-derived protein 4, partial [Stegodyphus mimosarum]
Contig15468	coral1	0.581169	0.513039	0.563516	0.613656	0.884854	0.780247	0.9756	0.832706	0.782011	-0.923255	-0.813225	-0.945287	-0.84582	-0.668419	-0.528413
Contig12395	coral1	0.546958	0.512574	0.492349	0.543124	0.864282	0.722421	0.946056	0.759823	0.774533	-0.920094	-0.794923	-0.898754	-0.833212	-0.65494	-0.539337	gi|815765901|ref|XP_012216378.1| PREDICTED: putative nuclease HARBI1 [Linepithema humile]
Contig8758	coral1	0.493848	0.51255	0.516566	0.553221	0.909214	0.693895	0.911239	0.756074	0.700836	-0.877535	-0.778532	-0.882662	-0.708952	-0.550192	-0.572463	gi|861603908|gb|KMQ84131.1| mariner mos1 transposase [Lasius niger]
Contig11410	coral1	0.507562	0.512499	0.519735	0.582376	0.882358	0.752224	0.939694	0.766112	0.715075	-0.893681	-0.765253	-0.908886	-0.741436	-0.574464	-0.58026	gi|270015547|gb|EFA11995.1| hypothetical protein TcasGA2_TC005145 [Tribolium castaneum]
c586084_g2	coral1	0.508397	0.511924	0.574519	0.539201	0.80278	0.721505	0.946873	0.723592	0.648388	-0.919077	-0.766459	-0.8891	-0.780122	-0.636058	-0.502089	gi|780703461|ref|XP_011702627.1| PREDICTED: uncharacterized protein LOC105458780 [Wasmannia auropunctata]
c573926_g1	coral1	0.511706	0.511878	0.628383	0.624672	0.746591	0.751166	0.935765	0.696849	0.680722	-0.793943	-0.658851	-0.884342	-0.792707	-0.674301	-0.342239	gi|672374617|gb|AIJ27486.1| endonuclease-reverse transcriptase [Eyprepocnemis plorans plorans]
c586112_g2	coral1	0.581896	0.511859	0.711801	0.765509	0.736221	0.770641	0.930995	0.861732	0.752165	-0.788823	-0.637801	-0.951824	-0.816225	-0.817624	-0.313765	gi|815765212|ref|XP_012226038.1| PREDICTED: uncharacterized protein LOC105674340 isoform X1 [Linepithema humile]
c574896_g2	coral1	0.451671	0.511806	0.6046	0.542931	0.820457	0.62418	0.911546	0.744774	0.637052	-0.851751	-0.70248	-0.884112	-0.775905	-0.626524	-0.467891
Contig12315	coral1	0.51578	0.511788	0.615576	0.650817	0.827239	0.736322	0.973744	0.829775	0.768688	-0.865307	-0.682121	-0.951195	-0.841627	-0.755086	-0.462187
Contig11964	coral1	0.539894	0.511569	0.579169	0.561396	0.880959	0.758093	0.968504	0.783857	0.732553	-0.913213	-0.808875	-0.91734	-0.820227	-0.658622	-0.4863	gi|641647878|ref|XP_008179985.1| PREDICTED: piggyBac transposable element-derived protein 3-like [Acyrthosiphon pisum]
UN36063	coral1	0.547294	0.511319	0.565032	0.59231	0.882984	0.801086	0.944546	0.740768	0.75811	-0.864693	-0.784528	-0.903649	-0.783555	-0.60792	-0.488295
c575370_g2	coral1	0.502297	0.510889	0.624584	0.593771	0.780459	0.730737	0.938528	0.671319	0.708566	-0.874999	-0.692832	-0.902263	-0.812583	-0.659944	-0.457159
UN31623	coral1	0.520211	0.510763	0.518807	0.543332	0.828921	0.728492	0.900039	0.667721	0.689535	-0.891959	-0.742048	-0.850582	-0.745108	-0.532487	-0.689352
c586268_g3	coral1	0.703155	0.510631	0.696865	0.684805	0.906188	0.841747	0.943191	0.847818	0.861892	-0.901735	-0.85077	-0.921592	-0.822919	-0.745191	-0.59751
Contig17244	coral1	0.514523	0.510491	0.582589	0.628013	0.803011	0.720488	0.925235	0.769828	0.737859	-0.798833	-0.6895	-0.910709	-0.830573	-0.680745	-0.322232	gi|943959357|ref|XP_014362318.1| PREDICTED: putative nuclease HARBI1, partial [Papilio machaon]
Contig2623	coral1	0.451159	0.510013	0.456138	0.509072	0.841375	0.673842	0.934327	0.736102	0.681616	-0.883853	-0.741882	-0.890641	-0.776811	-0.590601	-0.470658
c569769_g4	coral1	0.569804	0.50962	0.541265	0.580267	0.794844	0.767963	0.918515	0.678002	0.729841	-0.895274	-0.763131	-0.87024	-0.758367	-0.618268	-0.547897
UN55892	coral1	0.538046	0.509245	0.585779	0.623084	0.830913	0.761726	0.934969	0.745702	0.713599	-0.863983	-0.727132	-0.898542	-0.703412	-0.610018	-0.60322
UN14978	coral1	0.521493	0.509119	0.560102	0.660711	0.811147	0.746676	0.935273	0.800429	0.800626	-0.753462	-0.669876	-0.93144	-0.805487	-0.721189	-0.2399
UN02103	coral1	0.48939	0.50911	0.507586	0.519014	0.894033	0.688474	0.931494	0.740839	0.704042	-0.914748	-0.781897	-0.885487	-0.759134	-0.568662	-0.601959
c586227_g6	coral1	0.579377	0.509031	0.54884	0.592984	0.846212	0.751672	0.904711	0.768469	0.715983	-0.911358	-0.769276	-0.858336	-0.699042	-0.626207	-0.725043
c582336_g4	coral1	0.538337	0.508612	0.51708	0.61498	0.800897	0.73231	0.90127	0.765013	0.692902	-0.861128	-0.725566	-0.872133	-0.739318	-0.637125	-0.510009	gi|641661845|ref|XP_008182035.1| PREDICTED: craniofacial development protein 2-like [Acyrthosiphon pisum]
UN00229	coral1	0.557515	0.508371	0.645586	0.656389	0.849957	0.785953	0.935404	0.797645	0.731375	-0.877338	-0.747368	-0.933798	-0.796631	-0.631896	-0.540606
c585482_g5	coral1	0.498333	0.508334	0.531871	0.577044	0.790942	0.707864	0.961218	0.755131	0.736593	-0.879668	-0.709599	-0.92635	-0.893074	-0.688593	-0.388472	gi|350417124|ref|XP_003491268.1| PREDICTED: piggyBac transposable element-derived protein 4-like [Bombus impatiens]
Contig12042	coral1	0.57679	0.508088	0.625999	0.636005	0.843646	0.799002	0.965082	0.795936	0.762822	-0.882683	-0.760069	-0.9216	-0.730623	-0.712723	-0.546789	gi|936681601|ref|XP_014237825.1| PREDICTED: uncharacterized protein LOC106659662, partial [Trichogramma pretiosum]
UN30935	coral1	0.524507	0.508072	0.629163	0.656614	0.820703	0.757667	0.960319	0.785176	0.777224	-0.816059	-0.695604	-0.952901	-0.85708	-0.700016	-0.334592
c575663_g2	coral1	0.553743	0.508038	0.655593	0.616683	0.897547	0.815384	0.963498	0.794949	0.74512	-0.873625	-0.788872	-0.925718	-0.768287	-0.656864	-0.533907
Contig11300	coral1	0.620505	0.507646	0.678967	0.676774	0.783502	0.904844	0.906936	0.752172	0.698556	-0.798143	-0.754327	-0.875534	-0.718427	-0.659268	-0.446077	gi|769838598|ref|XP_011630457.1| PREDICTED: uncharacterized protein LOC105422677 [Pogonomyrmex barbatus]
Contig11507	coral1	0.498958	0.507421	0.553015	0.566735	0.753209	0.770856	0.929034	0.66912	0.659528	-0.815435	-0.716658	-0.883218	-0.763868	-0.601846	-0.295357
Contig15166	coral1	0.505685	0.50735	0.462638	0.517657	0.904154	0.69831	0.918166	0.770732	0.708133	-0.901727	-0.795027	-0.868593	-0.722623	-0.563181	-0.637029
Contig12325	coral1	0.575489	0.507281	0.620845	0.585716	0.862179	0.79087	0.973145	0.788764	0.731216	-0.92426	-0.822739	-0.924311	-0.833182	-0.665964	-0.509927	gi|328712518|ref|XP_003244832.1| PREDICTED: uncharacterized protein LOC100568867 [Acyrthosiphon pisum]
Contig12126	coral1	0.517624	0.50724	0.547162	0.64555	0.81461	0.749794	0.950016	0.832549	0.76649	-0.804266	-0.69845	-0.938512	-0.795251	-0.732661	-0.270029	gi|861611749|gb|KMQ85356.1| rna-directed dna polymerase from mobile element jockey-like protein [Lasius niger]
Contig11151	coral1	0.51172	0.506719	0.636201	0.580561	0.739022	0.676331	0.935413	0.681078	0.693574	-0.841608	-0.679194	-0.878336	-0.800421	-0.729953	-0.333472	gi|270016196|gb|EFA12642.1| hypothetical protein TcasGA2_TC004168 [Tribolium castaneum]
Contig12182	coral1	0.601812	0.50655	0.764474	0.697808	0.839499	0.824828	0.965281	0.804171	0.769945	-0.837902	-0.757111	-0.954097	-0.838582	-0.721151	-0.39437	gi|861593631|gb|KMQ82999.1| hypothetical protein RF55_21223 [Lasius niger]
Contig15765	coral1	0.582889	0.506546	0.578155	0.623054	0.846777	0.703625	0.928331	0.806352	0.797857	-0.891249	-0.767941	-0.910458	-0.840442	-0.728877	-0.483668	gi|951521745|ref|XP_014486381.1| PREDICTED: piggyBac transposable element-derived protein 2-like [Dinoponera quadriceps]
c586150_g2	coral1	0.439516	0.506216	0.493315	0.529063	0.831799	0.651001	0.936812	0.72117	0.70968	-0.827474	-0.694661	-0.896886	-0.794454	-0.603947	-0.390075	gi|861619723|gb|KMQ87090.1| rna-directed dna polymerase from mobile element jockey-like protein [Lasius niger]
c586274_g3	coral1	0.626233	0.506128	0.601023	0.629045	0.918616	0.810251	0.969832	0.849962	0.85258	-0.908101	-0.843942	-0.943399	-0.868675	-0.726726	-0.46801	gi|861590661|gb|KMQ82764.1| mariner transposase [Lasius niger]
Contig5311	coral1	0.559459	0.506047	0.533489	0.579419	0.906132	0.794659	0.948064	0.782916	0.759058	-0.913921	-0.821791	-0.912216	-0.79661	-0.595195	-0.563033
c569951_g1	coral1	0.63312	0.505485	0.686635	0.753395	0.803988	0.829121	0.927405	0.811276	0.777835	-0.839786	-0.712127	-0.923149	-0.769626	-0.70769	-0.530862
Contig12118	coral1	0.56031	0.50488	0.659252	0.731834	0.732294	0.750593	0.9337	0.825798	0.792699	-0.754485	-0.617642	-0.938195	-0.875981	-0.832043	-0.209685	gi|768423748|ref|XP_011552795.1| PREDICTED: uncharacterized protein K02A2.6-like [Plutella xylostella]
UN16033	coral1	0.425591	0.504746	0.537844	0.53474	0.859215	0.650076	0.902099	0.72718	0.685225	-0.762741	-0.690606	-0.870266	-0.75949	-0.597803	-0.315072	gi|646721657|gb|KDR22935.1| hypothetical protein L798_14792, partial [Zootermopsis nevadensis]
UN04013	coral1	0.51464	0.504545	0.63826	0.640611	0.844918	0.748212	0.956121	0.82234	0.718418	-0.844394	-0.735646	-0.949322	-0.818484	-0.677836	-0.355383	gi|672374617|gb|AIJ27486.1| endonuclease-reverse transcriptase [Eyprepocnemis plorans plorans]
UN58208	coral1	0.504557	0.504517	0.56813	0.632586	0.802488	0.703486	0.901525	0.757521	0.733797	-0.77632	-0.684756	-0.90482	-0.794501	-0.650857	-0.267533	gi|672374617|gb|AIJ27486.1| endonuclease-reverse transcriptase [Eyprepocnemis plorans plorans]
Contig12431	coral1	0.611353	0.504402	0.647208	0.63952	0.901775	0.805138	0.978787	0.862271	0.818027	-0.918883	-0.823022	-0.955578	-0.860385	-0.734426	-0.504479	gi|780611803|ref|XP_011688911.1| PREDICTED: uncharacterized protein LOC105450661 [Wasmannia auropunctata]
c585412_g3	coral1	0.492161	0.504089	0.648042	0.609178	0.840272	0.731461	0.93568	0.842463	0.682744	-0.808142	-0.700147	-0.905326	-0.74339	-0.719303	-0.469098	gi|861624759|gb|KMQ88359.1| gag-pol polyprotein [Lasius niger]
c585557_g2	coral1	0.538382	0.503809	0.616648	0.567167	0.823194	0.714915	0.934974	0.728623	0.690163	-0.928433	-0.751571	-0.881833	-0.771383	-0.639012	-0.664906
Contig5477	coral1	0.477543	0.50374	0.500023	0.549868	0.892474	0.7258	0.919422	0.736008	0.718346	-0.847711	-0.759927	-0.887222	-0.730736	-0.565363	-0.475526
c585894_g2	coral1	0.439603	0.503729	0.442865	0.510062	0.853099	0.668793	0.935863	0.734866	0.706974	-0.879656	-0.720431	-0.886987	-0.773979	-0.602349	-0.528625	gi|861621741|gb|KMQ87583.1| mariner transposase [Lasius niger]
c586046_g2	coral1	0.418442	0.503692	0.497524	0.479024	0.792403	0.668326	0.92133	0.673734	0.61922	-0.800672	-0.706876	-0.855632	-0.7816	-0.574541	-0.302074	gi|910322308|ref|XP_013164143.1| PREDICTED: uncharacterized protein LOC106115327 [Papilio xuthus]
UN42497	coral1	0.529406	0.503669	0.61587	0.63725	0.833992	0.772635	0.936489	0.829268	0.714145	-0.756668	-0.731717	-0.921791	-0.822681	-0.65397	-0.269071	gi|672374615|gb|AIJ27485.1| endonuclease-reverse transcriptase [Eyprepocnemis plorans plorans]
c584819_g3	coral1	0.621373	0.503602	0.548331	0.689323	0.914006	0.805576	0.921702	0.873857	0.868757	-0.801179	-0.773234	-0.918312	-0.813078	-0.688791	-0.424388	gi|752874170|ref|XP_011254394.1| PREDICTED: uncharacterized protein K02A2.6-like [Camponotus floridanus]
Contig16699	coral1	0.5589	0.503423	0.583877	0.648617	0.886264	0.762983	0.952921	0.84289	0.834585	-0.873606	-0.747884	-0.949668	-0.853179	-0.72491	-0.460152
UN48303	coral1	0.649715	0.503402	0.780458	0.757814	0.744471	0.866781	0.919603	0.80352	0.747706	-0.771911	-0.705067	-0.913954	-0.773701	-0.781446	-0.347007
c576183_g1	coral1	0.553371	0.503196	0.553104	0.564792	0.88127	0.735622	0.929568	0.801821	0.720721	-0.933583	-0.804792	-0.88725	-0.755091	-0.647808	-0.642447
Contig12420	coral1	0.645172	0.50318	0.653894	0.63873	0.892006	0.843974	0.938664	0.833036	0.770998	-0.919164	-0.852557	-0.911161	-0.786668	-0.685467	-0.55239
c586087_g2	coral1	0.515195	0.502863	0.618678	0.599424	0.872086	0.725131	0.938014	0.817931	0.704891	-0.841272	-0.766066	-0.917879	-0.80631	-0.655204	-0.372436	gi|861639142|gb|KMQ92759.1| rna-directed dna polymerase from mobile element jockey-like protein [Lasius niger]
Contig11779	coral1	0.584132	0.502801	0.583829	0.568031	0.900893	0.782693	0.967941	0.791338	0.777088	-0.910168	-0.849993	-0.919652	-0.851401	-0.652851	-0.460788	gi|861610178|gb|KMQ85078.1| dna-mediated transposase [Lasius niger]
UN14932	coral1	0.563014	0.502201	0.673513	0.702775	0.796561	0.836903	0.938307	0.751233	0.765533	-0.797449	-0.688496	-0.925719	-0.789011	-0.703454	-0.338794
Contig12382	coral1	0.405745	0.502026	0.461098	0.511143	0.749892	0.582165	0.925913	0.684885	0.668342	-0.869702	-0.639187	-0.880507	-0.802789	-0.658514	-0.396396	gi|954562555|ref|XP_014605118.1| PREDICTED: PAX-interacting protein 1 [Polistes canadensis]
c586227_g5	coral1	0.516833	0.501799	0.588937	0.648288	0.781316	0.793	0.92967	0.80842	0.680954	-0.795693	-0.681767	-0.900652	-0.735765	-0.692972	-0.393351
Contig3662	coral1	0.597821	0.501759	0.518117	0.619914	0.796543	0.782706	0.904987	0.736867	0.749082	-0.897053	-0.742827	-0.8674	-0.733037	-0.62367	-0.653233
Contig12264	coral1	0.498265	0.501461	0.521986	0.569799	0.737356	0.708708	0.922365	0.73539	0.657538	-0.823428	-0.693354	-0.876684	-0.793763	-0.656484	-0.362787	gi|861619723|gb|KMQ87090.1| rna-directed dna polymerase from mobile element jockey-like protein [Lasius niger]
UN25630	coral1	0.472185	0.501202	0.498686	0.671783	0.755037	0.677287	0.900981	0.771913	0.765612	-0.737314	-0.574752	-0.904956	-0.797849	-0.699301	-0.249061
Contig22324	coral1	0.57914	0.500996	0.71046	0.624766	0.848248	0.760495	0.940624	0.791552	0.758948	-0.849084	-0.752958	-0.89099	-0.715112	-0.777696	-0.522895
UN38322	coral1	0.624461	0.500794	0.753961	0.688884	0.862729	0.862093	0.943986	0.819107	0.768252	-0.837161	-0.786207	-0.92809	-0.754966	-0.714298	-0.477701
UN49247	coral1	0.463304	0.500734	0.501583	0.605148	0.791742	0.674222	0.921987	0.732171	0.73164	-0.832599	-0.649663	-0.914127	-0.752102	-0.615464	-0.48583
c455271_g1	coral1	0.492731	0.500266	0.573228	0.627503	0.740662	0.716362	0.935861	0.759314	0.688751	-0.816167	-0.641586	-0.908232	-0.803374	-0.684487	-0.366084	gi|672374617|gb|AIJ27486.1| endonuclease-reverse transcriptase [Eyprepocnemis plorans plorans]
c585002_g1	coral1	0.549849	0.500259	0.618798	0.658857	0.817154	0.785678	0.982327	0.804897	0.795729	-0.867538	-0.723006	-0.968007	-0.90055	-0.725221	-0.392333	gi|930676465|gb|KPJ16606.1| Retrovirus-related Pol polyprotein from transposon TNT 1-94 [Papilio machaon]
UN15810	coral1	0.497136	0.50006	0.60085	0.523206	0.847874	0.740567	0.927646	0.695197	0.652368	-0.869749	-0.771409	-0.867392	-0.748214	-0.569581	-0.507853
Contig12354	coral1	0.479317	0.499955	0.547676	0.573751	0.773091	0.717924	0.96355	0.741454	0.695027	-0.883034	-0.695131	-0.920739	-0.814878	-0.675698	-0.431382	gi|939257459|ref|XP_014248554.1| PREDICTED: uncharacterized protein LOC106666134 [Cimex lectularius]
[truncated: 1,680 more rows]

## Sheet: Student asymptotic p-value 
	hub genes/module	Pvalue-red	Pvalue-darkolivegreen4	Pvalue-darkseagreen4	Pvalue-lightpink4	Pvalue-blue2	Pvalue-brown4	Pvalue-coral1	Pvalue-honeydew1	Pvalue-yellow4	Pvalue-darkgreen	Pvalue-salmon4	Pvalue-black	Pvalue-lightsteelblue	Pvalue-skyblue1	Pvalue-lightgreen
[truncated: 3,466 more rows]
