# Supplementary material for: Comparative transcriptomics reveal developmental turning points during embryogenesis of a hemimetabolous insect, the damselfly Ischnura elegans
Source: Sci Rep. 2017 Oct 19;7:13547. doi: 10.1038/s41598-017-13176-8 (PMC5648782; doi:10.1038/s41598-017-13176-8)
Supplement: Supplementary file 13 — Table S12 [file 41598_2017_13176_MOESM13_ESM.xls]

## Sheet: Cluster1_Results_GO_slim-enrich
Cluster1
	Slim	Freq	Percent	Term
27700	GO:0034641	131	19.55	cellular nitrogen compound metabolic process
19525	GO:0009058	75	11.19	biosynthetic process
13382	GO:0007049	73	10.9	cell cycle
17711	GO:0009056	38	5.67	catabolic process
4129	GO:0006259	35	5.22	DNA metabolic process
44781	GO:0051301	31	4.63	cell division
44326	GO:0051276	30	4.48	chromosome organization
24516	GO:0022607	29	4.33	cellular component assembly
13013	GO:0007010	23	3.43	cytoskeleton organization
46118	GO:0065003	22	3.28	macromolecular complex assembly
8547	GO:0006810	21	3.13	transport
11334	GO:0006950	15	2.24	response to stress
14277	GO:0007067	15	2.24	mitotic nuclear division
5062	GO:0006461	13	1.94	protein complex assembly
5352	GO:0006464	13	1.94	cellular protein modification process
30877	GO:0034655	13	1.94	nucleobase-containing compound catabolic process
4683	GO:0006397	11	1.64	mRNA processing
14161	GO:0007059	11	1.64	chromosome segregation
1	GO:0000003	9	1.34	reproduction
11154	GO:0006913	8	1.19	nucleocytoplasmic transport
32979	GO:0044281	6	0.9	small molecule metabolic process
37867	GO:0048856	6	0.9	anatomical structure development
4875	GO:0006412	5	0.75	translation
25324	GO:0030154	5	0.75	cell differentiation
45225	GO:0051604	5	0.75	protein maturation
25269	GO:0022618	4	0.6	ribonucleoprotein complex assembly
35737	GO:0044403	4	0.6	symbiosis, encompassing mutualism through parasitism
22809	GO:0009790	3	0.45	embryo development
24344	GO:0021700	3	0.45	developmental maturation
23449	GO:0016192	2	0.3	vesicle-mediated transport
32373	GO:0042254	2	0.3	ribosome biogenesis
32463	GO:0042592	2	0.3	homeostatic process
4747	GO:0006399	1	0.15	tRNA metabolic process
5044	GO:0006457	1	0.15	protein folding
7190	GO:0006605	1	0.15	protein targeting
16850	GO:0008219	1	0.15	cell death
17295	GO:0008283	1	0.15	cell proliferation
37084	GO:0048646	1	0.15	anatomical structure formation involved in morphogenesis
45768	GO:0061024	1	0.15	membrane organization
781	GO:0000902	0	0	cell morphogenesis
1063	GO:0002376	0	0	immune system process
2866	GO:0003013	0	0	circulatory system process
3093	GO:0005975	0	0	carbohydrate metabolic process
3953	GO:0006091	0	0	generation of precursor metabolites and energy
6587	GO:0006520	0	0	cellular amino acid metabolic process
7299	GO:0006629	0	0	lipid metabolic process
8182	GO:0006790	0	0	sulfur compound metabolic process
11282	GO:0006914	0	0	autophagy
12827	GO:0007005	0	0	mitochondrion organization
12961	GO:0007009	0	0	plasma membrane organization
13322	GO:0007034	0	0	vacuolar transport
14346	GO:0007155	0	0	cell adhesion
14535	GO:0007165	0	0	signal transduction
16261	GO:0007267	0	0	cell-cell signaling
16782	GO:0007568	0	0	aging
23413	GO:0015979	0	0	photosynthesis
23800	GO:0019748	0	0	secondary metabolic process
27560	GO:0030198	0	0	extracellular matrix organization
27598	GO:0030705	0	0	cytoskeleton-dependent intracellular transport
27636	GO:0032196	0	0	transposition
27656	GO:0034330	0	0	cell junction organization
31212	GO:0040007	0	0	growth
31605	GO:0040011	0	0	locomotion
32863	GO:0043473	0	0	pigmentation
43238	GO:0048870	0	0	cell motility
43726	GO:0050877	0	0	neurological system process
43924	GO:0051186	0	0	cofactor metabolic process
45354	GO:0055085	0	0	transmembrane transport
46516	GO:0071554	0	0	cell wall organization or biogenesis
46750	GO:0071941	0	0	nitrogen cycle metabolic process

## Sheet: Cluster2_Results_GO_slim-enrich
Cluster2
	Slim	Freq	Percent	Term
27700	GO:0034641	20	26.32	cellular nitrogen compound metabolic process
35737	GO:0044403	18	23.68	symbiosis, encompassing mutualism through parasitism
4129	GO:0006259	12	15.79	DNA metabolic process
31605	GO:0040011	7	9.21	locomotion
8547	GO:0006810	6	7.89	transport
19525	GO:0009058	4	5.26	biosynthetic process
27636	GO:0032196	4	5.26	transposition
11154	GO:0006913	2	2.63	nucleocytoplasmic transport
32979	GO:0044281	2	2.63	small molecule metabolic process
45768	GO:0061024	1	1.32	membrane organization
16782	GO:0007568	0	0	aging
37867	GO:0048856	0	0	anatomical structure development
37084	GO:0048646	0	0	anatomical structure formation involved in morphogenesis
11282	GO:0006914	0	0	autophagy
3093	GO:0005975	0	0	carbohydrate metabolic process
17711	GO:0009056	0	0	catabolic process
14346	GO:0007155	0	0	cell adhesion
13382	GO:0007049	0	0	cell cycle
16850	GO:0008219	0	0	cell death
25324	GO:0030154	0	0	cell differentiation
44781	GO:0051301	0	0	cell division
27656	GO:0034330	0	0	cell junction organization
781	GO:0000902	0	0	cell morphogenesis
43238	GO:0048870	0	0	cell motility
17295	GO:0008283	0	0	cell proliferation
46516	GO:0071554	0	0	cell wall organization or biogenesis
16261	GO:0007267	0	0	cell-cell signaling
6587	GO:0006520	0	0	cellular amino acid metabolic process
24516	GO:0022607	0	0	cellular component assembly
5352	GO:0006464	0	0	cellular protein modification process
44326	GO:0051276	0	0	chromosome organization
14161	GO:0007059	0	0	chromosome segregation
2866	GO:0003013	0	0	circulatory system process
43924	GO:0051186	0	0	cofactor metabolic process
13013	GO:0007010	0	0	cytoskeleton organization
27598	GO:0030705	0	0	cytoskeleton-dependent intracellular transport
24344	GO:0021700	0	0	developmental maturation
22809	GO:0009790	0	0	embryo development
27560	GO:0030198	0	0	extracellular matrix organization
3953	GO:0006091	0	0	generation of precursor metabolites and energy
31212	GO:0040007	0	0	growth
32463	GO:0042592	0	0	homeostatic process
1063	GO:0002376	0	0	immune system process
7299	GO:0006629	0	0	lipid metabolic process
46118	GO:0065003	0	0	macromolecular complex assembly
12827	GO:0007005	0	0	mitochondrion organization
14277	GO:0007067	0	0	mitotic nuclear division
4683	GO:0006397	0	0	mRNA processing
43726	GO:0050877	0	0	neurological system process
46750	GO:0071941	0	0	nitrogen cycle metabolic process
30877	GO:0034655	0	0	nucleobase-containing compound catabolic process
23413	GO:0015979	0	0	photosynthesis
32863	GO:0043473	0	0	pigmentation
12961	GO:0007009	0	0	plasma membrane organization
5062	GO:0006461	0	0	protein complex assembly
5044	GO:0006457	0	0	protein folding
45225	GO:0051604	0	0	protein maturation
7190	GO:0006605	0	0	protein targeting
1	GO:0000003	0	0	reproduction
11334	GO:0006950	0	0	response to stress
25269	GO:0022618	0	0	ribonucleoprotein complex assembly
32373	GO:0042254	0	0	ribosome biogenesis
23800	GO:0019748	0	0	secondary metabolic process
14535	GO:0007165	0	0	signal transduction
8182	GO:0006790	0	0	sulfur compound metabolic process
4875	GO:0006412	0	0	translation
45354	GO:0055085	0	0	transmembrane transport
4747	GO:0006399	0	0	tRNA metabolic process
13322	GO:0007034	0	0	vacuolar transport
23449	GO:0016192	0	0	vesicle-mediated transport

## Sheet: Cluster3_Results_GO_slim-enrich
Cluster3
	Slim	Freq	Percent	Term
8547	GO:0006810	78	19.35	transport
37867	GO:0048856	41	10.17	anatomical structure development
32979	GO:0044281	39	9.68	small molecule metabolic process
16261	GO:0007267	30	7.44	cell-cell signaling
27700	GO:0034641	29	7.2	cellular nitrogen compound metabolic process
32463	GO:0042592	27	6.7	homeostatic process
19525	GO:0009058	26	6.45	biosynthetic process
25324	GO:0030154	24	5.96	cell differentiation
7299	GO:0006629	14	3.47	lipid metabolic process
14535	GO:0007165	14	3.47	signal transduction
45354	GO:0055085	10	2.48	transmembrane transport
23449	GO:0016192	10	2.48	vesicle-mediated transport
24516	GO:0022607	8	1.99	cellular component assembly
31212	GO:0040007	7	1.74	growth
43726	GO:0050877	5	1.24	neurological system process
45225	GO:0051604	4	0.99	protein maturation
17295	GO:0008283	3	0.74	cell proliferation
2866	GO:0003013	3	0.74	circulatory system process
13013	GO:0007010	3	0.74	cytoskeleton organization
1063	GO:0002376	3	0.74	immune system process
46118	GO:0065003	3	0.74	macromolecular complex assembly
5062	GO:0006461	3	0.74	protein complex assembly
5044	GO:0006457	3	0.74	protein folding
37084	GO:0048646	2	0.5	anatomical structure formation involved in morphogenesis
1	GO:0000003	2	0.5	reproduction
17711	GO:0009056	1	0.25	catabolic process
13382	GO:0007049	1	0.25	cell cycle
44781	GO:0051301	1	0.25	cell division
27656	GO:0034330	1	0.25	cell junction organization
43238	GO:0048870	1	0.25	cell motility
5352	GO:0006464	1	0.25	cellular protein modification process
24344	GO:0021700	1	0.25	developmental maturation
22809	GO:0009790	1	0.25	embryo development
27560	GO:0030198	1	0.25	extracellular matrix organization
31605	GO:0040011	1	0.25	locomotion
45768	GO:0061024	1	0.25	membrane organization
11334	GO:0006950	1	0.25	response to stress
16782	GO:0007568	0	0	aging
11282	GO:0006914	0	0	autophagy
3093	GO:0005975	0	0	carbohydrate metabolic process
14346	GO:0007155	0	0	cell adhesion
16850	GO:0008219	0	0	cell death
781	GO:0000902	0	0	cell morphogenesis
46516	GO:0071554	0	0	cell wall organization or biogenesis
6587	GO:0006520	0	0	cellular amino acid metabolic process
44326	GO:0051276	0	0	chromosome organization
14161	GO:0007059	0	0	chromosome segregation
43924	GO:0051186	0	0	cofactor metabolic process
27598	GO:0030705	0	0	cytoskeleton-dependent intracellular transport
4129	GO:0006259	0	0	DNA metabolic process
3953	GO:0006091	0	0	generation of precursor metabolites and energy
12827	GO:0007005	0	0	mitochondrion organization
14277	GO:0007067	0	0	mitotic nuclear division
4683	GO:0006397	0	0	mRNA processing
46750	GO:0071941	0	0	nitrogen cycle metabolic process
30877	GO:0034655	0	0	nucleobase-containing compound catabolic process
11154	GO:0006913	0	0	nucleocytoplasmic transport
23413	GO:0015979	0	0	photosynthesis
32863	GO:0043473	0	0	pigmentation
12961	GO:0007009	0	0	plasma membrane organization
7190	GO:0006605	0	0	protein targeting
25269	GO:0022618	0	0	ribonucleoprotein complex assembly
32373	GO:0042254	0	0	ribosome biogenesis
23800	GO:0019748	0	0	secondary metabolic process
8182	GO:0006790	0	0	sulfur compound metabolic process
35737	GO:0044403	0	0	symbiosis, encompassing mutualism through parasitism
4875	GO:0006412	0	0	translation
27636	GO:0032196	0	0	transposition
4747	GO:0006399	0	0	tRNA metabolic process
13322	GO:0007034	0	0	vacuolar transport
