# Supplementary material for: Comparative transcriptomics reveal developmental turning points during embryogenesis of a hemimetabolous insect, the damselfly Ischnura elegans
Source: Sci Rep. 2017 Oct 19;7:13547. doi: 10.1038/s41598-017-13176-8 (PMC5648782; doi:10.1038/s41598-017-13176-8)
Supplement: Supplementary file 14 — Table S13 [file 41598_2017_13176_MOESM14_ESM.xls]

## Sheet: developmental pathways
Contig	developmental pathway	BlastX hit Flybase	BlastX hit Arthropoda database	sseqid (Flybase)	pident (Flybase)	length (Flybase)	mismatch (Flybase)	gapopen (Flybase)	qstart (Flybase)	qend (Flybase)	sstart (Flybase)	send (Flybase)	evalue (Flybase)	bitscore (Flybase)
Contig10569	Axis formation	FB|FBgn0020278|loco|Regulator of G-protein signaling loco	gi|642910220|ref|XP_008198453.1| PREDICTED: regulator of G-protein signaling 7 isoform X2 [Tribolium castaneum]	FB|FBgn0020278|loco|Regulator	38.095	126	75	2	881	1252	824	948	1.67e-18	89.7
c569703_g1	Axis formation	FB|FBgn0020278|loco|Regulator of G-protein signaling loco	gi|939652020|ref|XP_014275014.1| PREDICTED: regulator of G-protein signaling loco isoform X7 [Halyomorpha halys]	FB|FBgn0020278|loco|Regulator	51.235	162	61	3	2	487	823	966	2.07e-44	158
c355827_g1	Axis formation	FB|FBgn0020278|loco|Regulator of G-protein signaling loco	gi|241326656|ref|XP_002408253.1| regulator of G protein signaling, putative [Ixodes scapularis] >gi|215497288|gb|EEC06782.1| regulator of G protein signaling, putative, partial [Ixodes scapularis]	FB|FBgn0020278|loco|Regulator	56.667	90	39	0	276	7	69	158	9.01e-29	113
c466379_g1	Axis formation	FB|FBgn0020278|loco|Regulator of G-protein signaling loco	gi|939248402|ref|XP_014243695.1| PREDICTED: regulator of G-protein signaling 20 isoform X3 [Cimex lectularius]	FB|FBgn0020278|loco|Regulator	40.496	121	66	2	123	476	823	940	4.03e-22	92
c566804_g1	Axis formation	FB|FBgn0020278|loco|Regulator of G-protein signaling loco	gi|817056163|ref|XP_012268928.1| PREDICTED: regulator of G-protein signaling 9 isoform X3 [Athalia rosae]	FB|FBgn0020278|loco|Regulator	38.158	76	42	2	50	268	824	897	5.09e-07	48.9
c619093_g1	Axis formation	FB|FBgn0020278|loco|Regulator of G-protein signaling loco	gi|926632016|ref|XP_013781755.1| PREDICTED: regulator of G-protein signaling loco-like [Limulus polyphemus]	FB|FBgn0020278|loco|Regulator	26.496	117	71	4	95	406	312	426	0.000162	39.3
c195382_g1	Axis formation	FB|FBgn0262473|Tl|Protein toll	gi|939688369|ref|XP_014288082.1| PREDICTED: protein toll [Halyomorpha halys]	FB|FBgn0262473|Tl|Protein	34.836	244	146	5	3	728	75	307	4.94e-30	117
c583242_g3	Axis formation	FB|FBgn0262473|Tl|Protein toll	gi|482875825|gb|AGK40934.1| toll-1 [Nilaparvata lugens]	FB|FBgn0262473|Tl|Protein	24.309	181	93	5	217	756	471	608	3.17e-07	48.5
c562571_g1	Axis formation	FB|FBgn0262473|Tl|Protein toll	gi|646706355|gb|KDR13629.1| Protein toll [Zootermopsis nevadensis]	FB|FBgn0262473|Tl|Protein	36.45	738	407	11	1	2193	326	1008	1.38e-135	432
Contig8351	Axis formation	FB|FBgn0010441|pll|Serine/threonine-protein kinase pelle	gi|536708223|gb|AGU41815.1| pelles protein long isoform [Litopenaeus vannamei]	FB|FBgn0010441|pll|Serine/threonine-protein	35.323	201	102	6	928	362	317	501	2.75e-34	98.6
c580942_g1	Axis formation	FB|FBgn0010441|pll|Serine/threonine-protein kinase pelle	gi|242009174|ref|XP_002425367.1| serine-threonine protein kinase, plant-type, putative [Pediculus humanus corporis] >gi|212509152|gb|EEB12629.1| serine-threonine protein kinase, plant-type, putative [Pediculus humanus corporis]	FB|FBgn0010441|pll|Serine/threonine-protein	31.868	455	225	15	2110	812	28	419	7.74e-38	145
c582365_g4	Axis formation	FB|FBgn0010441|pll|Serine/threonine-protein kinase pelle	gi|646717516|gb|KDR20343.1| Serine/threonine-protein kinase pelle [Zootermopsis nevadensis]	FB|FBgn0010441|pll|Serine/threonine-protein	50.932	161	75	2	4345	3872	189	348	1.35e-35	141
Contig4275	Axis formation/Hedgehog/Segmentation	FB|FBgn0000273|Pka-C1|cAMP-dependent protein kinase catalytic subunit	gi|939645947|ref|XP_014272888.1| PREDICTED: cAMP-dependent protein kinase catalytic subunit [Halyomorpha halys]	FB|FBgn0000273|Pka-C1|cAMP-dependent	93.082	318	22	0	573	1526	36	353	0	603
Contig4597	Axis formation/Hedgehog/Segmentation	FB|FBgn0033378|tsu|RNA-binding protein 8A	gi|646707377|gb|KDR14174.1| RNA-binding protein 8A [Zootermopsis nevadensis]	FB|FBgn0033378|tsu|RNA-binding	72.956	159	41	1	128	598	1	159	2.05e-80	241
c319022_g2	Axis formation/Hedgehog/Segmentation	FB|FBgn0000273|Pka-C1|cAMP-dependent protein kinase catalytic subunit	gi|926625549|ref|XP_013778279.1| PREDICTED: cAMP-dependent protein kinase catalytic subunit-like isoform X2 [Limulus polyphemus]	FB|FBgn0000273|Pka-C1|cAMP-dependent	55.049	307	136	1	22	942	20	324	6.03e-128	371
c188080_g1	Axis formation/Hedgehog/Segmentation	FB|FBgn0000273|Pka-C1|cAMP-dependent protein kinase catalytic subunit	gi|242013438|ref|XP_002427413.1| cAMP-dependent protein kinase catalytic subunit, putative [Pediculus humanus corporis] >gi|212511793|gb|EEB14675.1| cAMP-dependent protein kinase catalytic subunit, putative [Pediculus humanus corporis]	FB|FBgn0000273|Pka-C1|cAMP-dependent	81.553	103	19	0	310	2	242	344	1.07e-58	184
UN31034	Axis formation/Hedgehog/Segmentation	FB|FBgn0000273|Pka-C1|cAMP-dependent protein kinase catalytic subunit	gi|242013438|ref|XP_002427413.1| cAMP-dependent protein kinase catalytic subunit, putative [Pediculus humanus corporis] >gi|212511793|gb|EEB14675.1| cAMP-dependent protein kinase catalytic subunit, putative [Pediculus humanus corporis]	FB|FBgn0000273|Pka-C1|cAMP-dependent	60	85	32	1	25	279	230	312	2.51e-27	101
c578869_g2	Axis formation/HedgehogSegmentation	FB|FBgn0000308|chic|Profilin	gi|972988178|gb|ALX00056.1| profilin [Melanoplus sanguinipes]	FB|FBgn0000308|chic|Profilin	78.571	126	27	0	1102	725	1	126	6.8e-70	216
Contig15445	Axis formation/HedgehogSegmentation/TGF-Beta	FB|FBgn0002121|l(2)gl|Lethal(2) giant larvae protein	gi|936607687|ref|XP_014217834.1| PREDICTED: lethal(2) giant larvae protein homolog 1-like, partial [Copidosoma floridanum]	FB|FBgn0002121|l(2)gl|Lethal(2)	41.606	274	100	5	2	685	718	977	6.13e-42	166
c585236_g5	Axis formation/HedgehogSegmentation/TGF-Beta	FB|FBgn0002121|l(2)gl|Lethal(2) giant larvae protein	gi|915657169|gb|KOC60618.1| Protein lethal(2) giant larvae [Habropoda laboriosa]	FB|FBgn0002121|l(2)gl|Lethal(2)	44.444	306	110	6	95	874	686	977	8.41e-61	215
c585236_g2	Axis formation/HedgehogSegmentation/TGF-Beta	FB|FBgn0002121|l(2)gl|Lethal(2) giant larvae protein	gi|752889403|ref|XP_011262648.1| PREDICTED: lethal(2) giant larvae protein homolog 1 isoform X4 [Camponotus floridanus]	FB|FBgn0002121|l(2)gl|Lethal(2)	48.968	339	149	6	1161	157	357	675	3.67e-92	300
Contig9734	Axis formation/Jak-STATSegmentation	FB|FBgn0001624|dlg1|Disks large 1 tumor suppressor protein	gi|817083597|ref|XP_012264414.1| PREDICTED: disks large 1 tumor suppressor protein isoform X8 [Athalia rosae]	FB|FBgn0001624|dlg1|Disks	65.548	566	106	7	1219	2907	491	970	0	693
c582892_g2_i7	Axis formation/Jak-STATSegmentation	FB|FBgn0001624|dlg1|Disks large 1 tumor suppressor protein	gi|808134910|ref|XP_012169891.1| PREDICTED: disks large 1 tumor suppressor protein isoform X11 [Bombus terrestris]	FB|FBgn0001624|dlg1|Disks	68.297	552	100	6	1219	2865	491	970	0	707
Contig11480	Axis formation/Jak-STATSegmentation	FB|FBgn0263289|scrib|Protein lap4	gi|646689205|gb|KDR06513.1| Protein lap4, partial [Zootermopsis nevadensis]	FB|FBgn0263289|scrib|Protein	32.4	250	123	6	2	724	1580	1792	1.33e-08	57.4
Contig11481	Axis formation/Jak-STATSegmentation	FB|FBgn0263289|scrib|Protein lap4	gi|795035261|ref|XP_011864884.1| PREDICTED: protein lap4 isoform X7 [Vollenhovia emeryi]	FB|FBgn0263289|scrib|Protein	50	204	91	2	708	112	1236	1433	2.76e-42	163
c545776_g2	Axis formation/Jak-STATSegmentation	FB|FBgn0263289|scrib|Protein lap4	gi|936709014|ref|XP_014232472.1| PREDICTED: protein lap4 isoform X7 [Trichogramma pretiosum]	FB|FBgn0263289|scrib|Protein	67.391	46	15	0	575	438	370	415	5.89e-14	68.2
c585173_g1	Axis formation/Jak-STATSegmentation	FB|FBgn0263289|scrib|Protein lap4	gi|646689205|gb|KDR06513.1| Protein lap4, partial [Zootermopsis nevadensis]	FB|FBgn0263289|scrib|Protein	32.4	250	123	6	5038	4316	1580	1792	8.15e-09	57.8
Contig8030	Axis formation/Segmentation	FB|FBgn0004893|bowl|Protein bowel	gi|939683522|ref|XP_014286428.1| PREDICTED: protein sister of odd and bowel-like [Halyomorpha halys]	FB|FBgn0004893|bowl|Protein	93.805	113	7	0	2	340	262	374	7.23e-64	231
Contig2331	Axis formation/Segmentation	FB|FBgn0037573|eIF4AIII|Eukaryotic initiation factor 4A-III	gi|501295416|dbj|BAN20868.1| eukaryotic initiation factor 4a [Riptortus pedestris]	FB|FBgn0037573|eIF4AIII|Eukaryotic	72.386	373	103	0	194	1312	23	395	0	551
Contig8191	Axis formation/Segmentation	FB|FBgn0000319|Chc|Clathrin heavy chain	gi|646720852|gb|KDR22435.1| Clathrin heavy chain [Zootermopsis nevadensis]	FB|FBgn0000319|Chc|Clathrin	86.961	974	118	2	326	3244	1	966	0	1722
Contig8526	Axis formation/Segmentation	FB|FBgn0031985|mon2|Protein MON2 homolog	gi|817062740|ref|XP_012253039.1| PREDICTED: protein MON2 homolog [Athalia rosae]	FB|FBgn0031985|mon2|Protein	61.15	1722	562	17	5150	120	15	1674	0	2018
Contig8527	Axis formation/Segmentation	FB|FBgn0031985|mon2|Protein MON2 homolog	gi|817062740|ref|XP_012253039.1| PREDICTED: protein MON2 homolog [Athalia rosae]	FB|FBgn0031985|mon2|Protein	62.559	1688	559	16	55	4983	15	1674	0	2035
Contig15477	Axis formation/Segmentation	FB|FBgn0037573|eIF4AIII|Eukaryotic initiation factor 4A-III	gi|646723601|gb|KDR24148.1| Eukaryotic initiation factor 4A-III [Zootermopsis nevadensis]	FB|FBgn0037573|eIF4AIII|Eukaryotic	92.908	282	20	0	30	875	9	290	0	548
Contig15562	Axis formation/Segmentation	FB|FBgn0037573|eIF4AIII|Eukaryotic initiation factor 4A-III	gi|501295416|dbj|BAN20868.1| eukaryotic initiation factor 4a [Riptortus pedestris]	FB|FBgn0037573|eIF4AIII|Eukaryotic	72.533	375	103	0	564	1688	23	397	0	556
c561068_g1_i1	Axis formation/Segmentation	FB|FBgn0037573|eIF4AIII|Eukaryotic initiation factor 4A-III	gi|646723601|gb|KDR24148.1| Eukaryotic initiation factor 4A-III [Zootermopsis nevadensis]	FB|FBgn0037573|eIF4AIII|Eukaryotic	88.862	413	19	1	51	1289	9	394	0	754
c583307_g1_i2	Axis formation/Segmentation	FB|FBgn0003463|sog|Dorsal-ventral patterning protein Sog	gi|972198205|ref|XP_015181074.1| PREDICTED: dorsal-ventral patterning protein Sog [Polistes dominula]	FB|FBgn0003463|sog|Dorsal-ventral	42.268	970	427	28	2744	15	76	972	0	709
Contig4708	Axis formation/Segmentation	FB|FBgn0000339|cni|Protein cornichon	gi|91081297|ref|XP_968817.1| PREDICTED: protein cornichon homolog 4 [Tribolium castaneum]	FB|FBgn0000339|cni|Protein	34.579	107	67	2	1833	1519	13	118	9.1e-13	65.1
Contig1691	Axis formation/Segmentation	FB|FBgn0000339|cni|Protein cornichon	gi|646719622|gb|KDR21662.1| Protein cornichon [Zootermopsis nevadensis]	FB|FBgn0000339|cni|Protein	75.694	144	35	0	862	431	1	144	1.59e-69	213
c573011_g1	Axis formation/Segmentation	FB|FBgn0004510|Ets97D|DNA-binding protein Ets97D	gi|646717723|gb|KDR20470.1| DNA-binding protein Ets97D [Zootermopsis nevadensis]	FB|FBgn0004510|Ets97D|DNA-binding	50.37	405	155	7	1569	478	45	444	6.29e-130	391
Contig4680	Axis formation/Segmentation	FB|FBgn0000273|Pka-C1|cAMP-dependent protein kinase catalytic subunit	gi|939658836|ref|XP_014277520.1| PREDICTED: cGMP-dependent protein kinase, isozyme 2 forms cD4/T1/T3A/T3B isoform X2 [Halyomorpha halys]	FB|FBgn0000273|Pka-C1|cAMP-dependent	42.667	300	167	4	1732	2631	43	337	1.47e-73	249
Contig6274	Axis formation/Segmentation	FB|FBgn0026238|gus|Protein gustavus	gi|939239593|ref|XP_014262521.1| PREDICTED: protein gustavus isoform X2 [Cimex lectularius]	FB|FBgn0026238|gus|Protein	65.424	295	80	4	1408	554	81	363	2.31e-135	402
Contig6264	Axis formation/Segmentation	FB|FBgn0003430|slp1|Fork head domain transcription factor slp1	gi|826470092|ref|XP_012535940.1| PREDICTED: forkhead box protein P1 isoform X4 [Monomorium pharaonis]	FB|FBgn0003430|slp1|Fork	46.154	78	37	2	3416	3634	120	197	2.88e-16	79
Contig2275	Axis formation/Segmentation	FB|FBgn0002736|mago|Protein mago nashi	gi|817053461|ref|XP_012262112.1| PREDICTED: protein mago nashi homolog [Athalia rosae] >gi|817195059|ref|XP_012273057.1| PREDICTED: protein mago nashi homolog [Orussus abietinus]	FB|FBgn0002736|mago|Protein	92.254	142	10	1	799	377	1	142	2.61e-91	270
UN15146	Axis formation/Segmentation	FB|FBgn0000273|Pka-C1|cAMP-dependent protein kinase catalytic subunit	gi|646722354|gb|KDR23367.1| cAMP-dependent protein kinase catalytic subunit [Zootermopsis nevadensis]	FB|FBgn0000273|Pka-C1|cAMP-dependent	78.947	57	12	0	386	556	13	69	7.61e-14	66.2
Contig3537	Axis formation/Segmentation	FB|FBgn0032340|Ge-1|Enhancer of mRNA-decapping protein 4 homolog	gi|646721121|gb|KDR22591.1| Enhancer of mRNA-decapping protein 4 [Zootermopsis nevadensis]	FB|FBgn0032340|Ge-1|Enhancer	28.44	327	182	8	1528	572	1061	1343	3.34e-23	103
c561935_g1	Axis formation/Segmentation	FB|FBgn0000615|exu|Maternal protein exuperantia	gi|646716357|gb|KDR19637.1| Maternal protein exuperantia-1 [Zootermopsis nevadensis]	FB|FBgn0000615|exu|Maternal	32.723	382	186	9	931	1887	27	400	1.18e-52	190
Contig8335	Axis formation/Segmentation	FB|FBgn0003891|tud|Maternal protein tudor	gi|646715533|gb|KDR19110.1| Tudor domain-containing protein 1 [Zootermopsis nevadensis]	FB|FBgn0003891|tud|Maternal	24.667	150	105	4	142	582	379	523	3.46e-08	55.1
c580286_g1	Axis formation/Segmentation	FB|FBgn0026431|Grip75|Gamma-tubulin complex component 4 homolog	gi|646711596|gb|KDR16711.1| Gamma-tubulin complex component 4 [Zootermopsis nevadensis]	FB|FBgn0026431|Grip75|Gamma-tubulin	27.714	700	427	14	206	2239	1	643	3.78e-68	239
c583070_g1	Axis formation/Segmentation	FB|FBgn0000273|Pka-C1|cAMP-dependent protein kinase catalytic subunit	gi|646701571|gb|KDR11233.1| cGMP-dependent protein kinase, isozyme 1 [Zootermopsis nevadensis]	FB|FBgn0000273|Pka-C1|cAMP-dependent	44.667	300	161	3	2044	2943	43	337	6.48e-85	281
Contig8432	Axis formation/Segmentation	FB|FBgn0003891|tud|Maternal protein tudor	gi|646698233|gb|KDR09511.1| Maternal protein tudor, partial [Zootermopsis nevadensis]	FB|FBgn0003891|tud|Maternal	37.5	120	68	4	909	1253	415	532	2.59e-10	61.6
Contig8186	Axis formation/Segmentation	FB|FBgn0016034|mael|Protein maelstrom	gi|646696947|gb|KDR08911.1| Maelstrom-like protein [Zootermopsis nevadensis]	FB|FBgn0016034|mael|Protein	28.846	208	134	5	649	1245	133	335	3.32e-23	100
c518755_g1	Axis formation/Segmentation	FB|FBgn0000339|cni|Protein cornichon	gi|501294610|dbj|BAN20758.1| cornichon protein, putative [Riptortus pedestris]	FB|FBgn0000339|cni|Protein	70.968	93	27	0	712	434	51	143	4.88e-51	123
c580719_g8	Axis formation/Segmentation	FB|FBgn0045862|btz|Barentsz, isoform B	gi|270011093|gb|EFA07541.1| barentsz [Tribolium castaneum]	FB|FBgn0045862|btz|Barentsz,	44.286	140	42	2	366	677	153	292	2.57e-17	79.3
Contig3313	Axis formation/Segmentation	FB|FBgn0003865|tsg|Protein twisted gastrulation	gi|242022400|ref|XP_002431628.1| protein twisted gastrulation precursor, putative [Pediculus humanus corporis] >gi|212516936|gb|EEB18890.1| protein twisted gastrulation precursor, putative [Pediculus humanus corporis]	FB|FBgn0003865|tsg|Protein	42.347	196	98	4	247	834	27	207	4.77e-36	133
c569332_g3	Axis formation/Segmentation	FB|FBgn0000256|capu|Protein cappuccino	gi|646703362|gb|KDR12089.1| Protein cappuccino [Zootermopsis nevadensis]	FB|FBgn0000256|capu|Protein	36.111	72	43	2	137	349	240	309	6.61e-07	48.5
c583159_g2	Axis formation/Segmentation	FB|FBgn0003430|slp1|Fork head domain transcription factor slp1	gi|646694350|gb|KDR07963.1| Forkhead box protein J3 [Zootermopsis nevadensis]	FB|FBgn0003430|slp1|Fork	56.19	105	45	1	482	796	96	199	1.5e-34	127
c577179_g1	Axis formation/Segmentation	FB|FBgn0026238|gus|Protein gustavus	gi|939239593|ref|XP_014262521.1| PREDICTED: protein gustavus isoform X2 [Cimex lectularius]	FB|FBgn0026238|gus|Protein	79.412	238	48	1	974	261	81	317	4.5e-140	409
c582666_g5	Axis formation/Segmentation	FB|FBgn0262582|cic|Putative transcription factor capicua	gi|242005681|ref|XP_002423691.1| capicua protein, putative [Pediculus humanus corporis] >gi|212506867|gb|EEB10953.1| capicua protein, putative [Pediculus humanus corporis]	FB|FBgn0262582|cic|Putative	79.747	79	16	0	1876	2112	488	566	7.49e-41	161
c573348_g1	Axis formation/Segmentation	FB|FBgn0005695|gcl|Protein germ cell-less	gi|926610070|ref|XP_013786793.1| PREDICTED: germ cell-less protein-like 1 [Limulus polyphemus]	FB|FBgn0005695|gcl|Protein	41.694	307	155	2	721	1569	169	475	1.2e-102	241
c581133_g2	Axis formation/Segmentation	FB|FBgn0015925|csul|Protein arginine N-methyltransferase 5	gi|646718675|gb|KDR21061.1| Protein arginine N-methyltransferase 5 [Zootermopsis nevadensis]	FB|FBgn0015925|csul|Protein	42.832	565	305	13	2184	508	58	610	6.87e-145	442
Contig8479	Axis formation/Segmentation	FB|FBgn0015925|csul|Protein arginine N-methyltransferase 5	gi|646718675|gb|KDR21061.1| Protein arginine N-methyltransferase 5 [Zootermopsis nevadensis]	FB|FBgn0015925|csul|Protein	43.169	549	295	12	2136	508	73	610	4.37e-142	435
Contig6742	Axis formation/Segmentation	FB|FBgn0034921|DCP1|Decapping protein 1, isoform B	gi|646717115|gb|KDR20096.1| mRNA-decapping enzyme 1A [Zootermopsis nevadensis]	FB|FBgn0034921|DCP1|Decapping	32.484	471	201	9	253	1635	1	364	2.08e-58	205
c578982_g2	Axis formation/Segmentation	FB|FBgn0010269|Dsor1|Dual specificity mitogen-activated protein kinase kinase dSOR1	gi|646716222|gb|KDR19551.1| Dual specificity mitogen-activated protein kinase kinase dSOR1 [Zootermopsis nevadensis]	FB|FBgn0010269|Dsor1|Dual	66.471	170	39	2	2101	1592	240	391	1.57e-67	228
Contig7787	Axis formation/Segmentation	FB|FBgn0000256|capu|Protein cappuccino	gi|646703362|gb|KDR12089.1| Protein cappuccino [Zootermopsis nevadensis]	FB|FBgn0000256|capu|Protein	41.518	448	215	9	2897	1668	575	1013	1.5e-104	351
c580007_g1	Axis formation/Segmentation	FB|FBgn0000256|capu|Protein cappuccino	gi|646703362|gb|KDR12089.1| Protein cappuccino [Zootermopsis nevadensis]	FB|FBgn0000256|capu|Protein	31.818	154	75	2	1	456	888	1013	7.8e-22	98.2
UN56124	Axis formation/Segmentation	FB|FBgn0000183|BicD|Protein bicaudal D	gi|646698131|gb|KDR09465.1| Protein bicaudal D [Zootermopsis nevadensis]	FB|FBgn0000183|BicD|Protein	71.053	76	22	0	235	8	30	105	2.66e-28	108
c576335_g1	Axis formation/Segmentation	FB|FBgn0003867|tsl|Torso-like protein	gi|350414762|ref|XP_003490410.1| PREDICTED: torso-like protein [Bombus impatiens] >gi|815913980|ref|XP_012242295.1| PREDICTED: torso-like protein [Bombus impatiens] >gi|815913982|ref|XP_012242297.1| PREDICTED: torso-like protein [Bombus impatiens] >gi|815913984|ref|XP_012242298.1| PREDICTED: torso-like protein [Bombus impatiens]	FB|FBgn0003867|tsl|Torso-like	46.471	340	159	5	1380	2381	24	346	7.54e-85	281
c561277_g1	Axis formation/Segmentation	FB|FBgn0000273|Pka-C1|cAMP-dependent protein kinase catalytic subunit	gi|939263420|ref|XP_014251674.1| PREDICTED: cAMP-dependent protein kinase catalytic subunit-like [Cimex lectularius]	FB|FBgn0000273|Pka-C1|cAMP-dependent	57.057	333	143	0	1475	477	21	353	5.37e-143	417
c580581_g6	Axis formation/Segmentation	FB|FBgn0003475|spir|Protein spire	gi|939266338|ref|XP_014253245.1| PREDICTED: protein spire isoform X4 [Cimex lectularius]	FB|FBgn0003475|spir|Protein	34.667	75	47	2	92	316	82	154	3.7e-06	44.3
c124363_g1	Axis formation/Segmentation	FB|FBgn0003483|spn-E|Probable ATP-dependent RNA helicase spindle-E	gi|972180801|ref|XP_015171720.1| PREDICTED: probable ATP-dependent RNA helicase spindle-E [Polistes dominula]	FB|FBgn0003483|spn-E|Probable	57.303	89	37	1	287	24	197	285	4.34e-20	83.2
c576828_g1	Axis formation/Segmentation	FB|FBgn0003733|tor|Tyrosine-protein kinase receptor torso	gi|751464774|ref|XP_011187348.1| PREDICTED: tyrosine-protein kinase receptor torso [Bactrocera cucurbitae]	FB|FBgn0003733|tor|Tyrosine-protein	24.681	235	115	7	933	256	465	646	3.28e-14	73.2
c570397_g1	Axis formation/Segmentation	FB|FBgn0003867|tsl|Torso-like protein	gi|801371290|ref|XP_012062322.1| PREDICTED: torso-like protein [Atta cephalotes]	FB|FBgn0003867|tsl|Torso-like	34.472	322	197	6	340	1266	26	346	1.41e-59	203
c522110_g2	Axis formation/Segmentation	FB|FBgn0003867|tsl|Torso-like protein	gi|769867534|ref|XP_011645783.1| PREDICTED: torso-like protein [Pogonomyrmex barbatus] >gi|769867536|ref|XP_011645784.1| PREDICTED: torso-like protein [Pogonomyrmex barbatus] >gi|769867538|ref|XP_011645785.1| PREDICTED: torso-like protein [Pogonomyrmex barbatus]	FB|FBgn0003867|tsl|Torso-like	34.27	178	112	2	72	602	173	346	5.64e-30	115
c522110_g1	Axis formation/Segmentation	FB|FBgn0003867|tsl|Torso-like protein	gi|939260989|ref|XP_014250379.1| PREDICTED: torso-like protein isoform X2 [Cimex lectularius] >gi|939260991|ref|XP_014250380.1| PREDICTED: torso-like protein isoform X2 [Cimex lectularius]	FB|FBgn0003867|tsl|Torso-like	28.205	78	56	0	2	235	47	124	3.45e-10	52.8
c540600_g2	Axis formation/Segmentation	FB|FBgn0003891|tud|Maternal protein tudor	gi|815921520|ref|XP_012245639.1| PREDICTED: maternal protein tudor isoform X2 [Bombus impatiens]	FB|FBgn0003891|tud|Maternal	27.426	237	142	7	734	24	501	707	9.68e-15	71.2
c540600_g1	Axis formation/Segmentation	FB|FBgn0003891|tud|Maternal protein tudor	gi|646698233|gb|KDR09511.1| Maternal protein tudor, partial [Zootermopsis nevadensis]	FB|FBgn0003891|tud|Maternal	31.522	92	63	0	277	2	412	503	1.86e-11	58.9
c578947_g1	Axis formation/Segmentation	FB|FBgn0003963|ush|Zinc finger protein ush	gi|642922644|ref|XP_971277.2| PREDICTED: zinc finger protein ush isoform X2 [Tribolium castaneum]	FB|FBgn0003963|ush|Zinc	80.556	36	7	0	214	321	717	752	1.91e-16	73.9
c332226_g1	Axis formation/Segmentation	FB|FBgn0003963|ush|Zinc finger protein ush	gi|939697976|ref|XP_014293158.1| PREDICTED: zinc finger protein ush [Halyomorpha halys]	FB|FBgn0003963|ush|Zinc	39.474	38	23	0	519	406	440	477	0.000125	39.3
UN05122	Axis formation/Segmentation	FB|FBgn0004656|fs(1)h|Homeotic protein female sterile	gi|746844600|ref|XP_011052563.1| PREDICTED: homeotic protein female sterile-like isoform X1 [Acromyrmex echinatior] >gi|746844602|ref|XP_011052564.1| PREDICTED: homeotic protein female sterile-like isoform X1 [Acromyrmex echinatior]	FB|FBgn0004656|fs(1)h|Homeotic	90.361	83	8	0	369	617	935	1017	3.29e-51	157
Contig4637	Axis formation/Segmentation	FB|FBgn0005695|gcl|Protein germ cell-less	gi|91094031|ref|XP_967783.1| PREDICTED: protein germ cell-less [Tribolium castaneum] >gi|270004797|gb|EFA01245.1| germ cell-less [Tribolium castaneum]	FB|FBgn0005695|gcl|Protein	50.215	233	116	0	192	890	20	252	8.81e-107	239
c578982_g1	Axis formation/Segmentation	FB|FBgn0010269|Dsor1|Dual specificity mitogen-activated protein kinase kinase dSOR1	gi|939679521|ref|XP_014285145.1| PREDICTED: dual specificity mitogen-activated protein kinase kinase dSOR1 [Halyomorpha halys]	FB|FBgn0010269|Dsor1|Dual	73.359	259	58	2	301	1077	1	248	2.31e-125	367
c578554_g3	Axis formation/Segmentation	FB|FBgn0026238|gus|Protein gustavus	gi|755850228|ref|XP_011290541.1| PREDICTED: protein gustavus [Musca domestica]	FB|FBgn0026238|gus|Protein	60.215	279	110	1	1636	803	81	359	3.56e-116	355
Contig11643	Axis formation/Segmentation	FB|FBgn0032340|Ge-1|Enhancer of mRNA-decapping protein 4 homolog	gi|646721121|gb|KDR22591.1| Enhancer of mRNA-decapping protein 4 [Zootermopsis nevadensis]	FB|FBgn0032340|Ge-1|Enhancer	36.643	423	228	15	1289	99	87	495	3.32e-63	223
c30880_g1	Axis formation/Segmentation	FB|FBgn0037573|eIF4AIII|Eukaryotic initiation factor 4A-III	gi|985418392|ref|XP_015374649.1| PREDICTED: eukaryotic initiation factor 4A-III-like [Diuraphis noxia]	FB|FBgn0037573|eIF4AIII|Eukaryotic	60	40	16	0	2	121	360	399	6.25e-10	53.5
c582666_g1	Axis formation/Segmentation	FB|FBgn0262582|cic|Putative transcription factor capicua	gi|662185535|ref|XP_008477589.1| PREDICTED: putative transcription factor capicua [Diaphorina citri]	FB|FBgn0262582|cic|Putative	44.828	232	90	8	1165	473	1599	1793	2.06e-37	145
c537267_g1	Axis formation/Notch	FB|FBgn0000463|Dl|Neurogenic locus protein delta	gi|646721798|gb|KDR23028.1| Neurogenic locus protein delta [Zootermopsis nevadensis]	FB|FBgn0000463|Dl|Neurogenic	48.193	83	40	2	789	541	250	329	1.75e-17	79.7
Contig3687	Axis formation/Notch	FB|FBgn0000463|Dl|Neurogenic locus protein delta	gi|618731098|emb|CCX34985.1| Delta [Blattella germanica]	FB|FBgn0000463|Dl|Neurogenic	42.363	491	208	14	50	1471	174	606	4.87e-101	343
c570050_g2	Axis formation/Notch	FB|FBgn0000463|Dl|Neurogenic locus protein delta	gi|618731098|emb|CCX34985.1| Delta [Blattella germanica]	FB|FBgn0000463|Dl|Neurogenic	42.363	491	208	14	50	1471	174	606	1.17e-100	343
c570050_g3	Axis formation/Notch	FB|FBgn0000463|Dl|Neurogenic locus protein delta	gi|618731098|emb|CCX34985.1| Delta [Blattella germanica]	FB|FBgn0000463|Dl|Neurogenic	39.394	165	82	6	474	28	9	171	8.97e-25	105
c537267_g3	Axis formation/Notch	FB|FBgn0000463|Dl|Neurogenic locus protein delta	gi|910318328|ref|XP_013161989.1| PREDICTED: delta-like protein 1 isoform X2 [Papilio xuthus]	FB|FBgn0000463|Dl|Neurogenic	50	48	22	1	185	42	206	251	2.9e-11	58.2
c580177_g9	Axis formation/Notch	FB|FBgn0004647|N|Neurogenic locus Notch protein	gi|939683199|ref|XP_014286324.1| PREDICTED: neurogenic locus Notch protein isoform X1 [Halyomorpha halys]	FB|FBgn0004647|N|Neurogenic	68.657	201	63	0	604	2	552	752	4.84e-90	289
c580177_g3	Axis formation/Notch	FB|FBgn0004647|N|Neurogenic locus Notch protein	gi|930674158|gb|KPJ14564.1| Neurogenic locus Notch protein [Papilio machaon]	FB|FBgn0004647|N|Neurogenic	48.817	338	152	6	207	1184	1478	1806	2.35e-81	274
c580177_g6	Axis formation/Notch	FB|FBgn0004647|N|Neurogenic locus Notch protein	gi|612339194|emb|CCX34984.1| Notch, partial [Blattella germanica]	FB|FBgn0004647|N|Neurogenic	90.099	202	20	0	75	680	1943	2144	5.72e-81	280
c580177_g2	Axis formation/Notch	FB|FBgn0004647|N|Neurogenic locus Notch protein	gi|939241036|ref|XP_014239761.1| PREDICTED: neurogenic locus Notch protein isoform X2 [Cimex lectularius]	FB|FBgn0004647|N|Neurogenic	60.784	102	39	1	306	1	759	859	1.3e-37	134
c580177_g1	Axis formation/Notch	FB|FBgn0004647|N|Neurogenic locus Notch protein	gi|746835896|ref|XP_011068646.1| PREDICTED: LOW QUALITY PROTEIN: neurogenic locus Notch protein-like [Acromyrmex echinatior]	FB|FBgn0004647|N|Neurogenic	36.842	57	27	3	192	46	1831	1886	0.000124	37
c580177_g3	Axis formation/Notch/Segmentation	FB|FBgn0004647|N|Neurogenic locus Notch protein	gi|607364233|gb|EZA58452.1| Neurogenic locus Notch protein [Cerapachys biroi]	FB|FBgn0004647|N|Neurogenic	61.863	569	190	5	4	1710	867	1408	0	711
Contig7161	Axis formation/Segmentation	FB|FBgn0000308|chic|Profilin	gi|972988178|gb|ALX00056.1| profilin [Melanoplus sanguinipes]	FB|FBgn0000308|chic|Profilin	78.571	126	27	0	72	449	1	126	9.61e-66	216
c822611_g1	Axis formation/Segmentation	FB|FBgn0000308|chic|Profilin	gi|530407444|gb|AGT28477.1| profilin [Pseudodiaptomus annandalei]	FB|FBgn0000308|chic|Profilin	41.121	107	63	0	10	330	20	126	1.82e-19	77
Contig4440	Axis formation/Segmentation	FB|FBgn0261854|aPKC|Atypical protein kinase C	gi|939654696|ref|XP_014275962.1| PREDICTED: atypical protein kinase C isoform X3 [Halyomorpha halys]	FB|FBgn0261854|aPKC|Atypical	78.691	596	126	1	5101	3314	12	606	0	915
Contig5975	Axis formation/Segmentation	FB|FBgn0003391|shg|DE-cadherin	gi|646721779|gb|KDR23009.1| DE-cadherin [Zootermopsis nevadensis]	FB|FBgn0003391|shg|DE-cadherin	51.881	1276	550	17	15	3803	280	1504	0	1125
Contig8272	Axis formation/Segmentation	FB|FBgn0001233|Hsp83|Heat shock protein 83	gi|817206757|ref|XP_012279332.1| PREDICTED: heat shock protein 83-like [Orussus abietinus]	FB|FBgn0001233|Hsp83|Heat	83.2	250	42	0	954	1703	275	524	0	454
Contig8474	Axis formation/Segmentation	FB|FBgn0027053|CSN5|COP9 signalosome complex subunit 5	gi|768411567|ref|XP_011564477.1| PREDICTED: COP9 signalosome complex subunit 5 [Plutella xylostella]	FB|FBgn0027053|CSN5|COP9	74.286	350	61	1	126	1175	6	326	0	531
Contig8487	Axis formation/Segmentation	FB|FBgn0003256|rl|Mitogen-activated protein kinase ERK-A	gi|646720041|gb|KDR21908.1| Mitogen-activated protein kinase 1 [Zootermopsis nevadensis]	FB|FBgn0003256|rl|Mitogen-activated	86.377	345	47	0	86	1120	26	370	0	615
Contig8627	Axis formation/Segmentation	FB|FBgn0011661|Moe|Moesin/ezrin/radixin homolog 1	gi|972988218|gb|ALX00076.1| moesin ezrin radixin 1-like protein isoform 1 [Melanoplus sanguinipes]	FB|FBgn0011661|Moe|Moesin/ezrin/radixin	74.852	338	70	4	1133	2101	241	578	0	427
Contig10215	Axis formation/Segmentation	FB|FBgn0003731|Egfr|Epidermal growth factor receptor	gi|646711965|gb|KDR16947.1| Epidermal growth factor receptor [Zootermopsis nevadensis]	FB|FBgn0003731|Egfr|Epidermal	59.898	1172	454	8	472	3978	93	1251	0	1456
c414672_g1_i1	Axis formation/Segmentation	FB|FBgn0003165|pum|Maternal protein pumilio	gi|646718097|gb|KDR20699.1| Maternal protein pumilio [Zootermopsis nevadensis]	FB|FBgn0003165|pum|Maternal	82.37	346	56	1	1056	19	1090	1430	0	598
c578573_g4_i3	Axis formation/Segmentation	FB|FBgn0001965|Sos|Protein son of sevenless	gi|242014971|ref|XP_002428152.1| ras GTP exchange factor, son of sevenless, putative [Pediculus humanus corporis] >gi|212512695|gb|EEB15414.1| ras GTP exchange factor, son of sevenless, putative [Pediculus humanus corporis]	FB|FBgn0001965|Sos|Protein	64.533	781	262	6	3163	857	314	1091	0	988
c580820_g1_i2	Axis formation/Segmentation	FB|FBgn0001233|Hsp83|Heat shock protein 83	gi|752867560|ref|XP_011250812.1| PREDICTED: heat shock protein 83 [Camponotus floridanus] >gi|307186382|gb|EFN72016.1| Heat shock protein HSP 90-alpha [Camponotus floridanus]	FB|FBgn0001233|Hsp83|Heat	80.549	401	78	0	953	2155	275	675	0	629
c580820_g1_i3	Axis formation/Segmentation	FB|FBgn0001233|Hsp83|Heat shock protein 83	gi|752867560|ref|XP_011250812.1| PREDICTED: heat shock protein 83 [Camponotus floridanus] >gi|307186382|gb|EFN72016.1| Heat shock protein HSP 90-alpha [Camponotus floridanus]	FB|FBgn0001233|Hsp83|Heat	79.018	448	89	2	953	2296	275	717	0	680
c580820_g1_i7	Axis formation/Segmentation	FB|FBgn0001233|Hsp83|Heat shock protein 83	gi|752867560|ref|XP_011250812.1| PREDICTED: heat shock protein 83 [Camponotus floridanus] >gi|307186382|gb|EFN72016.1| Heat shock protein HSP 90-alpha [Camponotus floridanus]	FB|FBgn0001233|Hsp83|Heat	80.549	401	78	0	953	2155	275	675	0	629
c585380_g2_i3	Axis formation/Segmentation	FB|FBgn0001308|Khc|Kinesin heavy chain	gi|642936644|ref|XP_008198521.1| PREDICTED: kinesin heavy chain [Tribolium castaneum]	FB|FBgn0001308|Khc|Kinesin	89.474	399	42	0	349	1545	1	399	0	731
Contig19185	Axis formation/Segmentation	FB|FBgn0023167|SmD3|Small nuclear ribonucleoprotein Sm D3	gi|951572542|ref|XP_014484379.1| PREDICTED: small nuclear ribonucleoprotein Sm D3-like [Dinoponera quadriceps] >gi|951572544|ref|XP_014484380.1| PREDICTED: small nuclear ribonucleoprotein Sm D3-like [Dinoponera quadriceps] >gi|951572547|ref|XP_014484381.1| PREDICTED: small nuclear ribonucleoprotein Sm D3-like [Dinoponera quadriceps] >gi|951572550|ref|XP_014484383.1| PREDICTED: small nuclear ribon…	FB|FBgn0023167|SmD3|Small	79.412	68	13	1	115	318	1	67	1.21e-30	110
Contig5007	Axis formation/Segmentation	FB|FBgn0015797|Rab6|Ras-related protein Rab6	gi|646723957|gb|KDR24391.1| Ras-related protein Rab-6A [Zootermopsis nevadensis]	FB|FBgn0015797|Rab6|Ras-related	84.921	126	16	2	411	785	85	208	3.61e-101	213
Contig7301	Axis formation/Segmentation	FB|FBgn0261064|Rbsn-5|LD29542p	gi|646710558|gb|KDR16038.1| Rabenosyn-5 [Zootermopsis nevadensis]	FB|FBgn0261064|Rbsn-5|LD29542p	44.954	218	100	3	170	766	11	227	7.09e-56	201
c572978_g1	Axis formation/Segmentation	FB|FBgn0004644|hh|Protein hedgehog	gi|646708460|gb|KDR14772.1| Sonic hedgehog protein, partial [Zootermopsis nevadensis]	FB|FBgn0004644|hh|Protein	51.918	391	169	4	57	1229	99	470	4.48e-122	376
c578573_g4	Axis formation/Segmentation	FB|FBgn0001965|Sos|Protein son of sevenless	gi|817187997|ref|XP_012288548.1| PREDICTED: protein son of sevenless isoform X2 [Orussus abietinus]	FB|FBgn0001965|Sos|Protein	69.288	267	81	1	1657	857	826	1091	5.24e-119	387
c459340_g1	Axis formation/Segmentation	FB|FBgn0003079|phl|Raf homolog serine/threonine-protein kinase phl	gi|607362597|gb|EZA56844.1| Raf-like protein serine/threonine-protein kinase phl [Cerapachys biroi]	FB|FBgn0003079|phl|Raf	85.185	162	24	0	208	693	481	642	1.33e-95	296
c581130_g2	Axis formation/Segmentation	FB|FBgn0027053|CSN5|COP9 signalosome complex subunit 5	gi|768411567|ref|XP_011564477.1| PREDICTED: COP9 signalosome complex subunit 5 [Plutella xylostella]	FB|FBgn0027053|CSN5|COP9	65.57	395	62	2	1756	572	6	326	2.14e-175	504
Contig4331	Axis formation/Segmentation	FB|FBgn0004838|Hrb27C|Heterogeneous nuclear ribonucleoprotein 27C	gi|766938348|ref|XP_011501673.1| PREDICTED: heterogeneous nuclear ribonucleoprotein 27C isoform X2 [Ceratosolen solmsi marchali]	FB|FBgn0004838|Hrb27C|Heterogeneous	78.107	169	36	1	218	724	8	175	9.53e-88	282
Contig4332	Axis formation/Segmentation	FB|FBgn0004838|Hrb27C|Heterogeneous nuclear ribonucleoprotein 27C	gi|766938348|ref|XP_011501673.1| PREDICTED: heterogeneous nuclear ribonucleoprotein 27C isoform X2 [Ceratosolen solmsi marchali]	FB|FBgn0004838|Hrb27C|Heterogeneous	78.107	169	36	1	218	724	8	175	2.42e-87	281
c572390_g1	Axis formation/Segmentation	FB|FBgn0004838|Hrb27C|Heterogeneous nuclear ribonucleoprotein 27C	gi|766938348|ref|XP_011501673.1| PREDICTED: heterogeneous nuclear ribonucleoprotein 27C isoform X2 [Ceratosolen solmsi marchali]	FB|FBgn0004838|Hrb27C|Heterogeneous	78.107	169	36	1	1968	1462	8	175	6.03e-87	281
c582496_g2	Axis formation/Segmentation	FB|FBgn0003721|Tm1|Tropomyosin-1, isoforms 9A/A/B	gi|759053771|ref|XP_011336066.1| PREDICTED: tropomyosin isoform X11 [Cerapachys biroi]	FB|FBgn0003721|Tm1|Tropomyosin-1,	69.184	331	48	2	1	831	5	335	4.49e-99	320
Contig5664	Axis formation/Segmentation	FB|FBgn0004390|RasGAP1|GTPase-activating protein	gi|646722537|gb|KDR23495.1| Ras GTPase-activating protein 1 [Zootermopsis nevadensis]	FB|FBgn0004390|RasGAP1|GTPase-activating	31.174	247	163	2	1892	2614	455	700	4.16e-30	126
c462172_g1	Axis formation/Segmentation	FB|FBgn0000308|chic|Profilin	gi|530407444|gb|AGT28477.1| profilin [Pseudodiaptomus annandalei]	FB|FBgn0000308|chic|Profilin	40.187	107	64	0	10	330	20	126	5.71e-19	75.9
Contig4794	Axis formation/Segmentation	FB|FBgn0003721|Tm1|Tropomyosin-1, isoforms 9A/A/B	gi|478346186|gb|AGI96986.1| tropomyosin 2 [Nilaparvata lugens]	FB|FBgn0003721|Tm1|Tropomyosin-1,	55.627	311	84	3	3660	2890	1	311	4.18e-77	258
Contig9909	Axis formation/Segmentation	FB|FBgn0262975|cnc|Segmentation protein cap'n'collar	gi|332028993|gb|EGI69007.1| Segmentation protein cap'n'collar [Acromyrmex echinatior]	FB|FBgn0262975|cnc|Segmentation	42.12	349	148	8	2222	3244	992	1294	7.04e-55	208
c580440_g1	Axis formation/Segmentation	FB|FBgn0001233|Hsp83|Heat shock protein 83	gi|170050377|ref|XP_001861262.1| heat shock protein [Culex quinquefasciatus] >gi|167872017|gb|EDS35400.1| heat shock protein [Culex quinquefasciatus]	FB|FBgn0001233|Hsp83|Heat	32.075	106	69	2	9	320	318	422	8.52e-15	68.2
c567398_g2	Axis formation/Segmentation	FB|FBgn0001233|Hsp83|Heat shock protein 83	gi|752867560|ref|XP_011250812.1| PREDICTED: heat shock protein 83 [Camponotus floridanus] >gi|307186382|gb|EFN72016.1| Heat shock protein HSP 90-alpha [Camponotus floridanus]	FB|FBgn0001233|Hsp83|Heat	66.761	352	113	1	1045	2	128	479	8.17e-156	456
c484184_g1	Axis formation/Segmentation	FB|FBgn0001233|Hsp83|Heat shock protein 83	gi|939241056|ref|XP_014239772.1| PREDICTED: heat shock protein 83 [Cimex lectularius]	FB|FBgn0001233|Hsp83|Heat	40.698	86	51	0	262	5	590	675	8.45e-17	72.8
c561391_g1	Axis formation/Segmentation	FB|FBgn0001308|Khc|Kinesin heavy chain	gi|646722373|gb|KDR23386.1| Kinesin-like protein KIF20A [Zootermopsis nevadensis]	FB|FBgn0001308|Khc|Kinesin	32.576	132	76	4	43	426	4	126	2.87e-14	68.6
c573504_g3	Axis formation/Segmentation	FB|FBgn0001308|Khc|Kinesin heavy chain	gi|646694803|gb|KDR08130.1| Kinesin-like protein KIF21A, partial [Zootermopsis nevadensis]	FB|FBgn0001308|Khc|Kinesin	39.394	66	40	0	222	419	159	224	1.76e-09	53.5
c556698_g1	Axis formation/Segmentation	FB|FBgn0001320|kni|Zygotic gap protein knirps	gi|572269610|ref|XP_006612820.1| PREDICTED: zygotic gap protein knirps-like, partial [Apis dorsata]	FB|FBgn0001320|kni|Zygotic	82.143	56	10	0	170	3	1	56	1.63e-15	75.5
c556932_g1	Axis formation/Segmentation	FB|FBgn0001965|Sos|Protein son of sevenless	gi|242014971|ref|XP_002428152.1| ras GTP exchange factor, son of sevenless, putative [Pediculus humanus corporis] >gi|212512695|gb|EEB15414.1| ras GTP exchange factor, son of sevenless, putative [Pediculus humanus corporis]	FB|FBgn0001965|Sos|Protein	63.793	174	59	3	316	834	54	224	1e-64	219
c578573_g5	Axis formation/Segmentation	FB|FBgn0001965|Sos|Protein son of sevenless	gi|242014971|ref|XP_002428152.1| ras GTP exchange factor, son of sevenless, putative [Pediculus humanus corporis] >gi|212512695|gb|EEB15414.1| ras GTP exchange factor, son of sevenless, putative [Pediculus humanus corporis]	FB|FBgn0001965|Sos|Protein	67.532	77	24	1	122	352	244	319	1.78e-28	108
c434922_g2	Axis formation/Segmentation	FB|FBgn0003079|phl|Raf homolog serine/threonine-protein kinase phl	gi|646703818|gb|KDR12291.1| Raf-like protein serine/threonine-protein kinase phl, partial [Zootermopsis nevadensis]	FB|FBgn0003079|phl|Raf	63.077	130	47	1	394	8	140	269	2.91e-50	169
c842813_g1	Axis formation/Segmentation	FB|FBgn0003079|phl|Raf homolog serine/threonine-protein kinase phl	gi|646703818|gb|KDR12291.1| Raf-like protein serine/threonine-protein kinase phl, partial [Zootermopsis nevadensis]	FB|FBgn0003079|phl|Raf	57.447	47	17	2	2	142	696	739	1.42e-09	52.8
c488051_g1	Axis formation/Segmentation	FB|FBgn0003165|pum|Maternal protein pumilio	gi|939664818|ref|XP_014279851.1| PREDICTED: maternal protein pumilio isoform X6 [Halyomorpha halys]	FB|FBgn0003165|pum|Maternal	95	20	1	0	518	459	529	548	2.17e-06	44.7
c660424_g1	Axis formation/Segmentation	FB|FBgn0003165|pum|Maternal protein pumilio	gi|808130524|ref|XP_012167992.1| PREDICTED: pumilio homolog 2 isoform X2 [Bombus terrestris]	FB|FBgn0003165|pum|Maternal	38.298	94	32	5	2	283	766	833	0.000282	35.8
c573857_g2	Axis formation/Segmentation	FB|FBgn0003205|Ras85D|Ras-like protein 1	gi|242015616|ref|XP_002428449.1| ras, putative [Pediculus humanus corporis] >gi|212513061|gb|EEB15711.1| ras, putative [Pediculus humanus corporis]	FB|FBgn0003205|Ras85D|Ras-like	96.471	85	3	0	581	327	28	112	2.24e-53	169
c569135_g3	Axis formation/Segmentation	FB|FBgn0003205|Ras85D|Ras-like protein 1	gi|646700118|gb|KDR10416.1| Ras-related protein M-Ras [Zootermopsis nevadensis]	FB|FBgn0003205|Ras85D|Ras-like	54.639	194	78	4	231	797	1	189	1.12e-52	179
Contig3500	Axis formation/Segmentation	FB|FBgn0003205|Ras85D|Ras-like protein 1	gi|646700118|gb|KDR10416.1| Ras-related protein M-Ras [Zootermopsis nevadensis]	FB|FBgn0003205|Ras85D|Ras-like	59.119	159	63	2	1071	595	1	157	1.86e-49	167
c879037_g1	Axis formation/Segmentation	FB|FBgn0003256|rl|Mitogen-activated protein kinase ERK-A	gi|926632698|ref|XP_013782126.1| PREDICTED: mitogen-activated protein kinase 1-like, partial [Limulus polyphemus]	FB|FBgn0003256|rl|Mitogen-activated	77.027	74	17	0	1	222	181	254	8.09e-38	129
c560587_g1	Axis formation/Segmentation	FB|FBgn0003721|Tm1|Tropomyosin-1, isoforms 9A/A/B	gi|675363733|gb|KFM56635.1| Tropomyosin, partial [Stegodyphus mimosarum]	FB|FBgn0003721|Tm1|Tropomyosin-1,	45.373	335	129	2	1075	233	1	335	7.88e-52	176
c524895_g1	Axis formation/Segmentation	FB|FBgn0003721|Tm1|Tropomyosin-1, isoforms 9A/A/B	gi|817194233|ref|XP_012272607.1| PREDICTED: tropomyosin-1, isoforms 9A/A/B isoform X13 [Orussus abietinus]	FB|FBgn0003721|Tm1|Tropomyosin-1,	52.577	97	46	0	4	294	125	221	5.83e-09	49.7
c584089_g1	Axis formation/Segmentation	FB|FBgn0003731|Egfr|Epidermal growth factor receptor	gi|926648086|ref|XP_013790444.1| PREDICTED: epidermal growth factor receptor-like [Limulus polyphemus]	FB|FBgn0003731|Egfr|Epidermal	36.471	85	51	2	248	3	211	295	7.87e-15	69.7
UN00163	Axis formation/Segmentation	FB|FBgn0003896|tup|LIM homeobox protein	gi|930676792|gb|KPJ16930.1| Muscle LIM protein Mlp84B [Papilio machaon]	FB|FBgn0003896|tup|LIM	37.778	45	27	1	170	301	68	112	0.000344	38.1
c584560_g1	Axis formation/Segmentation	FB|FBgn0004102|oc|Homeotic protein ocelliless	gi|926607186|ref|XP_013794441.1| PREDICTED: homeobox protein OTX2-like [Limulus polyphemus]	FB|FBgn0004102|oc|Homeotic	95.082	61	3	0	217	35	63	123	2.11e-34	123
c516353_g1	Axis formation/Segmentation	FB|FBgn0004390|RasGAP1|GTPase-activating protein	gi|646707248|gb|KDR14091.1| Ras GTPase-activating protein 3 [Zootermopsis nevadensis]	FB|FBgn0004390|RasGAP1|GTPase-activating	59.13	115	39	2	333	13	655	769	2.86e-37	133
Contig18495	Axis formation/Segmentation	FB|FBgn0004390|RasGAP1|GTPase-activating protein	gi|646707248|gb|KDR14091.1| Ras GTPase-activating protein 3 [Zootermopsis nevadensis]	FB|FBgn0004390|RasGAP1|GTPase-activating	54.167	48	22	0	328	185	119	166	2.08e-12	62.8
c575407_g2	Axis formation/Segmentation	FB|FBgn0014388|sty|Protein sprouty	gi|642919831|ref|XP_008192086.1| PREDICTED: protein sprouty [Tribolium castaneum] >gi|642919833|ref|XP_008192087.1| PREDICTED: protein sprouty [Tribolium castaneum] >gi|642919835|ref|XP_973145.3| PREDICTED: protein sprouty [Tribolium castaneum] >gi|642919837|ref|XP_008192088.1| PREDICTED: protein sprouty [Tribolium castaneum] >gi|642919839|ref|XP_008192090.1| PREDICTED: protein sprouty [Tribolium…	FB|FBgn0014388|sty|Protein	53.571	112	51	1	1194	862	391	502	2.66e-22	96.7
c505867_g2	Axis formation/Segmentation	FB|FBgn0016794|dos|Protein daughter of sevenless	gi|925671930|gb|KOX69663.1| Protein daughter of sevenless [Melipona quadrifasciata]	FB|FBgn0016794|dos|Protein	76	50	12	0	80	229	34	83	8.68e-24	92.8
c577073_g4	Axis formation/Segmentation	FB|FBgn0021818|cnk|Connector enhancer of ksr, isoform B	gi|646699586|gb|KDR10140.1| Connector enhancer of kinase suppressor of ras 2 [Zootermopsis nevadensis]	FB|FBgn0021818|cnk|Connector	36.578	339	151	8	2	1003	190	469	3.82e-49	181
c577073_g6	Axis formation/Segmentation	FB|FBgn0021818|cnk|Connector enhancer of ksr, isoform B	gi|808146141|ref|XP_012174247.1| PREDICTED: connector enhancer of kinase suppressor of ras 3-like, partial [Bombus terrestris]	FB|FBgn0021818|cnk|Connector	45	200	106	2	597	1	1	197	7.58e-48	167
c584947_g2	Axis formation/Segmentation	FB|FBgn0021818|cnk|Connector enhancer of ksr, isoform B	gi|646699586|gb|KDR10140.1| Connector enhancer of kinase suppressor of ras 2 [Zootermopsis nevadensis]	FB|FBgn0021818|cnk|Connector	33.103	290	145	8	2618	1776	696	945	2.85e-31	130
c304088_g1	Axis formation/Segmentation	FB|FBgn0023167|SmD3|Small nuclear ribonucleoprotein Sm D3	gi|646714595|gb|KDR18508.1| Small nuclear ribonucleoprotein Sm D3 [Zootermopsis nevadensis]	FB|FBgn0023167|SmD3|Small	85.981	107	14	1	382	65	1	107	1.09e-53	168
c3326_g1	Axis formation/Segmentation	FB|FBgn0023167|SmD3|Small nuclear ribonucleoprotein Sm D3	gi|970891520|ref|XP_015111067.1| PREDICTED: small nuclear ribonucleoprotein Sm D3 [Diachasma alloeum]	FB|FBgn0023167|SmD3|Small	69.231	52	13	2	1	150	55	105	2.42e-17	70.9
Contig4793	Axis formation/Segmentation	FB|FBgn0003721|Tm1|Tropomyosin-1, isoforms 9A/A/B	gi|970890469|ref|XP_015110498.1| PREDICTED: tropomyosin-1 isoform X2 [Diachasma alloeum]	FB|FBgn0003721|Tm1|Tropomyosin-1,	56.418	335	92	3	214	1056	1	335	2.46e-89	288
c570737_g1	Axis formation/Segmentation	FB|FBgn0037262|MED31|Mediator of RNA polymerase II transcription subunit 31	gi|925680353|gb|KOX77181.1| Mediator of RNA polymerase II transcription subunit 31 [Melipona quadrifasciata]	FB|FBgn0037262|MED31|Mediator	49.727	183	53	2	187	690	11	169	2.04e-54	180
Contig16871	Axis formation/Segmentation	FB|FBgn0003721|Tm1|Tropomyosin-1, isoforms 9A/A/B	gi|909569796|ref|XP_013140418.1| PREDICTED: tropomyosin isoform X9 [Papilio polytes]	FB|FBgn0003721|Tm1|Tropomyosin-1,	74.126	143	37	0	1	429	140	282	8.97e-49	162
UN05875	Axis formation/Segmentation	FB|FBgn0001233|Hsp83|Heat shock protein 83	gi|817206757|ref|XP_012279332.1| PREDICTED: heat shock protein 83-like [Orussus abietinus]	FB|FBgn0001233|Hsp83|Heat	74.855	346	82	2	1303	266	377	717	2.88e-160	469
c585380_g3	Axis formation/Segmentation	FB|FBgn0001308|Khc|Kinesin heavy chain	gi|817056426|ref|XP_012269075.1| PREDICTED: kinesin heavy chain [Athalia rosae]	FB|FBgn0001308|Khc|Kinesin	64.146	357	112	4	1166	102	448	790	2.22e-129	396
c66074_g1	Axis formation/Segmentation	FB|FBgn0003721|Tm1|Tropomyosin-1, isoforms 9A/A/B	gi|768420544|ref|XP_011551042.1| PREDICTED: tropomyosin-1, isoforms 9A/A/B isoform X8 [Plutella xylostella]	FB|FBgn0003721|Tm1|Tropomyosin-1,	79.245	53	11	0	159	1	90	142	2.49e-13	62
Contig10214	Axis formation/Segmentation	FB|FBgn0003731|Egfr|Epidermal growth factor receptor	gi|646711965|gb|KDR16947.1| Epidermal growth factor receptor [Zootermopsis nevadensis]	FB|FBgn0003731|Egfr|Epidermal	37.607	117	39	7	2183	1842	1341	1426	0.000145	42.4
Contig3865	Axis formation/Segmentation	FB|FBgn0037262|MED31|Mediator of RNA polymerase II transcription subunit 31	gi|646703194|gb|KDR11999.1| Mediator of RNA polymerase II transcription subunit 31 [Zootermopsis nevadensis]	FB|FBgn0037262|MED31|Mediator	55.2	125	41	1	290	619	45	169	2.68e-46	147
Contig10754	Axis formation/Segmentation	FB|FBgn0004390|RasGAP1|GTPase-activating protein	gi|646693975|gb|KDR07853.1| putative Ras GTPase-activating protein [Zootermopsis nevadensis]	FB|FBgn0004390|RasGAP1|GTPase-activating	28.956	297	185	8	1131	1979	456	740	7.39e-25	110
Contig5008	Axis formation/Segmentation	FB|FBgn0015797|Rab6|Ras-related protein Rab6	gi|642910558|ref|XP_008200265.1| PREDICTED: ras-related protein Rab6 isoform X2 [Tribolium castaneum] >gi|270014377|gb|EFA10825.1| hypothetical protein TcasGA2_TC001600 [Tribolium castaneum]	FB|FBgn0015797|Rab6|Ras-related	94.686	207	11	0	2892	2272	2	208	5.83e-136	409
c582754_g1	Axis formation/Segmentation	FB|FBgn0000382|csw|Tyrosine-protein phosphatase corkscrew	gi|242020664|ref|XP_002430772.1| tyrosine-protein phosphatase corkscrew, putative [Pediculus humanus corporis] >gi|212515969|gb|EEB18034.1| tyrosine-protein phosphatase corkscrew, putative [Pediculus humanus corporis]	FB|FBgn0000382|csw|Tyrosine-protein	63.566	258	58	4	4135	3386	442	671	1.06e-96	332
c571899_g1	Axis formation/Segmentation	FB|FBgn0001180|hb|Protein hunchback	gi|939253704|ref|XP_014246533.1| PREDICTED: protein hunchback [Cimex lectularius]	FB|FBgn0001180|hb|Protein	59.184	49	20	0	201	347	705	753	7.88e-16	73.9
Contig15000	Axis formation/Segmentation	FB|FBgn0003721|Tm1|Tropomyosin-1, isoforms 9A/A/B	gi|752867165|ref|XP_011250596.1| PREDICTED: tropomyosin isoform X15 [Camponotus floridanus] >gi|769842018|ref|XP_011632208.1| PREDICTED: tropomyosin isoform X18 [Pogonomyrmex barbatus] >gi|780660586|ref|XP_011692723.1| PREDICTED: tropomyosin isoform X12 [Wasmannia auropunctata]	FB|FBgn0003721|Tm1|Tropomyosin-1,	85.246	122	18	0	225	590	214	335	5.73e-60	173
c560823_g2	Axis formation/Segmentation	FB|FBgn0003896|tup|LIM homeobox protein	gi|242009361|ref|XP_002425456.1| LIM/homeobox protein Lhx9, putative [Pediculus humanus corporis] >gi|212509292|gb|EEB12718.1| LIM/homeobox protein Lhx9, putative [Pediculus humanus corporis]	FB|FBgn0003896|tup|LIM	68.944	161	33	2	2	475	238	384	7.33e-59	193
Contig7677	Axis formation/Segmentation	FB|FBgn0034072|Dg|Dystroglycan, isoform B	gi|646722043|gb|KDR23168.1| Dystroglycan, partial [Zootermopsis nevadensis]	FB|FBgn0034072|Dg|Dystroglycan,	33.485	660	331	20	1705	3660	301	860	2.89e-97	332
c579146_g1	Axis formation/Segmentation	FB|FBgn0261064|Rbsn-5|LD29542p	gi|646710558|gb|KDR16038.1| Rabenosyn-5 [Zootermopsis nevadensis]	FB|FBgn0261064|Rbsn-5|LD29542p	44.954	218	100	3	954	358	11	227	7.63e-59	199
c583091_g1	Axis formation/Segmentation	FB|FBgn0262975|cnc|Segmentation protein cap'n'collar	gi|766920984|ref|XP_011504988.1| PREDICTED: segmentation protein cap'n'collar isoform X3 [Ceratosolen solmsi marchali]	FB|FBgn0262975|cnc|Segmentation	32.5	120	51	2	308	577	346	465	1.2e-09	58.5
c786769_g1	Axis formation/Segmentation/WNT	FB|FBgn0004009|wg|Protein wingless	gi|589096723|gb|AHK60540.1| wingless, partial [Necterosoma susanna]	FB|FBgn0004009|wg|Protein	73.134	67	18	0	1	201	371	437	1.54e-29	106
Contig16217	Axis formation/Segmentation/WNT	FB|FBgn0004009|wg|Protein wingless	gi|646711595|gb|KDR16710.1| Protein Wnt-4 [Zootermopsis nevadensis]	FB|FBgn0004009|wg|Protein	56.471	85	37	0	11	265	378	462	3.52e-15	70.1
Contig8567	Hedgehog	FB|FBgn0011692|pav|Kinesin-like protein	gi|936694733|ref|XP_014225355.1| PREDICTED: kinesin-like protein KIF23 isoform X2 [Trichogramma pretiosum]	FB|FBgn0011692|pav|Kinesin-like	53.5	200	82	4	3282	2701	7	201	1.58e-115	189
c577552_g1	Hedgehog	FB|FBgn0011692|pav|Kinesin-like protein	gi|817082133|ref|XP_012263612.1| PREDICTED: kinesin-like protein KIF23 [Athalia rosae]	FB|FBgn0011692|pav|Kinesin-like	45.87	569	275	9	1	1662	158	708	4.46e-148	459
Contig2985	Hedgehog	FB|FBgn0011692|pav|Kinesin-like protein	gi|936679737|ref|XP_014233195.1| PREDICTED: kinesin-like protein KIF20A [Trichogramma pretiosum]	FB|FBgn0011692|pav|Kinesin-like	36.032	247	144	3	178	885	90	333	1.02e-40	150
Contig9448	Hedgehog	FB|FBgn0003721|Tm1|Tropomyosin-1, isoforms 9A/A/B	gi|939627226|ref|XP_014273357.1| PREDICTED: tropomyosin isoform X11 [Halyomorpha halys]	FB|FBgn0003721|Tm1|Tropomyosin-1,	71.903	331	39	2	1	831	5	335	1.08e-108	337
Contig2405	Hedgehog	FB|FBgn0026250|eIF-1A|Eukaryotic translation initiation factor 1A	gi|646715254|gb|KDR18925.1| Eukaryotic translation initiation factor 1A, X-chromosomal [Zootermopsis nevadensis]	FB|FBgn0026250|eIF-1A|Eukaryotic	91.579	95	8	0	315	599	26	120	4.87e-57	187
c565205_g2	Hedgehog	FB|FBgn0000352|cos|Kinesin-like protein costa	gi|646714021|gb|KDR18138.1| Kinesin-like protein costa [Zootermopsis nevadensis]	FB|FBgn0000352|cos|Kinesin-like	31.313	99	51	2	3	299	689	770	1.34e-09	53.1
Contig2811	Hedgehog	FB|FBgn0266724|Trs20|Probable trafficking protein particle complex subunit 2	gi|646710069|gb|KDR15689.1| Trafficking protein particle complex subunit 2 [Zootermopsis nevadensis]	FB|FBgn0266724|Trs20|Probable	64.234	137	49	0	769	359	1	137	1.89e-64	201
c571766_g1	Hedgehog	FB|FBgn0002174|l(2)tid|Protein tumorous imaginal discs, mitochondrial	gi|646704922|gb|KDR12875.1| Protein tumorous imaginal discs, mitochondrial [Zootermopsis nevadensis]	FB|FBgn0002174|l(2)tid|Protein	64.646	396	132	5	238	1416	52	442	2.2e-175	516
Contig2483	Hedgehog	FB|FBgn0086785|Vps36|Vacuolar protein-sorting-associated protein 36	gi|646704917|gb|KDR12870.1| Vacuolar protein-sorting-associated protein 36 [Zootermopsis nevadensis]	FB|FBgn0086785|Vps36|Vacuolar	52.882	399	167	5	179	1321	1	396	8.35e-138	405
Contig2406	Hedgehog	FB|FBgn0026250|eIF-1A|Eukaryotic translation initiation factor 1A	gi|645006183|ref|XP_008204358.1| PREDICTED: eukaryotic translation initiation factor 1A, X-chromosomal isoform X2 [Nasonia vitripennis]	FB|FBgn0026250|eIF-1A|Eukaryotic	91.579	95	8	0	391	675	26	120	2.1e-57	189
c565205_g4	Hedgehog	FB|FBgn0000352|cos|Kinesin-like protein costa	gi|646714021|gb|KDR18138.1| Kinesin-like protein costa [Zootermopsis nevadensis]	FB|FBgn0000352|cos|Kinesin-like	42.5	80	44	1	86	319	811	890	5.07e-12	60.1
c308118_g1	Hedgehog	FB|FBgn0000352|cos|Kinesin-like protein costa	gi|646714021|gb|KDR18138.1| Kinesin-like protein costa [Zootermopsis nevadensis]	FB|FBgn0000352|cos|Kinesin-like	39.56	91	40	3	281	9	246	321	2.36e-11	58.5
c575624_g1	Hedgehog	FB|FBgn0000352|cos|Kinesin-like protein costa	gi|646714021|gb|KDR18138.1| Kinesin-like protein costa [Zootermopsis nevadensis]	FB|FBgn0000352|cos|Kinesin-like	32.727	55	37	0	489	325	980	1034	8.15e-05	40
c507566_g1	Hedgehog	FB|FBgn0000352|cos|Kinesin-like protein costa	gi|795038625|ref|XP_011866006.1| PREDICTED: kinesin-like protein costa [Vollenhovia emeryi]	FB|FBgn0000352|cos|Kinesin-like	60	25	10	0	26	100	466	490	0.000232	36.2
Contig4148	Hedgehog	FB|FBgn0002174|l(2)tid|Protein tumorous imaginal discs, mitochondrial	gi|646704922|gb|KDR12875.1| Protein tumorous imaginal discs, mitochondrial [Zootermopsis nevadensis]	FB|FBgn0002174|l(2)tid|Protein	64.646	396	132	5	239	1417	52	442	2.64e-175	515
c571783_g3	Hedgehog	FB|FBgn0029088|disp|Protein dispatched	gi|646710035|gb|KDR15655.1| Protein dispatched [Zootermopsis nevadensis]	FB|FBgn0029088|disp|Protein	32.872	289	166	10	847	5	241	509	8.93e-31	124
Contig4151	Hedgehog	FB|FBgn0029088|disp|Protein dispatched	gi|646710035|gb|KDR15655.1| Protein dispatched [Zootermopsis nevadensis]	FB|FBgn0029088|disp|Protein	32.68	153	97	2	865	1323	363	509	2.81e-25	66.2
UN20751	Hedgehog	FB|FBgn0267378|rti|Golgi phosphoprotein 3 homolog rotini	gi|646721911|gb|KDR23086.1| Golgi phosphoprotein 3, partial [Zootermopsis nevadensis]	FB|FBgn0267378|rti|Golgi	85.965	114	16	0	343	2	76	189	1.34e-66	205
Contig7629	Hedgehog	FB|FBgn0036974|eRF1|Eukaryotic peptide chain release factor subunit 1	gi|939243344|ref|XP_014240979.1| PREDICTED: eukaryotic peptide chain release factor subunit 1 isoform X1 [Cimex lectularius]	FB|FBgn0036974|eRF1|Eukaryotic	93.939	429	22	2	442	1725	13	438	0	828
c571783_g2	Hedgehog	FB|FBgn0029088|disp|Protein dispatched	gi|939264300|ref|XP_014252148.1| PREDICTED: protein dispatched [Cimex lectularius] >gi|939264302|ref|XP_014252149.1| PREDICTED: protein dispatched [Cimex lectularius] >gi|939264304|ref|XP_014252150.1| PREDICTED: protein dispatched [Cimex lectularius]	FB|FBgn0029088|disp|Protein	34.968	632	300	18	2136	340	559	1112	3.5e-91	312
c582760_g3	Hedgehog/Segmentation	FB|FBgn0001079|fu|Serine/threonine-protein kinase fused	gi|808137290|ref|XP_003400175.2| PREDICTED: serine/threonine-protein kinase fused [Bombus terrestris]	FB|FBgn0001079|fu|Serine/threonine-protein	61.386	202	77	1	1439	834	64	264	2.9e-84	276
c583036_g5	Hedgehog/Segmentation	FB|FBgn0024194|rasp|Protein-cysteine N-palmitoyltransferase Rasp	gi|826498901|ref|XP_012541618.1| PREDICTED: protein-cysteine N-palmitoyltransferase Rasp isoform X2 [Monomorium pharaonis]	FB|FBgn0024194|rasp|Protein-cysteine	35.878	131	77	3	3	389	211	336	4.35e-17	74.7
c579204_g1_i1	Hedgehog/Segmentation/WNT	FB|FBgn0261445|sgl|UDP-glucose 6-dehydrogenase	gi|646696611|gb|KDR08787.1| UDP-glucose 6-dehydrogenase [Zootermopsis nevadensis]	FB|FBgn0261445|sgl|UDP-glucose	78.947	475	100	0	249	1673	2	476	0	792
c546390_g1	Hedgehog/Segmentation/WNT	FB|FBgn0003444|smo|Protein smoothened	gi|925670712|gb|KOX68621.1| Protein smoothened [Melipona quadrifasciata]	FB|FBgn0003444|smo|Protein	54.455	202	84	5	56	649	132	329	6.48e-61	204
c546390_g3	Hedgehog/Segmentation/WNT	FB|FBgn0003444|smo|Protein smoothened	gi|646723458|gb|KDR24055.1| Protein smoothened [Zootermopsis nevadensis]	FB|FBgn0003444|smo|Protein	44.231	156	49	2	120	587	332	449	2.38e-39	142
Contig10167	Hedgehog/Segmentation/WNT	FB|FBgn0003444|smo|Protein smoothened	gi|328783980|ref|XP_395373.3| PREDICTED: protein smoothened isoform X2 [Apis mellifera] >gi|571519115|ref|XP_006563975.1| PREDICTED: protein smoothened isoform X1 [Apis mellifera]	FB|FBgn0003444|smo|Protein	50	100	48	2	537	833	555	653	2.94e-36	111
c583441_g3	Hedgehog/Segmentation/WNT	FB|FBgn0003444|smo|Protein smoothened	gi|568256359|gb|ETN64904.1| smoothened [Anopheles darlingi]	FB|FBgn0003444|smo|Protein	27.049	122	52	2	468	103	485	569	5.85e-09	51.6
Contig7697	Hedgehog/sex determination	FB|FBgn0264270|Sxl|Protein sex-lethal	gi|646714788|gb|KDR18642.1| Sex-lethal-like protein [Zootermopsis nevadensis]	FB|FBgn0264270|Sxl|Protein	64.815	108	38	0	547	870	125	232	7.04e-50	163
c579840_g1	Hedgehog/sex determination	FB|FBgn0264270|Sxl|Protein sex-lethal	gi|646714788|gb|KDR18642.1| Sex-lethal-like protein [Zootermopsis nevadensis]	FB|FBgn0264270|Sxl|Protein	64.865	37	13	0	224	334	125	161	3.66e-14	65.1
Contig11213	Hedgehog/WNT	FB|FBgn0029175|Ext2|Exostosin-2	gi|646712504|gb|KDR17236.1| Exostosin-2 [Zootermopsis nevadensis]	FB|FBgn0029175|Ext2|Exostosin-2	56.522	644	264	5	3273	1345	89	717	0	762
Contig11846	Hedgehog/WNT	FB|FBgn0027535|botv|Exostosin-3	gi|646712384|gb|KDR17166.1| Exostosin-3 [Zootermopsis nevadensis]	FB|FBgn0027535|botv|Exostosin-3	84.091	352	54	1	16	1065	621	972	0	621
Contig12393	Hedgehog/WNT	FB|FBgn0087002|Rfabg|Apolipophorins	gi|646713550|gb|KDR17854.1| Apolipophorin [Zootermopsis nevadensis]	FB|FBgn0087002|Rfabg|Apolipophorins	29.939	825	510	18	1040	3454	319	1095	3.97e-97	350
Contig9594	Hedgehog/WNT	FB|FBgn0087002|Rfabg|Apolipophorins	gi|646713431|gb|KDR17777.1| Apolipophorin [Zootermopsis nevadensis]	FB|FBgn0087002|Rfabg|Apolipophorins	27.347	245	139	9	6121	6840	2892	3102	5.01e-07	52.8
Contig4884	Hedgehog/WNT	FB|FBgn0014411|Vps26|Vacuolar protein sorting-associated protein 26	gi|646709836|gb|KDR15525.1| Vacuolar protein sorting-associated protein 26B-like [Zootermopsis nevadensis]	FB|FBgn0014411|Vps26|Vacuolar	79.688	256	52	0	307	1074	47	302	1.35e-142	439
c488020_g1	Hedgehog/WNT	FB|FBgn0027535|botv|Exostosin-3	gi|913327138|ref|XP_013195012.1| PREDICTED: exostosin-like 3 [Amyelois transitella]	FB|FBgn0027535|botv|Exostosin-3	43.694	222	111	5	668	3	331	538	1.36e-36	135
c510728_g2	Hedgehog/WNT	FB|FBgn0027535|botv|Exostosin-3	gi|646712384|gb|KDR17166.1| Exostosin-3 [Zootermopsis nevadensis]	FB|FBgn0027535|botv|Exostosin-3	63.158	95	35	0	1	285	78	172	1.92e-27	105
c488020_g2	Hedgehog/WNT	FB|FBgn0027535|botv|Exostosin-3	gi|646712384|gb|KDR17166.1| Exostosin-3 [Zootermopsis nevadensis]	FB|FBgn0027535|botv|Exostosin-3	64.583	96	33	1	285	1	534	629	7.94e-25	96.7
c510728_g3	Hedgehog/WNT	FB|FBgn0027535|botv|Exostosin-3	gi|646712384|gb|KDR17166.1| Exostosin-3 [Zootermopsis nevadensis]	FB|FBgn0027535|botv|Exostosin-3	46.739	92	36	3	5	244	250	340	2.42e-18	78.2
c584830_g2	Hedgehog/WNT	FB|FBgn0029175|Ext2|Exostosin-2	gi|939647279|ref|XP_014273349.1| PREDICTED: exostosin-2 [Halyomorpha halys]	FB|FBgn0029175|Ext2|Exostosin-2	50	80	35	1	245	6	107	181	1.16e-17	78.6
c419210_g1	Hedgehog/WNT	FB|FBgn0087002|Rfabg|Apolipophorins	gi|646713430|gb|KDR17776.1| Apolipophorin [Zootermopsis nevadensis]	FB|FBgn0087002|Rfabg|Apolipophorins	26.446	121	80	3	205	567	496	607	1.77e-09	53.9
UN13450	Hedgehog/WNT	FB|FBgn0087002|Rfabg|Apolipophorins	gi|801368741|ref|XP_012057037.1| PREDICTED: apolipophorins [Atta cephalotes]	FB|FBgn0087002|Rfabg|Apolipophorins	23.295	176	126	3	566	42	1917	2084	1.47e-06	45.4
c580101_g3	Hedgehog/Notch	FB|FBgn0040388|boi|Brother of ihog, isoform G	gi|939273907|ref|XP_014257270.1| PREDICTED: interference hedgehog-like isoform X4 [Cimex lectularius]	FB|FBgn0040388|boi|Brother	40	245	113	6	82	714	464	708	5.84e-38	150
c580101_g2	Hedgehog/Notch	FB|FBgn0040388|boi|Brother of ihog, isoform G	gi|646720794|gb|KDR22391.1| Interference hedgehog [Zootermopsis nevadensis]	FB|FBgn0040388|boi|Brother	41.919	198	100	3	198	791	329	511	5.86e-36	135
c536971_g1	Hedgehog/Notch	FB|FBgn0040388|boi|Brother of ihog, isoform G	gi|939273909|ref|XP_014257271.1| PREDICTED: interference hedgehog-like isoform X5 [Cimex lectularius]	FB|FBgn0040388|boi|Brother	33.75	80	45	2	29	244	102	181	2.08e-06	43.5
Contig7325	Hedgehog/Segementation	FB|FBgn0004859|ci|Transcriptional activator cubitus interruptus	gi|939253293|ref|XP_014246314.1| PREDICTED: transcriptional activator cubitus interruptus isoform X2 [Cimex lectularius] >gi|939253295|ref|XP_014246316.1| PREDICTED: transcriptional activator cubitus interruptus isoform X2 [Cimex lectularius] >gi|939253297|ref|XP_014246317.1| PREDICTED: transcriptional activator cubitus interruptus isoform X2 [Cimex lectularius]	FB|FBgn0004859|ci|Transcriptional	82.877	146	23	1	3975	3544	469	614	1.33e-73	267
Contig8437	Hedgehog/Segementation	FB|FBgn0003892|ptc|Protein patched	gi|645017048|ref|XP_008205420.1| PREDICTED: patched isoform X4 [Nasonia vitripennis]	FB|FBgn0003892|ptc|Protein	39.496	357	170	6	1	1062	870	1183	1.57e-56	209
c581067_g2	Hedgehog/Segementation	FB|FBgn0003892|ptc|Protein patched	gi|645017048|ref|XP_008205420.1| PREDICTED: patched isoform X4 [Nasonia vitripennis]	FB|FBgn0003892|ptc|Protein	39.496	357	170	6	2962	1901	870	1183	2.42e-56	209
c581067_g1	Hedgehog/Segementation	FB|FBgn0003892|ptc|Protein patched	gi|646695573|gb|KDR08387.1| Protein patched, partial [Zootermopsis nevadensis]	FB|FBgn0003892|ptc|Protein	65.116	172	60	0	218	733	699	870	5.35e-76	249
c554493_g2	Hedgehog/Segementation	FB|FBgn0003892|ptc|Protein patched	gi|646695573|gb|KDR08387.1| Protein patched, partial [Zootermopsis nevadensis]	FB|FBgn0003892|ptc|Protein	56.164	146	64	0	484	47	312	457	3.59e-55	186
c585259_g3	Hedgehog/Segementation	FB|FBgn0003892|ptc|Protein patched	gi|646696538|gb|KDR08758.1| Patched domain-containing protein 3 [Zootermopsis nevadensis]	FB|FBgn0003892|ptc|Protein	23.779	307	195	10	1271	444	445	743	5.53e-13	68.6
Contig11542	Hedgehog/Segementation	FB|FBgn0003892|ptc|Protein patched	gi|646696538|gb|KDR08758.1| Patched domain-containing protein 3 [Zootermopsis nevadensis]	FB|FBgn0003892|ptc|Protein	22.426	437	279	16	2480	1272	445	855	1.63e-12	68.6
c579183_g5	Hedgehog/Segementation	FB|FBgn0004859|ci|Transcriptional activator cubitus interruptus	gi|270004843|gb|EFA01291.1| cubitus interruptus [Tribolium castaneum]	FB|FBgn0004859|ci|Transcriptional	37.538	325	124	14	764	3	181	497	1.16e-34	135
Contig16268	Hedgehog/WNT	FB|FBgn0264492|CkIIalpha|Casein kinase II subunit alpha	gi|749752825|ref|XP_011138775.1| PREDICTED: casein kinase II subunit alpha isoform X1 [Harpegnathos saltator]	FB|FBgn0264492|CkIIalpha|Casein	84.498	329	51	0	258	1244	1	329	4.51e-170	522
c580795_g2	Hedgehog/WNT	FB|FBgn0003390|shf|Protein shifted	gi|646721464|gb|KDR22793.1| Protein shifted [Zootermopsis nevadensis]	FB|FBgn0003390|shf|Protein	63.889	36	13	0	462	355	378	413	1.42e-08	50.1
c514428_g1	Hedgehog/WNT	FB|FBgn0265974|ttv|Exostosin-1	gi|939239101|ref|XP_014262260.1| PREDICTED: exostosin-1 [Cimex lectularius]	FB|FBgn0265974|ttv|Exostosin-1	60.429	326	108	5	1004	30	223	528	1.49e-132	397
c569304_g1	Hedgehog/WNT	FB|FBgn0265974|ttv|Exostosin-1	gi|646719469|gb|KDR21581.1| Exostosin-1, partial [Zootermopsis nevadensis]	FB|FBgn0265974|ttv|Exostosin-1	78.788	198	40	1	1	594	565	760	1.08e-107	339
c341859_g1	Hedgehog/WNT	FB|FBgn0265974|ttv|Exostosin-1	gi|939659438|ref|XP_014277754.1| PREDICTED: exostosin-1-like [Halyomorpha halys] >gi|939660993|ref|XP_014278349.1| PREDICTED: exostosin-1-like [Halyomorpha halys]	FB|FBgn0265974|ttv|Exostosin-1	43.662	71	33	3	37	249	49	112	7.01e-09	49.7
Contig11416	Jak-STAT	FB|FBgn0000541|E(bx)|Nucleosome-remodeling factor subunit NURF301	gi|826491167|ref|XP_012540119.1| PREDICTED: nucleosome-remodeling factor subunit NURF301, partial [Monomorium pharaonis]	FB|FBgn0000541|E(bx)|Nucleosome-remodeling	66.534	251	79	2	2693	1956	2416	2666	1.54e-115	408
c576016_g1	Jak-STAT	FB|FBgn0034975|enok|Histone acetyltransferase	gi|817201510|ref|XP_012276504.1| PREDICTED: histone acetyltransferase KAT8-like [Orussus abietinus]	FB|FBgn0034975|enok|Histone	50.73	274	127	2	1664	867	715	988	1.47e-84	293
Contig9293	Jak-STAT	FB|FBgn0000541|E(bx)|Nucleosome-remodeling factor subunit NURF301	gi|817198643|ref|XP_012274974.1| PREDICTED: nucleosome-remodeling factor subunit NURF301 isoform X1 [Orussus abietinus]	FB|FBgn0000541|E(bx)|Nucleosome-remodeling	38.554	249	109	6	748	71	571	798	3.29e-37	143
Contig15675	Jak-STAT	FB|FBgn0000541|E(bx)|Nucleosome-remodeling factor subunit NURF301	gi|751222593|ref|XP_011164541.1| PREDICTED: nucleosome-remodeling factor subunit NURF301 isoform X4 [Solenopsis invicta]	FB|FBgn0000541|E(bx)|Nucleosome-remodeling	54.444	270	108	5	3	809	245	500	4.88e-88	290
Contig3992	Jak-STAT	FB|FBgn0267487|Ptp61F|Tyrosine-protein phosphatase non-receptor type 61F	gi|665815036|ref|XP_008556155.1| PREDICTED: tyrosine-protein phosphatase non-receptor type 1 isoform X2 [Microplitis demolitor]	FB|FBgn0267487|Ptp61F|Tyrosine-protein	55.517	290	119	4	2563	1706	19	302	4.53e-97	316
Contig3993	Jak-STAT	FB|FBgn0267487|Ptp61F|Tyrosine-protein phosphatase non-receptor type 61F	gi|665815036|ref|XP_008556155.1| PREDICTED: tyrosine-protein phosphatase non-receptor type 1 isoform X2 [Microplitis demolitor]	FB|FBgn0267487|Ptp61F|Tyrosine-protein	55.517	290	119	4	5039	4182	19	302	2.27e-94	317
c579987_g1	Jak-STAT	FB|FBgn0043884|mask|Ankyrin repeat and KH domain-containing protein mask	gi|662192337|ref|XP_008469022.1| PREDICTED: ankyrin repeat domain-containing protein 33B-like [Diaphorina citri]	FB|FBgn0043884|mask|Ankyrin	34.722	72	47	0	608	823	2424	2495	0.00022	42.4
c567328_g2	Jak-STAT	FB|FBgn0034975|enok|Histone acetyltransferase	gi|646721198|gb|KDR22668.1| Histone acetyltransferase Tip60 [Zootermopsis nevadensis]	FB|FBgn0034975|enok|Histone	50.896	279	124	3	711	1523	715	988	2.07e-84	290
c582209_g1	Jak-STAT	FB|FBgn0267487|Ptp61F|Tyrosine-protein phosphatase non-receptor type 61F	gi|646719110|gb|KDR21340.1| Tyrosine-protein phosphatase non-receptor type 23 [Zootermopsis nevadensis]	FB|FBgn0267487|Ptp61F|Tyrosine-protein	30.502	259	145	5	5035	5790	64	294	9.65e-24	105
c582268_g1	Jak-STAT	FB|FBgn0037359|MED27|Mediator of RNA polymerase II transcription subunit 27	gi|646714747|gb|KDR18601.1| Mediator of RNA polymerase II transcription subunit 27 [Zootermopsis nevadensis]	FB|FBgn0037359|MED27|Mediator	49.18	305	141	4	117	1031	1	291	1.18e-95	302
c585088_g2	Jak-STAT	FB|FBgn0000541|E(bx)|Nucleosome-remodeling factor subunit NURF301	gi|646714431|gb|KDR18393.1| Nucleosome-remodeling factor subunit [Zootermopsis nevadensis]	FB|FBgn0000541|E(bx)|Nucleosome-remodeling	69.231	65	20	0	256	62	2510	2574	1.77e-29	110
c540476_g1	Jak-STAT	FB|FBgn0027363|Stam|Signal transducting adaptor protein	gi|646710839|gb|KDR16257.1| Signal transducing adapter molecule 1, partial [Zootermopsis nevadensis]	FB|FBgn0027363|Stam|Signal	72.222	72	20	0	1142	1357	342	413	4.63e-25	108
c554302_g1	Jak-STAT	FB|FBgn0041184|Socs36E|Suppressor of cytokine signaling at 36E, isoform D	gi|646701115|gb|KDR10999.1| Suppressor of cytokine signaling 5 [Zootermopsis nevadensis]	FB|FBgn0041184|Socs36E|Suppressor	71.512	172	49	0	569	1084	451	622	3.48e-81	280
c582289_g1	Jak-STAT	FB|FBgn0000541|E(bx)|Nucleosome-remodeling factor subunit NURF301	gi|571520000|ref|XP_006568024.1| PREDICTED: nucleosome-remodeling factor subunit NURF301-like isoform X3 [Apis mellifera]	FB|FBgn0000541|E(bx)|Nucleosome-remodeling	79.245	53	11	0	336	178	336	388	1.27e-31	117
c529456_g1	Jak-STAT	FB|FBgn0034975|enok|Histone acetyltransferase	gi|242018362|ref|XP_002429646.1| myst histone acetyltransferase, putative [Pediculus humanus corporis] >gi|212514631|gb|EEB16908.1| myst histone acetyltransferase, putative [Pediculus humanus corporis]	FB|FBgn0034975|enok|Histone	40	80	41	2	192	431	670	742	8.01e-09	51.2
Contig11417	Jak-STAT	FB|FBgn0000541|E(bx)|Nucleosome-remodeling factor subunit NURF301	gi|972187868|ref|XP_015175519.1| PREDICTED: nucleosome-remodeling factor subunit NURF301 isoform X1 [Polistes dominula] >gi|972187870|ref|XP_015175520.1| PREDICTED: nucleosome-remodeling factor subunit NURF301 isoform X1 [Polistes dominula] >gi|972187872|ref|XP_015175521.1| PREDICTED: nucleosome-remodeling factor subunit NURF301 isoform X1 [Polistes dominula] >gi|972187874|ref|XP_015175522.1| PRE…	FB|FBgn0000541|E(bx)|Nucleosome-remodeling	68.519	216	68	0	1208	561	2451	2666	3.76e-110	360
c577605_g3	Jak-STAT	FB|FBgn0000541|E(bx)|Nucleosome-remodeling factor subunit NURF301	gi|571519997|ref|XP_006568023.1| PREDICTED: nucleosome-remodeling factor subunit NURF301-like isoform X2 [Apis mellifera]	FB|FBgn0000541|E(bx)|Nucleosome-remodeling	41.463	123	63	3	366	1	99	213	1.54e-12	65.5
Contig9294	Jak-STAT	FB|FBgn0000541|E(bx)|Nucleosome-remodeling factor subunit NURF301	gi|817065962|ref|XP_012254799.1| PREDICTED: nucleosome-remodeling factor subunit NURF301 isoform X1 [Athalia rosae]	FB|FBgn0000541|E(bx)|Nucleosome-remodeling	25.714	70	51	1	809	1018	920	988	0.000832	39.7
Contig1959	Jak-STAT	FB|FBgn0027363|Stam|Signal transducting adaptor protein	gi|817183862|ref|XP_012278694.1| PREDICTED: signal transducing adapter molecule 1 [Orussus abietinus]	FB|FBgn0027363|Stam|Signal	52.163	416	172	8	489	1664	1	413	2.42e-120	382
c569954_g3	Jak-STAT	FB|FBgn0034975|enok|Histone acetyltransferase	gi|646719559|gb|KDR21616.1| Histone acetyltransferase MYST3 [Zootermopsis nevadensis]	FB|FBgn0034975|enok|Histone	60.985	264	82	3	785	3	745	990	2.67e-108	344
c472083_g1	Jak-STAT	FB|FBgn0034975|enok|Histone acetyltransferase	gi|646721897|gb|KDR23080.1| Histone acetyltransferase MYST3 [Zootermopsis nevadensis]	FB|FBgn0034975|enok|Histone	52.294	109	51	1	108	434	9	116	1.48e-29	112
c856483_g1	Jak-STAT	FB|FBgn0034975|enok|Histone acetyltransferase	gi|91088841|ref|XP_970807.1| PREDICTED: histone acetyltransferase KAT6B isoform X1 [Tribolium castaneum] >gi|270012338|gb|EFA08786.1| hypothetical protein TcasGA2_TC006477 [Tribolium castaneum]	FB|FBgn0034975|enok|Histone	41.667	72	39	1	83	298	183	251	7.45e-16	71.2
c572601_g3	Jak-STAT	FB|FBgn0034975|enok|Histone acetyltransferase	gi|751450458|ref|XP_011179509.1| PREDICTED: histone acetyltransferase KAT6A isoform X2 [Bactrocera cucurbitae]	FB|FBgn0034975|enok|Histone	35.366	82	50	3	140	376	80	161	9.3e-05	40.8
Contig9277	Jak-STAT	FB|FBgn0037359|MED27|Mediator of RNA polymerase II transcription subunit 27	gi|780654329|ref|XP_011691207.1| PREDICTED: mediator of RNA polymerase II transcription subunit 27 isoform X1 [Wasmannia auropunctata] >gi|780654333|ref|XP_011691208.1| PREDICTED: mediator of RNA polymerase II transcription subunit 27 isoform X1 [Wasmannia auropunctata]	FB|FBgn0037359|MED27|Mediator	49.18	122	61	1	117	482	1	121	1.05e-64	125
c521267_g1	Jak-STAT	FB|FBgn0043884|mask|Ankyrin repeat and KH domain-containing protein mask	gi|646689196|gb|KDR06504.1| Ankyrin repeat domain-containing protein 17 [Zootermopsis nevadensis]	FB|FBgn0043884|mask|Ankyrin	79.524	210	43	0	1504	875	830	1039	8.94e-98	325
Contig1714	Jak-STAT	FB|FBgn0043884|mask|Ankyrin repeat and KH domain-containing protein mask	gi|345496983|ref|XP_003427870.1| PREDICTED: ankyrin repeat and KH domain-containing protein 1-like [Nasonia vitripennis]	FB|FBgn0043884|mask|Ankyrin	79.07	215	45	0	1819	1175	811	1025	7.99e-97	326
c140677_g2	Jak-STAT	FB|FBgn0043884|mask|Ankyrin repeat and KH domain-containing protein mask	gi|817056257|ref|XP_012268982.1| PREDICTED: ankyrin repeat domain-containing protein 17 [Athalia rosae]	FB|FBgn0043884|mask|Ankyrin	59.627	161	56	5	461	3	524	683	3.88e-45	158
Contig4187	Jak-STAT	FB|FBgn0043884|mask|Ankyrin repeat and KH domain-containing protein mask	gi|646719023|gb|KDR21282.1| Ankyrin repeat family A protein 2 [Zootermopsis nevadensis]	FB|FBgn0043884|mask|Ankyrin	37.008	127	79	1	1235	1612	604	730	6.44e-15	76.6
c563710_g2	Jak-STAT	FB|FBgn0043884|mask|Ankyrin repeat and KH domain-containing protein mask	gi|646720525|gb|KDR22205.1| Ankyrin repeat and KH domain-containing protein 1 [Zootermopsis nevadensis]	FB|FBgn0043884|mask|Ankyrin	26.054	261	157	6	1106	345	726	957	2.65e-09	56.6
c290769_g1	Jak-STAT	FB|FBgn0043884|mask|Ankyrin repeat and KH domain-containing protein mask	gi|662197696|ref|XP_008471939.1| PREDICTED: ankyrin repeat domain-containing protein 27-like [Diaphorina citri]	FB|FBgn0043884|mask|Ankyrin	30.909	110	70	4	7	333	652	756	5.4e-09	52
Contig9224	Jak-STAT	FB|FBgn0267487|Ptp61F|Tyrosine-protein phosphatase non-receptor type 61F	gi|646719110|gb|KDR21340.1| Tyrosine-protein phosphatase non-receptor type 23 [Zootermopsis nevadensis]	FB|FBgn0267487|Ptp61F|Tyrosine-protein	30.502	259	145	5	5035	5790	64	294	2.89e-23	104
Contig8080	Jak-STAT	FB|FBgn0043884|mask|Ankyrin repeat and KH domain-containing protein mask	gi|646689196|gb|KDR06504.1| Ankyrin repeat domain-containing protein 17 [Zootermopsis nevadensis]	FB|FBgn0043884|mask|Ankyrin	85.135	370	55	0	1095	2204	2303	2672	0	674
c580522_g2_i1	Jak-STAT	FB|FBgn0043884|mask|Ankyrin repeat and KH domain-containing protein mask	gi|646689196|gb|KDR06504.1| Ankyrin repeat domain-containing protein 17 [Zootermopsis nevadensis]	FB|FBgn0043884|mask|Ankyrin	85.135	370	55	0	1095	2204	2303	2672	0	674
c580522_g2_i2	Jak-STAT	FB|FBgn0043884|mask|Ankyrin repeat and KH domain-containing protein mask	gi|646689196|gb|KDR06504.1| Ankyrin repeat domain-containing protein 17 [Zootermopsis nevadensis]	FB|FBgn0043884|mask|Ankyrin	85.135	370	55	0	1095	2204	2303	2672	0	674
Contig5891	Jak-STAT	FB|FBgn0040022|Set1|Histone-lysine N-methyltransferase SETD1	gi|646720855|gb|KDR22438.1| Histone-lysine N-methyltransferase SETD1B [Zootermopsis nevadensis]	FB|FBgn0040022|Set1|Histone-lysine	71.246	313	82	5	2755	1835	1331	1641	1.45e-132	449
Contig5321	Jak-STAT	FB|FBgn0040022|Set1|Histone-lysine N-methyltransferase SETD1	gi|646720855|gb|KDR22438.1| Histone-lysine N-methyltransferase SETD1B [Zootermopsis nevadensis]	FB|FBgn0040022|Set1|Histone-lysine	57.843	102	42	1	950	648	28	129	8.13e-43	119
Contig3894	Jak-STAT	FB|FBgn0030869|Socs16D|Suppressor of cytokine signaling at 16D, isoform B	gi|646709449|gb|KDR15298.1| Suppressor of cytokine signaling 6 [Zootermopsis nevadensis]	FB|FBgn0030869|Socs16D|Suppressor	42.162	185	99	4	813	1346	817	1000	2.06e-34	139
c580695_g1	Jak-STAT	FB|FBgn0020279|lig|Protein lingerer	gi|646706123|gb|KDR13510.1| Protein lingerer [Zootermopsis nevadensis]	FB|FBgn0020279|lig|Protein	62.774	137	30	11	954	556	1046	1165	3.06e-33	137
c582702_g1	Jak-STAT	FB|FBgn0036740|CG6259|Charged multivesicular body protein 5	gi|646698383|gb|KDR09590.1| Charged multivesicular body protein 5 [Zootermopsis nevadensis]	FB|FBgn0036740|CG6259|Charged	74.324	222	56	1	120	782	1	222	1.29e-69	226
Contig9593	Jak-STAT	FB|FBgn0036740|CG6259|Charged multivesicular body protein 5	gi|646698383|gb|KDR09590.1| Charged multivesicular body protein 5 [Zootermopsis nevadensis]	FB|FBgn0036740|CG6259|Charged	71.569	204	56	2	1519	914	19	222	9.67e-54	182
c576962_g1	Jak-STAT	FB|FBgn0030869|Socs16D|Suppressor of cytokine signaling at 16D, isoform B	gi|646697030|gb|KDR08949.1| Cytokine-inducible SH2-containing protein [Zootermopsis nevadensis]	FB|FBgn0030869|Socs16D|Suppressor	25.389	193	111	6	1974	1408	837	1000	7.39e-12	66.6
Contig5163	Jak-STAT	FB|FBgn0011236|ken|Transcription factor Ken	gi|571555497|ref|XP_006566281.1| PREDICTED: transcription factor Ken 2 [Apis mellifera]	FB|FBgn0011236|ken|Transcription	66.667	108	30	1	2	325	489	590	2.29e-40	155
c585301_g1	Jak-STAT	FB|FBgn0034793|asrij|OCIA domain-containing protein 1	gi|568252012|gb|ETN61411.1| OCIA domain-containing protein 1 [Anopheles darlingi]	FB|FBgn0034793|asrij|OCIA	46.341	164	83	2	1344	868	21	184	4.1e-38	144
Contig3242	Jak-STAT	FB|FBgn0030449|Fer3HCH|Ferritin 3 heavy chain-like protein subunit	gi|506968001|gb|AGM32344.1| ferritin, heavy subunit [Coptotermes formosanus] >gi|506968123|gb|AGM32405.1| ferritin, heavy subunit [Coptotermes formosanus]	FB|FBgn0030449|Fer3HCH|Ferritin	29.012	162	109	4	727	242	23	178	8.69e-13	63.9
c567497_g2	Jak-STAT	FB|FBgn0030449|Fer3HCH|Ferritin 3 heavy chain-like protein subunit	gi|506968001|gb|AGM32344.1| ferritin, heavy subunit [Coptotermes formosanus] >gi|506968123|gb|AGM32405.1| ferritin, heavy subunit [Coptotermes formosanus]	FB|FBgn0030449|Fer3HCH|Ferritin	29.012	162	109	4	727	242	23	178	1.23e-12	63.9
Contig3241	Jak-STAT	FB|FBgn0030449|Fer3HCH|Ferritin 3 heavy chain-like protein subunit	gi|506968001|gb|AGM32344.1| ferritin, heavy subunit [Coptotermes formosanus] >gi|506968123|gb|AGM32405.1| ferritin, heavy subunit [Coptotermes formosanus]	FB|FBgn0030449|Fer3HCH|Ferritin	25.405	185	109	5	489	1043	23	178	2.71e-08	50.8
Contig2571	Jak-STAT	FB|FBgn0030449|Fer3HCH|Ferritin 3 heavy chain-like protein subunit	gi|506968001|gb|AGM32344.1| ferritin, heavy subunit [Coptotermes formosanus] >gi|506968123|gb|AGM32405.1| ferritin, heavy subunit [Coptotermes formosanus]	FB|FBgn0030449|Fer3HCH|Ferritin	37.255	51	27	1	633	481	133	178	0.000454	38.5
Contig1993	Jak-STAT	FB|FBgn0030449|Fer3HCH|Ferritin 3 heavy chain-like protein subunit	gi|402770495|gb|AFQ98382.1| ferritin, partial [Rhipicephalus microplus]	FB|FBgn0030449|Fer3HCH|Ferritin	38.182	110	63	3	441	767	75	180	1.53e-31	84
Contig2724	Jak-STAT	FB|FBgn0005638|slbo|CCAAT/enhancer-binding protein	gi|242017941|ref|XP_002429442.1| ccaat/enhancer binding protein beta, putative [Pediculus humanus corporis] >gi|212514374|gb|EEB16704.1| ccaat/enhancer binding protein beta, putative [Pediculus humanus corporis]	FB|FBgn0005638|slbo|CCAAT/enhancer-binding	48.75	80	38	1	1686	1925	365	441	1.21e-09	59.3
Contig4416	Jak-STAT	FB|FBgn0030449|Fer3HCH|Ferritin 3 heavy chain-like protein subunit	gi|240848575|ref|NP_001155797.1| ferritin-like precursor [Acyrthosiphon pisum] >gi|239788704|dbj|BAH71020.1| ACYPI009403 [Acyrthosiphon pisum]	FB|FBgn0030449|Fer3HCH|Ferritin	32.174	115	73	2	1032	688	21	130	1.51e-16	65.5
c579134_g2	Jak-STAT	FB|FBgn0005638|slbo|CCAAT/enhancer-binding protein	gi|826436241|ref|XP_012529372.1| PREDICTED: CCAAT/enhancer-binding protein gamma isoform X3 [Monomorium pharaonis]	FB|FBgn0005638|slbo|CCAAT/enhancer-binding	39.655	58	32	1	550	386	373	430	6.06e-06	44.3
c574777_g4	Jak-STAT	FB|FBgn0011236|ken|Transcription factor Ken	gi|646706019|gb|KDR13444.1| Transcription factor Ken [Zootermopsis nevadensis]	FB|FBgn0011236|ken|Transcription	35.766	137	62	3	506	913	7	118	4.68e-13	69.7
Contig8195	Jak-STAT	FB|FBgn0020279|lig|Protein lingerer	gi|646706123|gb|KDR13510.1| Protein lingerer [Zootermopsis nevadensis]	FB|FBgn0020279|lig|Protein	48.75	240	94	15	3251	3952	1046	1262	3.7e-39	156
UN15814	Jak-STAT	FB|FBgn0020279|lig|Protein lingerer	gi|646706123|gb|KDR13510.1| Protein lingerer [Zootermopsis nevadensis]	FB|FBgn0020279|lig|Protein	45.763	59	28	2	3	176	1154	1209	5.85e-06	41.6
c570964_g1	Jak-STAT	FB|FBgn0020660|eIF-4B|Eukaryotic initiation factor 4B, isoform F	gi|751239043|ref|XP_011173494.1| PREDICTED: eukaryotic translation initiation factor 4B-like [Solenopsis invicta]	FB|FBgn0020660|eIF-4B|Eukaryotic	47.525	101	49	2	206	508	59	155	3.12e-25	101
c291493_g1	Jak-STAT	FB|FBgn0030449|Fer3HCH|Ferritin 3 heavy chain-like protein subunit	gi|328900280|gb|AEB54659.1| ferritin [Procambarus clarkii] >gi|676873984|gb|AIM44906.1| ferritin [Procambarus clarkii]	FB|FBgn0030449|Fer3HCH|Ferritin	32.031	128	74	4	9	374	58	178	4.73e-12	57.4
c152144_g1	Jak-STAT	FB|FBgn0036740|CG6259|Charged multivesicular body protein 5	gi|646698383|gb|KDR09590.1| Charged multivesicular body protein 5 [Zootermopsis nevadensis]	FB|FBgn0036740|CG6259|Charged	41.379	87	38	4	7	255	142	219	0.000229	36.2
Contig8895	Jak-STAT/Segmentation	FB|FBgn0016917|Stat92E|Signal transducer and transcription activator	gi|925683194|gb|KOX79805.1| Signal transducer and activator of transcription 5B [Melipona quadrifasciata]	FB|FBgn0016917|Stat92E|Signal	45.506	534	222	12	1135	2676	236	720	1.54e-131	432
Contig6009	Jak-STAT/WNT	FB|FBgn0020496|CtBP|C-terminal-binding protein	gi|817186281|ref|XP_012287636.1| PREDICTED: C-terminal-binding protein isoform X3 [Orussus abietinus]	FB|FBgn0020496|CtBP|C-terminal-binding	85.176	398	52	4	44	1231	1	393	0	684
c576677_g2_i2	Jak-STAT/WNT	FB|FBgn0020496|CtBP|C-terminal-binding protein	gi|646712025|gb|KDR16976.1| C-terminal-binding protein [Zootermopsis nevadensis]	FB|FBgn0020496|CtBP|C-terminal-binding	86.041	394	52	3	1769	594	1	393	0	691
c576677_g2_i3	Jak-STAT/WNT	FB|FBgn0020496|CtBP|C-terminal-binding protein	gi|817186275|ref|XP_012287633.1| PREDICTED: C-terminal-binding protein isoform X1 [Orussus abietinus] >gi|817186277|ref|XP_012287634.1| PREDICTED: C-terminal-binding protein isoform X1 [Orussus abietinus]	FB|FBgn0020496|CtBP|C-terminal-binding	92.434	304	22	1	1077	166	1	303	0	585
c574002_g1	Jak-STAT/Notch	FB|FBgn0011836|Taf2|Transcription initiation factor TFIID subunit 2	gi|642912171|ref|XP_008200837.1| PREDICTED: aminopeptidase N-like [Tribolium castaneum] >gi|270002889|gb|EEZ99336.1| aminopeptidase N-like protein [Tribolium castaneum]	FB|FBgn0011836|Taf2|Transcription	22.222	207	145	7	734	1348	182	374	8.1e-05	43.9
Contig11493	Jak-STAT/Notch	FB|FBgn0010355|Taf1|Transcription initiation factor TFIID subunit 1	gi|242005570|ref|XP_002423637.1| zinc finger and mynd domain-containing protein, putative [Pediculus humanus corporis] >gi|212506797|gb|EEB10899.1| zinc finger and mynd domain-containing protein, putative [Pediculus humanus corporis]	FB|FBgn0010355|Taf1|Transcription	35.052	97	63	0	468	178	1480	1576	3.31e-12	65.9
c584424_g1	Jak-STAT/Notch	FB|FBgn0010355|Taf1|Transcription initiation factor TFIID subunit 1	gi|646704090|gb|KDR12445.1| Transcription initiation factor TFIID subunit 1 [Zootermopsis nevadensis]	FB|FBgn0010355|Taf1|Transcription	60.69	145	42	3	435	1	498	627	6.25e-36	131
c361707_g1	Jak-STAT/Notch	FB|FBgn0010355|Taf1|Transcription initiation factor TFIID subunit 1	gi|646704090|gb|KDR12445.1| Transcription initiation factor TFIID subunit 1 [Zootermopsis nevadensis]	FB|FBgn0010355|Taf1|Transcription	76.19	42	10	0	314	189	427	468	6.07e-15	68.6
c492976_g1	Jak-STAT/Notch	FB|FBgn0010355|Taf1|Transcription initiation factor TFIID subunit 1	gi|759040534|ref|XP_011329058.1| PREDICTED: transcription initiation factor TFIID subunit 1 isoform X2 [Cerapachys biroi] >gi|607366214|gb|EZA60385.1| Transcription initiation factor TFIID subunit [Cerapachys biroi]	FB|FBgn0010355|Taf1|Transcription	29.323	133	71	5	498	127	17	135	0.000424	38.9
c557641_g2	Jak-STAT/Notch	FB|FBgn0011836|Taf2|Transcription initiation factor TFIID subunit 2	gi|751233856|ref|XP_011170630.1| PREDICTED: transcription initiation factor TFIID subunit 2-like, partial [Solenopsis invicta]	FB|FBgn0011836|Taf2|Transcription	60	190	74	1	6	569	134	323	2.91e-78	253
c557641_g1	Jak-STAT/Notch	FB|FBgn0011836|Taf2|Transcription initiation factor TFIID subunit 2	gi|571519776|ref|XP_393397.5| PREDICTED: transcription initiation factor TFIID subunit 2 [Apis mellifera]	FB|FBgn0011836|Taf2|Transcription	44.521	146	62	1	440	3	13	139	5.32e-36	131
c584152_g3_i1	Jak-STAT/Notch	FB|FBgn0011836|Taf2|Transcription initiation factor TFIID subunit 2	gi|646713871|gb|KDR18047.1| Transcription initiation factor TFIID subunit 2 [Zootermopsis nevadensis]	FB|FBgn0011836|Taf2|Transcription	54.237	708	271	11	573	2693	435	1090	0	699
c584424_g3_i3	Jak-STAT/Notch	FB|FBgn0010355|Taf1|Transcription initiation factor TFIID subunit 1	gi|646704090|gb|KDR12445.1| Transcription initiation factor TFIID subunit 1 [Zootermopsis nevadensis]	FB|FBgn0010355|Taf1|Transcription	76.696	678	146	4	49	2079	633	1299	0	1043
Contig7916	Jak-STAT/Segmentation/sex determination	FB|FBgn0004864|hop|Tyrosine-protein kinase hopscotch	gi|642930421|ref|XP_008196394.1| PREDICTED: tyrosine-protein kinase hopscotch [Tribolium castaneum]	FB|FBgn0004864|hop|Tyrosine-protein	38.978	313	151	11	3843	2926	873	1152	2.33e-48	186
c580224_g2	Jak-STAT/Segmentation/sex determination	FB|FBgn0004864|hop|Tyrosine-protein kinase hopscotch	gi|646689332|gb|KDR06554.1| Tyrosine-protein kinase hopscotch [Zootermopsis nevadensis]	FB|FBgn0004864|hop|Tyrosine-protein	33.784	148	91	4	625	197	328	473	2.58e-18	82.8
c493530_g1	Jak-STAT/Segmentation/sex determination	FB|FBgn0004864|hop|Tyrosine-protein kinase hopscotch	gi|646689332|gb|KDR06554.1| Tyrosine-protein kinase hopscotch [Zootermopsis nevadensis]	FB|FBgn0004864|hop|Tyrosine-protein	26.446	121	74	4	358	32	64	181	1.46e-08	50.1
Contig4630	Notch	FB|FBgn0263933|ebi|F-box-like/WD repeat-containing protein ebi	gi|646707249|gb|KDR14092.1| F-box-like/WD repeat-containing protein TBL1XR1 [Zootermopsis nevadensis]	FB|FBgn0263933|ebi|F-box-like/WD	85.333	225	33	0	692	1366	335	559	0	415
Contig9798	Notch	FB|FBgn0010417|Taf6|Transcription initiation factor TFIID subunit 6	gi|646723068|gb|KDR23828.1| Transcription initiation factor TFIID subunit 6 [Zootermopsis nevadensis]	FB|FBgn0010417|Taf6|Transcription	69.401	451	134	1	119	1471	16	462	0	622
c582977_g1_i3	Notch	FB|FBgn0259174|Nedd4|E3 ubiquitin-protein ligase Nedd-4	gi|646701548|gb|KDR11217.1| E3 ubiquitin-protein ligase Nedd-4 [Zootermopsis nevadensis]	FB|FBgn0259174|Nedd4|E3	75.977	512	88	1	2007	472	531	1007	0	833
c582977_g1_i5	Notch	FB|FBgn0259174|Nedd4|E3 ubiquitin-protein ligase Nedd-4	gi|817203146|ref|XP_012277386.1| PREDICTED: E3 ubiquitin-protein ligase Nedd-4 isoform X1 [Orussus abietinus] >gi|817203148|ref|XP_012277387.1| PREDICTED: E3 ubiquitin-protein ligase Nedd-4 isoform X1 [Orussus abietinus] >gi|817203150|ref|XP_012277388.1| PREDICTED: E3 ubiquitin-protein ligase Nedd-4 isoform X1 [Orussus abietinus] >gi|817203152|ref|XP_012277389.1| PREDICTED: E3 ubiquitin-protein l…	FB|FBgn0259174|Nedd4|E3	75.977	512	88	1	2007	472	531	1007	0	837
c582977_g1_i7	Notch	FB|FBgn0259174|Nedd4|E3 ubiquitin-protein ligase Nedd-4	gi|646701548|gb|KDR11217.1| E3 ubiquitin-protein ligase Nedd-4 [Zootermopsis nevadensis]	FB|FBgn0259174|Nedd4|E3	75.977	512	88	1	2007	472	531	1007	0	836
c583036_g1	Notch	FB|FBgn0019947|Psn|Presenilin homolog	gi|930678265|gb|KPJ18243.1| Presenilin sel-12 [Papilio machaon]	FB|FBgn0019947|Psn|Presenilin	81.707	82	15	0	705	460	460	541	4.83e-21	90.1
Contig3124	Notch	FB|FBgn0005771|noc|Zinc finger protein Noc	gi|91076860|ref|XP_974922.1| PREDICTED: zinc finger protein Noc [Tribolium castaneum] >gi|270002778|gb|EEZ99225.1| no ocelli [Tribolium castaneum]	FB|FBgn0005771|noc|Zinc	36.514	545	246	16	2480	1083	12	535	3.5e-56	201
c582977_g1	Notch	FB|FBgn0259174|Nedd4|E3 ubiquitin-protein ligase Nedd-4	gi|861627865|gb|KMQ89203.1| e3 ubiquitin-protein ligase nedd-4 [Lasius niger]	FB|FBgn0259174|Nedd4|E3	73.723	137	35	1	708	301	53	189	2.67e-58	199
c579530_g1	Notch	FB|FBgn0004197|Ser|Protein serrate	gi|646714653|gb|KDR18543.1| Serrate protein, partial [Zootermopsis nevadensis]	FB|FBgn0004197|Ser|Protein	41.41	227	104	6	36	647	1072	1292	2.5e-30	127
Contig8702	Notch	FB|FBgn0039234|nct|Nicastrin	gi|646708295|gb|KDR14663.1| Nicastrin [Zootermopsis nevadensis]	FB|FBgn0039234|nct|Nicastrin	40.092	217	116	2	3107	2457	493	695	5.93e-39	152
c579446_g2	Notch	FB|FBgn0010356|Taf5|Transcription initiation factor TFIID subunit 5	gi|646700536|gb|KDR10646.1| Transcription initiation factor TFIID subunit 5 [Zootermopsis nevadensis]	FB|FBgn0010356|Taf5|Transcription	57.244	283	113	1	414	1262	429	703	6.18e-114	359
Contig2386	Notch	FB|FBgn0002735|HLHmgamma|Enhancer of split mgamma protein	gi|242015332|ref|XP_002428313.1| Enhancer of split mgamma protein, putative [Pediculus humanus corporis] >gi|212512909|gb|EEB15575.1| Enhancer of split mgamma protein, putative [Pediculus humanus corporis]	FB|FBgn0002735|HLHmgamma|Enhancer	46.535	202	98	4	181	771	9	205	1.34e-38	138
c575323_g2	Notch	FB|FBgn0002973|numb|Protein numb	gi|646713264|gb|KDR17683.1| Protein numb [Zootermopsis nevadensis]	FB|FBgn0002973|numb|Protein	63.905	338	77	7	1350	400	60	373	2.65e-138	411
c579446_g1	Notch	FB|FBgn0010356|Taf5|Transcription initiation factor TFIID subunit 5	gi|646700536|gb|KDR10646.1| Transcription initiation factor TFIID subunit 5 [Zootermopsis nevadensis]	FB|FBgn0010356|Taf5|Transcription	47.619	462	198	4	164	1432	33	489	4.71e-128	389
Contig9849	Notch	FB|FBgn0019947|Psn|Presenilin homolog	gi|646718479|gb|KDR20919.1| Presenilin-like protein [Zootermopsis nevadensis]	FB|FBgn0019947|Psn|Presenilin	63.487	304	106	2	1543	2439	19	322	3.94e-114	361
c347015_g1	Notch	FB|FBgn0027788|Hey|Hairy/enhancer-of-split related with YRPW motif protein	gi|662202058|ref|XP_008474307.1| PREDICTED: hairy/enhancer-of-split related with YRPW motif protein-like [Diaphorina citri]	FB|FBgn0027788|Hey|Hairy/enhancer-of-split	68.367	98	28	2	123	416	69	163	2.98e-21	86.3
Contig8773	Notch	FB|FBgn0032499|Uvrag|UV radiation resistance-associated gene protein	gi|646700559|gb|KDR10669.1| UV radiation resistance-associated gene protein [Zootermopsis nevadensis]	FB|FBgn0032499|Uvrag|UV	34.483	174	98	4	4068	3589	400	571	2.6e-19	91.3
c581576_g1	Notch	FB|FBgn0032499|Uvrag|UV radiation resistance-associated gene protein	gi|646700559|gb|KDR10669.1| UV radiation resistance-associated gene protein [Zootermopsis nevadensis]	FB|FBgn0032499|Uvrag|UV	27.692	195	91	8	460	963	2	173	6.82e-14	69.7
c581455_g3	Notch	FB|FBgn0039234|nct|Nicastrin	gi|646708295|gb|KDR14663.1| Nicastrin [Zootermopsis nevadensis]	FB|FBgn0039234|nct|Nicastrin	38.955	421	222	11	134	1312	11	424	2.97e-89	286
UN21813	Notch	FB|FBgn0039234|nct|Nicastrin	gi|646708295|gb|KDR14663.1| Nicastrin [Zootermopsis nevadensis]	FB|FBgn0039234|nct|Nicastrin	32.051	78	46	1	140	352	220	297	9.78e-11	56.2
UN18372	Notch	FB|FBgn0259174|Nedd4|E3 ubiquitin-protein ligase Nedd-4	gi|766925006|ref|XP_011494375.1| PREDICTED: E3 ubiquitin-protein ligase Nedd-4 [Ceratosolen solmsi marchali]	FB|FBgn0259174|Nedd4|E3	55.224	134	24	1	405	4	767	864	1.6e-41	146
Contig8736	Notch	FB|FBgn0086694|Bre1|E3 ubiquitin-protein ligase Bre1	gi|646717076|gb|KDR20070.1| E3 ubiquitin-protein ligase Bre1 [Zootermopsis nevadensis]	FB|FBgn0086694|Bre1|E3	64.183	832	259	11	905	3295	216	1043	0	935
Contig9691	Notch	FB|FBgn0265630|sno|Protein strawberry notch	gi|646714597|gb|KDR18510.1| Protein strawberry notch [Zootermopsis nevadensis]	FB|FBgn0265630|sno|Protein	65.879	677	166	6	4142	2271	1166	1830	0	827
c578242_g2_i5	Notch	FB|FBgn0265630|sno|Protein strawberry notch	gi|646714597|gb|KDR18510.1| Protein strawberry notch [Zootermopsis nevadensis]	FB|FBgn0265630|sno|Protein	79.73	444	90	0	2744	1413	611	1054	0	769
c581514_g2_i4	Notch	FB|FBgn0086694|Bre1|E3 ubiquitin-protein ligase Bre1	gi|646717076|gb|KDR20070.1| E3 ubiquitin-protein ligase Bre1 [Zootermopsis nevadensis]	FB|FBgn0086694|Bre1|E3	66.189	1047	259	13	365	3232	1	1043	0	1218
c581539_g3_i1	Notch	FB|FBgn0004837|Su(H)|Suppressor of hairless protein	gi|646701105|gb|KDR10989.1| Suppressor of hairless protein [Zootermopsis nevadensis]	FB|FBgn0004837|Su(H)|Suppressor	83.562	438	71	1	36	1346	101	538	0	801
c581539_g5_i1	Notch	FB|FBgn0004837|Su(H)|Suppressor of hairless protein	gi|646701105|gb|KDR10989.1| Suppressor of hairless protein [Zootermopsis nevadensis]	FB|FBgn0004837|Su(H)|Suppressor	82.877	438	74	1	36	1346	101	538	0	792
c582662_g1_i4	Notch	FB|FBgn0263601|mib1|E3 ubiquitin-protein ligase mind-bomb	gi|951534985|ref|XP_014471068.1| PREDICTED: E3 ubiquitin-protein ligase MIB1 [Dinoponera quadriceps]	FB|FBgn0263601|mib1|E3	73.904	479	106	4	3900	2518	417	894	0	703
c576040_g1	Notch	FB|FBgn0021874|Nle|Protein Notchless	gi|913331645|ref|XP_013197407.1| PREDICTED: notchless protein homolog 1 [Amyelois transitella]	FB|FBgn0021874|Nle|Protein	67.089	79	26	0	188	424	408	486	6.21e-32	120
Contig7273	Notch	FB|FBgn0261573|CoRest|REST corepressor	gi|769845862|ref|XP_011634207.1| PREDICTED: REST corepressor 1 isoform X2 [Pogonomyrmex barbatus]	FB|FBgn0261573|CoRest|REST	35.514	107	16	3	56	217	1	107	1.12e-07	51.6
c551182_g1	Notch	FB|FBgn0000221|brn|Beta-1,3-galactosyltransferase brn	gi|766919672|ref|XP_011504270.1| PREDICTED: beta-1,3-galactosyltransferase brn isoform X1 [Ceratosolen solmsi marchali]	FB|FBgn0000221|brn|Beta-1,3-galactosyltransferase	57.937	126	52	1	1168	1542	200	325	3.54e-40	149
Contig2905	Notch	FB|FBgn0031458|aph-1|Gamma-secretase subunit Aph-1	gi|646723661|gb|KDR24191.1| Gamma-secretase subunit Aph-1 [Zootermopsis nevadensis]	FB|FBgn0031458|aph-1|Gamma-secretase	65.072	209	71	2	2021	1395	1	207	1.19e-72	238
c556839_g2	Notch	FB|FBgn0002733|HLHmbeta|Enhancer of split mbeta protein	gi|646721880|gb|KDR23063.1| Enhancer of split mgamma protein [Zootermopsis nevadensis]	FB|FBgn0002733|HLHmbeta|Enhancer	43.299	194	63	5	156	602	4	195	8.07e-32	117
Contig10896	Notch	FB|FBgn0003048|pcx|Protein pecanex	gi|646721205|gb|KDR22675.1| Pecanex-like protein 1 [Zootermopsis nevadensis]	FB|FBgn0003048|pcx|Protein	47.368	95	46	2	3262	2981	3084	3175	2.61e-21	98.6
Contig7272	Notch	FB|FBgn0261573|CoRest|REST corepressor	gi|646719182|gb|KDR21390.1| REST corepressor [Zootermopsis nevadensis]	FB|FBgn0261573|CoRest|REST	60.985	264	50	3	56	688	1	264	1.58e-92	304
c576628_g2	Notch	FB|FBgn0000077|amx|TM2 domain-containing protein almondex	gi|646713145|gb|KDR17617.1| TM2 domain-containing protein almondex [Zootermopsis nevadensis]	FB|FBgn0000077|amx|TM2	61.582	177	62	3	477	995	110	284	1.26e-73	233
c583860_g2	Notch	FB|FBgn0031661|Gmd|GDP-mannose 4,6 dehydratase	gi|646707470|gb|KDR14222.1| GDP-mannose 4,6 dehydratase [Zootermopsis nevadensis]	FB|FBgn0031661|Gmd|GDP-mannose	83.621	232	37	1	328	1020	37	268	6e-144	414
Contig3667	Notch	FB|FBgn0034722|Rtf1|RNA polymerase-associated protein Rtf1	gi|646698644|gb|KDR09714.1| RNA polymerase-associated protein Rtf1 [Zootermopsis nevadensis]	FB|FBgn0034722|Rtf1|RNA	54.881	379	141	5	295	1431	427	775	5.07e-116	366
Contig10112	Notch	FB|FBgn0034722|Rtf1|RNA polymerase-associated protein Rtf1	gi|646698644|gb|KDR09714.1| RNA polymerase-associated protein Rtf1 [Zootermopsis nevadensis]	FB|FBgn0034722|Rtf1|RNA	64.407	59	21	0	606	782	155	213	2.66e-12	65.1
UN44117	Notch	FB|FBgn0034722|Rtf1|RNA polymerase-associated protein Rtf1	gi|646698644|gb|KDR09714.1| RNA polymerase-associated protein Rtf1 [Zootermopsis nevadensis]	FB|FBgn0034722|Rtf1|RNA	64.865	37	13	0	230	120	177	213	1.97e-09	52.8
Contig5075	Notch	FB|FBgn0000617|e(y)1|Transcription initiation factor TFIID subunit 9	gi|646696253|gb|KDR08665.1| Transcription initiation factor TFIID subunit 9 [Zootermopsis nevadensis]	FB|FBgn0000617|e(y)1|Transcription	58.015	131	53	1	572	186	30	160	7.21e-47	161
Contig16225	Notch	FB|FBgn0021874|Nle|Protein Notchless	gi|646676378|gb|KDQ97268.1| Notchless protein-like protein 1 [Zootermopsis nevadensis]	FB|FBgn0021874|Nle|Protein	60.959	292	114	0	162	1037	22	313	1.12e-169	407
Contig15422	Notch	FB|FBgn0037351|RpL13A|60S ribosomal protein L13a	gi|559372868|gb|AHB12460.1| 60S Ribosomal Protein L13A [Pantala flavescens]	FB|FBgn0037351|RpL13A|60S	57.843	204	86	0	656	45	1	204	5.43e-91	268
c679047_g1	Notch	FB|FBgn0037351|RpL13A|60S ribosomal protein L13a	gi|242004232|ref|XP_002436282.1| ribosomal protein L13A, putative [Ixodes scapularis] >gi|215499618|gb|EEC09112.1| ribosomal protein L13A, putative [Ixodes scapularis]	FB|FBgn0037351|RpL13A|60S	34.177	79	52	0	18	254	125	203	1.97e-09	49.7
c582798_g1	Notch	FB|FBgn0011591|fng|Fringe glycosyltransferase	gi|242003612|ref|XP_002422797.1| Fringe glycosyltransferase, putative [Pediculus humanus corporis] >gi|212505655|gb|EEB10059.1| Fringe glycosyltransferase, putative [Pediculus humanus corporis]	FB|FBgn0011591|fng|Fringe	57.927	164	61	2	2	493	255	410	8.9e-55	196
Contig16423	Notch	FB|FBgn0000077|amx|TM2 domain-containing protein almondex	gi|939269578|ref|XP_014254973.1| PREDICTED: TM2 domain-containing protein CG11103 [Cimex lectularius]	FB|FBgn0000077|amx|TM2	40.984	61	35	1	619	801	193	252	1.87e-06	45.8
c231449_g1	Notch	FB|FBgn0000180|bib|Neurogenic protein big brain	gi|939240520|ref|XP_014239493.1| PREDICTED: neurogenic protein big brain [Cimex lectularius]	FB|FBgn0000180|bib|Neurogenic	63.077	65	23	1	5	196	228	292	7.11e-26	99
c584946_g1	Notch	FB|FBgn0000180|bib|Neurogenic protein big brain	gi|646708880|gb|KDR15027.1| Neurogenic protein big brain, partial [Zootermopsis nevadensis]	FB|FBgn0000180|bib|Neurogenic	49.58	119	37	6	477	773	366	481	3.48e-19	84.7
c826012_g1	Notch	FB|FBgn0000180|bib|Neurogenic protein big brain	gi|646708880|gb|KDR15027.1| Neurogenic protein big brain, partial [Zootermopsis nevadensis]	FB|FBgn0000180|bib|Neurogenic	49.383	81	24	2	52	243	1	81	6e-19	79
c239430_g1	Notch	FB|FBgn0002643|mam|Neurogenic protein mastermind	gi|307210712|gb|EFN87135.1| Neurogenic protein mastermind [Harpegnathos saltator]	FB|FBgn0002643|mam|Neurogenic	60.606	33	13	0	223	125	146	178	6.35e-09	49.7
c570619_g4	Notch	FB|FBgn0003048|pcx|Protein pecanex	gi|646721205|gb|KDR22675.1| Pecanex-like protein 1 [Zootermopsis nevadensis]	FB|FBgn0003048|pcx|Protein	73.516	219	58	0	1	657	2568	2786	1.72e-109	350
c570619_g2	Notch	FB|FBgn0003048|pcx|Protein pecanex	gi|646721205|gb|KDR22675.1| Pecanex-like protein 1 [Zootermopsis nevadensis]	FB|FBgn0003048|pcx|Protein	60.377	212	79	1	1217	582	1872	2078	1.97e-85	285
c570619_g1	Notch	FB|FBgn0003048|pcx|Protein pecanex	gi|307199473|gb|EFN80086.1| Pecanex-like protein 1 [Harpegnathos saltator]	FB|FBgn0003048|pcx|Protein	56.863	51	22	0	160	8	1812	1862	2.76e-12	60.5
c514551_g1	Notch	FB|FBgn0003048|pcx|Protein pecanex	gi|646721205|gb|KDR22675.1| Pecanex-like protein 1 [Zootermopsis nevadensis]	FB|FBgn0003048|pcx|Protein	26.667	150	72	4	9	452	63	176	3.02e-05	42.7
c535998_g2	Notch	FB|FBgn0003557|Su(dx)|E3 ubiquitin-protein ligase Su(dx)	gi|815809115|ref|XP_012225414.1| PREDICTED: E3 ubiquitin-protein ligase Su(dx) isoform X1 [Linepithema humile]	FB|FBgn0003557|Su(dx)|E3	77.419	93	21	0	346	68	362	454	1.67e-44	167
c578425_g3	Notch	FB|FBgn0003557|Su(dx)|E3 ubiquitin-protein ligase Su(dx)	gi|646694755|gb|KDR08105.1| E3 ubiquitin-protein ligase Su(dx) [Zootermopsis nevadensis]	FB|FBgn0003557|Su(dx)|E3	93.75	80	5	0	836	597	561	640	5.3e-44	159
c300536_g1	Notch	FB|FBgn0004837|Su(H)|Suppressor of hairless protein	gi|646701105|gb|KDR10989.1| Suppressor of hairless protein [Zootermopsis nevadensis]	FB|FBgn0004837|Su(H)|Suppressor	87.611	113	14	0	341	3	385	497	1.03e-68	216
c484560_g1	Notch	FB|FBgn0004837|Su(H)|Suppressor of hairless protein	gi|646701105|gb|KDR10989.1| Suppressor of hairless protein [Zootermopsis nevadensis]	FB|FBgn0004837|Su(H)|Suppressor	79.167	48	9	1	384	244	493	540	1.41e-19	82.4
c581539_g4	Notch	FB|FBgn0004837|Su(H)|Suppressor of hairless protein	gi|646701105|gb|KDR10989.1| Suppressor of hairless protein [Zootermopsis nevadensis]	FB|FBgn0004837|Su(H)|Suppressor	70.588	34	10	0	102	1	101	134	3.07e-10	59.3
c463089_g1	Notch	FB|FBgn0011591|fng|Fringe glycosyltransferase	gi|642936055|ref|XP_008198283.1| PREDICTED: fringe glycosyltransferase [Tribolium castaneum] >gi|270013211|gb|EFA09659.1| hypothetical protein TcasGA2_TC011785 [Tribolium castaneum]	FB|FBgn0011591|fng|Fringe	69.608	102	31	0	308	3	147	248	3.2e-50	164
Contig5710	Notch	FB|FBgn0021874|Nle|Protein Notchless	gi|512931042|ref|XP_004932210.1| PREDICTED: notchless protein homolog 1 [Bombyx mori]	FB|FBgn0021874|Nle|Protein	57.561	205	85	2	1353	739	159	361	3.23e-81	263
Contig10472	Notch	FB|FBgn0031661|Gmd|GDP-mannose 4,6 dehydratase	gi|646707470|gb|KDR14222.1| GDP-mannose 4,6 dehydratase [Zootermopsis nevadensis]	FB|FBgn0031661|Gmd|GDP-mannose	83.621	232	37	1	367	1059	37	268	9.72e-144	414
Contig1267	Notch	FB|FBgn0033901|O-fut1|GDP-fucose protein O-fucosyltransferase 1	gi|646720529|gb|KDR22209.1| GDP-fucose protein O-fucosyltransferase 1 [Zootermopsis nevadensis]	FB|FBgn0033901|O-fut1|GDP-fucose	56.417	374	150	2	414	1496	15	388	4.24e-150	451
UN00476	Notch	FB|FBgn0034722|Rtf1|RNA polymerase-associated protein Rtf1	gi|646698644|gb|KDR09714.1| RNA polymerase-associated protein Rtf1 [Zootermopsis nevadensis]	FB|FBgn0034722|Rtf1|RNA	78.261	23	5	0	356	424	181	203	4.21e-05	40
c499698_g1	Notch	FB|FBgn0037351|RpL13A|60S ribosomal protein L13a	gi|675368640|gb|KFM61542.1| 60S ribosomal protein L13a, partial [Stegodyphus mimosarum]	FB|FBgn0037351|RpL13A|60S	53.333	195	91	0	590	6	1	195	3e-77	231
c581514_g4	Notch	FB|FBgn0086694|Bre1|E3 ubiquitin-protein ligase Bre1	gi|646717076|gb|KDR20070.1| E3 ubiquitin-protein ligase Bre1 [Zootermopsis nevadensis]	FB|FBgn0086694|Bre1|E3	41.026	39	23	0	197	313	750	788	0.00048	36.2
c762879_g1	Notch	FB|FBgn0261573|CoRest|REST corepressor	gi|768418279|ref|XP_011549819.1| PREDICTED: REST corepressor 1 isoform X2 [Plutella xylostella]	FB|FBgn0261573|CoRest|REST	35.802	81	52	0	23	265	118	198	1.44e-13	63.5
Contig9560	Notch	FB|FBgn0263601|mib1|E3 ubiquitin-protein ligase mind-bomb	gi|646709219|gb|KDR15200.1| E3 ubiquitin-protein ligase mind-bomb [Zootermopsis nevadensis]	FB|FBgn0263601|mib1|E3	86.897	145	18	1	509	943	230	373	6.82e-142	265
UN46366	Notch	FB|FBgn0265630|sno|Protein strawberry notch	gi|907602256|ref|XP_013105581.1| PREDICTED: protein strawberry notch isoform X3 [Stomoxys calcitrans]	FB|FBgn0265630|sno|Protein	73.016	63	17	0	2	190	758	820	2.86e-40	113
UN47654	Notch	FB|FBgn0265630|sno|Protein strawberry notch	gi|646714597|gb|KDR18510.1| Protein strawberry notch [Zootermopsis nevadensis]	FB|FBgn0265630|sno|Protein	58.065	31	13	0	5	97	1800	1830	0.000131	37.7
Contig6922	Notch/Segmentation	FB|FBgn0003557|Su(dx)|E3 ubiquitin-protein ligase Su(dx)	gi|939266607|ref|XP_014253390.1| PREDICTED: E3 ubiquitin-protein ligase Su(dx) isoform X2 [Cimex lectularius]	FB|FBgn0003557|Su(dx)|E3	88.559	472	54	0	6111	4696	478	949	0	895
c576615_g1	Notch/sex determination	FB|FBgn0010109|dpn|Protein deadpan	gi|646694324|gb|KDR07937.1| Protein deadpan [Zootermopsis nevadensis]	FB|FBgn0010109|dpn|Protein	70.833	24	7	0	103	174	209	232	0.000109	42
c576615_g3	Notch/sex determination	FB|FBgn0010109|dpn|Protein deadpan	gi|646694324|gb|KDR07937.1| Protein deadpan [Zootermopsis nevadensis]	FB|FBgn0010109|dpn|Protein	83.117	77	13	0	233	3	34	110	6.81e-39	137
c576615_g2	Notch/sex determination	FB|FBgn0010109|dpn|Protein deadpan	gi|646694324|gb|KDR07937.1| Protein deadpan [Zootermopsis nevadensis]	FB|FBgn0010109|dpn|Protein	46.552	58	31	0	242	69	106	163	4.7e-15	67
c584304_g1	Notch/WNT	FB|FBgn0000524|dx|Protein deltex	gi|242010584|ref|XP_002426045.1| deltex, putative [Pediculus humanus corporis] >gi|212510055|gb|EEB13307.1| deltex, putative [Pediculus humanus corporis]	FB|FBgn0000524|dx|Protein	45.02	251	102	5	157	900	519	736	8.27e-66	228
c32277_g1	Notch/WNT	FB|FBgn0000524|dx|Protein deltex	gi|939249471|ref|XP_014244263.1| PREDICTED: protein deltex isoform X1 [Cimex lectularius]	FB|FBgn0000524|dx|Protein	56.716	67	29	0	312	112	150	216	1.4e-23	93.2
c755618_g1	Notch/WNT	FB|FBgn0000524|dx|Protein deltex	gi|156544452|ref|XP_001607641.1| PREDICTED: protein deltex isoform X2 [Nasonia vitripennis]	FB|FBgn0000524|dx|Protein	67.857	28	8	1	32	112	411	438	6.33e-05	37.4
Contig6371	Segmentation	FB|FBgn0263979|Caf1|Probable histone-binding protein Caf1	gi|646695052|gb|KDR08226.1| putative histone-binding protein Caf1 [Zootermopsis nevadensis]	FB|FBgn0263979|Caf1|Probable	91.529	425	36	0	233	1507	2	426	0	814
Contig8150	Segmentation	FB|FBgn0263120|Acsl|Acyl-CoA synthetase long-chain, isoform D	gi|963328801|gb|ALT07199.1| long chain acyl-CoA synthetase isoform 2 [Rhodnius prolixus]	FB|FBgn0263120|Acsl|Acyl-CoA	67.183	710	230	2	4265	2136	11	717	0	976
c570995_g2_i1	Segmentation	FB|FBgn0015618|Cdk8|Cyclin-dependent kinase 8	gi|768448292|ref|XP_011566169.1| PREDICTED: cyclin-dependent kinase 8 isoform X1 [Plutella xylostella]	FB|FBgn0015618|Cdk8|Cyclin-dependent	89.189	370	40	0	1831	722	1	370	0	672
c577362_g2_i4	Segmentation	FB|FBgn0263979|Caf1|Probable histone-binding protein Caf1	gi|646695052|gb|KDR08226.1| putative histone-binding protein Caf1 [Zootermopsis nevadensis]	FB|FBgn0263979|Caf1|Probable	87.765	425	52	0	223	1497	2	426	0	781
c577362_g2_i5	Segmentation	FB|FBgn0263979|Caf1|Probable histone-binding protein Caf1	gi|646695052|gb|KDR08226.1| putative histone-binding protein Caf1 [Zootermopsis nevadensis]	FB|FBgn0263979|Caf1|Probable	91.529	425	36	0	233	1507	2	426	0	814
c579770_g1_i4	Segmentation	FB|FBgn0265998|Doa|Serine/threonine-protein kinase Doa	gi|646695066|gb|KDR08240.1| Serine/threonine-protein kinase Doa [Zootermopsis nevadensis]	FB|FBgn0265998|Doa|Serine/threonine-protein	77.222	360	73	3	485	1546	452	808	0	593
Contig4242	Segmentation	FB|FBgn0010300|brat|Brain tumor protein	gi|350410056|ref|XP_003488931.1| PREDICTED: brain tumor protein [Bombus impatiens]	FB|FBgn0010300|brat|Brain	90.365	301	28	1	3376	2474	738	1037	0	578
Contig4886	Segmentation	FB|FBgn0001168|h|Protein hairy	gi|970887586|ref|XP_015108909.1| PREDICTED: protein hairy-like [Diachasma alloeum]	FB|FBgn0001168|h|Protein	49.776	223	89	4	552	1205	13	217	1.92e-48	174
Contig15700	Segmentation	FB|FBgn0263120|Acsl|Acyl-CoA synthetase long-chain, isoform D	gi|963328801|gb|ALT07199.1| long chain acyl-CoA synthetase isoform 2 [Rhodnius prolixus]	FB|FBgn0263120|Acsl|Acyl-CoA	82	50	9	0	2240	2091	668	717	1.54e-20	94.4
c567664_g1	Segmentation	FB|FBgn0039016|Dcr-1|Endoribonuclease Dcr-1	gi|906458157|gb|KNC21436.1| Endoribonuclease Dcr-1 [Lucilia cuprina]	FB|FBgn0039016|Dcr-1|Endoribonuclease	81.579	266	49	0	434	1231	1980	2245	2.53e-129	421
c576554_g1	Segmentation	FB|FBgn0086680|vvl|POU domain protein CF1A	gi|827541807|ref|XP_012544103.1| PREDICTED: POU domain, class 6, transcription factor 2 isoform X4 [Bombyx mori]	FB|FBgn0086680|vvl|POU	35.602	191	99	6	1220	1756	182	360	1.59e-22	98.6
c573749_g2	Segmentation	FB|FBgn0039016|Dcr-1|Endoribonuclease Dcr-1	gi|768417934|ref|XP_011549630.1| PREDICTED: endoribonuclease Dcr-1-like [Plutella xylostella]	FB|FBgn0039016|Dcr-1|Endoribonuclease	76	25	6	0	75	1	942	966	5.68e-07	47
Contig5191	Segmentation	FB|FBgn0014010|Rab5|Rab5, isoform B	gi|646723925|gb|KDR24359.1| Ras-related protein Rab-5B [Zootermopsis nevadensis]	FB|FBgn0014010|Rab5|Rab5,	84.492	187	28	1	109	669	17	202	2.33e-105	329
Contig9373	Segmentation	FB|FBgn0041111|lilli|AF4/FMR2 family member 4	gi|646716764|gb|KDR19879.1| AF4/FMR2 family member 4 [Zootermopsis nevadensis]	FB|FBgn0041111|lilli|AF4/FMR2	49.296	142	67	3	5218	4802	1413	1552	3.15e-30	128
c567537_g1	Segmentation	FB|FBgn0015805|Rpd3|Histone deacetylase Rpd3	gi|646714968|gb|KDR18741.1| Histone deacetylase 8 [Zootermopsis nevadensis]	FB|FBgn0015805|Rpd3|Histone	46	350	183	3	1376	333	27	372	1.38e-105	327
c470721_g1	Segmentation	FB|FBgn0001324|kto|Mediator of RNA polymerase II transcription subunit 12	gi|646697048|gb|KDR08967.1| Mediator of RNA polymerase II transcription subunit 12 [Zootermopsis nevadensis]	FB|FBgn0001324|kto|Mediator	69.863	73	22	0	1	219	63	135	1.58e-21	86.7
c579770_g1	Segmentation	FB|FBgn0265998|Doa|Serine/threonine-protein kinase Doa	gi|646695066|gb|KDR08240.1| Serine/threonine-protein kinase Doa [Zootermopsis nevadensis]	FB|FBgn0265998|Doa|Serine/threonine-protein	79.819	332	58	3	2177	3154	480	808	3.22e-179	554
c574772_g4	Segmentation	FB|FBgn0001078|ftz-f1|Nuclear hormone receptor FTZ-F1	gi|642917897|ref|XP_008191374.1| PREDICTED: nuclear hormone receptor FTZ-F1 isoform X2 [Tribolium castaneum]	FB|FBgn0001078|ftz-f1|Nuclear	73.305	236	63	0	1137	430	791	1026	1.2e-115	363
Contig7702	Segmentation	FB|FBgn0011726|tsr|Cofilin/actin-depolymerizing factor homolog	gi|506965820|gb|AGM32262.1| actin-depolymerizing factor 1 [Coptotermes formosanus]	FB|FBgn0011726|tsr|Cofilin/actin-depolymerizing	91.892	148	12	0	3596	3153	1	148	2.6e-89	284
UN00837	Segmentation	FB|FBgn0011726|tsr|Cofilin/actin-depolymerizing factor homolog	gi|506965820|gb|AGM32262.1| actin-depolymerizing factor 1 [Coptotermes formosanus]	FB|FBgn0011726|tsr|Cofilin/actin-depolymerizing	92.308	91	7	0	223	495	58	148	1.04e-69	175
Contig9355	Segmentation	FB|FBgn0039016|Dcr-1|Endoribonuclease Dcr-1	gi|406034947|emb|CCF23094.1| Dicer 2 [Blattella germanica]	FB|FBgn0039016|Dcr-1|Endoribonuclease	58.738	206	84	1	1027	410	1981	2185	1.52e-62	224
Contig17946	Segmentation	FB|FBgn0039016|Dcr-1|Endoribonuclease Dcr-1	gi|388330447|gb|AFK29469.1| Dicer1 [Locusta migratoria]	FB|FBgn0039016|Dcr-1|Endoribonuclease	71.304	115	32	1	15	356	1202	1316	6.91e-51	175
c580281_g2	Segmentation	FB|FBgn0000411|D|SOX domain-containing protein dichaete	gi|646704408|gb|KDR12611.1| SOX domain-containing protein dichaete [Zootermopsis nevadensis]	FB|FBgn0000411|D|SOX	91.026	78	7	0	591	824	141	218	3.19e-44	155
c579622_g3	Segmentation	FB|FBgn0000411|D|SOX domain-containing protein dichaete	gi|646722929|gb|KDR23723.1| Transcription factor Sox-6 [Zootermopsis nevadensis]	FB|FBgn0000411|D|SOX	63.514	74	27	0	213	434	141	214	8.72e-28	105
c731010_g1	Segmentation	FB|FBgn0000411|D|SOX domain-containing protein dichaete	gi|557755012|ref|XP_005177248.1| PREDICTED: transcription factor SOX-2 [Musca domestica] >gi|557755014|ref|XP_005177249.1| PREDICTED: transcription factor SOX-2 [Musca domestica]	FB|FBgn0000411|D|SOX	95.238	21	1	0	1	63	179	199	1.22e-08	48.1
c527044_g1	Segmentation	FB|FBgn0000576|ems|Homeotic protein empty spiracles	gi|193669354|ref|XP_001948495.1| PREDICTED: homeobox protein EMX1-like [Acyrthosiphon pisum]	FB|FBgn0000576|ems|Homeotic	83.838	99	11	1	335	39	358	451	1.8e-51	169
c574772_g2	Segmentation	FB|FBgn0001078|ftz-f1|Nuclear hormone receptor FTZ-F1	gi|646699573|gb|KDR10127.1| Nuclear hormone receptor FTZ-F1 [Zootermopsis nevadensis]	FB|FBgn0001078|ftz-f1|Nuclear	81.522	92	15	1	443	168	488	577	8.01e-49	167
c462121_g1	Segmentation	FB|FBgn0001235|hth|Homeobox protein homothorax	gi|939663689|ref|XP_014279414.1| PREDICTED: homeobox protein homothorax isoform X3 [Halyomorpha halys]	FB|FBgn0001235|hth|Homeobox	79.144	187	22	2	562	2	80	249	1.55e-100	300
c549970_g1	Segmentation	FB|FBgn0001324|kto|Mediator of RNA polymerase II transcription subunit 12	gi|817074878|ref|XP_012259647.1| PREDICTED: mediator of RNA polymerase II transcription subunit 12 [Athalia rosae]	FB|FBgn0001324|kto|Mediator	64.082	245	84	2	772	47	824	1067	5.29e-101	330
c582111_g1	Segmentation	FB|FBgn0001324|kto|Mediator of RNA polymerase II transcription subunit 12	gi|646697048|gb|KDR08967.1| Mediator of RNA polymerase II transcription subunit 12 [Zootermopsis nevadensis]	FB|FBgn0001324|kto|Mediator	52.507	379	131	8	2133	1075	1549	1904	1.92e-95	333
c470721_g2	Segmentation	FB|FBgn0001324|kto|Mediator of RNA polymerase II transcription subunit 12	gi|662199276|ref|XP_008472797.1| PREDICTED: mediator of RNA polymerase II transcription subunit 12 [Diaphorina citri]	FB|FBgn0001324|kto|Mediator	73.913	46	12	0	138	275	20	65	9.9e-18	76.3
c550290_g2	Segmentation	FB|FBgn0001324|kto|Mediator of RNA polymerase II transcription subunit 12	gi|646697048|gb|KDR08967.1| Mediator of RNA polymerase II transcription subunit 12 [Zootermopsis nevadensis]	FB|FBgn0001324|kto|Mediator	46.392	97	50	1	56	340	438	534	7.04e-16	72
c858641_g1	Segmentation	FB|FBgn0001324|kto|Mediator of RNA polymerase II transcription subunit 12	gi|242020197|ref|XP_002430542.1| mediator of RNA polymerase II transcription subunit, putative [Pediculus humanus corporis] >gi|212515706|gb|EEB17804.1| mediator of RNA polymerase II transcription subunit, putative [Pediculus humanus corporis]	FB|FBgn0001324|kto|Mediator	58.696	46	19	0	249	112	157	202	2.35e-12	60.5
c788856_g1	Segmentation	FB|FBgn0001324|kto|Mediator of RNA polymerase II transcription subunit 12	gi|646697048|gb|KDR08967.1| Mediator of RNA polymerase II transcription subunit 12 [Zootermopsis nevadensis]	FB|FBgn0001324|kto|Mediator	60	40	16	0	310	429	601	640	2.9e-10	55.5
c550290_g1	Segmentation	FB|FBgn0001324|kto|Mediator of RNA polymerase II transcription subunit 12	gi|646697048|gb|KDR08967.1| Mediator of RNA polymerase II transcription subunit 12 [Zootermopsis nevadensis]	FB|FBgn0001324|kto|Mediator	50	46	22	1	216	82	548	593	3.77e-08	48.1
c582581_g3	Segmentation	FB|FBgn0010300|brat|Brain tumor protein	gi|646723034|gb|KDR23806.1| Brain tumor protein [Zootermopsis nevadensis]	FB|FBgn0010300|brat|Brain	50	116	55	3	346	693	753	865	3.95e-29	117
c756602_g1	Segmentation	FB|FBgn0011726|tsr|Cofilin/actin-depolymerizing factor homolog	gi|282160446|gb|ADA79536.1| actin depolymerization factor [Pieris rapae]	FB|FBgn0011726|tsr|Cofilin/actin-depolymerizing	34.965	143	83	3	656	255	1	142	2.84e-25	96.3
c653813_g1	Segmentation	FB|FBgn0011726|tsr|Cofilin/actin-depolymerizing factor homolog	gi|153792659|ref|NP_001093278.1| actin-depolymerizing factor 1 [Bombyx mori] >gi|95102548|gb|ABF51212.1| actin-depolymerizing factor 4 [Bombyx mori] >gi|95103010|gb|ABF51446.1| actin-depolymerizing factor 1 [Bombyx mori]	FB|FBgn0011726|tsr|Cofilin/actin-depolymerizing	36.296	135	76	2	10	387	1	134	1.88e-24	92.8
Contig21264	Segmentation	FB|FBgn0015805|Rpd3|Histone deacetylase Rpd3	gi|861650873|gb|KMQ97473.1| histone deacetylase rpd3 [Lasius niger]	FB|FBgn0015805|Rpd3|Histone	94.253	87	5	0	287	27	176	262	1.13e-51	175
Contig9354	Segmentation	FB|FBgn0039016|Dcr-1|Endoribonuclease Dcr-1	gi|646710110|gb|KDR15730.1| Endoribonuclease Dicer [Zootermopsis nevadensis]	FB|FBgn0039016|Dcr-1|Endoribonuclease	29.517	559	340	13	1956	3566	760	1286	7.03e-60	224
c706411_g1	Segmentation	FB|FBgn0039016|Dcr-1|Endoribonuclease Dcr-1	gi|379055861|emb|CCD32434.1| dicer-1, partial [Aulacorthum solani] >gi|379055863|emb|CCD32435.1| dicer-1, partial [Aulacorthum solani]	FB|FBgn0039016|Dcr-1|Endoribonuclease	75.294	85	21	0	265	11	1704	1788	3.4e-37	135
c427061_g1	Segmentation	FB|FBgn0039016|Dcr-1|Endoribonuclease Dcr-1	gi|242018047|ref|XP_002429494.1| dicer-1, putative [Pediculus humanus corporis] >gi|212514432|gb|EEB16756.1| dicer-1, putative [Pediculus humanus corporis]	FB|FBgn0039016|Dcr-1|Endoribonuclease	55.072	69	31	0	1	207	1796	1864	2.9e-20	84.3
c582382_g2	Segmentation	FB|FBgn0039016|Dcr-1|Endoribonuclease Dcr-1	gi|951516794|ref|XP_014473379.1| PREDICTED: endoribonuclease Dicer [Dinoponera quadriceps]	FB|FBgn0039016|Dcr-1|Endoribonuclease	52.632	57	27	0	64	234	558	614	5.14e-13	68.9
c847090_g1	Segmentation	FB|FBgn0086680|vvl|POU domain protein CF1A	gi|939267670|ref|XP_014253954.1| PREDICTED: POU domain protein CF1A [Cimex lectularius]	FB|FBgn0086680|vvl|POU	81.771	192	20	2	1	570	234	412	2.11e-99	297
UN14979	Segmentation	FB|FBgn0263979|Caf1|Probable histone-binding protein Caf1	gi|512906990|ref|XP_004926332.1| PREDICTED: probable histone-binding protein Caf1, partial [Bombyx mori]	FB|FBgn0263979|Caf1|Probable	94.382	89	5	0	177	443	117	205	5.22e-56	181
c472748_g1	Segmentation	FB|FBgn0267978|ap|Protein apterous	gi|815902858|ref|XP_012237460.1| PREDICTED: protein apterous-like [Bombus impatiens]	FB|FBgn0267978|ap|Protein	57.895	114	48	0	51	392	148	261	2.71e-46	156
c332066_g1	Segmentation	FB|FBgn0267978|ap|Protein apterous	gi|225543484|ref|NP_001139388.1| apterous [Tribolium castaneum] >gi|224459214|gb|ACN43342.1| apterous b [Tribolium castaneum]	FB|FBgn0267978|ap|Protein	53.704	108	50	0	3	326	159	266	1.31e-42	144
c538867_g2	Segmentation	FB|FBgn0267978|ap|Protein apterous	gi|597656633|gb|AHN15792.1| apterous a [Nilaparvata lugens]	FB|FBgn0267978|ap|Protein	49.18	61	14	3	183	1	338	381	2.35e-09	50.8
c583891_g2	Segmentation	FB|FBgn0264493|rdx|Protein roadkill	gi|970884489|ref|XP_015126883.1| PREDICTED: protein roadkill-like [Diachasma alloeum] >gi|970884491|ref|XP_015126884.1| PREDICTED: protein roadkill-like [Diachasma alloeum]	FB|FBgn0264493|rdx|Protein	30.337	178	108	3	1642	1109	646	807	1.05e-17	85.1
c574154_g1	Segmentation	FB|FBgn0004597|CycC|Cyclin-C	gi|939678514|ref|XP_014284839.1| PREDICTED: cyclin-C [Halyomorpha halys]	FB|FBgn0004597|CycC|Cyclin-C	83.735	166	27	0	198	695	1	166	2.86e-97	296
c575882_g1	Segmentation	FB|FBgn0024244|drm|Protein drumstick	gi|939266138|ref|XP_014253143.1| PREDICTED: protein drumstick isoform X2 [Cimex lectularius]	FB|FBgn0024244|drm|Protein	75	60	14	1	2533	2357	17	76	3.2e-25	100
Contig8171	Segmentation	FB|FBgn0037659|Kdm2|JmjC domain-containing histone demethylation protein 1	gi|936596852|ref|XP_014211893.1| PREDICTED: jmjC domain-containing histone demethylation protein 1-like [Copidosoma floridanum]	FB|FBgn0037659|Kdm2|JmjC	59.42	69	28	0	126	332	397	465	1.7e-20	87.8
c580667_g1	Segmentation	FB|FBgn0037659|Kdm2|JmjC domain-containing histone demethylation protein 1	gi|817088168|ref|XP_012266893.1| PREDICTED: jmjC domain-containing histone demethylation protein 1 [Athalia rosae]	FB|FBgn0037659|Kdm2|JmjC	59.42	69	28	0	126	332	397	465	6.36e-21	89.4
Contig10523	Segmentation	FB|FBgn0042641|frc|UDP-sugar transporter UST74c	gi|817072370|ref|XP_012258284.1| PREDICTED: UDP-sugar transporter UST74c-like isoform X1 [Athalia rosae] >gi|817072372|ref|XP_012258285.1| PREDICTED: UDP-sugar transporter UST74c-like isoform X1 [Athalia rosae]	FB|FBgn0042641|frc|UDP-sugar	68.548	248	78	0	3203	2460	112	359	1.84e-116	358
Contig5118	Segmentation	FB|FBgn0262166|calypso|Ubiquitin carboxyl-terminal hydrolase calypso	gi|646717893|gb|KDR20573.1| Ubiquitin carboxyl-terminal hydrolase BAP1 [Zootermopsis nevadensis]	FB|FBgn0262166|calypso|Ubiquitin	71.111	270	71	5	1	798	48	314	1.13e-129	396
c580466_g1	Segmentation	FB|FBgn0261020|wol|Dolichyl-phosphate beta-glucosyltransferase	gi|646716425|gb|KDR19680.1| Dolichyl-phosphate beta-glucosyltransferase [Zootermopsis nevadensis]	FB|FBgn0261020|wol|Dolichyl-phosphate	58.249	297	108	4	409	1278	31	318	3.36e-113	342
c571544_g1	Segmentation	FB|FBgn0043903|dome|Cytokine receptor	gi|646698629|gb|KDR09708.1| Cytokine receptor [Zootermopsis nevadensis]	FB|FBgn0043903|dome|Cytokine	25.245	816	535	28	5247	2905	40	815	2.02e-53	203
Contig8122	Segmentation	FB|FBgn0262739|AGO1|Argonaute protein	gi|645033022|ref|XP_008214882.1| PREDICTED: protein argonaute-2-like [Nasonia vitripennis] >gi|645033025|ref|XP_008214883.1| PREDICTED: protein argonaute-2-like [Nasonia vitripennis] >gi|645033028|ref|XP_008214884.1| PREDICTED: protein argonaute-2-like [Nasonia vitripennis]	FB|FBgn0262739|AGO1|Argonaute	42.402	533	272	9	1962	451	382	908	1.17e-144	400
Contig6483	Segmentation	FB|FBgn0261020|wol|Dolichyl-phosphate beta-glucosyltransferase	gi|642928725|ref|XP_973998.2| PREDICTED: probable dolichol-phosphate mannosyltransferase [Tribolium castaneum]	FB|FBgn0261020|wol|Dolichyl-phosphate	23.849	239	156	4	285	983	67	285	2e-14	71.6
Contig9061	Segmentation	FB|FBgn0011764|Dsp1|High mobility group protein DSP1	gi|350397805|ref|XP_003484997.1| PREDICTED: high mobility group protein 20A [Bombus impatiens]	FB|FBgn0011764|Dsp1|High	39.759	83	49	1	2614	2366	258	339	1.17e-11	65.1
Contig4296	Segmentation	FB|FBgn0261953|TfAP-2|Transcription factor AP-2, isoform E	gi|242022786|ref|XP_002431819.1| transcription factor AP-2 beta, putative [Pediculus humanus corporis] >gi|212517151|gb|EEB19081.1| transcription factor AP-2 beta, putative [Pediculus humanus corporis]	FB|FBgn0261953|TfAP-2|Transcription	73.661	224	58	1	2	670	244	467	4.96e-109	339
Contig8170	Segmentation	FB|FBgn0037659|Kdm2|JmjC domain-containing histone demethylation protein 1	gi|242013381|ref|XP_002427386.1| JmjC domain-containing histone demethylation protein 1B, putative [Pediculus humanus corporis] >gi|212511760|gb|EEB14648.1| JmjC domain-containing histone demethylation protein 1B, putative [Pediculus humanus corporis]	FB|FBgn0037659|Kdm2|JmjC	66.25	160	43	3	136	588	672	829	2.68e-63	232
c570242_g3	Segmentation	FB|FBgn0011764|Dsp1|High mobility group protein DSP1	gi|189236107|ref|XP_973934.2| PREDICTED: high mobility group protein DSP1-like [Tribolium castaneum]	FB|FBgn0011764|Dsp1|High	75.843	178	41	1	1103	576	170	347	2.87e-86	270
Contig3729	Segmentation	FB|FBgn0011764|Dsp1|High mobility group protein DSP1	gi|189236107|ref|XP_973934.2| PREDICTED: high mobility group protein DSP1-like [Tribolium castaneum]	FB|FBgn0011764|Dsp1|High	72.067	179	47	2	908	1438	170	347	1.77e-73	248
c564292_g1	Segmentation	FB|FBgn0000376|crm|Protein cramped	gi|646711117|gb|KDR16416.1| Protein cramped [Zootermopsis nevadensis]	FB|FBgn0000376|crm|Protein	42.857	175	96	3	1100	579	114	285	5.08e-42	160
c550306_g1	Segmentation	FB|FBgn0000439|Dfd|Homeotic protein deformed	gi|769857327|ref|XP_011640300.1| PREDICTED: homeobox protein MOX-2-like [Pogonomyrmex barbatus]	FB|FBgn0000439|Dfd|Homeotic	50	78	39	0	413	646	364	441	6.38e-21	90.1
c493934_g1	Segmentation	FB|FBgn0002985|odd|Protein odd-skipped	gi|307170253|gb|EFN62613.1| Protein glass, partial [Camponotus floridanus]	FB|FBgn0002985|odd|Protein	42.857	49	28	0	124	270	234	282	1.24e-10	54.7
c312757_g1	Segmentation	FB|FBgn0003145|prd|Segmentation protein paired	gi|242007394|ref|XP_002424525.1| Paired box protein Pax-7, putative [Pediculus humanus corporis] >gi|212507958|gb|EEB11787.1| Paired box protein Pax-7, putative [Pediculus humanus corporis]	FB|FBgn0003145|prd|Segmentation	65.789	38	13	0	3	116	96	133	4.92e-12	59.7
c577290_g2	Segmentation	FB|FBgn0003339|Scr|Homeotic protein Sex combs reduced	gi|86515396|ref|NP_001034523.1| cephalothorax [Tribolium castaneum] >gi|13241681|gb|AAK16422.1|AF321227_2 Scr [Tribolium castaneum] >gi|270002805|gb|EEZ99252.1| sex combs reduced [Tribolium castaneum]	FB|FBgn0003339|Scr|Homeotic	92.157	102	8	0	353	48	300	401	5.92e-63	200
Contig7496	Segmentation	FB|FBgn0003415|skd|Mediator of RNA polymerase II transcription subunit 13	gi|646721968|gb|KDR23112.1| Mediator of RNA polymerase II transcription subunit 13 [Zootermopsis nevadensis]	FB|FBgn0003415|skd|Mediator	48.768	609	234	11	1520	3319	2079	2618	1.67e-142	487
c579508_g6	Segmentation	FB|FBgn0003415|skd|Mediator of RNA polymerase II transcription subunit 13	gi|646721968|gb|KDR23112.1| Mediator of RNA polymerase II transcription subunit 13 [Zootermopsis nevadensis]	FB|FBgn0003415|skd|Mediator	48.214	616	233	12	3385	1565	2080	2618	4.41e-140	480
c579508_g3	Segmentation	FB|FBgn0003415|skd|Mediator of RNA polymerase II transcription subunit 13	gi|646721968|gb|KDR23112.1| Mediator of RNA polymerase II transcription subunit 13 [Zootermopsis nevadensis]	FB|FBgn0003415|skd|Mediator	33.73	252	113	6	765	1403	951	1187	1.87e-25	108
c785922_g1	Segmentation	FB|FBgn0003415|skd|Mediator of RNA polymerase II transcription subunit 13	gi|939241964|ref|XP_014240238.1| PREDICTED: mediator of RNA polymerase II transcription subunit 13 isoform X2 [Cimex lectularius]	FB|FBgn0003415|skd|Mediator	63.934	61	21	1	180	1	136	196	1.1e-23	92.8
c483614_g2	Segmentation	FB|FBgn0003415|skd|Mediator of RNA polymerase II transcription subunit 13	gi|939636232|ref|XP_014300769.1| PREDICTED: mediator of RNA polymerase II transcription subunit 13 isoform X3 [Microplitis demolitor]	FB|FBgn0003415|skd|Mediator	52	75	22	1	134	358	1	61	2.47e-19	82
c218006_g1	Segmentation	FB|FBgn0003415|skd|Mediator of RNA polymerase II transcription subunit 13	gi|646721968|gb|KDR23112.1| Mediator of RNA polymerase II transcription subunit 13 [Zootermopsis nevadensis]	FB|FBgn0003415|skd|Mediator	42.188	64	29	1	256	65	283	338	1.14e-10	57
c746828_g1	Segmentation	FB|FBgn0003415|skd|Mediator of RNA polymerase II transcription subunit 13	gi|936583127|ref|XP_014205613.1| PREDICTED: mediator of RNA polymerase II transcription subunit 13 isoform X3 [Copidosoma floridanum]	FB|FBgn0003415|skd|Mediator	65.714	35	11	1	102	206	189	222	1.31e-09	52.4
c579508_g1	Segmentation	FB|FBgn0003415|skd|Mediator of RNA polymerase II transcription subunit 13	gi|759047593|ref|XP_011332822.1| PREDICTED: mediator of RNA polymerase II transcription subunit 13 isoform X4 [Cerapachys biroi]	FB|FBgn0003415|skd|Mediator	72.727	22	6	0	142	207	1558	1579	1.46e-06	42.4
c575051_g3	Segmentation	FB|FBgn0003944|Ubx|Homeotic protein ultrabithorax	gi|387862366|gb|AFK08969.1| ultrabithorax variant b, partial [Bicyclus anynana]	FB|FBgn0003944|Ubx|Homeotic	63.91	133	5	1	16	285	229	361	1.64e-36	127
c397218_g1	Segmentation	FB|FBgn0004567|slp2|Fork head domain transcription factor slp2	gi|939233049|ref|XP_014261945.1| PREDICTED: forkhead box protein J1.2-like isoform X2 [Cimex lectularius]	FB|FBgn0004567|slp2|Fork	42.857	63	33	2	343	528	168	228	4.06e-08	50.4
UN16236	Segmentation	FB|FBgn0011764|Dsp1|High mobility group protein DSP1	gi|189236107|ref|XP_973934.2| PREDICTED: high mobility group protein DSP1-like [Tribolium castaneum]	FB|FBgn0011764|Dsp1|High	83.607	61	10	0	350	532	170	230	5.75e-30	112
c525234_g1	Segmentation	FB|FBgn0011764|Dsp1|High mobility group protein DSP1	gi|646720026|gb|KDR21893.1| TOX high mobility group box family member 3, partial [Zootermopsis nevadensis]	FB|FBgn0011764|Dsp1|High	32.692	52	35	0	163	8	266	317	1.23e-05	39.7
c825132_g1	Segmentation	FB|FBgn0014143|croc|Fork head domain-containing protein crocodile	gi|242022659|ref|XP_002431756.1| protein fork head, putative [Pediculus humanus corporis] >gi|212517081|gb|EEB19018.1| protein fork head, putative [Pediculus humanus corporis]	FB|FBgn0014143|croc|Fork	69.136	81	25	0	243	1	70	150	3.64e-36	127
c311403_g1	Segmentation	FB|FBgn0014143|croc|Fork head domain-containing protein crocodile	gi|646719041|gb|KDR21300.1| Fork head domain-containing protein FD4 [Zootermopsis nevadensis]	FB|FBgn0014143|croc|Fork	58.427	89	37	0	30	296	70	158	8.83e-35	124
c529425_g1	Segmentation	FB|FBgn0014143|croc|Fork head domain-containing protein crocodile	gi|910319670|ref|XP_013162708.1| PREDICTED: forkhead box protein D3-like, partial [Papilio xuthus]	FB|FBgn0014143|croc|Fork	68.75	64	20	0	193	2	68	131	3.51e-26	103
Contig5626	Segmentation	FB|FBgn0024244|drm|Protein drumstick	gi|646693942|gb|KDR07842.1| Protein drumstick [Zootermopsis nevadensis]	FB|FBgn0024244|drm|Protein	75.862	58	13	1	416	586	17	74	2.53e-24	97.4
c405373_g1	Segmentation	FB|FBgn0039286|dan|Protein distal antenna	gi|646711545|gb|KDR16669.1| Protein distal antenna [Zootermopsis nevadensis]	FB|FBgn0039286|dan|Protein	64.789	71	21	2	144	356	10	76	1.69e-21	88.2
c562836_g1	Segmentation	FB|FBgn0051481|pb|Homeotic protein proboscipedia	gi|817074041|ref|XP_012259193.1| PREDICTED: homeobox protein Mix.2-like [Athalia rosae]	FB|FBgn0051481|pb|Homeotic	69.841	63	19	0	923	1111	199	261	1.55e-25	106
c566406_g1	Segmentation	FB|FBgn0067317|Cby|Chibby, isoform D	gi|801369542|ref|XP_012057902.1| PREDICTED: protein chibby homolog 1 [Atta cephalotes]	FB|FBgn0067317|Cby|Chibby,	37.037	108	59	3	246	569	1	99	6.54e-09	51.2
c580579_g1	Segmentation	FB|FBgn0087035|AGO2|Protein argonaute-2	gi|573008408|emb|CCV01213.1| Argonaute-2, partial [Blattella germanica]	FB|FBgn0087035|AGO2|Protein	58.696	46	18	1	168	302	900	945	7.92e-11	57.4
Contig8047	Segmentation	FB|FBgn0261020|wol|Dolichyl-phosphate beta-glucosyltransferase	gi|646716425|gb|KDR19680.1| Dolichyl-phosphate beta-glucosyltransferase [Zootermopsis nevadensis]	FB|FBgn0261020|wol|Dolichyl-phosphate	57.678	267	97	4	1068	289	31	288	3.77e-97	296
c249563_g1	Segmentation	FB|FBgn0262739|AGO1|Argonaute protein	gi|345490168|ref|XP_003426319.1| PREDICTED: protein argonaute-2-like [Nasonia vitripennis]	FB|FBgn0262739|AGO1|Argonaute	58.088	136	56	1	615	211	770	905	3.08e-48	167
c380006_g2	Segmentation	FB|FBgn0262739|AGO1|Argonaute protein	gi|675373146|gb|KFM66048.1| Protein argonaute-4, partial [Stegodyphus mimosarum]	FB|FBgn0262739|AGO1|Argonaute	64.384	73	26	0	220	2	817	889	5.23e-29	107
c380006_g1	Segmentation	FB|FBgn0262739|AGO1|Argonaute protein	gi|675386630|gb|KFM79527.1| Protein argonaute-3, partial [Stegodyphus mimosarum]	FB|FBgn0262739|AGO1|Argonaute	42.017	119	60	2	127	483	678	787	1.85e-18	80.5
Contig7751	Segmentation	FB|FBgn0262739|AGO1|Argonaute protein	gi|516306731|gb|AGO85968.1| argonaute 1, partial [Locusta migratoria]	FB|FBgn0262739|AGO1|Argonaute	83.304	575	33	4	5064	3370	95	616	0	969
c579935_g3_i7	Segmentation	FB|FBgn0262739|AGO1|Argonaute protein	gi|516306731|gb|AGO85968.1| argonaute 1, partial [Locusta migratoria]	FB|FBgn0262739|AGO1|Argonaute	92.966	327	23	0	104	1084	95	421	0	657
Contig2596	Segmentation	FB|FBgn0037659|Kdm2|JmjC domain-containing histone demethylation protein 1	gi|646717133|gb|KDR20114.1| JmjC domain-containing histone demethylation protein 1 [Zootermopsis nevadensis]	FB|FBgn0037659|Kdm2|JmjC	71.795	351	93	3	1102	68	42	392	0	551
Contig3280	Segmentation	FB|FBgn0264493|rdx|Protein roadkill	gi|642913326|ref|XP_008195269.1| PREDICTED: protein roadkill isoform X3 [Tribolium castaneum]	FB|FBgn0264493|rdx|Protein	91.667	372	31	0	1701	586	458	829	0	666
c571543_g1	Segmentation	FB|FBgn0000490|dpp|Protein decapentaplegic	gi|820375777|ref|NP_001295470.1| protein decapentaplegic precursor [Athalia rosae] >gi|817087917|ref|XP_012266757.1| PREDICTED: protein decapentaplegic [Athalia rosae] >gi|41349770|dbj|BAD08319.1| decapentaplegic protein [Athalia rosae]	FB|FBgn0000490|dpp|Protein	42.79	423	170	6	1088	2320	226	588	1.48e-95	316
Contig5666	Segmentation/sex determination	FB|FBgn0003028|ovo|Protein ovo	gi|646708142|gb|KDR14571.1| Protein ovo [Zootermopsis nevadensis]	FB|FBgn0003028|ovo|Protein	86.047	129	14	1	1781	2155	1184	1312	1.86e-69	246
c555062_g1	Segmentation/sex determination	FB|FBgn0003028|ovo|Protein ovo	gi|780648531|ref|XP_011689793.1| PREDICTED: protein ovo [Wasmannia auropunctata]	FB|FBgn0003028|ovo|Protein	91.304	23	2	0	717	785	1	23	7.21e-06	45.1
Contig11159	Segmentation/TGF-Beta	FB|FBgn0011648|Mad|Protein mothers against dpp	gi|972181793|ref|XP_015172255.1| PREDICTED: protein mothers against dpp [Polistes dominula]	FB|FBgn0011648|Mad|Protein	72.24	317	63	4	5477	4533	162	455	0	435
Contig6232	Segmentation/TGF-Beta	FB|FBgn0003117|pnr|GATA-binding factor A	gi|646721753|gb|KDR22983.1| GATA-binding factor A [Zootermopsis nevadensis]	FB|FBgn0003117|pnr|GATA-binding	72.973	37	10	0	1428	1538	218	254	2.68e-15	68.9
c580546_g3	Segmentation/TGF-Beta	FB|FBgn0003117|pnr|GATA-binding factor A	gi|815924836|ref|XP_003493491.2| PREDICTED: GATA-binding factor A [Bombus impatiens]	FB|FBgn0003117|pnr|GATA-binding	98.077	52	1	0	216	61	163	214	2.43e-34	120
Contig1814	Segmentation/TGF-Beta	FB|FBgn0011648|Mad|Protein mothers against dpp	gi|646701897|gb|KDR11392.1| Mothers against decapentaplegic-like protein 3 [Zootermopsis nevadensis]	FB|FBgn0011648|Mad|Protein	48.705	193	69	4	570	4	17	183	3.92e-52	178
UN04837	Segmentation/TGF-Beta	FB|FBgn0011648|Mad|Protein mothers against dpp	gi|766926955|ref|XP_011495451.1| PREDICTED: protein mothers against dpp [Ceratosolen solmsi marchali]	FB|FBgn0011648|Mad|Protein	47.619	105	30	3	436	137	148	232	3.68e-14	67.8
c577844_g1_i2	Segmentation/WNT	FB|FBgn0000117|arm|Armadillo segment polarity protein	gi|817212896|ref|XP_012282648.1| PREDICTED: armadillo segment polarity protein isoform X2 [Orussus abietinus]	FB|FBgn0000117|arm|Armadillo	88.336	643	68	1	163	2091	82	717	0	1122
Contig4596	Segmentation/WNT	FB|FBgn0016977|spen|Protein split ends	gi|939633190|ref|XP_014287290.1| PREDICTED: protein split ends [Halyomorpha halys]	FB|FBgn0016977|spen|Protein	58.929	56	19	2	547	714	2415	2466	1.56e-07	52
Contig5225	Segmentation/WNT	FB|FBgn0000499|dsh|Segment polarity protein dishevelled	gi|815769090|ref|XP_012234652.1| PREDICTED: segment polarity protein dishevelled homolog DVL-3 isoform X1 [Linepithema humile]	FB|FBgn0000499|dsh|Segment	57.215	395	111	9	4104	2959	179	528	2.12e-109	360
c583687_g1	Segmentation/WNT	FB|FBgn0024836|stan|Protocadherin-like wing polarity protein stan	gi|805762341|ref|XP_012154254.1| PREDICTED: protocadherin-like wing polarity protein stan isoform X1 [Megachile rotundata] >gi|805762344|ref|XP_012154255.1| PREDICTED: protocadherin-like wing polarity protein stan isoform X1 [Megachile rotundata]	FB|FBgn0024836|stan|Protocadherin-like	46.562	509	193	11	10	1515	2841	3277	1.01e-90	313
Contig10349	Segmentation/WNT	FB|FBgn0024836|stan|Protocadherin-like wing polarity protein stan	gi|805762341|ref|XP_012154254.1| PREDICTED: protocadherin-like wing polarity protein stan isoform X1 [Megachile rotundata] >gi|805762344|ref|XP_012154255.1| PREDICTED: protocadherin-like wing polarity protein stan isoform X1 [Megachile rotundata]	FB|FBgn0024836|stan|Protocadherin-like	46.562	509	193	11	10	1515	2841	3277	3.35e-87	313
c576604_g2	Segmentation/WNT	FB|FBgn0043900|pygo|Protein pygopus	gi|646722500|gb|KDR23458.1| Protein pygopus [Zootermopsis nevadensis]	FB|FBgn0043900|pygo|Protein	75	96	24	0	349	636	719	814	1.67e-46	171
Contig5447	Segmentation/WNT	FB|FBgn0016977|spen|Protein split ends	gi|646708171|gb|KDR14584.1| Protein split ends, partial [Zootermopsis nevadensis]	FB|FBgn0016977|spen|Protein	79.29	169	35	0	2451	1945	5392	5560	5.16e-77	284
c513950_g1	Segmentation/WNT	FB|FBgn0261885|osa|Trithorax group protein osa	gi|572307227|ref|XP_006619485.1| PREDICTED: trithorax group protein osa-like isoform X1 [Apis dorsata]	FB|FBgn0261885|osa|Trithorax	60.748	107	34	3	50	349	947	1052	5.89e-35	127
c568321_g1	Segmentation/WNT	FB|FBgn0261885|osa|Trithorax group protein osa	gi|345483492|ref|XP_001600023.2| PREDICTED: trithorax group protein osa [Nasonia vitripennis]	FB|FBgn0261885|osa|Trithorax	63.388	366	117	3	398	1495	2156	2504	4.19e-123	425
Contig3370	Segmentation/WNT	FB|FBgn0261885|osa|Trithorax group protein osa	gi|345483492|ref|XP_001600023.2| PREDICTED: trithorax group protein osa [Nasonia vitripennis]	FB|FBgn0261885|osa|Trithorax	63.388	366	117	3	3861	2764	2156	2504	5.16e-123	425
c574942_g2	Segmentation/WNT	FB|FBgn0000499|dsh|Segment polarity protein dishevelled	gi|345482425|ref|XP_001608119.2| PREDICTED: segment polarity protein dishevelled homolog DVL-3 isoform X8 [Nasonia vitripennis]	FB|FBgn0000499|dsh|Segment	76.471	34	8	0	118	17	393	426	1.24e-12	60.5
c581495_g2	Segmentation/WNT	FB|FBgn0000117|arm|Armadillo segment polarity protein	gi|242010696|ref|XP_002426096.1| armadillo repeat protein, putative [Pediculus humanus corporis] >gi|212510129|gb|EEB13358.1| armadillo repeat protein, putative [Pediculus humanus corporis]	FB|FBgn0000117|arm|Armadillo	25.446	224	131	8	1895	2482	267	482	1.02e-05	47.8
c539086_g1	Segmentation/WNT	FB|FBgn0004360|Wnt2|Protein Wnt-2	gi|321472023|gb|EFX82994.1| putative secreted signaling factor WNT16 [Daphnia pulex]	FB|FBgn0004360|Wnt2|Protein	44.7	217	103	3	1359	745	141	352	1.07e-56	191
c412319_g1	Segmentation/WNT	FB|FBgn0004360|Wnt2|Protein Wnt-2	gi|631229994|gb|AHZ12729.1| Wnt11, partial [Strigamia maritima]	FB|FBgn0004360|Wnt2|Protein	60	25	10	0	223	149	271	295	5.95e-05	37.4
Contig16163	Segmentation/WNT	FB|FBgn0016977|spen|Protein split ends	gi|646708171|gb|KDR14584.1| Protein split ends, partial [Zootermopsis nevadensis]	FB|FBgn0016977|spen|Protein	79.29	169	35	0	1500	994	5392	5560	2.37e-77	284
c575480_g1	Segmentation/WNT	FB|FBgn0016977|spen|Protein split ends	gi|646708171|gb|KDR14584.1| Protein split ends, partial [Zootermopsis nevadensis]	FB|FBgn0016977|spen|Protein	80.368	163	32	0	1317	829	5398	5560	8.48e-76	279
c816044_g1	Segmentation/WNT	FB|FBgn0016977|spen|Protein split ends	gi|307200599|gb|EFN80740.1| Protein split ends [Harpegnathos saltator]	FB|FBgn0016977|spen|Protein	82.759	87	15	0	8	268	572	658	5.51e-38	135
c310629_g1	Segmentation/WNT	FB|FBgn0024836|stan|Protocadherin-like wing polarity protein stan	gi|827559458|ref|XP_012550747.1| PREDICTED: protocadherin-like wing polarity protein stan [Bombyx mori]	FB|FBgn0024836|stan|Protocadherin-like	62.5	112	42	0	338	3	1719	1830	2.38e-50	171
c570855_g1	Segmentation/WNT	FB|FBgn0261885|osa|Trithorax group protein osa	gi|817208284|ref|XP_012280144.1| PREDICTED: trithorax group protein osa [Orussus abietinus]	FB|FBgn0261885|osa|Trithorax	39.111	225	110	6	1811	2410	1770	1992	3.28e-35	142
Contig10124	Segmentation/WNT	FB|FBgn0020251|sfl|Bifunctional heparan sulfate N-deacetylase/N-sulfotransferase	gi|939680926|ref|XP_014299382.1| PREDICTED: bifunctional heparan sulfate N-deacetylase/N-sulfotransferase [Microplitis demolitor]	FB|FBgn0020251|sfl|Bifunctional	67.471	870	237	6	64	2640	168	1002	0	1211
c563734_g1	Segmentation/WNT	FB|FBgn0085432|pan|Protein pangolin, isoforms A/H/I/S	gi|970897008|ref|XP_015114038.1| PREDICTED: protein pangolin, isoforms A/H/I/S isoform X6 [Diachasma alloeum]	FB|FBgn0085432|pan|Protein	67.089	79	20	2	295	65	236	310	1.06e-25	100
Contig7059	Segmentation/WNT	FB|FBgn0039907|lgs|Protein BCL9 homolog	gi|646693716|gb|KDR07779.1| BCL9-like protein, partial [Zootermopsis nevadensis]	FB|FBgn0039907|lgs|Protein	58.333	48	12	1	1238	1357	1142	1189	3.59e-08	55.5
c578672_g2	Segmentation/WNT	FB|FBgn0039907|lgs|Protein BCL9 homolog	gi|926635898|ref|XP_013783858.1| PREDICTED: protein BCL9 homolog [Limulus polyphemus]	FB|FBgn0039907|lgs|Protein	49.02	102	39	2	1185	1478	286	378	2.41e-19	91.7
c548123_g1	Segmentation/WNT	FB|FBgn0085432|pan|Protein pangolin, isoforms A/H/I/S	gi|939250526|ref|XP_014244829.1| PREDICTED: protein pangolin, isoforms A/H/I/S isoform X7 [Cimex lectularius]	FB|FBgn0085432|pan|Protein	51.852	243	69	10	721	2	20	217	1.38e-50	179
Contig10740	sex determination	FB|FBgn0000575|emc|Protein extra-macrochaetae	gi|939674370|ref|XP_014283388.1| PREDICTED: protein extra-macrochaetae [Halyomorpha halys]	FB|FBgn0000575|emc|Protein	75	48	12	0	578	721	33	80	2.18e-18	82.8
c581989_g2	sex determination	FB|FBgn0000504|dsx|Protein doublesex	gi|456358985|dbj|BAM93347.1| doublesex [Trypoxylus dichotomus] >gi|456358987|dbj|BAM93348.1| doublesex [Trypoxylus dichotomus] >gi|456358989|dbj|BAM93349.1| doublesex [Trypoxylus dichotomus]	FB|FBgn0000504|dsx|Protein	86.441	59	8	0	3133	2957	39	97	5.13e-16	80.1
Contig5125	sex determination	FB|FBgn0267821|da|Protein daughterless	gi|951537888|ref|XP_014472204.1| PREDICTED: protein daughterless isoform X11 [Dinoponera quadriceps]	FB|FBgn0267821|da|Protein	88.182	110	10	2	946	1269	525	633	1.05e-53	197
c546565_g3	sex determination	FB|FBgn0267821|da|Protein daughterless	gi|307202902|gb|EFN82122.1| Protein daughterless [Harpegnathos saltator]	FB|FBgn0267821|da|Protein	56.667	30	13	0	334	423	351	380	9.01e-05	38.9
c578917_g2	sex determination	FB|FBgn0003449|snf|U1 small nuclear ribonucleoprotein A	gi|751209995|ref|XP_011157673.1| PREDICTED: U1 small nuclear ribonucleoprotein A, partial [Solenopsis invicta]	FB|FBgn0003449|snf|U1	83.636	55	9	0	123	287	162	216	2.2e-25	99.4
Contig4144	sex determination	FB|FBgn0003742|tra2|Transformer-2 sex-determining protein	gi|646704082|gb|KDR12437.1| Transformer-2 protein-like protein beta [Zootermopsis nevadensis]	FB|FBgn0003742|tra2|Transformer-2	61.111	108	42	0	576	899	82	189	8.48e-43	155
Contig4145	sex determination	FB|FBgn0003742|tra2|Transformer-2 sex-determining protein	gi|646704082|gb|KDR12437.1| Transformer-2 protein-like protein beta [Zootermopsis nevadensis]	FB|FBgn0003742|tra2|Transformer-2	61.111	108	42	0	558	881	82	189	9.43e-43	155
c342099_g1	sex determination	FB|FBgn0003742|tra2|Transformer-2 sex-determining protein	gi|241655012|ref|XP_002411352.1| transformer-2 protein C, putative [Ixodes scapularis] >gi|215503982|gb|EEC13476.1| transformer-2 protein C, putative, partial [Ixodes scapularis]	FB|FBgn0003742|tra2|Transformer-2	46.875	64	34	0	26	217	96	159	3.04e-17	70.9
c838550_g1	sex determination	FB|FBgn0003742|tra2|Transformer-2 sex-determining protein	gi|675387429|gb|KFM80326.1| Transformer-2 protein-like protein beta, partial [Stegodyphus mimosarum]	FB|FBgn0003742|tra2|Transformer-2	41.509	53	31	0	127	285	77	129	2.83e-10	52.8
c342099_g2	sex determination	FB|FBgn0003742|tra2|Transformer-2 sex-determining protein	gi|929352527|ref|XP_014085272.1| PREDICTED: transformer-2 sex-determining protein isoform X2 [Bactrocera oleae] >gi|929352529|ref|XP_014085273.1| PREDICTED: transformer-2 sex-determining protein isoform X2 [Bactrocera oleae]	FB|FBgn0003742|tra2|Transformer-2	52.174	46	17	2	9	131	160	205	7.01e-07	42.7
Contig1286	sex determination	FB|FBgn0003977|vir|Protein virilizer	gi|936701421|ref|XP_014228674.1| PREDICTED: protein virilizer [Trichogramma pretiosum]	FB|FBgn0003977|vir|Protein	70.968	124	36	0	658	287	12	135	6.98e-56	192
c566891_g1	sex determination/WNT	FB|FBgn0001139|gro|Protein groucho	gi|939653780|ref|XP_014275617.1| PREDICTED: protein groucho-like isoform X8 [Halyomorpha halys]	FB|FBgn0001139|gro|Protein	79.57	93	17	1	440	718	1	91	1e-39	147
c578075_g2	sex determination/WNT	FB|FBgn0001139|gro|Protein groucho	gi|270002842|gb|EEZ99289.1| groucho-like protein [Tribolium castaneum]	FB|FBgn0001139|gro|Protein	86.818	220	29	0	223	882	382	601	9.66e-133	395
c555809_g2	sex determination/WNT	FB|FBgn0001139|gro|Protein groucho	gi|642914414|ref|XP_008201486.1| PREDICTED: protein groucho-1-like isoform X2 [Tribolium castaneum]	FB|FBgn0001139|gro|Protein	69.841	126	27	1	382	38	21	146	9.29e-45	157
Contig11083	sex determination/WNT	FB|FBgn0001139|gro|Protein groucho	gi|939653774|ref|XP_014275615.1| PREDICTED: protein groucho-like isoform X7 [Halyomorpha halys]	FB|FBgn0001139|gro|Protein	89.802	353	34	1	467	1525	380	730	0	658
Contig7797	TGF-Beta	FB|FBgn0011300|babo|Receptor protein serine/threonine kinase	gi|645026439|ref|XP_008213927.1| PREDICTED: TGF-beta receptor type-1 isoform X2 [Nasonia vitripennis]	FB|FBgn0011300|babo|Receptor	62.6	500	160	8	251	1690	129	621	0	600
c570623_g1	TGF-Beta	FB|FBgn0010341|Cdc42|Cdc42 homolog	gi|646702240|gb|KDR11574.1| Cdc42-like protein [Zootermopsis nevadensis]	FB|FBgn0010341|Cdc42|Cdc42	94.764	191	10	0	211	783	1	191	4.11e-124	375
Contig15569	TGF-Beta	FB|FBgn0010341|Cdc42|Cdc42 homolog	gi|646702240|gb|KDR11574.1| Cdc42-like protein [Zootermopsis nevadensis]	FB|FBgn0010341|Cdc42|Cdc42	94.764	191	10	0	2641	2069	1	191	5.29e-124	375
c580078_g2	TGF-Beta	FB|FBgn0011655|Med|Mothers against decapentaplegic homolog	gi|189233891|ref|XP_971429.2| PREDICTED: mothers against decapentaplegic homolog 4 isoform X3 [Tribolium castaneum]	FB|FBgn0011655|Med|Mothers	75.932	295	62	4	141	1025	457	742	6.25e-120	389
c498648_g2	TGF-Beta	FB|FBgn0010341|Cdc42|Cdc42 homolog	gi|512934827|ref|XP_004933126.1| PREDICTED: cdc42 homolog [Bombyx mori]	FB|FBgn0010341|Cdc42|Cdc42	55.208	192	74	3	331	876	2	191	2.88e-68	217
c566895_g1	TGF-Beta	FB|FBgn0010341|Cdc42|Cdc42 homolog	gi|66509892|ref|XP_394608.2| PREDICTED: cdc42 homolog isoformX1 [Apis mellifera] >gi|350417262|ref|XP_003491336.1| PREDICTED: cdc42 homolog [Bombus impatiens] >gi|572310815|ref|XP_006621152.1| PREDICTED: cdc42 homolog isoform X1 [Apis dorsata] >gi|808121512|ref|XP_012164119.1| PREDICTED: cdc42 homolog [Bombus terrestris] >gi|808121514|ref|XP_012164120.1| PREDICTED: cdc42 homolog [Bombus terrestri…	FB|FBgn0010341|Cdc42|Cdc42	40.957	188	106	1	177	725	2	189	2.62e-41	144
c635845_g1	TGF-Beta	FB|FBgn0010341|Cdc42|Cdc42 homolog	gi|751231546|ref|XP_011169340.1| PREDICTED: cdc42 homolog isoform X1 [Solenopsis invicta]	FB|FBgn0010341|Cdc42|Cdc42	91.525	59	5	0	86	262	3	61	1.83e-34	116
c755630_g1	TGF-Beta	FB|FBgn0010341|Cdc42|Cdc42 homolog	gi|925682089|gb|KOX78779.1| Cdc42 like protein [Melipona quadrifasciata]	FB|FBgn0010341|Cdc42|Cdc42	60.227	88	31	2	697	446	101	188	3.3e-26	100
c580018_g1	TGF-Beta	FB|FBgn0011300|babo|Receptor protein serine/threonine kinase	gi|766920031|ref|XP_011504467.1| PREDICTED: TGF-beta receptor type-1 isoform X2 [Ceratosolen solmsi marchali]	FB|FBgn0011300|babo|Receptor	62.162	37	13	1	251	361	129	164	1.84e-10	55.8
Contig7117	WNT	FB|FBgn0000229|bsk|Stress-activated protein kinase JNK	gi|646714086|gb|KDR18179.1| Stress-activated protein kinase JNK [Zootermopsis nevadensis]	FB|FBgn0000229|bsk|Stress-activated	87.193	367	39	2	1095	2195	9	367	0	668
c568864_g2_i1	WNT	FB|FBgn0016081|fry|Protein furry	gi|817078826|ref|XP_012261801.1| PREDICTED: protein furry isoform X4 [Athalia rosae]	FB|FBgn0016081|fry|Protein	53.435	655	209	14	2278	566	606	1248	0	633
c568864_g2_i7	WNT	FB|FBgn0016081|fry|Protein furry	gi|817078826|ref|XP_012261801.1| PREDICTED: protein furry isoform X4 [Athalia rosae]	FB|FBgn0016081|fry|Protein	62.615	872	237	12	2950	566	389	1248	0	1051
c578775_g3_i4	WNT	FB|FBgn0000229|bsk|Stress-activated protein kinase JNK	gi|646714086|gb|KDR18179.1| Stress-activated protein kinase JNK [Zootermopsis nevadensis]	FB|FBgn0000229|bsk|Stress-activated	88.889	360	39	1	1095	2174	9	367	0	675
Contig4198	WNT	FB|FBgn0004889|tws|Protein phosphatase PP2A 55 kDa regulatory subunit	gi|817186513|ref|XP_012287760.1| PREDICTED: protein phosphatase PP2A 55 kDa regulatory subunit isoform X3 [Orussus abietinus]	FB|FBgn0004889|tws|Protein	66.529	484	131	10	59	1465	32	499	0	605
c584484_g1	WNT	FB|FBgn0016081|fry|Protein furry	gi|972200003|ref|XP_015182025.1| PREDICTED: protein furry isoform X6 [Polistes dominula]	FB|FBgn0016081|fry|Protein	66.667	66	11	2	3228	3037	2852	2908	6.46e-18	87.4
c561086_g5	WNT	FB|FBgn0015589|Apc|Adenomatous polyposis coli	gi|817185342|ref|XP_012286305.1| PREDICTED: adenomatous polyposis coli protein-like isoform X2 [Orussus abietinus]	FB|FBgn0015589|Apc|Adenomatous	29.885	261	77	12	206	973	758	917	1.12e-10	60.5
c580915_g1	WNT	FB|FBgn0010194|Wnt5|Protein Wnt-5	gi|817081544|ref|XP_012263292.1| PREDICTED: protein Wnt-5b-like [Athalia rosae]	FB|FBgn0010194|Wnt5|Protein	56.579	152	66	0	4	459	853	1004	3.13e-56	204
Contig3061	WNT	FB|FBgn0000259|CkIIbeta|Casein kinase II subunit beta	gi|759061600|ref|XP_011340131.1| PREDICTED: casein kinase II subunit beta isoform X1 [Cerapachys biroi]	FB|FBgn0000259|CkIIbeta|Casein	89.671	213	22	0	1076	438	1	213	3.81e-130	386
Contig1774	WNT	FB|FBgn0014020|Rho1|Ras-like GTP-binding protein Rho1	gi|751224003|ref|XP_011165322.1| PREDICTED: ras-like GTP-binding protein Rho1 isoform X1 [Solenopsis invicta] >gi|751224005|ref|XP_011165323.1| PREDICTED: ras-like GTP-binding protein Rho1 isoform X1 [Solenopsis invicta] >gi|751224007|ref|XP_011165324.1| PREDICTED: ras-like GTP-binding protein Rho1 isoform X1 [Solenopsis invicta] >gi|751224009|ref|XP_011165325.1| PREDICTED: ras-like GTP-binding p…	FB|FBgn0014020|Rho1|Ras-like	93.37	181	12	0	780	1322	1	181	1.35e-114	356
Contig15119	WNT	FB|FBgn0014020|Rho1|Ras-like GTP-binding protein Rho1	gi|749795433|ref|XP_011151101.1| PREDICTED: ras-like GTP-binding protein Rho1 isoform X4 [Harpegnathos saltator] >gi|749795437|ref|XP_011151103.1| PREDICTED: ras-like GTP-binding protein Rho1 isoform X4 [Harpegnathos saltator] >gi|752873692|ref|XP_011254137.1| PREDICTED: ras-like GTP-binding protein Rho1 isoform X2 [Camponotus floridanus] >gi|752873694|ref|XP_011254138.1| PREDICTED: ras-like GTP-…	FB|FBgn0014020|Rho1|Ras-like	84.043	188	30	0	635	72	5	192	3.2e-114	326
Contig5531	WNT	FB|FBgn0000017|Abl|Tyrosine-protein kinase Abl	gi|646718113|gb|KDR20715.1| Tyrosine-protein kinase Abl [Zootermopsis nevadensis]	FB|FBgn0000017|Abl|Tyrosine-protein	42.982	114	63	1	2237	2578	1509	1620	2.57e-15	79.3
Contig5437	WNT	FB|FBgn0001085|fz|Frizzled	gi|646694551|gb|KDR08023.1| Frizzled-7, partial [Zootermopsis nevadensis]	FB|FBgn0001085|fz|Frizzled	50.159	630	219	11	484	2358	42	581	6.67e-172	533
Contig4674	WNT	FB|FBgn0027889|ball|Nucleosomal histone kinase 1	gi|646685178|gb|KDR03819.1| Nucleosomal histone kinase 1 [Zootermopsis nevadensis]	FB|FBgn0027889|ball|Nucleosomal	48.512	336	167	4	1762	764	27	359	6.09e-102	324
Contig10119	WNT	FB|FBgn0015024|CkIalpha|Casein kinase I isoform alpha	gi|642935520|ref|XP_008198043.1| PREDICTED: casein kinase I isoform alpha isoform X1 [Tribolium castaneum]	FB|FBgn0015024|CkIalpha|Casein	80.519	231	45	0	182	874	13	243	1.64e-146	398
Contig9012	WNT	FB|FBgn0004177|mts|Serine/threonine-protein phosphatase PP2A	gi|345485882|ref|XP_001602506.2| PREDICTED: serine/threonine-protein phosphatase 2A catalytic subunit alpha isoform [Nasonia vitripennis]	FB|FBgn0004177|mts|Serine/threonine-protein	94.891	137	7	0	2395	1985	173	309	3.74e-89	284
c581791_g3	WNT	FB|FBgn0263930|dally|Division abnormally delayed protein	gi|340712220|ref|XP_003394661.1| PREDICTED: division abnormally delayed protein [Bombus terrestris]	FB|FBgn0263930|dally|Division	31.073	354	199	8	1893	2930	91	407	1.67e-44	169
c583750_g2	WNT	FB|FBgn0031902|Wnt6|Wnt oncogene analog 6, isoform C	gi|332020108|gb|EGI60554.1| Protein Wnt-6 [Acromyrmex echinatior]	FB|FBgn0031902|Wnt6|Wnt	58	200	83	1	3077	2481	220	419	3.58e-76	256
Contig3898	WNT	FB|FBgn0001085|fz|Frizzled	gi|321475303|gb|EFX86266.1| Wnt-receptor frizzled-like protein variant 2 [Daphnia pulex]	FB|FBgn0001085|fz|Frizzled	48.921	139	69	2	369	785	25	161	4.18e-39	144
c166282_g1	WNT	FB|FBgn0000017|Abl|Tyrosine-protein kinase Abl	gi|642918330|ref|XP_008199110.1| PREDICTED: tyrosine-protein kinase Abl [Tribolium castaneum]	FB|FBgn0000017|Abl|Tyrosine-protein	86.726	113	15	0	339	1	439	551	5.56e-66	215
c547805_g1	WNT	FB|FBgn0000017|Abl|Tyrosine-protein kinase Abl	gi|646718113|gb|KDR20715.1| Tyrosine-protein kinase Abl [Zootermopsis nevadensis]	FB|FBgn0000017|Abl|Tyrosine-protein	38.667	225	87	11	6	593	745	947	1.47e-22	95.5
c547805_g2	WNT	FB|FBgn0000017|Abl|Tyrosine-protein kinase Abl	gi|646718113|gb|KDR20715.1| Tyrosine-protein kinase Abl [Zootermopsis nevadensis]	FB|FBgn0000017|Abl|Tyrosine-protein	43.226	155	39	6	1	333	601	750	2.57e-21	87.4
c143879_g1	WNT	FB|FBgn0000259|CkIIbeta|Casein kinase II subunit beta	gi|926632177|ref|XP_013781843.1| PREDICTED: casein kinase II subunit beta [Limulus polyphemus] >gi|926648860|ref|XP_013790863.1| PREDICTED: casein kinase II subunit beta [Limulus polyphemus] >gi|926648862|ref|XP_013790864.1| PREDICTED: casein kinase II subunit beta [Limulus polyphemus]	FB|FBgn0000259|CkIIbeta|Casein	75.325	154	32	2	452	3	12	163	1.6e-82	244
c575459_g1	WNT	FB|FBgn0001085|fz|Frizzled	gi|939278193|ref|XP_014259631.1| PREDICTED: frizzled-2 [Cimex lectularius]	FB|FBgn0001085|fz|Frizzled	66.038	53	18	0	828	986	354	406	2.4e-17	81.3
c590078_g1	WNT	FB|FBgn0004854|B-H2|Homeobox protein B-H2	gi|332030754|gb|EGI70430.1| BarH-like 2 homeobox protein [Acromyrmex echinatior]	FB|FBgn0004854|B-H2|Homeobox	66.667	51	17	0	207	55	386	436	5.87e-17	73.9
c694183_g1	WNT	FB|FBgn0014020|Rho1|Ras-like GTP-binding protein Rho1	gi|391336594|ref|XP_003742664.1| PREDICTED: ras-like GTP-binding protein Rho1-like [Metaseiulus occidentalis]	FB|FBgn0014020|Rho1|Ras-like	73.656	186	49	0	989	432	3	188	6.36e-100	294
UN05177	WNT	FB|FBgn0014020|Rho1|Ras-like GTP-binding protein Rho1	gi|259013224|ref|NP_001158356.1| Ras-like GTP-binding protein Rho1 [Tribolium castaneum] >gi|270011015|gb|EFA07463.1| Rho1 [Tribolium castaneum]	FB|FBgn0014020|Rho1|Ras-like	93.966	116	7	0	225	572	18	133	8.97e-77	229
c159615_g1	WNT	FB|FBgn0014020|Rho1|Ras-like GTP-binding protein Rho1	gi|817203178|ref|XP_012277404.1| PREDICTED: ras-like GTP-binding protein Rho1 isoform X2 [Orussus abietinus] >gi|817203180|ref|XP_012277405.1| PREDICTED: ras-like GTP-binding protein Rho1 isoform X2 [Orussus abietinus]	FB|FBgn0014020|Rho1|Ras-like	64.583	96	34	0	589	302	97	192	3.15e-37	128
c583667_g3	WNT	FB|FBgn0014020|Rho1|Ras-like GTP-binding protein Rho1	gi|780615517|ref|XP_011695221.1| PREDICTED: ras-like GTP-binding protein Rho1 isoform X3 [Wasmannia auropunctata]	FB|FBgn0014020|Rho1|Ras-like	92.857	28	2	0	279	362	1	28	2.12e-11	55.8
c398231_g1	WNT	FB|FBgn0014020|Rho1|Ras-like GTP-binding protein Rho1	gi|766923729|ref|XP_011506501.1| PREDICTED: ras-like GTP-binding protein RhoL [Ceratosolen solmsi marchali]	FB|FBgn0014020|Rho1|Ras-like	28.571	77	52	1	41	262	7	83	5.93e-07	42.7
c219870_g1	WNT	FB|FBgn0015024|CkIalpha|Casein kinase I isoform alpha	gi|985400207|ref|XP_015367761.1| PREDICTED: casein kinase I isoform alpha-like [Diuraphis noxia]	FB|FBgn0015024|CkIalpha|Casein	50.877	57	28	0	173	3	13	69	3.57e-18	74.3
c417915_g1	WNT	FB|FBgn0015589|Apc|Adenomatous polyposis coli	gi|926642110|ref|XP_013787216.1| PREDICTED: adenomatous polyposis coli protein-like [Limulus polyphemus]	FB|FBgn0015589|Apc|Adenomatous	69.93	143	41	1	537	109	485	625	5.12e-58	196
c136871_g1	WNT	FB|FBgn0015589|Apc|Adenomatous polyposis coli	gi|815910687|ref|XP_012240871.1| PREDICTED: adenomatous polyposis coli protein-like isoform X2 [Bombus impatiens]	FB|FBgn0015589|Apc|Adenomatous	49.541	109	40	2	439	113	1003	1096	9.5e-22	90.1
c694795_g1	WNT	FB|FBgn0015589|Apc|Adenomatous polyposis coli	gi|926625620|ref|XP_013778317.1| PREDICTED: adenomatous polyposis coli homolog [Limulus polyphemus]	FB|FBgn0015589|Apc|Adenomatous	35.955	89	26	2	2	268	298	355	1.81e-09	52
c584484_g5	WNT	FB|FBgn0016081|fry|Protein furry	gi|746857891|ref|XP_011059697.1| PREDICTED: protein furry isoform X3 [Acromyrmex echinatior]	FB|FBgn0016081|fry|Protein	62	250	89	5	1979	1242	1619	1866	1.38e-75	266
c584484_g2	WNT	FB|FBgn0016081|fry|Protein furry	gi|805778680|ref|XP_012138583.1| PREDICTED: protein furry [Megachile rotundata]	FB|FBgn0016081|fry|Protein	64.844	128	44	1	497	880	1487	1613	1.55e-48	174
c568864_g1	WNT	FB|FBgn0016081|fry|Protein furry	gi|675390549|gb|KFM83446.1| Protein furry-like protein, partial [Stegodyphus mimosarum]	FB|FBgn0016081|fry|Protein	51.724	116	42	2	534	226	241	355	1.11e-28	114
Contig10937	WNT	FB|FBgn0016081|fry|Protein furry	gi|861641634|gb|KMQ93617.1| protein furry [Lasius niger]	FB|FBgn0016081|fry|Protein	73.529	34	9	0	88	189	2870	2903	1.55e-07	53.5
c582254_g3	WNT	FB|FBgn0026598|Apc2|Epithelial adenomatous polyposis coli	gi|939251287|ref|XP_014245244.1| PREDICTED: adenomatous polyposis coli protein-like isoform X4 [Cimex lectularius]	FB|FBgn0026598|Apc2|Epithelial	54.545	33	15	0	1058	960	784	816	0.001	38.5
c573459_g1	WNT	FB|FBgn0027889|ball|Nucleosomal histone kinase 1	gi|242022689|ref|XP_002431771.1| Nucleosomal histone kinase, putative [Pediculus humanus corporis] >gi|212517096|gb|EEB19033.1| Nucleosomal histone kinase, putative [Pediculus humanus corporis]	FB|FBgn0027889|ball|Nucleosomal	32.051	78	53	0	236	3	90	167	1.71e-11	59.3
c583750_g1	WNT	FB|FBgn0031902|Wnt6|Wnt oncogene analog 6, isoform C	gi|646717963|gb|KDR20618.1| Protein Wnt-6, partial [Zootermopsis nevadensis]	FB|FBgn0031902|Wnt6|Wnt	69.663	89	26	1	315	52	44	132	1.58e-38	132
c507233_g1	WNT	FB|FBgn0031903|Wnt10|Protein Wnt	gi|646717964|gb|KDR20619.1| Protein Wnt-10b, partial [Zootermopsis nevadensis]	FB|FBgn0031903|Wnt10|Protein	58.491	106	43	1	137	454	225	329	1.44e-43	150
c507233_g2	WNT	FB|FBgn0031903|Wnt10|Protein Wnt	gi|675375847|gb|KFM68749.1| Protein Wnt-7b, partial [Stegodyphus mimosarum]	FB|FBgn0031903|Wnt10|Protein	47.059	34	16	1	47	142	395	428	0.000775	33.9
c578219_g1_i3	WNT	FB|FBgn0037734|trbd|Ubiquitin thioesterase trabid	gi|646699710|gb|KDR10208.1| Ubiquitin thioesterase trabid [Zootermopsis nevadensis]	FB|FBgn0037734|trbd|Ubiquitin	69.053	433	120	3	1470	172	335	753	0	609
c578219_g1_i9	WNT	FB|FBgn0037734|trbd|Ubiquitin thioesterase trabid	gi|646699710|gb|KDR10208.1| Ubiquitin thioesterase trabid [Zootermopsis nevadensis]	FB|FBgn0037734|trbd|Ubiquitin	68.172	443	127	3	1621	293	335	763	0	611
Contig7173	WNT	FB|FBgn0032005|Snx6|Sorting nexin 6, isoform B	gi|926622443|ref|XP_013776606.1| PREDICTED: sorting nexin-2-like [Limulus polyphemus]	FB|FBgn0032005|Snx6|Sorting	22.746	488	338	10	2590	1139	3	455	2.52e-14	73.9
Contig2407	WNT	FB|FBgn0038065|Snx3|Sorting nexin 3, isoform A	gi|817082576|ref|XP_012263855.1| PREDICTED: sorting nexin-12 [Athalia rosae]	FB|FBgn0038065|Snx3|Sorting	88.957	163	17	1	118	603	5	167	2.95e-91	281
c569920_g1	WNT	FB|FBgn0032005|Snx6|Sorting nexin 6, isoform B	gi|646719109|gb|KDR21339.1| Sorting nexin-6 [Zootermopsis nevadensis]	FB|FBgn0032005|Snx6|Sorting	65.768	371	121	1	275	1369	69	439	4.53e-161	471
Contig21182	WNT	FB|FBgn0032005|Snx6|Sorting nexin 6, isoform B	gi|646719109|gb|KDR21339.1| Sorting nexin-6 [Zootermopsis nevadensis]	FB|FBgn0032005|Snx6|Sorting	67.273	275	90	0	400	1224	108	382	9.57e-118	363
c582459_g6	WNT	FB|FBgn0031972|Wwox|WW domain-containing oxidoreductase	gi|646715815|gb|KDR19283.1| WW domain-containing oxidoreductase [Zootermopsis nevadensis]	FB|FBgn0031972|Wwox|WW	47.368	57	30	0	853	1023	348	404	6.67e-06	46.2
c566150_g1	WNT	FB|FBgn0026597|Axn|Axin	gi|646705125|gb|KDR13004.1| Axin-1 [Zootermopsis nevadensis]	FB|FBgn0026597|Axn|Axin	30.82	305	121	11	25	906	276	501	2.19e-17	82.4
Contig11550	WNT	FB|FBgn0260635|th|Apoptosis 1 inhibitor	gi|646697458|gb|KDR09161.1| Apoptosis inhibitor IAP [Zootermopsis nevadensis]	FB|FBgn0260635|th|Apoptosis	41.096	219	116	3	1158	1778	220	437	8.95e-49	179
Contig8322	WNT	FB|FBgn0011204|cue|Protein cueball	gi|498934450|ref|XP_004519879.1| PREDICTED: protein cueball [Ceratitis capitata]	FB|FBgn0011204|cue|Protein	33.526	173	104	4	5815	5300	107	269	2.52e-24	107
Contig7162	WNT	FB|FBgn0004132|boca|LDLR chaperone boca	gi|24586303|ref|NP_724578.1| boca [Drosophila melanogaster] >gi|259495592|sp|Q8T9B6.2|MESD_DROME RecName: Full=LDLR chaperone boca; Flags: Precursor >gi|21645590|gb|AAF59229.2| boca [Drosophila melanogaster] >gi|201065899|gb|ACH92359.1| FI06486p [Drosophila melanogaster]	FB|FBgn0004132|boca|LDLR	78.125	160	35	0	2261	2740	19	178	5.75e-73	238
c563353_g2	WNT	FB|FBgn0004957|por|Protein-cysteine N-palmitoyltransferase porcupine	gi|646713967|gb|KDR18104.1| putative protein-cysteine N-palmitoyltransferase porcupine [Zootermopsis nevadensis]	FB|FBgn0004957|por|Protein-cysteine	32.836	67	41	2	303	106	461	524	4e-06	41.6
Contig3048	WNT	FB|FBgn0026597|Axn|Axin	gi|646705125|gb|KDR13004.1| Axin-1 [Zootermopsis nevadensis]	FB|FBgn0026597|Axn|Axin	33.538	325	126	11	25	966	276	521	3.8e-27	116
c547908_g1	WNT	FB|FBgn0026597|Axn|Axin	gi|646705125|gb|KDR13004.1| Axin-1 [Zootermopsis nevadensis]	FB|FBgn0026597|Axn|Axin	34.884	172	66	6	541	44	44	175	5.03e-20	88.2
Contig9410	WNT	FB|FBgn0031972|Wwox|WW domain-containing oxidoreductase	gi|646715815|gb|KDR19283.1| WW domain-containing oxidoreductase [Zootermopsis nevadensis]	FB|FBgn0031972|Wwox|WW	49.761	418	193	7	2288	1041	4	406	2.31e-120	372
Contig9411	WNT	FB|FBgn0031972|Wwox|WW domain-containing oxidoreductase	gi|646715815|gb|KDR19283.1| WW domain-containing oxidoreductase [Zootermopsis nevadensis]	FB|FBgn0031972|Wwox|WW	48.896	317	145	7	331	1275	46	347	4.37e-86	260
